# Supplementary material for: Comparative transcriptome analysis, unfolding the pathways regulating the seed-size trait in cultivated lentil (Lens culinaris Medik.)
Source: Front Genet. 2022 Aug 10;13:942079. doi: 10.3389/fgene.2022.942079 (PMC9399355; doi:10.3389/fgene.2022.942079)
Supplement: Supplementary file 1 [file Table2.xlsx]

## Sheet: OrganismPlot_NGS_P5874_UniProtP
Organism Name	No. of Unigenes
Medicago truncatula (Barrel medic) (Medicago tribuloides)	12101
Cicer arietinum (Chickpea) (Garbanzo)	6470
Pisum sativum (Garden pea)	638
Glycine max (Soybean) (Glycine hispida)	178
Anthurium amnicola	159
Cajanus cajan (Pigeon pea) (Cajanus indicus)	139
Vicia faba (Broad bean) (Faba vulgaris)	100
Glycine soja (Wild soybean)	84
Lotus japonicus (Lotus corniculatus var. japonicus)	71
Phaseolus vulgaris (Kidney bean) (French bean)	70
Medicago sativa (Alfalfa)	61
Lens culinaris (Lentil) (Cicer lens)	50
Phaseolus angularis (Azuki bean) (Vigna angularis)	46
Vigna angularis var. angularis	38
Vigna radiata var. radiata (Mung bean) (Phaseolus aureus)	33
Hordeum vulgare subsp. vulgare (Domesticated barley)	32
Trifolium pratense (Red clover)	30
Lupinus angustifolius (Narrow-leaved blue lupine)	28
Trifolium repens (Creeping white clover)	21
Vicia sativa (Spring vetch) (Tare)	18
Theobroma cacao (Cacao) (Cocoa)	12
Trifolium subterraneum (Subterranean clover)	11
Helianthus annuus (Common sunflower)	11
Lathyrus sativus (Chickling vetch)	11
Gossypium raimondii (New World cotton)	9
Vicia faba var. minor	8
Millettia pinnata (Pongame oiltree) (Cytisus pinnatus)	7
Beta vulgaris subsp. vulgaris	7
Arabidopsis thaliana (Mouse-ear cress)	7
Brassica oleracea var. oleracea	7
Jatropha curcas (Barbados nut)	7
Morus notabilis	7
Gossypium hirsutum (Upland cotton) (Gossypium mexicanum)	7
Klebsormidium nitens (Green alga) (Ulothrix nitens)	6
Prunus persica (Peach) (Amygdalus persica)	6
Nelumbo nucifera (Sacred lotus)	6
Punica granatum (Pomegranate)	6
Coccomyxa subellipsoidea (strain C-169) (Green microalga)	6
Capsella rubella	6
Physcomitrella patens subsp. patens (Moss)	5
Zea mays (Maize)	5
Corchorus olitorius	5
Tetraselmis sp. GSL018	5
Nicotiana tabacum (Common tobacco)	5
Noccaea caerulescens (Alpine penny-cress) (Thlaspi caerulescens)	4
Cephalotus follicularis (Albany pitcher plant)	4
Manihot esculenta (Cassava) (Jatropha manihot)	4
Cynara cardunculus var. scolymus (Globe artichoke) (Cynara scolymus)	4
Vitis vinifera (Grape)	4
Medicago sativa subsp. varia (Alfalfa) (Medicago varia)	4
Triticum urartu (Red wild einkorn) (Crithodium urartu)	4
Micromonas commoda (strain RCC299 / NOUM17 / CCMP2709) (Picoplanktonic green alga)	4
Capsicum annuum (Capsicum pepper)	3
Galega orientalis	3
Panicum hallii	3
Glycyrrhiza lepidota	3
Citrullus lanatus (Watermelon) (Citrullus vulgaris)	3
Citrus sinensis (Sweet orange) (Citrus aurantium var. sinensis)	3
Corchorus capsularis (Jute)	3
Cucumis sativus (Cucumber)	3
Populus trichocarpa (Western balsam poplar) (Populus balsamifera subsp. trichocarpa)	3
Araucaria cunninghamii (Hoop pine) (Moreton Bay pine)	3
Prunus dulcis (Almond) (Amygdalus dulcis)	3
Solanum tuberosum (Potato)	3
Micromonas pusilla (strain CCMP1545) (Picoplanktonic green alga)	3
Arabidopsis lyrata subsp. lyrata (Lyre-leaved rock-cress)	3
Spinacia oleracea (Spinach)	3
Picea sitchensis (Sitka spruce) (Pinus sitchensis)	3
Medicago sativa subsp. falcata (Sickle medic) (Medicago falcata)	3
Gossypium arboreum (Tree cotton) (Gossypium nanking)	3
Brassica rapa subsp. pekinensis (Chinese cabbage) (Brassica pekinensis)	2
Pyramimonas parkeae	2
Citrus clementina	2
Solanum chacoense (Chaco potato)	2
Brassica napus (Rape)	2
Phaseolus lunatus (Lima bean) (Phaseolus limensis)	2
Lycoris longituba	2
Chlamydomonas reinhardtii (Chlamydomonas smithii)	2
Genlisea aurea	2
Pisum sativum subsp. sativum	2
Viburnum acerifolium (Mapleleaf viburnum)	2
Vicia narbonensis (Narbonne vetch)	2
Erythranthe guttata (Yellow monkey flower) (Mimulus guttatus)	2
Trifolium arvense	2
Wollemia nobilis	2
Medicago ruthenica	2
Cucumis melo (Muskmelon)	2
Swainsona canescens	2
Oryza barthii	2
Chlamydomonas eustigma	2
Glycyrrhiza uralensis (Chinese licorice) (Glycyrrhiza shiheziensis)	1
Eutrema salsugineum (Saltwater cress) (Sisymbrium salsugineum)	1
Auxenochlorella protothecoides (Green microalga) (Chlorella protothecoides)	1
Ostreococcus lucimarinus (strain CCE9901)	1
Bupleurum falcatum (Sickle-leaved hare's-ear)	1
Nicotiana attenuata (Coyote tobacco)	1
Nicotiana plumbaginifolia (Leadwort-leaved tobacco) (Tex-Mex tobacco)	1
Prasinoderma coloniale	1
Solanum demissum (Wild potato)	1
Glycyrrhiza echinata (Licorice)	1
Pisum fulvum	1
Vicia monantha	1
Setaria italica (Foxtail millet) (Panicum italicum)	1
Lupinus luteus (European yellow lupine)	1
Vicia sativa subsp. nigra (Common vetch) (Vicia angustifolia)	1
Astragalus membranaceus (Membranous milk-vetch) (Phaca membranacea)	1
Eucalyptus grandis (Flooded gum)	1
Musa acuminata subsp. malaccensis (Wild banana) (Musa malaccensis)	1
Ananas comosus (Pineapple) (Ananas ananas)	1
Coffea canephora (Robusta coffee)	1
Allium cepa (Onion)	1
Lotus corniculatus (Bird's-foot trefoil)	1
Oenothera elata subsp. hookeri (Hooker's evening primrose) (Oenothera hookeri)	1
Macleaya cordata	1
Quercus edithiae	1
Ulva pertusa (Sea lettuce)	1
Trigonella foenum-graecum (Fenugreek)	1
Chlorella variabilis (Green alga)	1
Lathyrus odoratus (Sweet pea)	1
Dendrobium officinale	1
Ostreococcus tauri	1
Caragana korshinskii	1
Ricinus communis (Castor bean)	1
Riccia ciliifera	1
Lens culinaris subsp. orientalis (Oriental wild lentil) (Lens orientalis)	1
Dianthus chinensis	1
Monomastix sp. (strain OKE-1)	1
Selaginella moellendorffii (Spikemoss)	1
Lens ervoides (Beaded lentil) (Cicer ervoides)	1
Arabis alpina (Alpine rock-cress)	1
Hibiscus cannabinus	1
Vigna unguiculata (Cowpea)	1
Oryza rufipogon (Brownbeard rice) (Asian wild rice)	1
Lens culinaris subsp. culinaris (Cultivated lentil) (Lens esculenta)	1
Triticum aestivum (Wheat)	1
Arachis hypogaea (Peanut)	1
Nephroselmis olivacea (Green alga)	1
Oryza punctata (Red rice)	1
Monoraphidium neglectum	1
Tradescantia hirsutiflora	1
Oryza sativa subsp. japonica (Rice)	1
Nuphar advena (Common spatterdock) (Nuphar lutea subsp. advena)	1
Oryza glaberrima (African rice)	1
Plantago major (Common plantain)	1
Medicago truncatula f. tricycla	1
