# Supplementary material for: Comparative transcriptome analysis, unfolding the pathways regulating the seed-size trait in cultivated lentil (Lens culinaris Medik.)
Source: Front Genet. 2022 Aug 10;13:942079. doi: 10.3389/fgene.2022.942079 (PMC9399355; doi:10.3389/fgene.2022.942079)
Supplement: Supplementary file 2 [file DataSheet7.xlsx]

## Sheet: Sheet1
ContigID	sampleA	sampleB	logFC	logCPM	PValue	FDR	L4602_FPKM	L830_ReadCount	L830_FPKM	qseqid	Entry	Entry name	Status	Protein names	Gene names	Organism	EC number	Domain [CC]	Gene ontology (GO)	Gene ontology IDs	Protein families	Pathway	Cross-reference (InterPro)	Developmental stage	Temperature dependence	Tissue specificity	pH dependence	Cross-reference (KEGG)	Cross-reference (PDB)	Cross-reference (RefSeq)	Cross-reference (eggNOG)	Cross-reference (OrthoDB)	Cross-reference (BioCyc)	Cross-reference (BRENDA)	Cross-reference (UniPathway)	Cross-reference (PANTHER)	Cross-reference (Pfam)	Cross-reference (TIGRFAMs)	Cross-reference (PROSITE)	Cross-reference (TAIR)	Subcellular location [CC]	Gene ontology (biological process)	Gene ontology (cellular component)	Gene ontology (molecular function)	qseqid	qlen	sseqid	slen	pident
TRINITY_DN575_c0_g1_i1	L830	L4602	7.27843	8.68456	2.64183e-17	1.58175e-13	4.31066	46333	947.364	TRINITY_DN575_c0_g1_i1	A0A0J7YMY6	A0A0J7YMY6_BETVU	unreviewed	Uncharacterized protein (Fragment)	BVRB_041110	Beta vulgaris subsp. vulgaris	NA	NA	NA	NA	NA	NA	NA	NA	NA	NA	NA	NA	NA	NA	NA	NA	NA	NA	NA	NA	NA	NA	NA	NA	NA	NA	NA	NA	NA	NA	NA	NA	NA
TRINITY_DN930_c0_g3_i4	L830	L4602	6.47687	6.71838	8.83745e-15	4.53538e-11	1.39847	11787	176.452	TRINITY_DN930_c0_g3_i4	G7LCZ5	G7LCZ5_MEDTR	unreviewed	Lactoylglutathione lyase/glyoxalase I family protein	11422571 MTR_8g076160	Medicago truncatula (Barrel medic) (Medicago tribuloides)	NA	NA	lyase activity [GO:0016829]	GO:0016829	NA	NA	IPR029068;IPR004360;IPR037523;	NA	NA	NA	NA	mtr:MTR_8g076160;	NA	XP_003629350.1;	NA	1456521at2759;	NA	NA	NA	NA	PF00903;	NA	PS51819;	NA	NA	NA	NA	lyase activity [GO:0016829]	TRINITY_DN930_c0_g3_i4	1344	G2Z-8448-MONOMER	191	74.093
TRINITY_DN7087_c0_g1_i1	L830	L4602	6.07449	6.09056	1.4358e-13	5.73109e-10	0.895944	7594	85.5481	TRINITY_DN7087_c0_g1_i1	G7KE49	G7KE49_MEDTR	unreviewed	Vacuolar cation/proton exchanger	11407051 MTR_5g070330 MtrunA17_Chr5g0429881	Medicago truncatula (Barrel medic) (Medicago tribuloides)	NA	NA	integral component of membrane [GO:0016021]; vacuolar membrane [GO:0005774]; calcium:proton antiporter activity [GO:0015369]	GO:0005774; GO:0015369; GO:0016021	Ca(2+):cation antiporter (CaCA) (TC 2.A.19) family	NA	IPR004713;IPR004798;IPR004837;	NA	NA	NA	NA	mtr:MTR_5g070330;	NA	XP_003615635.1;	NA	727723at2759;	NA	NA	NA	NA	PF01699;	TIGR00846;TIGR00378;	NA	NA	SUBCELLULAR LOCATION: Vacuole membrane {ECO:0000256|RuleBase:RU365028}.	NA	integral component of membrane [GO:0016021]; vacuolar membrane [GO:0005774]	calcium:proton antiporter activity [GO:0015369]	NA	NA	NA	NA	NA
TRINITY_DN60725_c0_g1_i1	L830	L4602	5.32706	5.05675	2.43224e-11	8.73758e-08	1.17547	3663	66.877	TRINITY_DN60725_c0_g1_i1	A0A1S2YS13	A0A1S2YS13_CICAR	unreviewed	pectinesterase inhibitor 12	LOC101506900	Cicer arietinum (Chickpea) (Garbanzo)	NA	NA	enzyme inhibitor activity [GO:0004857]	GO:0004857	NA	NA	IPR035513;IPR006501;IPR034088;	NA	NA	NA	NA	cam:101506900;	NA	XP_004508988.1;	NA	1302136at2759;	NA	NA	NA	NA	PF04043;	TIGR01614;	NA	NA	NA	NA	NA	enzyme inhibitor activity [GO:0004857]	TRINITY_DN60725_c0_g1_i1	1102	G37-13017-MONOMER	181	40
TRINITY_DN2093_c0_g1_i1	L830	L4602	4.45069	6.29883	3.92711e-09	1.17564e-05	6.92131	8518	214.224	TRINITY_DN2093_c0_g1_i1	K4LBQ3	K4LBQ3_LENCU	unreviewed	Pathogenesis-related protein 10a	PR-10a	Lens culinaris (Lentil) (Cicer lens)	NA	NA	defense response [GO:0006952]	GO:0006952	NA	NA	IPR000916;IPR023393;	NA	NA	NA	NA	NA	NA	NA	NA	NA	NA	NA	NA	NA	PF00407;	NA	NA	NA	NA	defense response [GO:0006952]	NA	NA	NA	NA	NA	NA	NA
TRINITY_DN3759_c0_g1_i1	L830	L4602	4.32514	4.22945	1.49743e-08	3.3621e-05	0.63555	2008	18.052	TRINITY_DN3759_c0_g1_i1	G7JS94	G7JS94_MEDTR	unreviewed	DUF674 family protein	11414288 MTR_4g019310 MtrunA17_Chr4g0008511	Medicago truncatula (Barrel medic) (Medicago tribuloides)	NA	NA	NA	NA	NA	NA	IPR007750;	NA	NA	NA	NA	mtr:MTR_4g019310;	NA	XP_003604836.2;	NA	790616at2759;	NA	NA	NA	PTHR33103;	PF05056;	NA	NA	NA	NA	NA	NA	NA	NA	NA	NA	NA	NA
TRINITY_DN1177_c0_g6_i1	L830	L4602	4.04581	3.52312	1.08283e-07	0.000194497	0.653307	1212	15.298	TRINITY_DN1177_c0_g6_i1	A0A1S2XHS1	A0A1S2XHS1_CICAR	unreviewed	Pectate lyase (EC 4.2.2.2)	LOC101488916	Cicer arietinum (Chickpea) (Garbanzo)	4.2.2.2	NA	metal ion binding [GO:0046872]; pectate lyase activity [GO:0030570]; pectin catabolic process [GO:0045490]	GO:0030570; GO:0045490; GO:0046872	Polysaccharide lyase 1 family	PATHWAY: Glycan metabolism; pectin degradation; 2-dehydro-3-deoxy-D-gluconate from pectin: step 2/5. {ECO:0000256|RuleBase:RU361123}.	IPR018082;IPR002022;IPR012334;IPR011050;	NA	NA	NA	NA	cam:101488916;	NA	XP_004489554.1;	NA	924221at2759;	NA	NA	UPA00545;UER00824	NA	PF00544;	NA	NA	NA	NA	pectin catabolic process [GO:0045490]	NA	metal ion binding [GO:0046872]; pectate lyase activity [GO:0030570]	TRINITY_DN1177_c0_g6_i1	1594	GN7V-59464-MONOMER	405	85.714
TRINITY_DN395_c0_g1_i10	L830	L4602	3.68568	3.6076	7.84258e-07	0.000971506	0.831525	1266	15.1616	TRINITY_DN395_c0_g1_i10	G7LEU1	G7LEU1_MEDTR	unreviewed	Putative transmembrane protein TauE (Sulfite exporter TauE/SafE family protein)	11407604 MTR_8g077830 MtrunA17_Chr8g0373471	Medicago truncatula (Barrel medic) (Medicago tribuloides)	NA	NA	integral component of membrane [GO:0016021]	GO:0016021	NA	NA	IPR002781;	NA	NA	NA	NA	mtr:MTR_8g077830;	NA	XP_003629468.2;	NA	1064210at2759;	NA	NA	NA	NA	PF01925;	NA	NA	NA	NA	NA	integral component of membrane [GO:0016021]	NA	NA	NA	NA	NA	NA
TRINITY_DN6960_c0_g1_i1	L830	L4602	3.65134	3.44062	9.87416e-07	0.0011085	0.902605	1124	16.0729	TRINITY_DN6960_c0_g1_i1	G7KH68	G7KH68_MEDTR	unreviewed	Lipase	MTR_5g084950 MtrunA17_Chr5g0438751	Medicago truncatula (Barrel medic) (Medicago tribuloides)	NA	NA	hydrolase activity, acting on ester bonds [GO:0016788]; lipid catabolic process [GO:0016042]	GO:0016042; GO:0016788	AB hydrolase superfamily, Lipase family	NA	IPR029058;IPR006693;IPR022742;IPR025483;	NA	NA	NA	NA	mtr:MTR_5g084950;	NA	XP_003616853.2;	NA	651396at2759;	NA	NA	NA	NA	PF04083;PF12146;	NA	NA	NA	NA	lipid catabolic process [GO:0016042]	NA	hydrolase activity, acting on ester bonds [GO:0016788]	TRINITY_DN6960_c0_g1_i1	1407	GN7V-46211-MONOMER	401	75.743
TRINITY_DN877_c0_g1_i3	L830	L4602	3.51481	3.13491	2.39258e-06	0.00252797	0.960937	900	15.5698	TRINITY_DN877_c0_g1_i3	A0A1S2Y178	A0A1S2Y178_CICAR	unreviewed	transmembrane protein 45A-like	LOC101490916	Cicer arietinum (Chickpea) (Garbanzo)	NA	NA	integral component of membrane [GO:0016021]	GO:0016021	NA	NA	IPR006904;	NA	NA	NA	NA	cam:101490916;	NA	XP_004497156.1;	NA	1297629at2759;	NA	NA	NA	NA	PF04819;	NA	NA	NA	NA	NA	integral component of membrane [GO:0016021]	NA	NA	NA	NA	NA	NA
TRINITY_DN9504_c0_g1_i1	L830	L4602	3.15575	3.99397	1.19445e-05	0.00941348	1.55852	1609	19.6674	TRINITY_DN9504_c0_g1_i1	A0A1S2YEQ9	A0A1S2YEQ9_CICAR	unreviewed	cysteine-rich repeat secretory protein 12	LOC101497633	Cicer arietinum (Chickpea) (Garbanzo)	NA	NA	integral component of membrane [GO:0016021]	GO:0016021	NA	NA	IPR002902;IPR038408;	NA	NA	NA	NA	cam:101497633;	NA	XP_004503365.1;	NA	1279011at2759;	NA	NA	NA	NA	PF01657;	NA	PS51473;	NA	NA	NA	integral component of membrane [GO:0016021]	NA	NA	NA	NA	NA	NA
TRINITY_DN15485_c1_g1_i1	L830	L4602	3.13432	4.26814	1.28399e-05	0.00941348	4.44219	1946	55.2228	TRINITY_DN15485_c1_g1_i1	A0A072TVX9	A0A072TVX9_MEDTR	unreviewed	Pathogenesis-related thaumatin family protein	25502022 MTR_8g096910	Medicago truncatula (Barrel medic) (Medicago tribuloides)	NA	NA	NA	NA	NA	NA	IPR037176;IPR001938;IPR017949;	NA	NA	NA	NA	mtr:MTR_8g096910;	NA	XP_013447001.1;	NA	1135904at2759;	NA	NA	NA	PTHR31048;	PF00314;	NA	PS00316;PS51367;	NA	NA	NA	NA	NA	NA	NA	NA	NA	NA
TRINITY_DN86_c0_g1_i8	L830	L4602	2.957	3.12353	4.39017e-05	0.0242635	0.358551	861	3.94423	TRINITY_DN86_c0_g1_i8	A0A1S3E4Z6	A0A1S3E4Z6_CICAR	unreviewed	LOW QUALITY PROTEIN: receptor-like protein EIX1	LOC101498390	Cicer arietinum (Chickpea) (Garbanzo)	NA	NA	integral component of membrane [GO:0016021]	GO:0016021	NA	NA	IPR001611;IPR003591;IPR032675;IPR013210;	NA	NA	NA	NA	cam:101498390;	NA	XP_012570106.2;	NA	826997at2759;	NA	NA	NA	NA	PF00560;PF13516;PF13855;PF08263;	NA	PS51450;	NA	NA	NA	integral component of membrane [GO:0016021]	NA	NA	NA	NA	NA	NA
TRINITY_DN2225_c0_g1_i4	L830	L4602	2.91602	4.45753	4.0318e-05	0.023361	4.99962	2185	53.4162	TRINITY_DN2225_c0_g1_i4	P13240	DR206_PEA	reviewed	Disease resistance response protein 206 (Dirigent protein PI206)	PI206	Pisum sativum (Garden pea)	NA	NA	apoplast [GO:0048046]; defense response [GO:0006952]; response to biotic stimulus [GO:0009607]	GO:0006952; GO:0009607; GO:0048046	Plant dirigent protein family	NA	IPR004265;	NA	NA	NA	NA	NA	4REV;	NA	NA	NA	NA	NA	NA	NA	PF03018;	NA	NA	NA	SUBCELLULAR LOCATION: Secreted, extracellular space, apoplast {ECO:0000250}.	defense response [GO:0006952]; response to biotic stimulus [GO:0009607]	apoplast [GO:0048046]	NA	TRINITY_DN2225_c0_g1_i4	823	GN7V-50669-MONOMER	241	60.697
TRINITY_DN15968_c0_g1_i1	L830	L4602	2.90721	2.62693	6.62183e-05	0.0344758	0.661823	604	7.03665	TRINITY_DN15968_c0_g1_i1	P93149	C93B1_GLYEC	reviewed	Licodione synthase (EC 1.14.14.140) ((2S)-flavanone 2-hydroxylase) (CYP GE-5) (Cytochrome P450 93B1) (Flavone synthase II)	CYP93B1	Glycyrrhiza echinata (Licorice)	1.14.14.140	NA	integral component of membrane [GO:0016021]; heme binding [GO:0020037]; iron ion binding [GO:0005506]; monooxygenase activity [GO:0004497]; oxidoreductase activity, acting on paired donors, with incorporation or reduction of molecular oxygen [GO:0016705]	GO:0004497; GO:0005506; GO:0016021; GO:0016705; GO:0020037	Cytochrome P450 family	NA	IPR001128;IPR017972;IPR002401;IPR036396;	NA	NA	NA	NA	ag:BAA22423;	NA	NA	NA	NA	NA	1.14.13.87;	NA	NA	PF00067;	NA	PS00086;	NA	SUBCELLULAR LOCATION: Membrane {ECO:0000305}; Single-pass membrane protein {ECO:0000305}.	NA	integral component of membrane [GO:0016021]	heme binding [GO:0020037]; iron ion binding [GO:0005506]; monooxygenase activity [GO:0004497]; oxidoreductase activity, acting on paired donors, with incorporation or reduction of molecular oxygen [GO:0016705]	TRINITY_DN15968_c0_g1_i1	1727	G37-11594-MONOMER	523	55.714
TRINITY_DN1206_c0_g1_i1	L830	L4602	2.52606	2.10099	0.000500288	0.157652	0.749866	402	6.12272	TRINITY_DN1206_c0_g1_i1	G7IEJ4	G7IEJ4_MEDTR	unreviewed	Ethylene response factor (Putative transcription factor AP2-EREBP family)	11420016 MTR_1g087920 MtrunA17_Chr1g0195151	Medicago truncatula (Barrel medic) (Medicago tribuloides)	NA	NA	nucleus [GO:0005634]; DNA binding [GO:0003677]; DNA-binding transcription factor activity [GO:0003700]	GO:0003677; GO:0003700; GO:0005634	NA	NA	IPR001471;IPR036955;IPR016177;	NA	NA	NA	NA	mtr:MTR_1g087920;	NA	XP_003591474.1;	NA	1505709at2759;	NA	NA	NA	NA	PF00847;	NA	PS51032;	NA	SUBCELLULAR LOCATION: Nucleus {ECO:0000256|SAAS:SAAS00550310}.	NA	nucleus [GO:0005634]	DNA binding [GO:0003677]; DNA-binding transcription factor activity [GO:0003700]	NA	NA	NA	NA	NA
TRINITY_DN4198_c0_g2_i1	L830	L4602	2.51377	2.46751	0.000457203	0.147969	0.656213	521	5.31021	TRINITY_DN4198_c0_g2_i1	A0A072V083	A0A072V083_MEDTR	unreviewed	GRAS family transcription factor (Putative transcription factor GRAS family)	25489758 MTR_3g089055 MtrunA17_Chr3g0125811	Medicago truncatula (Barrel medic) (Medicago tribuloides)	NA	NA	NA	NA	GRAS family	NA	IPR005202;	NA	NA	NA	NA	NA	NA	XP_013461369.1;	NA	376686at2759;	NA	NA	NA	NA	PF03514;	NA	PS50985;	NA	NA	NA	NA	NA	NA	NA	NA	NA	NA
TRINITY_DN843_c0_g1_i3	L830	L4602	2.44089	4.26198	0.000451534	0.147463	4.93292	1824	37.9115	TRINITY_DN843_c0_g1_i3	G7KW47	G7KW47_MEDTR	unreviewed	CASP-like protein	11437211 MTR_7g083120 MtrunA17_Chr7g0251531	Medicago truncatula (Barrel medic) (Medicago tribuloides)	NA	NA	integral component of membrane [GO:0016021]; plasma membrane [GO:0005886]	GO:0005886; GO:0016021	Casparian strip membrane proteins (CASP) family	NA	IPR006459;IPR006702;	NA	NA	NA	NA	mtr:MTR_7g083120;	NA	XP_003624429.1;	NA	1593533at2759;	NA	NA	NA	NA	PF04535;	TIGR01569;	NA	NA	SUBCELLULAR LOCATION: Cell membrane {ECO:0000256|RuleBase:RU361233, ECO:0000256|SAAS:SAAS00074706}; Multi-pass membrane protein {ECO:0000256|RuleBase:RU361233, ECO:0000256|SAAS:SAAS00074706}.	NA	integral component of membrane [GO:0016021]; plasma membrane [GO:0005886]	NA	NA	NA	NA	NA	NA
TRINITY_DN3010_c0_g1_i3	L830	L4602	2.39187	3.15373	0.000678853	0.199257	1.78276	835	13.2492	TRINITY_DN3010_c0_g1_i3	A0A072U2B6	A0A072U2B6_MEDTR	unreviewed	NAD(P)-binding rossmann-fold protein (Putative oxidoreductase) (EC 1.1.1.-)	25498884 MTR_7g076655 MtrunA17_Chr7g0247011	Medicago truncatula (Barrel medic) (Medicago tribuloides)	1.1.1.-	NA	oxidoreductase activity [GO:0016491]	GO:0016491	Short-chain dehydrogenases/reductases (SDR) family	NA	IPR036291;IPR002347;	NA	NA	NA	NA	mtr:MTR_7g076655;	NA	XP_013449316.1;	NA	1259665at2759;	NA	NA	NA	NA	PF00106;	NA	NA	NA	NA	NA	NA	oxidoreductase activity [GO:0016491]	TRINITY_DN3010_c0_g1_i3	1268	GN7V-53095-MONOMER	391	72.615
TRINITY_DN6975_c0_g1_i3	L830	L4602	2.35596	2.33637	0.000986647	0.254056	0.735167	467	5.33252	TRINITY_DN6975_c0_g1_i3	G7JR06	G7JR06_MEDTR	unreviewed	Non-specific serine/threonine protein kinase (EC 2.7.11.1)	11441700 MTR_4g123940 MtrunA17_Chr4g0069301	Medicago truncatula (Barrel medic) (Medicago tribuloides)	2.7.11.1	NA	ATP binding [GO:0005524]; protein serine/threonine kinase activity [GO:0004674]; signal transduction [GO:0007165]	GO:0004674; GO:0005524; GO:0007165	Protein kinase superfamily	NA	IPR011009;IPR018451;IPR004041;IPR000719;IPR017441;IPR008271;	NA	NA	NA	NA	mtr:MTR_4g123940;	NA	XP_003609876.1;	NA	1127668at2759;	NA	NA	NA	NA	PF03822;PF00069;	NA	PS50816;PS00107;PS50011;PS00108;	NA	NA	signal transduction [GO:0007165]	NA	ATP binding [GO:0005524]; protein serine/threonine kinase activity [GO:0004674]	NA	NA	NA	NA	NA
TRINITY_DN3374_c0_g2_i2	L830	L4602	2.31626	3.28493	0.000928574	0.249717	1.42504	908	10.0488	TRINITY_DN3374_c0_g2_i2	A0A072VP83	A0A072VP83_MEDTR	unreviewed	C2H2-type zinc finger protein (Putative transcription factor C2H2 family)	25481993 MTR_1g016010 MtrunA17_Chr1g0151351	Medicago truncatula (Barrel medic) (Medicago tribuloides)	NA	NA	metal ion binding [GO:0046872]; nucleic acid binding [GO:0003676]	GO:0003676; GO:0046872	NA	NA	IPR022755;IPR036236;IPR013087;	NA	NA	NA	NA	mtr:MTR_1g016010;	NA	XP_013465889.1;	NA	986397at2759;	NA	NA	NA	NA	PF12171;	NA	PS00028;PS50157;	NA	NA	NA	NA	metal ion binding [GO:0046872]; nucleic acid binding [GO:0003676]	NA	NA	NA	NA	NA
TRINITY_DN2464_c0_g2_i5	L830	L4602	2.27594	2.47595	0.00137824	0.331076	0.435248	511	2.98611	TRINITY_DN2464_c0_g2_i5	G7I4X9	G7I4X9_MEDTR	unreviewed	CHUP1-like protein	MTR_1g093850	Medicago truncatula (Barrel medic) (Medicago tribuloides)	NA	NA	NA	NA	NA	NA	IPR040265;	NA	NA	NA	NA	mtr:MTR_1g093850;	NA	XP_003591841.1;	NA	1056094at2759;	NA	NA	NA	PTHR31342;	NA	NA	NA	NA	NA	NA	NA	NA	NA	NA	NA	NA	NA
TRINITY_DN11291_c0_g1_i1	L830	L4602	2.27524	3.58575	0.00106598	0.271592	1.50092	1116	10.2857	TRINITY_DN11291_c0_g1_i1	G7LJF3	G7LJF3_MEDTR	unreviewed	LRR receptor-like kinase family protein	11406153 MTR_4g065087 MTR_8g086490 MtrunA17_Chr8g0379161	Medicago truncatula (Barrel medic) (Medicago tribuloides)	NA	NA	integral component of membrane [GO:0016021]; ATP binding [GO:0005524]; protein kinase activity [GO:0004672]	GO:0004672; GO:0005524; GO:0016021	NA	NA	IPR011009;IPR001611;IPR003591;IPR032675;IPR000719;IPR001245;	NA	NA	NA	NA	mtr:MTR_4g065087;mtr:MTR_8g086490;	NA	XP_003629782.1;XP_013456195.1;	NA	672788at2759;	NA	NA	NA	NA	PF00560;PF13855;PF07714;	NA	PS51450;PS50011;	NA	NA	NA	integral component of membrane [GO:0016021]	ATP binding [GO:0005524]; protein kinase activity [GO:0004672]	NA	NA	NA	NA	NA
TRINITY_DN7084_c0_g1_i2	L830	L4602	2.2615	3.30796	0.00120386	0.298259	0.35661	917	2.42091	TRINITY_DN7084_c0_g1_i2	Q84ZV5	Q84ZV5_SOYBN	unreviewed	Polyprotein	NA	Glycine max (Soybean) (Glycine hispida)	NA	NA	nucleic acid binding [GO:0003676]; DNA integration [GO:0015074]	GO:0003676; GO:0015074	NA	NA	IPR016197;IPR001584;IPR041588;IPR021109;IPR005162;IPR012337;IPR036397;IPR000477;IPR041577;	NA	NA	NA	NA	NA	NA	NA	NA	NA	NA	NA	NA	NA	PF17921;PF03732;PF17919;PF00665;PF00078;	NA	PS50994;PS50878;	NA	NA	DNA integration [GO:0015074]	NA	nucleic acid binding [GO:0003676]	NA	NA	NA	NA	NA
TRINITY_DN306_c0_g2_i1	L830	L4602	2.24145	1.8667	0.0019021	0.399597	1.51464	330	10.1521	TRINITY_DN306_c0_g2_i1	G7I3M7	G7I3M7_MEDTR	unreviewed	EF hand protein (Putative EF-hand domain pair protein)	MTR_1g019670 MtrunA17_Chr1g0153611	Medicago truncatula (Barrel medic) (Medicago tribuloides)	NA	NA	calcium ion binding [GO:0005509]	GO:0005509	NA	NA	IPR011992;IPR018247;IPR002048;	NA	NA	NA	NA	mtr:MTR_1g019670;	NA	XP_003589211.1;	NA	1519206at2759;	NA	NA	NA	NA	PF13202;	NA	PS00018;PS50222;	NA	NA	NA	NA	calcium ion binding [GO:0005509]	NA	NA	NA	NA	NA
TRINITY_DN3535_c1_g1_i4	L830	L4602	2.2155	1.94928	0.00206442	0.42622	0.284928	349	1.87547	TRINITY_DN3535_c1_g1_i4	G7ILU1	G7ILU1_MEDTR	unreviewed	Fasciclin domain protein	11438309 MTR_2g017960	Medicago truncatula (Barrel medic) (Medicago tribuloides)	NA	NA	NA	NA	NA	NA	IPR036378;IPR000782;	NA	NA	NA	NA	mtr:MTR_2g017960;	NA	XP_003593817.1;	NA	1293823at2759;	NA	NA	NA	NA	PF02469;	NA	PS50213;	NA	NA	NA	NA	NA	NA	NA	NA	NA	NA
TRINITY_DN4300_c0_g2_i1	L830	L4602	2.06037	2.89905	0.00309242	0.563919	1.00613	671	5.94204	TRINITY_DN4300_c0_g2_i1	A0A072VKX9	A0A072VKX9_MEDTR	unreviewed	Putative transcription factor MYB family (Trihelix transcription factor)	25483883 MTR_1g060990 MtrunA17_Chr1g0179191	Medicago truncatula (Barrel medic) (Medicago tribuloides)	NA	NA	NA	NA	NA	NA	IPR017877;	NA	NA	NA	NA	mtr:MTR_1g060990;	NA	XP_013468051.1;	NA	639980at2759;	NA	NA	NA	NA	NA	NA	PS50090;	NA	NA	NA	NA	NA	NA	NA	NA	NA	NA
TRINITY_DN2000_c0_g1_i2	L830	L4602	1.99855	2.32277	0.00466037	0.740656	1.66818	443	9.44176	TRINITY_DN2000_c0_g1_i2	G7KDE4	G7KDE4_MEDTR	unreviewed	Carboxy-terminal region remorin (Putative remorin)	11443068 MTR_5g010590 MtrunA17_Chr5g0397781	Medicago truncatula (Barrel medic) (Medicago tribuloides)	NA	NA	NA	NA	NA	NA	IPR005516;	NA	NA	NA	NA	mtr:MTR_5g010590;	NA	XP_003611121.1;	NA	1592521at2759;	NA	NA	NA	NA	PF03763;	NA	NA	NA	NA	NA	NA	NA	NA	NA	NA	NA	NA
TRINITY_DN6072_c0_g1_i6	L830	L4602	1.9877	3.77214	0.00380832	0.645557	1.26704	1226	7.11267	TRINITY_DN6072_c0_g1_i6	G7KHF1	G7KHF1_MEDTR	unreviewed	Putative leucine-rich repeat-containing, plant-type, leucine-rich repeat domain, L (Receptor-like protein)	11421434 MTR_5g087320 MtrunA17_Chr5g0440201	Medicago truncatula (Barrel medic) (Medicago tribuloides)	NA	NA	integral component of membrane [GO:0016021]	GO:0016021	NA	NA	IPR001611;IPR003591;IPR032675;IPR013210;	NA	NA	NA	NA	mtr:MTR_5g087320;	NA	XP_003617044.1;	NA	826997at2759;	NA	NA	NA	NA	PF00560;PF13855;PF08263;	NA	PS51450;	NA	NA	NA	integral component of membrane [GO:0016021]	NA	NA	NA	NA	NA	NA
TRINITY_DN11536_c0_g1_i1	L830	L4602	1.96809	1.68421	0.00601793	0.854498	0.47833	280	2.65231	TRINITY_DN11536_c0_g1_i1	A0A1S2Z063	A0A1S2Z063_CICAR	unreviewed	uncharacterized protein LOC101496834	LOC101496834	Cicer arietinum (Chickpea) (Garbanzo)	NA	NA	NA	NA	NA	NA	IPR010733;	NA	NA	NA	NA	cam:101496834;	NA	XP_004512681.1;	NA	1139278at2759;	NA	NA	NA	NA	PF07000;	NA	NA	NA	NA	NA	NA	NA	NA	NA	NA	NA	NA
TRINITY_DN970_c0_g1_i7	L830	L4602	1.95382	3.33738	0.00468013	0.740656	1.32607	900	7.27218	TRINITY_DN970_c0_g1_i7	G7KV76	G7KV76_MEDTR	unreviewed	Lipid phosphate phosphatase-like protein	11436764 MTR_7g082670	Medicago truncatula (Barrel medic) (Medicago tribuloides)	NA	NA	integral component of membrane [GO:0016021]	GO:0016021	NA	NA	IPR036938;IPR000326;	NA	NA	NA	NA	mtr:MTR_7g082670;	NA	XP_003624389.2;	NA	1621899at2759;	NA	NA	NA	NA	PF01569;	NA	NA	NA	NA	NA	integral component of membrane [GO:0016021]	NA	TRINITY_DN970_c0_g1_i7	2490	GN7V-63555-MONOMER	375	70.968
TRINITY_DN111_c0_g1_i1	L830	L4602	1.94574	2.47242	0.00551287	0.823064	4.62398	489	25.227	TRINITY_DN111_c0_g1_i1	Q9LRI4	Q9LRI4_PEA	unreviewed	PsAD2	PsAD2	Pisum sativum (Garden pea)	NA	NA	NA	NA	NA	NA	NA	NA	NA	NA	NA	NA	NA	NA	NA	NA	NA	NA	NA	NA	NA	NA	NA	NA	NA	NA	NA	NA	NA	NA	NA	NA	NA
TRINITY_DN8516_c0_g2_i1	L830	L4602	1.92694	2.60863	0.00556616	0.823064	0.516751	537	2.78246	TRINITY_DN8516_c0_g2_i1	A0A151RCT9	A0A151RCT9_CAJCA	unreviewed	Retrovirus-related Pol polyprotein from transposon TNT 1-94 (EC 1.2.1.27)	KK1_038328	Cajanus cajan (Pigeon pea) (Cajanus indicus)	1.2.1.27	NA	retrotransposon nucleocapsid [GO:0000943]; methylmalonate-semialdehyde dehydrogenase (acylating) activity [GO:0004491]; nucleic acid binding [GO:0003676]; zinc ion binding [GO:0008270]; DNA integration [GO:0015074]	GO:0000943; GO:0003676; GO:0004491; GO:0008270; GO:0015074	NA	NA	IPR025724;IPR001584;IPR039537;IPR012337;IPR036397;IPR013103;IPR001878;IPR036875;	NA	NA	NA	NA	NA	NA	NA	NA	NA	NA	NA	NA	PTHR11439;	PF13976;PF00665;PF07727;PF00098;	NA	PS50994;PS50158;	NA	NA	DNA integration [GO:0015074]	retrotransposon nucleocapsid [GO:0000943]	methylmalonate-semialdehyde dehydrogenase (acylating) activity [GO:0004491]; nucleic acid binding [GO:0003676]; zinc ion binding [GO:0008270]	NA	NA	NA	NA	NA
TRINITY_DN373_c0_g1_i2	L830	L4602	1.91161	5.55047	0.00481106	0.751445	6.77098	4187	36.0467	TRINITY_DN373_c0_g1_i2	A0A1S2Y9X7	A0A1S2Y9X7_CICAR	unreviewed	uncharacterized protein LOC101504608	LOC101504608	Cicer arietinum (Chickpea) (Garbanzo)	NA	NA	NA	NA	NA	NA	IPR029058;IPR000073;	NA	NA	NA	NA	cam:101504608;	NA	XP_004501179.1;	NA	1141652at2759;	NA	NA	NA	NA	PF12697;	NA	NA	NA	NA	NA	NA	NA	TRINITY_DN373_c0_g1_i2	2337	GN7V-66077-MONOMER	427	69.545
TRINITY_DN15047_c0_g1_i1	L830	L4602	1.89713	3.73328	0.00556799	0.823064	2.08713	1178	11.0033	TRINITY_DN15047_c0_g1_i1	A0A072V9D0	A0A072V9D0_MEDTR	unreviewed	Monoterpene synthase (Putative myrcene synthase) (EC 4.2.3.15)	25486919 MTR_2g064425 MtrunA17_Chr2g0310331	Medicago truncatula (Barrel medic) (Medicago tribuloides)	4.2.3.15	NA	magnesium ion binding [GO:0000287]; myrcene synthase activity [GO:0050551]	GO:0000287; GO:0050551	Terpene synthase family	NA	IPR008949;IPR034741;IPR001906;IPR036965;IPR005630;IPR008930;	NA	NA	NA	NA	mtr:MTR_2g064425;	NA	XP_013464201.1;	NA	401091at2759;	NA	NA	NA	NA	PF01397;PF03936;	NA	NA	NA	NA	NA	NA	magnesium ion binding [GO:0000287]; myrcene synthase activity [GO:0050551]	TRINITY_DN15047_c0_g1_i1	2154	G2Z-6676-MONOMER	591	51.342
TRINITY_DN36984_c0_g1_i1	L830	L4602	1.89576	4.42436	0.00536578	0.813335	3.47952	1908	18.3238	TRINITY_DN36984_c0_g1_i1	G7JL79	G7JL79_MEDTR	unreviewed	Ferredoxin-nitrite reductase (Putative ferredoxin--nitrite reductase) (EC 1.7.7.1)	11445727 MTR_4g086020 MtrunA17_Chr4g0044831	Medicago truncatula (Barrel medic) (Medicago tribuloides)	1.7.7.1	NA	ferredoxin-nitrite reductase activity [GO:0048307]; heme binding [GO:0020037]; iron-sulfur cluster binding [GO:0051536]	GO:0020037; GO:0048307; GO:0051536	NA	NA	IPR005117;IPR036136;IPR006067;IPR006066;	NA	NA	NA	NA	mtr:MTR_4g086020;	NA	XP_003607969.1;	NA	333458at2759;	NA	NA	NA	NA	PF01077;PF03460;	NA	PS00365;	NA	NA	NA	NA	ferredoxin-nitrite reductase activity [GO:0048307]; heme binding [GO:0020037]; iron-sulfur cluster binding [GO:0051536]	TRINITY_DN36984_c0_g1_i1	2095	GN7V-51996-MONOMER	606	85.841
TRINITY_DN1958_c0_g1_i2	L830	L4602	1.88443	4.3011	0.00568491	0.82682	5.33768	1748	27.89	TRINITY_DN1958_c0_g1_i2	G7JAU8	G7JAU8_MEDTR	unreviewed	Xyloglucan endotransglucosylase/hydrolase (EC 2.4.1.207)	11429072 MTR_3g084630 MtrunA17_Chr3g0122031	Medicago truncatula (Barrel medic) (Medicago tribuloides)	2.4.1.207	NA	apoplast [GO:0048046]; cell wall [GO:0005618]; hydrolase activity, hydrolyzing O-glycosyl compounds [GO:0004553]; xyloglucan:xyloglucosyl transferase activity [GO:0016762]; cell wall biogenesis [GO:0042546]; cell wall organization [GO:0071555]; xyloglucan metabolic process [GO:0010411]	GO:0004553; GO:0005618; GO:0010411; GO:0016762; GO:0042546; GO:0048046; GO:0071555	Glycosyl hydrolase 16 family	NA	IPR013320;IPR000757;IPR008263;IPR010713;IPR016455;	NA	NA	NA	NA	mtr:MTR_3g084630;	NA	XP_003601714.1;	NA	1209387at2759;	NA	NA	NA	NA	PF00722;PF06955;	NA	PS01034;PS51762;	NA	SUBCELLULAR LOCATION: Secreted, cell wall {ECO:0000256|RuleBase:RU361120}. Secreted, extracellular space, apoplast {ECO:0000256|RuleBase:RU361120}.	cell wall biogenesis [GO:0042546]; cell wall organization [GO:0071555]; xyloglucan metabolic process [GO:0010411]	apoplast [GO:0048046]; cell wall [GO:0005618]	hydrolase activity, hydrolyzing O-glycosyl compounds [GO:0004553]; xyloglucan:xyloglucosyl transferase activity [GO:0016762]	TRINITY_DN1958_c0_g1_i2	1261	GN7V-57601-MONOMER	277	87.004
TRINITY_DN14063_c0_g1_i1	L830	L4602	1.8399	3.91247	0.00697225	0.940911	1.82558	1324	9.24947	TRINITY_DN14063_c0_g1_i1	E7ELN7	E7ELN7_MEDTR	unreviewed	Nitrate reductase	NR2 11428809 MTR_5g059820 MtrunA17_Chr5g0424491	Medicago truncatula (Barrel medic) (Medicago tribuloides)	NA	NA	heme binding [GO:0020037]; molybdenum ion binding [GO:0030151]; molybdopterin cofactor binding [GO:0043546]; nitrate reductase (NADPH) activity [GO:0050464]; nitrate assimilation [GO:0042128]; nitric oxide biosynthetic process [GO:0006809]	GO:0006809; GO:0020037; GO:0030151; GO:0042128; GO:0043546; GO:0050464	Nitrate reductase family	NA	IPR001834;IPR008333;IPR001199;IPR036400;IPR018506;IPR017927;IPR001709;IPR039261;IPR014756;IPR005066;IPR008335;IPR012137;IPR001433;IPR000572;IPR036374;IPR022407;IPR017938;	NA	NA	NA	NA	mtr:MTR_5g059820;	NA	XP_003614820.1;	NA	166846at2759;	NA	NA	NA	NA	PF00173;PF00970;PF03404;PF00175;PF00174;	NA	PS00191;PS50255;PS51384;PS00559;	NA	NA	nitrate assimilation [GO:0042128]; nitric oxide biosynthetic process [GO:0006809]	NA	heme binding [GO:0020037]; molybdenum ion binding [GO:0030151]; molybdopterin cofactor binding [GO:0043546]; nitrate reductase (NADPH) activity [GO:0050464]	TRINITY_DN14063_c0_g1_i1	2880	GN7V-56427-MONOMER	887	79.955
TRINITY_DN8943_c0_g1_i1	L830	L4602	1.82781	3.94397	0.00727659	0.95403	6.19708	1351	31.136	TRINITY_DN8943_c0_g1_i1	G7LH05	G7LH05_MEDTR	unreviewed	EF hand calcium-binding family protein (Putative EF-hand domain pair protein)	MTR_8g066630 MtrunA17_Chr8g0366401	Medicago truncatula (Barrel medic) (Medicago tribuloides)	NA	NA	calcium ion binding [GO:0005509]	GO:0005509	NA	NA	IPR011992;IPR018247;IPR002048;	NA	NA	NA	NA	mtr:MTR_8g066630;	NA	XP_003628778.1;	NA	1435392at2759;	NA	NA	NA	NA	PF13499;	NA	PS00018;PS50222;	NA	NA	NA	NA	calcium ion binding [GO:0005509]	TRINITY_DN8943_c0_g1_i1	873	G3C-7878-MONOMER	187	54.305
TRINITY_DN2807_c0_g1_i4	L830	L4602	1.82575	1.79898	0.0104848	1	0.965831	298	4.85087	TRINITY_DN2807_c0_g1_i4	A2Q5A8	A2Q5A8_MEDTR	unreviewed	Aldo/keto reductase (Aldo/keto reductase family oxidoreductase) (Putative perakine reductase) (EC 1.1.1.317)	11442908 MTR_7g021680 MTR_7g021820 MtrDRAFT_AC160516g36v2 MtrunA17_Chr7g0221791	Medicago truncatula (Barrel medic) (Medicago tribuloides)	1.1.1.317	NA	oxidoreductase activity [GO:0016491]	GO:0016491	NA	NA	IPR023210;IPR036812;	NA	NA	NA	NA	mtr:MTR_7g021680;mtr:MTR_7g021820;	NA	XP_003621684.1;XP_003621699.2;	NA	1136766at2759;	NA	NA	NA	NA	PF00248;	NA	NA	NA	NA	NA	NA	oxidoreductase activity [GO:0016491]	TRINITY_DN2807_c0_g1_i4	1236	GN7V-49254-MONOMER	343	83.673
TRINITY_DN4325_c0_g1_i7	L830	L4602	1.82419	2.68139	0.00843968	1	0.36397	557	1.82489	TRINITY_DN4325_c0_g1_i7	A0A1S2YPS8	A0A1S2YPS8_CICAR	unreviewed	uncharacterized protein LOC101493992 isoform X1	LOC101493992	Cicer arietinum (Chickpea) (Garbanzo)	NA	NA	integral component of membrane [GO:0016021]	GO:0016021	NA	NA	IPR029058;	NA	NA	NA	NA	cam:101493992;	NA	XP_004508032.1;	NA	1162019at2759;	NA	NA	NA	NA	NA	NA	NA	NA	NA	NA	integral component of membrane [GO:0016021]	NA	TRINITY_DN4325_c0_g1_i7	6141	GN7V-65562-MONOMER	1775	67.23
TRINITY_DN787_c0_g1_i2	L830	L4602	1.80757	3.33883	0.00832281	1	0.849052	882	4.20711	TRINITY_DN787_c0_g1_i2	G7JNV1	G7JNV1_MEDTR	unreviewed	Calmodulin-binding protein (Putative CALMODULIN-BINDING PROTEIN60)	11443585 MTR_4g106810 MtrunA17_Chr4g0059411	Medicago truncatula (Barrel medic) (Medicago tribuloides)	NA	NA	calmodulin binding [GO:0005516]	GO:0005516	NA	NA	IPR012416;	NA	NA	NA	NA	mtr:MTR_4g106810;	NA	XP_003608957.2;	NA	799546at2759;	NA	NA	NA	PTHR31713;	PF07887;	NA	NA	NA	NA	NA	NA	calmodulin binding [GO:0005516]	NA	NA	NA	NA	NA
TRINITY_DN929_c1_g4_i1	L830	L4602	1.80333	2.66528	0.00919147	1	1.87041	549	9.24328	TRINITY_DN929_c1_g4_i1	Q9AR13	Q9AR13_PEA	unreviewed	MADS-box transcription factor MADS4	peam4	Pisum sativum (Garden pea)	NA	NA	nucleus [GO:0005634]; DNA-binding transcription factor activity [GO:0003700]; protein dimerization activity [GO:0046983]; RNA polymerase II regulatory region sequence-specific DNA binding [GO:0000977]; positive regulation of transcription by RNA polymerase II [GO:0045944]	GO:0000977; GO:0003700; GO:0005634; GO:0045944; GO:0046983	NA	NA	IPR033896;IPR002487;IPR002100;IPR036879;	NA	NA	NA	NA	NA	NA	NA	NA	NA	NA	NA	NA	NA	PF01486;PF00319;	NA	PS51297;PS00350;PS50066;	NA	SUBCELLULAR LOCATION: Nucleus {ECO:0000256|SAAS:SAAS00579852}.	positive regulation of transcription by RNA polymerase II [GO:0045944]	nucleus [GO:0005634]	DNA-binding transcription factor activity [GO:0003700]; RNA polymerase II regulatory region sequence-specific DNA binding [GO:0000977]; protein dimerization activity [GO:0046983]	NA	NA	NA	NA	NA
TRINITY_DN606_c0_g1_i1	L830	L4602	1.79337	1.71333	0.0120358	1	0.385227	279	1.89194	TRINITY_DN606_c0_g1_i1	O04919	O04919_VICFA	unreviewed	Lipoxygenase (EC 1.13.11.-)	LOX1	Vicia faba (Broad bean) (Faba vulgaris)	1.13.11.-	NA	metal ion binding [GO:0046872]; oxidoreductase activity, acting on single donors with incorporation of molecular oxygen, incorporation of two atoms of oxygen [GO:0016702]; oxylipin biosynthetic process [GO:0031408]	GO:0016702; GO:0031408; GO:0046872	Lipoxygenase family	PATHWAY: Lipid metabolism; oxylipin biosynthesis. {ECO:0000256|RuleBase:RU003975}.	IPR000907;IPR013819;IPR036226;IPR020834;IPR020833;IPR001246;IPR042057;IPR027433;IPR001024;IPR036392;	NA	NA	NA	NA	NA	NA	NA	NA	NA	NA	NA	UPA00382	PTHR11771;	PF00305;PF01477;	NA	PS00711;PS00081;PS51393;PS50095;	NA	NA	oxylipin biosynthetic process [GO:0031408]	NA	metal ion binding [GO:0046872]; oxidoreductase activity, acting on single donors with incorporation of molecular oxygen, incorporation of two atoms of oxygen [GO:0016702]	TRINITY_DN606_c0_g1_i1	2967	GN7V-47040-MONOMER	858	76.174
TRINITY_DN14243_c0_g1_i1	L830	L4602	1.78917	2.26895	0.0104135	1	0.971321	414	4.75431	TRINITY_DN14243_c0_g1_i1	A0A1S3E463	A0A1S3E463_CICAR	unreviewed	uncharacterized protein LOC101492210	LOC101492210	Cicer arietinum (Chickpea) (Garbanzo)	NA	NA	NA	NA	NA	NA	NA	NA	NA	NA	NA	cam:101492210;	NA	XP_012570582.1;XP_012570583.1;XP_012570584.1;XP_027189881.1;XP_027189882.1;	NA	1082663at2759;	NA	NA	NA	NA	NA	NA	NA	NA	NA	NA	NA	NA	NA	NA	NA	NA	NA
TRINITY_DN14253_c0_g1_i1	L830	L4602	1.77437	2.10218	0.0116267	1	0.720548	367	3.49122	TRINITY_DN14253_c0_g1_i1	A0A1S2YGV7	A0A1S2YGV7_CICAR	unreviewed	beta-amyrin 28-monooxygenase-like	LOC101499182	Cicer arietinum (Chickpea) (Garbanzo)	NA	NA	integral component of membrane [GO:0016021]; heme binding [GO:0020037]; iron ion binding [GO:0005506]; monooxygenase activity [GO:0004497]; oxidoreductase activity, acting on paired donors, with incorporation or reduction of molecular oxygen [GO:0016705]	GO:0004497; GO:0005506; GO:0016021; GO:0016705; GO:0020037	Cytochrome P450 family	NA	IPR001128;IPR017972;IPR002401;IPR036396;	NA	NA	NA	NA	cam:101499182;	NA	XP_004504209.1;	NA	871849at2759;	NA	NA	NA	NA	PF00067;	NA	PS00086;	NA	NA	NA	integral component of membrane [GO:0016021]	heme binding [GO:0020037]; iron ion binding [GO:0005506]; monooxygenase activity [GO:0004497]; oxidoreductase activity, acting on paired donors, with incorporation or reduction of molecular oxygen [GO:0016705]	TRINITY_DN14253_c0_g1_i1	2115	GN7V-49283-MONOMER	482	75.884
TRINITY_DN958_c0_g1_i1	L830	L4602	1.77069	5.5037	0.00874736	1	12.2754	3968	59.2687	TRINITY_DN958_c0_g1_i1	G7JPX4	G7JPX4_MEDTR	unreviewed	Porin/voltage-dependent anion-selective channel protein (Putative Porin domain-containing protein)	11437654 MTR_4g107840 MtrunA17_Chr4g0060181	Medicago truncatula (Barrel medic) (Medicago tribuloides)	NA	NA	mitochondrial outer membrane [GO:0005741]; voltage-gated anion channel activity [GO:0008308]	GO:0005741; GO:0008308	NA	NA	IPR023614;IPR001925;IPR027246;	NA	NA	NA	NA	mtr:MTR_4g107840;	NA	XP_003609006.1;	NA	938262at2759;	NA	NA	NA	PTHR11743;	PF01459;	NA	NA	NA	NA	NA	mitochondrial outer membrane [GO:0005741]	voltage-gated anion channel activity [GO:0008308]	NA	NA	NA	NA	NA
TRINITY_DN3615_c0_g1_i5	L830	L4602	1.76619	5.11202	0.00900093	1	5.41779	3020	26.0779	TRINITY_DN3615_c0_g1_i5	A0A072U1U0	A0A072U1U0_MEDTR	unreviewed	Phosphomannomutase (EC 5.4.2.8)	11436930 MTR_7g076670	Medicago truncatula (Barrel medic) (Medicago tribuloides)	5.4.2.8	NA	cytoplasm [GO:0005737]; phosphomannomutase activity [GO:0004615]; GDP-mannose biosynthetic process [GO:0009298]	GO:0004615; GO:0005737; GO:0009298	Eukaryotic PMM family	PATHWAY: Nucleotide-sugar biosynthesis; GDP-alpha-D-mannose biosynthesis; alpha-D-mannose 1-phosphate from D-fructose 6-phosphate: step 2/2. {ECO:0000256|RuleBase:RU361118}.	IPR036412;IPR006379;IPR023214;IPR005002;	NA	NA	NA	NA	NA	NA	XP_013449319.1;	NA	1038583at2759;	NA	NA	UPA00126;UER00424	PTHR10466;	PF03332;	TIGR01484;	NA	NA	SUBCELLULAR LOCATION: Cytoplasm {ECO:0000256|RuleBase:RU361118}.	GDP-mannose biosynthetic process [GO:0009298]	cytoplasm [GO:0005737]	phosphomannomutase activity [GO:0004615]	TRINITY_DN3615_c0_g1_i5	2330	G33-7867-MONOMER	250	87.324
TRINITY_DN17198_c0_g1_i1	L830	L4602	1.71705	1.55898	0.0166629	1	0.373912	247	1.74187	TRINITY_DN17198_c0_g1_i1	G7INZ1	G7INZ1_MEDTR	unreviewed	(E)-nerolidol/(E,E)-geranyl linalool synthase	11421616 MTR_2g012870	Medicago truncatula (Barrel medic) (Medicago tribuloides)	NA	NA	magnesium ion binding [GO:0000287]; terpene synthase activity [GO:0010333]	GO:0000287; GO:0010333	Terpene synthase family	NA	IPR008949;IPR001906;IPR036965;IPR005630;IPR008930;	NA	NA	NA	NA	mtr:MTR_2g012870;	NA	XP_003593502.1;	NA	160028at2759;	NA	NA	NA	NA	PF01397;PF03936;	NA	NA	NA	NA	NA	NA	magnesium ion binding [GO:0000287]; terpene synthase activity [GO:0010333]	TRINITY_DN17198_c0_g1_i1	2853	GN7V-52397-MONOMER	832	53.061
TRINITY_DN1144_c0_g1_i10	L830	L4602	1.71503	4.01593	0.0116058	1	1.2903	1396	5.99511	TRINITY_DN1144_c0_g1_i10	A0A072VSL5	A0A072VSL5_MEDTR	unreviewed	Nop14 nucleolar-like protein	MTR_1g442830	Medicago truncatula (Barrel medic) (Medicago tribuloides)	NA	NA	small-subunit processome [GO:0032040]	GO:0032040	NA	NA	IPR007276;	NA	NA	NA	NA	mtr:MTR_1g442830;	NA	XP_013467090.1;	NA	950459at2759;	NA	NA	NA	PTHR23183;	PF04147;	NA	NA	NA	NA	NA	small-subunit processome [GO:0032040]	NA	NA	NA	NA	NA	NA
TRINITY_DN50214_c0_g1_i1	L830	L4602	1.71038	1.90543	0.0153919	1	2.41898	316	11.2131	TRINITY_DN50214_c0_g1_i1	Q9M7D7	Q9M7D7_PEA	unreviewed	Lipid transfer protein	LTP	Pisum sativum (Garden pea)	NA	NA	lipid binding [GO:0008289]; lipid transport [GO:0006869]	GO:0006869; GO:0008289	Plant LTP family	NA	IPR036312;IPR000528;	NA	NA	NA	NA	NA	NA	NA	NA	NA	NA	NA	NA	NA	NA	NA	NA	NA	NA	lipid transport [GO:0006869]	NA	lipid binding [GO:0008289]	NA	NA	NA	NA	NA
TRINITY_DN338_c0_g1_i10	L830	L4602	1.67664	3.84118	0.0135143	1	2.09308	1228	9.46991	TRINITY_DN338_c0_g1_i10	A0A1S2XHQ0	A0A1S2XHQ0_CICAR	unreviewed	choline/ethanolaminephosphotransferase 1	LOC101512358 LOC101503325	Cicer arietinum (Chickpea) (Garbanzo)	NA	NA	integral component of membrane [GO:0016021]; phosphotransferase activity, for other substituted phosphate groups [GO:0016780]; phospholipid biosynthetic process [GO:0008654]	GO:0008654; GO:0016021; GO:0016780	CDP-alcohol phosphatidyltransferase class-I family	NA	IPR000462;IPR014472;	NA	NA	NA	NA	cam:101503325;cam:101512358;	NA	XP_004487395.1;XP_004487396.1;XP_004487397.1;XP_004487398.1;XP_004489540.1;XP_004489541.1;XP_004489542.1;XP_004489543.1;XP_012568133.1;XP_012572300.1;XP_027187415.1;XP_027188013.1;	NA	847100at2759;	NA	NA	NA	PTHR10414;	PF01066;	NA	PS00379;	NA	NA	phospholipid biosynthetic process [GO:0008654]	integral component of membrane [GO:0016021]	phosphotransferase activity, for other substituted phosphate groups [GO:0016780]	TRINITY_DN338_c0_g1_i10	2609	GN7V-58431-MONOMER	390	87.436
TRINITY_DN4460_c0_g1_i5	L830	L4602	1.6751	2.58337	0.0155689	1	1.98467	508	8.97349	TRINITY_DN4460_c0_g1_i5	A0A072U6W8	A0A072U6W8_MEDTR	unreviewed	Cystinosin-like protein (Putative lysosomal cystine transporter)	25495664 MTR_6g022180 MtrunA17_Chr6g0458341	Medicago truncatula (Barrel medic) (Medicago tribuloides)	NA	NA	integral component of membrane [GO:0016021]	GO:0016021	NA	NA	IPR005282;IPR006603;	NA	NA	NA	NA	mtr:MTR_6g022180;	NA	XP_013451347.1;	NA	1138417at2759;	NA	NA	NA	PTHR13131;	PF04193;	NA	NA	NA	NA	NA	integral component of membrane [GO:0016021]	NA	TRINITY_DN4460_c0_g1_i5	1139	G30-8913-MONOMER	267	58.801
TRINITY_DN4183_c0_g3_i1	L830	L4602	1.66	2.60345	0.0160592	1	1.76978	514	7.91847	TRINITY_DN4183_c0_g3_i1	A0A072U692	A0A072U692_MEDTR	unreviewed	Pmr5/Cas1p GDSL/SGNH-like acyl-esterase family protein (Putative PMR5 domain, PC-Esterase)	25495557 MTR_6g016875 MtrunA17_Chr6g0456681	Medicago truncatula (Barrel medic) (Medicago tribuloides)	NA	NA	integral component of membrane [GO:0016021]	GO:0016021	NA	NA	IPR026057;IPR025846;IPR029962;	NA	NA	NA	NA	mtr:MTR_6g016875;	NA	XP_013451234.1;	NA	587996at2759;	NA	NA	NA	PTHR32285;	PF13839;PF14416;	NA	NA	NA	NA	NA	integral component of membrane [GO:0016021]	NA	NA	NA	NA	NA	NA
TRINITY_DN11742_c0_g1_i1	L830	L4602	1.6539	2.41648	0.0174804	1	0.684387	450	3.04947	TRINITY_DN11742_c0_g1_i1	A0A1S2XER8	A0A1S2XER8_CICAR	unreviewed	serine/threonine-protein kinase pakD-like	LOC101514832	Cicer arietinum (Chickpea) (Garbanzo)	NA	NA	kinase activity [GO:0016301]	GO:0016301	NA	NA	IPR001841;IPR013083;	NA	NA	NA	NA	cam:101514832;	NA	XP_004488226.1;XP_012574627.1;	NA	383635at2759;	NA	NA	NA	NA	NA	NA	PS50089;	NA	NA	NA	NA	kinase activity [GO:0016301]	NA	NA	NA	NA	NA
TRINITY_DN17221_c0_g2_i1	L830	L4602	1.65293	5.84411	0.0139232	1	10.5191	4932	46.8068	TRINITY_DN17221_c0_g2_i1	G7K780	G7K780_MEDTR	unreviewed	Laccase (EC 1.10.3.2) (Benzenediol:oxygen oxidoreductase) (Diphenol oxidase) (Urishiol oxidase)	11434534 MTR_5g083360 MtrunA17_Chr5g0437681	Medicago truncatula (Barrel medic) (Medicago tribuloides)	1.10.3.2	NA	apoplast [GO:0048046]; copper ion binding [GO:0005507]; hydroquinone:oxygen oxidoreductase activity [GO:0052716]; lignin catabolic process [GO:0046274]	GO:0005507; GO:0046274; GO:0048046; GO:0052716	Multicopper oxidase family	NA	IPR001117;IPR011706;IPR011707;IPR033138;IPR002355;IPR008972;IPR034288;IPR034285;IPR034289;IPR017761;	NA	NA	NA	NA	mtr:MTR_5g083360;	NA	XP_003616702.1;	NA	454773at2759;	NA	NA	NA	NA	PF00394;PF07731;PF07732;	TIGR03389;	PS00079;PS00080;	NA	SUBCELLULAR LOCATION: Secreted, extracellular space, apoplast {ECO:0000256|RuleBase:RU361119}.	lignin catabolic process [GO:0046274]	apoplast [GO:0048046]	copper ion binding [GO:0005507]; hydroquinone:oxygen oxidoreductase activity [GO:0052716]	TRINITY_DN17221_c0_g2_i1	2120	GN7V-46875-MONOMER	570	89.58
TRINITY_DN6512_c0_g1_i1	L830	L4602	1.64592	4.97307	0.0146387	1	7.80643	2689	34.5699	TRINITY_DN6512_c0_g1_i1	G7KX29	G7KX29_MEDTR	unreviewed	Putative saposin (Saposin B domain protein)	11433621 MTR_7g072560 MtrunA17_Chr7g0244511	Medicago truncatula (Barrel medic) (Medicago tribuloides)	NA	NA	lipid metabolic process [GO:0006629]	GO:0006629	NA	NA	IPR007856;IPR008138;IPR011001;IPR008139;	NA	NA	NA	NA	mtr:MTR_7g072560;	NA	XP_003623571.2;	NA	865505at2759;	NA	NA	NA	NA	PF05184;PF03489;	NA	PS50015;	NA	NA	lipid metabolic process [GO:0006629]	NA	NA	NA	NA	NA	NA	NA
TRINITY_DN209_c0_g1_i2	L830	L4602	1.62072	4.68549	0.0162298	1	8.91321	2192	38.7884	TRINITY_DN209_c0_g1_i2	G7I4D3	G7I4D3_MEDTR	unreviewed	Dehydration-responsive protein RD22 (Putative BURP domain-containing protein)	MTR_1g008470 MtrunA17_Chr1g0147261	Medicago truncatula (Barrel medic) (Medicago tribuloides)	NA	NA	NA	NA	NA	NA	IPR004873;	NA	NA	NA	NA	mtr:MTR_1g008470;	NA	XP_003588550.2;	NA	781608at2759;	NA	NA	NA	NA	PF03181;	NA	PS51277;	NA	NA	NA	NA	NA	NA	NA	NA	NA	NA
TRINITY_DN5718_c0_g2_i1	L830	L4602	1.59662	1.36561	0.0268775	1	1.15183	211	4.93634	TRINITY_DN5718_c0_g2_i1	G7IDR9	G7IDR9_MEDTR	unreviewed	Multidrug resistance protein ABC transporter family protein	11414889 MTR_1g087230	Medicago truncatula (Barrel medic) (Medicago tribuloides)	NA	NA	NA	NA	NA	NA	IPR025322;	NA	NA	NA	NA	mtr:MTR_1g087230;	NA	XP_003591419.1;	NA	1592882at2759;	NA	NA	NA	NA	PF14009;	NA	NA	NA	NA	NA	NA	NA	NA	NA	NA	NA	NA
TRINITY_DN2533_c0_g1_i8	L830	L4602	1.59485	4.7016	0.0178649	1	2.06036	2207	8.80686	TRINITY_DN2533_c0_g1_i8	G7JDC6	G7JDC6_MEDTR	unreviewed	Disease resistance protein (TIR-NBS-LRR class) (Putative TIR domain, winged helix-turn-helix DNA-binding domain-containing protein)	11419927 MTR_4g023400 MtrunA17_Chr4g0010711	Medicago truncatula (Barrel medic) (Medicago tribuloides)	NA	NA	ADP binding [GO:0043531]; DNA binding [GO:0003677]; signal transduction [GO:0007165]	GO:0003677; GO:0007165; GO:0043531	NA	NA	IPR003593;IPR032675;IPR002182;IPR027417;IPR000157;IPR035897;IPR036390;	NA	NA	NA	NA	mtr:MTR_4g023400;	NA	XP_003605057.1;	NA	103808at2759;	NA	NA	NA	NA	PF00931;PF01582;	NA	PS50104;	NA	NA	signal transduction [GO:0007165]	NA	ADP binding [GO:0043531]; DNA binding [GO:0003677]	NA	NA	NA	NA	NA
TRINITY_DN9055_c0_g1_i1	L830	L4602	1.56795	4.0093	0.0204638	1	6.51525	1356	27.337	TRINITY_DN9055_c0_g1_i1	G7J4R0	G7J4R0_MEDTR	unreviewed	WEB family plant protein	11439888 MTR_3g113810 MtrunA17_Chr3g0142591	Medicago truncatula (Barrel medic) (Medicago tribuloides)	NA	NA	NA	NA	NA	NA	NA	NA	NA	NA	NA	mtr:MTR_3g113810;	NA	XP_003603750.2;	NA	1466840at2759;	NA	NA	NA	NA	NA	NA	NA	NA	NA	NA	NA	NA	NA	NA	NA	NA	NA
TRINITY_DN3975_c0_g2_i3	L830	L4602	1.54513	4.19554	0.0220759	1	5.03548	1538	20.7958	TRINITY_DN3975_c0_g2_i3	G7KZA8	G7KZA8_MEDTR	unreviewed	Dihydroflavonol 4-reductase-like protein	11433154 MTR_7g074730	Medicago truncatula (Barrel medic) (Medicago tribuloides)	NA	NA	catalytic activity [GO:0003824]; coenzyme binding [GO:0050662]	GO:0003824; GO:0050662	NA	NA	IPR001509;IPR036291;	NA	NA	NA	NA	mtr:MTR_7g074730;	NA	XP_003623706.1;	NA	992332at2759;	NA	NA	NA	NA	PF01370;	NA	NA	NA	NA	NA	NA	catalytic activity [GO:0003824]; coenzyme binding [GO:0050662]	TRINITY_DN3975_c0_g2_i3	1488	GN7V-64479-MONOMER	327	71.125
TRINITY_DN1313_c0_g1_i2	L830	L4602	1.5345	6.58775	0.0218251	1	24.0326	8098	98.5062	TRINITY_DN1313_c0_g1_i2	A0A1S2XKX0	A0A1S2XKX0_CICAR	unreviewed	mannose-1-phosphate guanylyltransferase 1	LOC101504009	Cicer arietinum (Chickpea) (Garbanzo)	NA	NA	nucleotidyltransferase activity [GO:0016779]; biosynthetic process [GO:0009058]	GO:0009058; GO:0016779	NA	NA	IPR001451;IPR005835;IPR029044;	NA	NA	NA	NA	cam:101504009;	NA	XP_004490906.1;	NA	806744at2759;	NA	NA	NA	NA	PF00132;PF00483;	NA	NA	NA	NA	biosynthetic process [GO:0009058]	NA	nucleotidyltransferase activity [GO:0016779]	TRINITY_DN1313_c0_g1_i2	1654	G37-10203-MONOMER	372	91.644
TRINITY_DN140_c0_g2_i2	L830	L4602	1.53242	3.76587	0.0237293	1	5.06605	1137	20.7399	TRINITY_DN140_c0_g2_i2	I3SK49	I3SK49_MEDTR	unreviewed	Plant basic secretory protein (BSP) family protein	25485381 MTR_1g107215 MtrunA17_Chr1g0207781	Medicago truncatula (Barrel medic) (Medicago tribuloides)	NA	NA	NA	NA	NA	NA	IPR007541;	NA	NA	NA	NA	mtr:MTR_1g107215;	NA	XP_013470028.1;	NA	1319562at2759;	NA	NA	NA	PTHR33321;	PF04450;	NA	NA	NA	NA	NA	NA	NA	NA	NA	NA	NA	NA
TRINITY_DN20094_c0_g1_i1	L830	L4602	1.50169	1.98857	0.0310676	1	1.31731	324	5.28264	TRINITY_DN20094_c0_g1_i1	G7KE78	G7KE78_MEDTR	unreviewed	Ubiquinol oxidase (EC 1.10.3.11)	11410953 MTR_5g070680 MtrunA17_Chr5g0430001	Medicago truncatula (Barrel medic) (Medicago tribuloides)	1.10.3.11	NA	integral component of membrane [GO:0016021]; respirasome [GO:0070469]; alternative oxidase activity [GO:0009916]; metal ion binding [GO:0046872]; ubiquinol:oxygen oxidoreductase activity [GO:0102721]	GO:0009916; GO:0016021; GO:0046872; GO:0070469; GO:0102721	Alternative oxidase family	NA	IPR002680;IPR038659;	NA	NA	NA	NA	mtr:MTR_5g070680;	NA	XP_003615664.2;	NA	943747at2759;	NA	NA	NA	PTHR31803;	PF01786;	NA	NA	NA	NA	NA	integral component of membrane [GO:0016021]; respirasome [GO:0070469]	alternative oxidase activity [GO:0009916]; metal ion binding [GO:0046872]; ubiquinol:oxygen oxidoreductase activity [GO:0102721]	TRINITY_DN20094_c0_g1_i1	1234	GN7V-42595-MONOMER	327	82.622
TRINITY_DN24770_c0_g1_i1	L830	L4602	1.50043	2.43716	0.0290222	1	1.40752	445	5.63808	TRINITY_DN24770_c0_g1_i1	G7JE40	G7JE40_MEDTR	unreviewed	Equilibrative nucleoside transporter 6 (Putative equilibrative nucleoside transporter)	11441219 MTR_4g114710 MtrunA17_Chr4g0063911	Medicago truncatula (Barrel medic) (Medicago tribuloides)	NA	NA	integral component of membrane [GO:0016021]; nucleoside transmembrane transporter activity [GO:0005337]	GO:0005337; GO:0016021	NA	NA	IPR002259;	NA	NA	NA	NA	mtr:MTR_4g114710;	NA	XP_003609351.1;	NA	674800at2759;	NA	NA	NA	PTHR10332;	PF01733;	NA	NA	NA	NA	NA	integral component of membrane [GO:0016021]	nucleoside transmembrane transporter activity [GO:0005337]	NA	NA	NA	NA	NA
TRINITY_DN15411_c0_g1_i1	L830	L4602	-1.50518	1.26068	0.0350269	1	2.71278	71	1.35019	TRINITY_DN15411_c0_g1_i1	A0A1S2Z7Z2	A0A1S2Z7Z2_CICAR	unreviewed	LOB domain-containing protein 41-like isoform X1	LOC101508034	Cicer arietinum (Chickpea) (Garbanzo)	NA	NA	NA	NA	NA	NA	IPR004883;IPR017414;	NA	NA	NA	NA	cam:101508034;	NA	XP_004516674.1;	NA	1051260at2759;	NA	NA	NA	NA	PF03195;	NA	PS50891;	NA	NA	NA	NA	NA	NA	NA	NA	NA	NA
TRINITY_DN3021_c0_g1_i1	L830	L4602	-1.50884	1.50586	0.0310617	1	2.48613	84	1.23452	TRINITY_DN3021_c0_g1_i1	A2Q4H3	A2Q4H3_MEDTR	unreviewed	B-cell receptor-associated-like protein (Prefoldin) (Putative B-cell receptor-associated protein 29/31)	11411413 MTR_2g088060 MtrDRAFT_AC157488g6v2 MtrunA17_Chr2g0322421	Medicago truncatula (Barrel medic) (Medicago tribuloides)	NA	NA	endoplasmic reticulum [GO:0005783]; integral component of membrane [GO:0016021]; intracellular protein transport [GO:0006886]	GO:0005783; GO:0006886; GO:0016021	NA	NA	IPR008417;	NA	NA	NA	NA	mtr:MTR_2g088060;	NA	XP_003596956.1;	NA	1450976at2759;	NA	NA	NA	PTHR12701;	NA	NA	NA	NA	NA	intracellular protein transport [GO:0006886]	endoplasmic reticulum [GO:0005783]; integral component of membrane [GO:0016021]	NA	NA	NA	NA	NA	NA
TRINITY_DN504_c0_g2_i2	L830	L4602	-1.51851	3.96928	0.0244514	1	12.9274	460	6.3828	TRINITY_DN504_c0_g2_i2	B7FIN8	B7FIN8_MEDTR	unreviewed	Cinnamyl alcohol dehydrogenase-like protein (Putative cinnamyl-alcohol dehydrogenase) (EC 1.1.1.195)	11416510 MTR_5g031250 MtrunA17_Chr5g0411841	Medicago truncatula (Barrel medic) (Medicago tribuloides)	1.1.1.195	NA	cinnamyl-alcohol dehydrogenase activity [GO:0045551]; sinapyl alcohol dehydrogenase activity [GO:0052747]; zinc ion binding [GO:0008270]	GO:0008270; GO:0045551; GO:0052747	Zinc-containing alcohol dehydrogenase family	NA	IPR013149;IPR013154;IPR002328;IPR011032;IPR036291;IPR020843;	NA	NA	NA	NA	mtr:MTR_5g031250;	NA	XP_003612978.1;	NA	625659at2759;	NA	NA	NA	NA	PF08240;PF00107;	NA	PS00059;	NA	NA	NA	NA	cinnamyl-alcohol dehydrogenase activity [GO:0045551]; sinapyl alcohol dehydrogenase activity [GO:0052747]; zinc ion binding [GO:0008270]	TRINITY_DN504_c0_g2_i2	1450	GN7V-55815-MONOMER	360	84.637
TRINITY_DN1568_c0_g1_i1	L830	L4602	-1.51979	3.36245	0.0246652	1	8.12577	302	4.00801	TRINITY_DN1568_c0_g1_i1	Q2HTZ5	Q2HTZ5_MEDTR	unreviewed	At1g61340 (F-box SKIP27-like protein)	11430498 MTR_4g091100 MtrDRAFT_AC149577g12v1 MtrunA17_Chr4g0048291	Medicago truncatula (Barrel medic) (Medicago tribuloides)	NA	NA	NA	NA	NA	NA	NA	NA	NA	NA	NA	mtr:MTR_4g091100;	NA	XP_003608235.1;	NA	1450831at2759;	NA	NA	NA	NA	NA	NA	NA	NA	NA	NA	NA	NA	NA	NA	NA	NA	NA
TRINITY_DN6822_c0_g1_i2	L830	L4602	-1.5205	1.79466	0.0295701	1	1.58263	102	0.779715	TRINITY_DN6822_c0_g1_i2	A0A1S2Y8I8	A0A1S2Y8I8_CICAR	unreviewed	probable rhamnogalacturonate lyase B	LOC101513278	Cicer arietinum (Chickpea) (Garbanzo)	NA	NA	carbohydrate binding [GO:0030246]; lyase activity [GO:0016829]	GO:0016829; GO:0030246	NA	NA	IPR013784;IPR008979;IPR029413;IPR029411;IPR010325;	NA	NA	NA	NA	cam:101513278;	NA	XP_004501130.1;	NA	195455at2759;	NA	NA	NA	NA	PF14683;PF14686;PF06045;	NA	NA	NA	NA	NA	NA	carbohydrate binding [GO:0030246]; lyase activity [GO:0016829]	TRINITY_DN6822_c0_g1_i2	2632	GN7V-66728-MONOMER	706	75.522
TRINITY_DN1719_c0_g1_i3	L830	L4602	-1.5213	3.76949	0.0242363	1	7.6281	400	3.75893	TRINITY_DN1719_c0_g1_i3	Q2HUT2	Q2HUT2_MEDTR	unreviewed	Amino acid/polyamine transporter II (Putative amino acid transporter, transmembrane domain-containing protein) (Transmembrane amino acid transporter family protein)	11410539 MTR_7g010750 MtrDRAFT_AC149128g2v2 MtrunA17_Chr7g0217381	Medicago truncatula (Barrel medic) (Medicago tribuloides)	NA	NA	integral component of membrane [GO:0016021]	GO:0016021	NA	NA	IPR013057;	NA	NA	NA	NA	mtr:MTR_7g010750;	NA	XP_003621231.1;	NA	570025at2759;	NA	NA	NA	NA	PF01490;	NA	NA	NA	NA	NA	integral component of membrane [GO:0016021]	NA	NA	NA	NA	NA	NA
TRINITY_DN1808_c0_g1_i2	L830	L4602	-1.52524	3.35205	0.0243279	1	6.4434	299	3.1662	TRINITY_DN1808_c0_g1_i2	A0A1S2XJP4	A0A1S2XJP4_CICAR	unreviewed	uncharacterized protein LOC101491405	LOC101491405	Cicer arietinum (Chickpea) (Garbanzo)	NA	NA	integral component of membrane [GO:0016021]	GO:0016021	CTL (choline transporter-like) family	NA	IPR007603;	NA	NA	NA	NA	cam:101491405;	NA	XP_004489651.1;	NA	1276753at2759;	NA	NA	NA	PTHR12385;	PF04515;	NA	NA	NA	NA	NA	integral component of membrane [GO:0016021]	NA	NA	NA	NA	NA	NA
TRINITY_DN10020_c0_g1_i1	L830	L4602	-1.52736	1.03414	0.0313192	1	1.74485	60	0.854945	TRINITY_DN10020_c0_g1_i1	A0A1S2XNW1	A0A1S2XNW1_CICAR	unreviewed	serine/threonine-protein kinase OXI1-like	LOC101501979	Cicer arietinum (Chickpea) (Garbanzo)	NA	NA	ATP binding [GO:0005524]; protein serine/threonine kinase activity [GO:0004674]	GO:0004674; GO:0005524	NA	NA	IPR000961;IPR011009;IPR000719;IPR008271;	NA	NA	NA	NA	cam:101501979;	NA	XP_004492258.1;	NA	910700at2759;	NA	NA	NA	NA	PF00069;	NA	PS51285;PS50011;PS00108;	NA	NA	NA	NA	ATP binding [GO:0005524]; protein serine/threonine kinase activity [GO:0004674]	NA	NA	NA	NA	NA
TRINITY_DN43762_c0_g1_i1	L830	L4602	-1.52758	3.87185	0.0236162	1	13.5319	428	6.63934	TRINITY_DN43762_c0_g1_i1	A0A072VD91	A0A072VD91_MEDTR	unreviewed	Coatomer subunit beta-like protein (Putative transcription factor WD40-like family)	25487932 MTR_2g102267 MtrunA17_Chr2g0331961	Medicago truncatula (Barrel medic) (Medicago tribuloides)	NA	NA	NA	NA	NA	NA	IPR020472;IPR015943;IPR001680;IPR019775;IPR017986;IPR036322;	NA	NA	NA	NA	mtr:MTR_2g102267;	NA	XP_013465536.1;	NA	139008at2759;	NA	NA	NA	NA	PF00400;	NA	PS00678;PS50082;PS50294;	NA	NA	NA	NA	NA	NA	NA	NA	NA	NA
TRINITY_DN4802_c0_g1_i2	L830	L4602	-1.52945	1.37641	0.028933	1	4.18782	76	2.04973	TRINITY_DN4802_c0_g1_i2	Q2HUA1	Q2HUA1_MEDTR	unreviewed	Transmembrane protein, putative	11432517 MTR_2g103750 MtrDRAFT_AC149206g23v2 MtrunA17_Chr2g0333051	Medicago truncatula (Barrel medic) (Medicago tribuloides)	NA	NA	integral component of membrane [GO:0016021]	GO:0016021	NA	NA	NA	NA	NA	NA	NA	mtr:MTR_2g103750;	NA	XP_003597896.1;	NA	1578340at2759;	NA	NA	NA	NA	NA	NA	NA	NA	NA	NA	integral component of membrane [GO:0016021]	NA	TRINITY_DN4802_c0_g1_i2	746	GN7V-65954-MONOMER	113	48.837
TRINITY_DN22423_c0_g2_i1	L830	L4602	-1.53012	3.026	0.0246982	1	5.99187	238	2.93412	TRINITY_DN22423_c0_g2_i1	A0A1S2YUR8	A0A1S2YUR8_CICAR	unreviewed	UV-B-induced protein At3g17800, chloroplastic	LOC101489146	Cicer arietinum (Chickpea) (Garbanzo)	NA	NA	NA	NA	NA	NA	IPR038925;IPR008479;	NA	NA	NA	NA	cam:101489146;	NA	XP_004510240.1;	NA	707832at2759;	NA	NA	NA	PTHR31808;	PF05542;	NA	NA	NA	NA	NA	NA	NA	NA	NA	NA	NA	NA
TRINITY_DN5457_c0_g1_i2	L830	L4602	-1.53086	0.987849	0.0329845	1	2.60648	58	1.27395	TRINITY_DN5457_c0_g1_i2	A0A1S2Z931	A0A1S2Z931_CICAR	unreviewed	uncharacterized protein LOC101496790 (uncharacterized protein LOC101498067)	LOC101498067 LOC101496790	Cicer arietinum (Chickpea) (Garbanzo)	NA	NA	NA	NA	NA	NA	IPR008914;IPR036610;IPR005247;	NA	NA	NA	NA	cam:101496790;cam:101498067;	NA	XP_004506718.1;XP_004517230.1;	NA	1557122at2759;	NA	NA	NA	PTHR30289;	PF01161;	TIGR00481;	NA	NA	NA	NA	NA	NA	NA	NA	NA	NA	NA
TRINITY_DN1173_c1_g2_i2	L830	L4602	-1.53707	2.61947	0.0242958	1	6.68282	179	3.25626	TRINITY_DN1173_c1_g2_i2	G7JG79	G7JG79_MEDTR	unreviewed	NAC transcription factor-like protein (NAC969) (Putative transcription factor NAM family)	NAC969 11445056 MTR_4g081870 MtrunA17_Chr4g0042561	Medicago truncatula (Barrel medic) (Medicago tribuloides)	NA	NA	nucleus [GO:0005634]; DNA binding [GO:0003677]; regulation of transcription, DNA-templated [GO:0006355]	GO:0003677; GO:0005634; GO:0006355	NA	NA	IPR003441;IPR036093;	NA	NA	NA	NA	mtr:MTR_4g081870;	NA	XP_003607731.1;	NA	1011164at2759;	NA	NA	NA	NA	PF02365;	NA	PS51005;	NA	SUBCELLULAR LOCATION: Nucleus {ECO:0000256|SAAS:SAAS00574250}.	regulation of transcription, DNA-templated [GO:0006355]	nucleus [GO:0005634]	DNA binding [GO:0003677]	NA	NA	NA	NA	NA
TRINITY_DN1530_c0_g2_i6	L830	L4602	-1.54459	0.921319	0.0324872	1	1.41107	55	0.683076	TRINITY_DN1530_c0_g2_i6	A0A1S2XNL6	A0A1S2XNL6_CICAR	unreviewed	uncharacterized protein LOC101500820	LOC101500820	Cicer arietinum (Chickpea) (Garbanzo)	NA	NA	cofactor binding [GO:0048037]	GO:0048037	NA	NA	IPR037119;IPR012349;	NA	NA	NA	NA	cam:101500820;	NA	XP_004492127.1;	NA	923225at2759;	NA	NA	NA	NA	NA	NA	NA	NA	NA	NA	NA	cofactor binding [GO:0048037]	NA	NA	NA	NA	NA
TRINITY_DN7941_c0_g1_i3	L830	L4602	-1.54645	1.46281	0.027453	1	1.39335	80	0.674027	TRINITY_DN7941_c0_g1_i3	A0A072TVF1	A0A072TVF1_MEDTR	unreviewed	p-loop nucleoside triphosphate hydrolase superfamily protein	25502128 MTR_8g099065	Medicago truncatula (Barrel medic) (Medicago tribuloides)	NA	NA	ATP binding [GO:0005524]; hydrolase activity [GO:0016787]	GO:0005524; GO:0016787	NA	NA	IPR003593;IPR041569;IPR003959;IPR003960;IPR027417;	NA	NA	NA	NA	mtr:MTR_8g099065;	NA	XP_013447134.1;	NA	1430018at2759;	NA	NA	NA	NA	PF00004;PF17862;	NA	PS00674;	NA	NA	NA	NA	ATP binding [GO:0005524]; hydrolase activity [GO:0016787]	TRINITY_DN7941_c0_g1_i3	2388	GN7V-68037-MONOMER	854	81.33
TRINITY_DN8430_c0_g1_i1	L830	L4602	-1.54692	2.53508	0.0237075	1	7.79555	168	3.77244	TRINITY_DN8430_c0_g1_i1	A0A072UG80	A0A072UG80_MEDTR	unreviewed	Lactoylglutathione lyase/glyoxalase I family protein (Putative glyoxalase/Bleomycin resistance protein/Dihydroxybiphenyl dioxygenase)	25491320 MTR_4g011020 MtrunA17_Chr4g0003581	Medicago truncatula (Barrel medic) (Medicago tribuloides)	NA	NA	dioxygenase activity [GO:0051213]; lyase activity [GO:0016829]	GO:0016829; GO:0051213	NA	NA	IPR029068;IPR004360;IPR037523;	NA	NA	NA	NA	mtr:MTR_4g011020;	NA	XP_013454666.1;	NA	1456521at2759;	NA	NA	NA	NA	PF00903;	NA	PS51819;	NA	NA	NA	NA	dioxygenase activity [GO:0051213]; lyase activity [GO:0016829]	TRINITY_DN8430_c0_g1_i1	896	G33-8378-MONOMER	170	79.085
TRINITY_DN695_c0_g1_i6	L830	L4602	-1.54873	2.07403	0.0257289	1	8.27339	122	3.99772	TRINITY_DN695_c0_g1_i6	A0A072VLK5	A0A072VLK5_MEDTR	unreviewed	Wound-responsive family protein	MTR_2g089815 MtrunA17_Chr2g0323541	Medicago truncatula (Barrel medic) (Medicago tribuloides)	NA	NA	NA	NA	NA	NA	IPR022251;	NA	NA	NA	NA	mtr:MTR_2g089815;	NA	XP_013465005.1;	NA	1640421at2759;	NA	NA	NA	PTHR33090;	PF12609;	NA	NA	NA	NA	NA	NA	NA	NA	NA	NA	NA	NA
TRINITY_DN2803_c0_g1_i1	L830	L4602	-1.55353	2.84863	0.0227333	1	8.739	208	4.21016	TRINITY_DN2803_c0_g1_i1	A0A072UH25	A0A072UH25_MEDTR	unreviewed	Plant/T7H20-70 protein	25491527 MTR_4g019690 MtrunA17_Chr4g0008721	Medicago truncatula (Barrel medic) (Medicago tribuloides)	NA	NA	NA	NA	NA	NA	NA	NA	NA	NA	NA	mtr:MTR_4g019690;	NA	XP_013454924.1;	NA	1539992at2759;	NA	NA	NA	NA	NA	NA	NA	NA	NA	NA	NA	NA	NA	NA	NA	NA	NA
TRINITY_DN3175_c0_g1_i1	L830	L4602	-1.56808	1.42346	0.0261795	1	3.25111	77	1.54922	TRINITY_DN3175_c0_g1_i1	A0A1S2XHF7	A0A1S2XHF7_CICAR	unreviewed	uncharacterized protein LOC101496038	LOC101496038	Cicer arietinum (Chickpea) (Garbanzo)	NA	NA	NA	NA	NA	NA	IPR018971;	NA	NA	NA	NA	cam:101496038;	NA	XP_004489420.1;	NA	950543at2759;	NA	NA	NA	NA	PF09366;	NA	NA	NA	NA	NA	NA	NA	TRINITY_DN3175_c0_g1_i1	1000	GN7V-67280-MONOMER	179	45.294
TRINITY_DN7578_c0_g1_i1	L830	L4602	-1.57052	2.22571	0.0231955	1	3.99158	134	1.89996	TRINITY_DN7578_c0_g1_i1	F4ZG54	F4ZG54_MEDTR	unreviewed	Anthocyanin 5-aromatic acyltransferase (Malonyl CoA:flavonoid malonyltransferase 5) (Putative anthocyanin 5-(6'''-hydroxycinnamoyltransferase)) (EC 2.3.1.153)	MaT5 11443795 MTR_3g028210 MtrunA17_Chr3g0087901	Medicago truncatula (Barrel medic) (Medicago tribuloides)	2.3.1.153	NA	anthocyanin 5-aromatic acyltransferase activity [GO:0047183]; caffeoyl-CoA:delphinidin-3,5-diglucoside 5-O-glucoside-6-O-hydroxycinnamoyltransferase activity [GO:0102815]; caffeoyl-CoA:pelargonidin-3,5-diglucoside 5-O-glucoside-6-O-hydroxycinnamoyltransferase activity [GO:0102777]	GO:0047183; GO:0102777; GO:0102815	NA	NA	IPR023213;IPR003480;	NA	NA	NA	NA	mtr:MTR_3g028210;	NA	XP_003599128.1;	NA	1130893at2759;	NA	NA	NA	NA	PF02458;	NA	NA	NA	NA	NA	NA	anthocyanin 5-aromatic acyltransferase activity [GO:0047183]; caffeoyl-CoA:delphinidin-3,5-diglucoside 5-O-glucoside-6-O-hydroxycinnamoyltransferase activity [GO:0102815]; caffeoyl-CoA:pelargonidin-3,5-diglucoside 5-O-glucoside-6-O-hydroxycinnamoyltransferase activity [GO:0102777]	TRINITY_DN7578_c0_g1_i1	1419	GN7V-51087-MONOMER	479	62.687
TRINITY_DN10979_c0_g1_i2	L830	L4602	-1.57098	0.914024	0.0289695	1	2.50926	54	1.19261	TRINITY_DN10979_c0_g1_i2	G7I3J6	G7I3J6_MEDTR	unreviewed	Cold regulated protein, putative	11412566 MTR_1g019360 MtrunA17_Chr1g0153331	Medicago truncatula (Barrel medic) (Medicago tribuloides)	NA	NA	NA	NA	NA	NA	NA	NA	NA	NA	NA	mtr:MTR_1g019360;	NA	XP_003589180.1;	NA	1121222at2759;	NA	NA	NA	NA	NA	NA	NA	NA	NA	NA	NA	NA	NA	NA	NA	NA	NA
TRINITY_DN18488_c0_g1_i1	L830	L4602	-1.57448	2.84318	0.0212311	1	6.7026	205	3.18251	TRINITY_DN18488_c0_g1_i1	A0A072VLL3	A0A072VLL3_MEDTR	unreviewed	NAC transcription factor-like protein (Putative transcription factor NAM family)	25484250 MTR_1g069805 MtrunA17_Chr1g0183741	Medicago truncatula (Barrel medic) (Medicago tribuloides)	NA	NA	nucleus [GO:0005634]; sequence-specific DNA binding [GO:0043565]; floral organ senescence [GO:0080187]; positive regulation of programmed cell death [GO:0043068]; positive regulation of transcription, DNA-templated [GO:0045893]	GO:0005634; GO:0043068; GO:0043565; GO:0045893; GO:0080187	NA	NA	IPR003441;IPR036093;	NA	NA	NA	NA	mtr:MTR_1g069805;	NA	XP_013468474.1;	NA	1022380at2759;	NA	NA	NA	NA	PF02365;	NA	PS51005;	NA	SUBCELLULAR LOCATION: Nucleus {ECO:0000256|SAAS:SAAS00574250}.	floral organ senescence [GO:0080187]; positive regulation of programmed cell death [GO:0043068]; positive regulation of transcription, DNA-templated [GO:0045893]	nucleus [GO:0005634]	sequence-specific DNA binding [GO:0043565]	NA	NA	NA	NA	NA
TRINITY_DN2850_c0_g1_i1	L830	L4602	-1.57895	5.10767	0.0186789	1	12.8643	981	6.0918	TRINITY_DN2850_c0_g1_i1	A0A1S2XA10	A0A1S2XA10_CICAR	unreviewed	CSC1-like protein ERD4	LOC101502683	Cicer arietinum (Chickpea) (Garbanzo)	NA	NA	integral component of membrane [GO:0016021]	GO:0016021	NA	NA	IPR032880;IPR027815;IPR003864;	NA	NA	NA	NA	cam:101502683;	NA	XP_004485983.1;	NA	395194at2759;	NA	NA	NA	NA	PF14703;PF02714;PF13967;	NA	NA	NA	NA	NA	integral component of membrane [GO:0016021]	NA	NA	NA	NA	NA	NA
TRINITY_DN18533_c0_g1_i1	L830	L4602	-1.58271	1.97552	0.0224005	1	2.94031	112	1.38757	TRINITY_DN18533_c0_g1_i1	G7KSP3	G7KSP3_MEDTR	unreviewed	E3 ubiquitin-protein ligase BAH1-like protein (Putative transcription factor C2H2 family)	25501212 MTR_7g108840 MTR_8g058603 MtrunA17_Chr7g0269281	Medicago truncatula (Barrel medic) (Medicago tribuloides)	NA	NA	ligase activity [GO:0016874]; metal ion binding [GO:0046872]	GO:0016874; GO:0046872	NA	NA	IPR033326;IPR004331;IPR027370;IPR001841;IPR013083;IPR017907;	NA	NA	NA	NA	mtr:MTR_7g108840;mtr:MTR_8g058603;	NA	XP_003625926.2;XP_013445379.1;	NA	878914at2759;	NA	NA	NA	PTHR46764;	PF13445;	NA	PS51382;PS00518;PS50089;	NA	NA	NA	NA	ligase activity [GO:0016874]; metal ion binding [GO:0046872]	NA	NA	NA	NA	NA
TRINITY_DN2606_c0_g1_i1	L830	L4602	-1.5869	1.41841	0.0240015	1	4.80223	76	2.25864	TRINITY_DN2606_c0_g1_i1	A0A1S2XCR5	A0A1S2XCR5_CICAR	unreviewed	uncharacterized protein LOC101508491	LOC101508491	Cicer arietinum (Chickpea) (Garbanzo)	NA	NA	NA	NA	NA	NA	IPR022251;	NA	NA	NA	NA	cam:101508491;	NA	XP_004487332.1;	NA	1610750at2759;	NA	NA	NA	PTHR33090;	PF12609;	NA	NA	NA	NA	NA	NA	NA	NA	NA	NA	NA	NA
TRINITY_DN11924_c0_g1_i1	L830	L4602	-1.59645	1.28596	0.0238201	1	3.57608	69	1.67059	TRINITY_DN11924_c0_g1_i1	G7L6U9	G7L6U9_MEDTR	unreviewed	Germin-like protein	11419922 MTR_8g020630 MtrunA17_Chr8g0343931	Medicago truncatula (Barrel medic) (Medicago tribuloides)	NA	NA	apoplast [GO:0048046]; cell wall [GO:0005618]; manganese ion binding [GO:0030145]; nutrient reservoir activity [GO:0045735]	GO:0005618; GO:0030145; GO:0045735; GO:0048046	Germin family	NA	IPR006045;IPR001929;IPR019780;IPR014710;IPR011051;	NA	NA	NA	NA	mtr:MTR_8g020630;	NA	XP_003627277.1;	NA	1164277at2759;	NA	NA	NA	NA	PF00190;	NA	PS00725;	NA	SUBCELLULAR LOCATION: Secreted, extracellular space, apoplast {ECO:0000256|RuleBase:RU366015}.	NA	apoplast [GO:0048046]; cell wall [GO:0005618]	manganese ion binding [GO:0030145]; nutrient reservoir activity [GO:0045735]	NA	NA	NA	NA	NA
TRINITY_DN7692_c0_g1_i5	L830	L4602	-1.59659	0.98505	0.025328	1	2.33585	56	1.09071	TRINITY_DN7692_c0_g1_i5	A0A173H226	A0A173H226_VICFA	unreviewed	Early nodulin 93.1 (Early nodulin 93.2) (Early nodulin 93.3) (Early nodulin 93.5)	ENOD93.2 ENOD93.1 ENOD93.3 ENOD93.5	Vicia faba (Broad bean) (Faba vulgaris)	NA	NA	integral component of membrane [GO:0016021]	GO:0016021	NA	NA	IPR005050;	NA	NA	NA	NA	NA	NA	NA	NA	NA	NA	NA	NA	PTHR33605;	PF03386;	NA	NA	NA	NA	NA	integral component of membrane [GO:0016021]	NA	NA	NA	NA	NA	NA
TRINITY_DN2850_c0_g1_i3	L830	L4602	-1.61299	5.04993	0.016399	1	13.0451	926	6.0333	TRINITY_DN2850_c0_g1_i3	G7IP43	G7IP43_MEDTR	unreviewed	Early-responsive to dehydration stress protein (ERD4) (Putative calcium-dependent channel, 7TM region phosphate)	11446109 MTR_2g018780 MtrunA17_Chr2g0285541	Medicago truncatula (Barrel medic) (Medicago tribuloides)	NA	NA	chloroplast envelope [GO:0009941]; integral component of membrane [GO:0016021]; plasma membrane [GO:0005886]; plasmodesma [GO:0009506]; vacuolar membrane [GO:0005774]	GO:0005774; GO:0005886; GO:0009506; GO:0009941; GO:0016021	NA	NA	IPR032880;IPR027815;IPR003864;	NA	NA	NA	NA	mtr:MTR_2g018780;	NA	XP_003593877.1;	NA	395194at2759;	NA	NA	NA	NA	PF14703;PF02714;PF13967;	NA	NA	NA	NA	NA	chloroplast envelope [GO:0009941]; integral component of membrane [GO:0016021]; plasma membrane [GO:0005886]; plasmodesma [GO:0009506]; vacuolar membrane [GO:0005774]	NA	NA	NA	NA	NA	NA
TRINITY_DN1761_c0_g2_i1	L830	L4602	-1.61895	2.68034	0.0177811	1	5.65654	179	2.60407	TRINITY_DN1761_c0_g2_i1	K4MNF8	K4MNF8_MEDSA	unreviewed	Homeobox-leucine zipper protein	NA	Medicago sativa (Alfalfa)	NA	NA	nucleus [GO:0005634]; DNA-binding transcription factor activity [GO:0003700]; sequence-specific DNA binding [GO:0043565]	GO:0003700; GO:0005634; GO:0043565	NA	NA	IPR009057;IPR017970;IPR001356;IPR000047;IPR003106;	NA	NA	NA	NA	NA	NA	NA	NA	NA	NA	NA	NA	NA	PF02183;PF00046;	NA	PS00027;PS50071;	NA	SUBCELLULAR LOCATION: Nucleus {ECO:0000256|PROSITE-ProRule:PRU00108, ECO:0000256|RuleBase:RU000682, ECO:0000256|SAAS:SAAS00868163}.	NA	nucleus [GO:0005634]	DNA-binding transcription factor activity [GO:0003700]; sequence-specific DNA binding [GO:0043565]	NA	NA	NA	NA	NA
TRINITY_DN6336_c0_g1_i1	L830	L4602	-1.63112	1.71135	0.0206372	1	5.15159	91	2.35031	TRINITY_DN6336_c0_g1_i1	A0A072UGY9	A0A072UGY9_MEDTR	unreviewed	Plant/F18B13-26 protein	MTR_4g011060	Medicago truncatula (Barrel medic) (Medicago tribuloides)	NA	NA	NA	NA	NA	NA	IPR031421;	NA	NA	NA	NA	mtr:MTR_4g011060;	NA	XP_013454670.1;	NA	1512113at2759;	NA	NA	NA	PTHR33730;	PF15697;	NA	NA	NA	NA	NA	NA	NA	NA	NA	NA	NA	NA
TRINITY_DN3526_c0_g2_i1	L830	L4602	-1.67886	1.9813	0.0152212	1	5.76438	107	2.54469	TRINITY_DN3526_c0_g2_i1	A0A1S2YVN6	A0A1S2YVN6_CICAR	unreviewed	ethylene-responsive transcription factor ERF023-like	LOC101493048	Cicer arietinum (Chickpea) (Garbanzo)	NA	NA	nucleus [GO:0005634]; DNA binding [GO:0003677]; DNA-binding transcription factor activity [GO:0003700]	GO:0003677; GO:0003700; GO:0005634	NA	NA	IPR001471;IPR036955;IPR016177;	NA	NA	NA	NA	cam:101493048;	NA	XP_004510664.1;	NA	1278248at2759;	NA	NA	NA	NA	PF00847;	NA	PS51032;	NA	SUBCELLULAR LOCATION: Nucleus {ECO:0000256|SAAS:SAAS00550310}.	NA	nucleus [GO:0005634]	DNA binding [GO:0003677]; DNA-binding transcription factor activity [GO:0003700]	NA	NA	NA	NA	NA
TRINITY_DN15704_c0_g1_i3	L830	L4602	-1.68847	4.17919	0.0125813	1	4.90466	487	2.15252	TRINITY_DN15704_c0_g1_i3	Q04654	ATP6_VICFA	reviewed	ATP synthase subunit a (F-ATPase protein 6)	ATP6	Vicia faba (Broad bean) (Faba vulgaris)	NA	NA	integral component of membrane [GO:0016021]; mitochondrial inner membrane [GO:0005743]; proton-transporting ATP synthase complex, coupling factor F(o) [GO:0045263]; proton transmembrane transporter activity [GO:0015078]; ATP synthesis coupled proton transport [GO:0015986]	GO:0005743; GO:0015078; GO:0015986; GO:0016021; GO:0045263	ATPase A chain family	NA	IPR000568;IPR023011;IPR035908;	NA	NA	NA	NA	NA	NA	NA	NA	NA	NA	NA	NA	NA	PF00119;	TIGR01131;	PS00449;	NA	SUBCELLULAR LOCATION: Mitochondrion inner membrane; Multi-pass membrane protein.	ATP synthesis coupled proton transport [GO:0015986]	integral component of membrane [GO:0016021]; mitochondrial inner membrane [GO:0005743]; proton-transporting ATP synthase complex, coupling factor F(o) [GO:0045263]	proton transmembrane transporter activity [GO:0015078]	NA	NA	NA	NA	NA
TRINITY_DN4616_c0_g2_i3	L830	L4602	-1.70544	2.37985	0.0131004	1	3.39013	139	1.46959	TRINITY_DN4616_c0_g2_i3	A0A072V6H8	A0A072V6H8_MEDTR	unreviewed	Ankyrin repeat plant-like protein (Putative ankyrin repeat-containing domain, PGG domain-containing protein)	MTR_2g438720 MtrunA17_Chr2g0297691	Medicago truncatula (Barrel medic) (Medicago tribuloides)	NA	NA	integral component of membrane [GO:0016021]	GO:0016021	NA	NA	IPR002110;IPR020683;IPR036770;IPR026961;	NA	NA	NA	NA	mtr:MTR_2g438720;	NA	XP_013463389.1;	NA	58543at2759;	NA	NA	NA	NA	PF12796;PF13962;	NA	PS50297;PS50088;	NA	NA	NA	integral component of membrane [GO:0016021]	NA	NA	NA	NA	NA	NA
TRINITY_DN39975_c0_g1_i1	L830	L4602	-1.75143	2.43558	0.0111898	1	7.92054	141	3.32576	TRINITY_DN39975_c0_g1_i1	Q1RSH2	Q1RSH2_MEDTR	unreviewed	Glutathione S-transferase, C-terminal; Thioredoxin-like fold (Glutathione S-transferase, amino-terminal domain protein) (Putative glutathione transferase) (EC 2.5.1.18) (Putative tau class glutathione transferase GSTU5)	11418359 MTR_1g090150 MtrDRAFT_AC161864g28v2 MtrunA17_Chr1g0196771	Medicago truncatula (Barrel medic) (Medicago tribuloides)	2.5.1.18	NA	glutathione transferase activity [GO:0004364]	GO:0004364	NA	NA	IPR010987;IPR036282;IPR004045;IPR036249;	NA	NA	NA	NA	mtr:MTR_1g090150;	NA	XP_003591644.1;	NA	1225872at2759;	NA	NA	NA	NA	PF02798;	NA	PS50405;PS50404;	NA	NA	NA	NA	glutathione transferase activity [GO:0004364]	TRINITY_DN39975_c0_g1_i1	853	G2Z-9360-MONOMER	258	55.769
TRINITY_DN8269_c0_g1_i3	L830	L4602	-1.77438	5.05282	0.0086496	1	37.9942	852	15.7122	TRINITY_DN8269_c0_g1_i3	Q9SQF9	Q9SQF9_PEA	unreviewed	Short-chain alcohol dehydrogenase SAD-C	sadC	Pisum sativum (Garden pea)	NA	NA	oxidoreductase activity [GO:0016491]	GO:0016491	NA	NA	IPR036291;IPR020904;IPR002347;	NA	NA	NA	NA	NA	NA	NA	NA	NA	NA	NA	NA	NA	NA	NA	PS00061;	NA	NA	NA	NA	oxidoreductase activity [GO:0016491]	TRINITY_DN8269_c0_g1_i3	1091	GN7V-62328-MONOMER	287	65.354
TRINITY_DN5946_c0_g1_i1	L830	L4602	-1.7834	1.17498	0.0129962	1	2.66111	58	1.09162	TRINITY_DN5946_c0_g1_i1	A0A097PHQ6	A0A097PHQ6_MEDSA	unreviewed	NAC transcription factor	NAP	Medicago sativa (Alfalfa)	NA	NA	nucleus [GO:0005634]; DNA binding [GO:0003677]; regulation of transcription, DNA-templated [GO:0006355]	GO:0003677; GO:0005634; GO:0006355	NA	NA	IPR003441;IPR036093;	NA	NA	NA	NA	NA	NA	NA	NA	NA	NA	NA	NA	NA	PF02365;	NA	PS51005;	NA	SUBCELLULAR LOCATION: Nucleus {ECO:0000256|SAAS:SAAS00574250}.	regulation of transcription, DNA-templated [GO:0006355]	nucleus [GO:0005634]	DNA binding [GO:0003677]	NA	NA	NA	NA	NA
TRINITY_DN61619_c0_g1_i1	L830	L4602	-1.7836	2.46028	0.00983542	1	12.0359	141	4.94229	TRINITY_DN61619_c0_g1_i1	A0A1S2Y7N3	A0A1S2Y7N3_CICAR	unreviewed	calcium-binding protein CML38-like	LOC101497089	Cicer arietinum (Chickpea) (Garbanzo)	NA	NA	calcium ion binding [GO:0005509]	GO:0005509	NA	NA	IPR011992;IPR018247;IPR002048;IPR039647;	NA	NA	NA	NA	cam:101497089;	NA	XP_004500649.1;	NA	1340191at2759;	NA	NA	NA	PTHR10891;	PF13499;	NA	PS00018;PS50222;	NA	NA	NA	NA	calcium ion binding [GO:0005509]	NA	NA	NA	NA	NA
TRINITY_DN26945_c0_g1_i2	L830	L4602	-1.78607	1.24989	0.012252	1	2.61986	61	1.07282	TRINITY_DN26945_c0_g1_i2	A2Q670	A2Q670_MEDTR	unreviewed	Desiccation PCC13-like protein (Desiccation-related protein PCC13-62, putative)	11408788 MTR_2g033580 MtrDRAFT_AC173289g3v1 MtrunA17_Chr2g0294081	Medicago truncatula (Barrel medic) (Medicago tribuloides)	NA	NA	NA	NA	NA	NA	NA	NA	NA	NA	NA	mtr:MTR_2g033580;	NA	XP_003594696.1;	NA	1108220at2759;	NA	NA	NA	NA	NA	NA	NA	NA	NA	NA	NA	NA	NA	NA	NA	NA	NA
TRINITY_DN42799_c0_g1_i1	L830	L4602	-1.78934	1.90839	0.0102578	1	2.41898	96	0.988987	TRINITY_DN42799_c0_g1_i1	G7IRD1	G7IRD1_MEDTR	unreviewed	High affinity nitrate transporter 2.7 (Putative major facilitator superfamily)	25492416 MTR_4g057890 MtrunA17_Chr4g0028541 MtrunA17_Chr4g0028551	Medicago truncatula (Barrel medic) (Medicago tribuloides)	NA	NA	integral component of membrane [GO:0016021]; transmembrane transport [GO:0055085]	GO:0016021; GO:0055085	NA	NA	IPR011701;IPR020846;IPR036259;	NA	NA	NA	NA	mtr:MTR_4g057890;	NA	XP_013455976.1;	NA	542533at2759;	NA	NA	NA	NA	PF07690;	NA	PS50850;	NA	NA	transmembrane transport [GO:0055085]	integral component of membrane [GO:0016021]	NA	TRINITY_DN42799_c0_g1_i1	1953	CHLREDRAFT_192088-MONOMER	513	50.518
TRINITY_DN37493_c0_g1_i1	L830	L4602	-1.80306	3.38245	0.00827838	1	11.3571	264	4.60277	TRINITY_DN37493_c0_g1_i1	A0A072UPC7	A0A072UPC7_MEDTR	unreviewed	Dehydration-responsive element-binding protein	25493648 MTR_4g102660	Medicago truncatula (Barrel medic) (Medicago tribuloides)	NA	NA	nucleus [GO:0005634]; DNA binding [GO:0003677]; DNA-binding transcription factor activity [GO:0003700]	GO:0003677; GO:0003700; GO:0005634	NA	NA	IPR001471;IPR036955;IPR016177;	NA	NA	NA	NA	mtr:MTR_4g102660;	NA	XP_013457668.1;	NA	1352198at2759;	NA	NA	NA	NA	PF00847;	NA	PS51032;	NA	SUBCELLULAR LOCATION: Nucleus {ECO:0000256|SAAS:SAAS00550310}.	NA	nucleus [GO:0005634]	DNA binding [GO:0003677]; DNA-binding transcription factor activity [GO:0003700]	NA	NA	NA	NA	NA
TRINITY_DN15704_c0_g2_i1	L830	L4602	-1.80599	3.73331	0.0080547	1	4.9083	336	1.98538	TRINITY_DN15704_c0_g2_i1	R4ITW9	R4ITW9_VICFA	unreviewed	NADH dehydrogenase subunit 9	nad9	Vicia faba (Broad bean) (Faba vulgaris)	NA	NA	mitochondrion [GO:0005739]; NADH dehydrogenase (ubiquinone) activity [GO:0008137]	GO:0005739; GO:0008137	Complex I 30 kDa subunit family	NA	IPR037232;IPR001268;IPR020396;	NA	NA	NA	NA	NA	NA	NA	NA	NA	NA	NA	NA	NA	PF00329;	NA	PS00542;	NA	NA	NA	mitochondrion [GO:0005739]	NADH dehydrogenase (ubiquinone) activity [GO:0008137]	TRINITY_DN15704_c0_g2_i1	3405	ATMG00070-MONOMER	190	86.559
TRINITY_DN945_c0_g1_i1	L830	L4602	-1.84068	5.45337	0.00649011	0.90331	50.52	1085	19.9542	TRINITY_DN945_c0_g1_i1	G7JL90	G7JL90_MEDTR	unreviewed	AP2/ERF domain transcription factor (Putative transcription factor AP2-EREBP family)	11441424 MTR_4g086190 MtrunA17_Chr4g0044901	Medicago truncatula (Barrel medic) (Medicago tribuloides)	NA	NA	nucleus [GO:0005634]; DNA binding [GO:0003677]; DNA-binding transcription factor activity [GO:0003700]	GO:0003677; GO:0003700; GO:0005634	NA	NA	IPR001471;IPR036955;IPR016177;	NA	NA	NA	NA	mtr:MTR_4g086190;	NA	XP_003607980.1;	NA	1392912at2759;	NA	NA	NA	NA	PF00847;	NA	PS51032;	NA	SUBCELLULAR LOCATION: Nucleus {ECO:0000256|SAAS:SAAS00550310}.	NA	nucleus [GO:0005634]	DNA binding [GO:0003677]; DNA-binding transcription factor activity [GO:0003700]	NA	NA	NA	NA	NA
TRINITY_DN61979_c0_g1_i1	L830	L4602	-1.84351	1.73953	0.00929324	1	3.34782	83	1.31802	TRINITY_DN61979_c0_g1_i1	A0A1S2YUV8	A0A1S2YUV8_CICAR	unreviewed	ethylene-responsive transcription factor ERF039-like	LOC101509238	Cicer arietinum (Chickpea) (Garbanzo)	NA	NA	nucleus [GO:0005634]; DNA binding [GO:0003677]; DNA-binding transcription factor activity [GO:0003700]	GO:0003677; GO:0003700; GO:0005634	NA	NA	IPR001471;IPR036955;IPR016177;	NA	NA	NA	NA	cam:101509238;	NA	XP_004510292.1;	NA	1341536at2759;	NA	NA	NA	NA	PF00847;	NA	PS51032;	NA	SUBCELLULAR LOCATION: Nucleus {ECO:0000256|SAAS:SAAS00550310}.	NA	nucleus [GO:0005634]	DNA binding [GO:0003677]; DNA-binding transcription factor activity [GO:0003700]	NA	NA	NA	NA	NA
TRINITY_DN1763_c0_g1_i5	L830	L4602	-1.88687	4.97935	0.00543069	0.819715	15.8545	762	6.06456	TRINITY_DN1763_c0_g1_i5	G7J8E0	G7J8E0_MEDTR	unreviewed	Putative tripeptidyl-peptidase II (EC 3.4.14.10) (Subtilisin-like serine protease)	11442237 MTR_3g104930 MtrunA17_Chr3g0136151	Medicago truncatula (Barrel medic) (Medicago tribuloides)	3.4.14.10	NA	serine-type endopeptidase activity [GO:0004252]	GO:0004252	Peptidase S8 family	NA	IPR003137;IPR000209;IPR036852;IPR023828;IPR015500;IPR034197;IPR010259;IPR037045;IPR041469;	NA	NA	NA	NA	mtr:MTR_3g104930;	NA	XP_003603196.1;	NA	337164at2759;	NA	NA	NA	NA	PF17766;PF05922;PF02225;PF00082;	NA	PS00138;	NA	NA	NA	NA	serine-type endopeptidase activity [GO:0004252]	NA	NA	NA	NA	NA
TRINITY_DN8133_c0_g2_i2	L830	L4602	-1.88871	1.42071	0.00812404	1	2.26032	65	0.862083	TRINITY_DN8133_c0_g2_i2	G7JTG2	G7JTG2_MEDTR	unreviewed	1-O-acylglucose:anthocyanin acyltransferase (Putative peptidase S10, serine carboxypeptidase, alpha/Beta hydrolase)	11419263 MTR_4g021520 MtrunA17_Chr4g0009701	Medicago truncatula (Barrel medic) (Medicago tribuloides)	NA	NA	serine-type carboxypeptidase activity [GO:0004185]; transferase activity, transferring acyl groups [GO:0016746]	GO:0004185; GO:0016746	Peptidase S10 family	NA	IPR029058;IPR001563;	NA	NA	NA	NA	mtr:MTR_4g021520;	NA	XP_003604931.1;	NA	607679at2759;	NA	NA	NA	PTHR11802;	PF00450;	NA	NA	NA	NA	NA	NA	serine-type carboxypeptidase activity [GO:0004185]; transferase activity, transferring acyl groups [GO:0016746]	TRINITY_DN8133_c0_g2_i2	1517	GN7V-42523-MONOMER	463	76.765
TRINITY_DN1219_c0_g1_i9	L830	L4602	-1.9004	1.63698	0.00757503	0.985961	1.26997	75	0.480566	TRINITY_DN1219_c0_g1_i9	A0A0R0EFJ8	A0A0R0EFJ8_SOYBN	NA	Deleted.	NA	NA	NA	NA	NA	NA	NA	NA	NA	NA	NA	NA	NA	NA	NA	NA	NA	NA	NA	NA	NA	NA	NA	NA	NA	NA	NA	NA	NA	NA	NA	NA	NA	NA	NA
TRINITY_DN8925_c0_g2_i1	L830	L4602	-1.90386	1.05291	0.00886825	1	3.75095	50	1.41489	TRINITY_DN8925_c0_g2_i1	A0A1S2YW39	A0A1S2YW39_CICAR	unreviewed	BON1-associated protein 2-like	LOC101502816	Cicer arietinum (Chickpea) (Garbanzo)	NA	NA	NA	NA	NA	NA	IPR000008;IPR035892;	NA	NA	NA	NA	cam:101502816;	NA	XP_004510853.1;	NA	1275083at2759;	NA	NA	NA	NA	PF00168;	NA	PS50004;	NA	NA	NA	NA	NA	NA	NA	NA	NA	NA
TRINITY_DN1073_c1_g1_i2	L830	L4602	-1.91098	1.79203	0.00699318	0.940911	2.50698	83	0.94187	TRINITY_DN1073_c1_g1_i2	A0A072V2D2	A0A072V2D2_MEDTR	unreviewed	BEL1-like homeodomain protein (Putative transcription factor Homeodomain-TALE-BEL family)	25490227 MTR_3g112290 MtrunA17_Chr3g0141931	Medicago truncatula (Barrel medic) (Medicago tribuloides)	NA	NA	nucleus [GO:0005634]; DNA binding [GO:0003677]; regulation of transcription, DNA-templated [GO:0006355]	GO:0003677; GO:0005634; GO:0006355	NA	NA	IPR009057;IPR001356;IPR008422;IPR006563;	NA	NA	NA	NA	mtr:MTR_3g112290;	NA	XP_013462164.1;	NA	617854at2759;	NA	NA	NA	NA	PF05920;PF07526;	NA	PS50071;	NA	SUBCELLULAR LOCATION: Nucleus {ECO:0000256|PROSITE-ProRule:PRU00108, ECO:0000256|SAAS:SAAS00863205}.	regulation of transcription, DNA-templated [GO:0006355]	nucleus [GO:0005634]	DNA binding [GO:0003677]	NA	NA	NA	NA	NA
TRINITY_DN1140_c0_g1_i5	L830	L4602	-1.97392	2.02185	0.00501239	0.773601	3.44764	94	1.24016	TRINITY_DN1140_c0_g1_i5	A0A1S2Y280	A0A1S2Y280_CICAR	unreviewed	protein EMSY-LIKE 3-like	LOC101495330	Cicer arietinum (Chickpea) (Garbanzo)	NA	NA	defense response to fungus [GO:0050832]	GO:0050832	NA	NA	IPR033485;IPR005491;IPR036142;	NA	NA	NA	NA	cam:101495330;	NA	XP_004497308.1;	NA	620151at2759;	NA	NA	NA	PTHR33432;	PF03735;	NA	PS51138;	NA	NA	defense response to fungus [GO:0050832]	NA	NA	NA	NA	NA	NA	NA
TRINITY_DN16716_c0_g1_i1	L830	L4602	-1.98062	1.27682	0.00559035	0.823064	3.81297	56	1.36405	TRINITY_DN16716_c0_g1_i1	A0A1S2XLF9	A0A1S2XLF9_CICAR	unreviewed	protein DMP3-like	LOC101495511	Cicer arietinum (Chickpea) (Garbanzo)	NA	NA	integral component of membrane [GO:0016021]	GO:0016021	NA	NA	IPR007770;	NA	NA	NA	NA	cam:101495511;	NA	XP_004491124.1;	NA	1457336at2759;	NA	NA	NA	PTHR31621;	PF05078;	NA	NA	NA	NA	NA	integral component of membrane [GO:0016021]	NA	NA	NA	NA	NA	NA
TRINITY_DN2540_c0_g1_i1	L830	L4602	-1.99762	1.23757	0.00566112	0.82682	1.68125	54	0.594346	TRINITY_DN2540_c0_g1_i1	A0A1S3EGP7	A0A1S3EGP7_CICAR	unreviewed	LOW QUALITY PROTEIN: NAC domain-containing protein 69-like	LOC101503457	Cicer arietinum (Chickpea) (Garbanzo)	NA	NA	nucleus [GO:0005634]; DNA binding [GO:0003677]; regulation of transcription, DNA-templated [GO:0006355]	GO:0003677; GO:0005634; GO:0006355	NA	NA	IPR003441;IPR036093;	NA	NA	NA	NA	cam:101503457;	NA	XP_012574126.2;	NA	809677at2759;	NA	NA	NA	NA	PF02365;	NA	PS51005;	NA	SUBCELLULAR LOCATION: Nucleus {ECO:0000256|SAAS:SAAS00574250}.	regulation of transcription, DNA-templated [GO:0006355]	nucleus [GO:0005634]	DNA binding [GO:0003677]	NA	NA	NA	NA	NA
TRINITY_DN5084_c0_g1_i2	L830	L4602	-2.02611	3.40838	0.00316913	0.574989	7.75257	238	2.69167	TRINITY_DN5084_c0_g1_i2	A0A1U8IXC4	A0A1U8IXC4_GOSHI	unreviewed	uncharacterized protein LOC107901306	LOC107901306	Gossypium hirsutum (Upland cotton) (Gossypium mexicanum)	NA	NA	NA	NA	NA	NA	NA	NA	NA	NA	NA	ghi:107901306;	NA	XP_016682740.1;	NA	NA	NA	NA	NA	NA	NA	NA	NA	NA	NA	NA	NA	NA	NA	NA	NA	NA	NA
TRINITY_DN49710_c0_g1_i1	L830	L4602	-2.03637	1.24116	0.00474707	0.744688	3.64984	53	1.256	TRINITY_DN49710_c0_g1_i1	A0A151RLR9	A0A151RLR9_CAJCA	unreviewed	Major allergen Pru ar 1	KK1_035049	Cajanus cajan (Pigeon pea) (Cajanus indicus)	NA	NA	abscisic acid binding [GO:0010427]; protein phosphatase inhibitor activity [GO:0004864]; signaling receptor activity [GO:0038023]; abscisic acid-activated signaling pathway [GO:0009738]; defense response [GO:0006952]	GO:0004864; GO:0006952; GO:0009738; GO:0010427; GO:0038023	NA	NA	IPR000916;IPR024949;IPR023393;	NA	NA	NA	NA	NA	NA	NA	NA	NA	NA	NA	NA	NA	PF00407;	NA	NA	NA	NA	abscisic acid-activated signaling pathway [GO:0009738]; defense response [GO:0006952]	NA	abscisic acid binding [GO:0010427]; protein phosphatase inhibitor activity [GO:0004864]; signaling receptor activity [GO:0038023]	NA	NA	NA	NA	NA
TRINITY_DN3255_c0_g1_i3	L830	L4602	-2.04527	2.55953	0.00322366	0.581944	3.05154	131	1.04508	TRINITY_DN3255_c0_g1_i3	A0A151R3C7	A0A151R3C7_CAJCA	unreviewed	Retrovirus-related Pol polyprotein from transposon TNT 1-94 (Fragment)	KK1_041869	Cajanus cajan (Pigeon pea) (Cajanus indicus)	NA	NA	retrotransposon nucleocapsid [GO:0000943]	GO:0000943	NA	NA	IPR039537;IPR013103;	NA	NA	NA	NA	NA	NA	NA	NA	NA	NA	NA	NA	PTHR11439;	PF07727;	NA	NA	NA	NA	NA	retrotransposon nucleocapsid [GO:0000943]	NA	NA	NA	NA	NA	NA
TRINITY_DN1341_c0_g1_i2	L830	L4602	-2.09749	3.37817	0.00236088	0.466001	8.24633	224	2.7248	TRINITY_DN1341_c0_g1_i2	A0A072UQJ0	A0A072UQJ0_MEDTR	unreviewed	RNA recognition motif	11442835 MTR_4g113150	Medicago truncatula (Barrel medic) (Medicago tribuloides)	NA	NA	RNA binding [GO:0003723]	GO:0003723	NA	NA	IPR012677;IPR035979;IPR000504;IPR003954;	NA	NA	NA	NA	NA	NA	XP_013458068.1;	NA	1294119at2759;	NA	NA	NA	NA	PF00076;	NA	PS50102;	NA	NA	NA	NA	RNA binding [GO:0003723]	NA	NA	NA	NA	NA
TRINITY_DN8709_c0_g4_i1	L830	L4602	-2.10496	2.31441	0.00257896	0.498101	3.70646	107	1.21765	TRINITY_DN8709_c0_g4_i1	A0A072TNU8	A0A072TNU8_MEDTR	unreviewed	Myb transcription factor (Putative transcription factor MYB-HB-like family)	25501105 MTR_8g042410 MtrunA17_Chr8g0354661	Medicago truncatula (Barrel medic) (Medicago tribuloides)	NA	NA	nucleus [GO:0005634]; DNA binding [GO:0003677]	GO:0003677; GO:0005634	NA	NA	IPR009057;IPR015495;IPR017930;IPR001005;	NA	NA	NA	NA	mtr:MTR_8g042410;	NA	XP_013445158.1;	NA	1499244at2759;	NA	NA	NA	PTHR10641;	PF00249;	NA	PS51294;	NA	SUBCELLULAR LOCATION: Nucleus {ECO:0000256|SAAS:SAAS01171689}.	NA	nucleus [GO:0005634]	DNA binding [GO:0003677]	NA	NA	NA	NA	NA
TRINITY_DN16200_c0_g1_i1	L830	L4602	-2.1266	1.87363	0.00279712	0.522183	3.7146	78	1.20164	TRINITY_DN16200_c0_g1_i1	A0A072UK61	A0A072UK61_MEDTR	unreviewed	Heavy-metal-associated domain protein	25492466 MTR_4g062450	Medicago truncatula (Barrel medic) (Medicago tribuloides)	NA	NA	metal ion binding [GO:0046872]; metal ion transport [GO:0030001]	GO:0030001; GO:0046872	NA	NA	IPR006121;IPR036163;	NA	NA	NA	NA	mtr:MTR_4g062450;	NA	XP_013456061.1;	NA	1257261at2759;	NA	NA	NA	NA	PF00403;	NA	PS50846;	NA	NA	metal ion transport [GO:0030001]	NA	metal ion binding [GO:0046872]	NA	NA	NA	NA	NA
TRINITY_DN9952_c0_g1_i1	L830	L4602	-2.14881	1.85396	0.00238716	0.468613	4.89345	76	1.55871	TRINITY_DN9952_c0_g1_i1	A2Q1P2	A2Q1P2_MEDTR	unreviewed	Class I glutamine amidotransferase (Glutamine amidotransferase class-I) (Putative class I glutamine amidotransferase)	11433871 MTR_2g009720 MtrDRAFT_AC148971g23v2 MtrunA17_Chr2g0279701	Medicago truncatula (Barrel medic) (Medicago tribuloides)	NA	NA	transferase activity [GO:0016740]; glutamine metabolic process [GO:0006541]	GO:0006541; GO:0016740	NA	NA	IPR029062;IPR017926;	NA	NA	NA	NA	mtr:MTR_2g009720;	NA	XP_003593280.1;	NA	1450344at2759;	NA	NA	NA	NA	PF00117;	NA	PS51273;	NA	NA	glutamine metabolic process [GO:0006541]	NA	transferase activity [GO:0016740]	TRINITY_DN9952_c0_g1_i1	981	GN7V-62710-MONOMER	246	63.786
TRINITY_DN26662_c0_g1_i1	L830	L4602	-2.15259	3.01517	0.00194148	0.405498	6.29377	169	2.00131	TRINITY_DN26662_c0_g1_i1	A0A072UPJ4	A0A072UPJ4_MEDTR	unreviewed	Cytochrome P450 family 71 protein	25493695 MTR_4g104640	Medicago truncatula (Barrel medic) (Medicago tribuloides)	NA	NA	integral component of membrane [GO:0016021]; heme binding [GO:0020037]; iron ion binding [GO:0005506]; monooxygenase activity [GO:0004497]; oxidoreductase activity, acting on paired donors, with incorporation or reduction of molecular oxygen [GO:0016705]	GO:0004497; GO:0005506; GO:0016021; GO:0016705; GO:0020037	Cytochrome P450 family	NA	IPR001128;IPR017972;IPR002401;IPR036396;	NA	NA	NA	NA	mtr:MTR_4g104640;	NA	XP_013457728.1;	NA	702827at2759;	NA	NA	NA	NA	PF00067;	NA	PS00086;	NA	NA	NA	integral component of membrane [GO:0016021]	heme binding [GO:0020037]; iron ion binding [GO:0005506]; monooxygenase activity [GO:0004497]; oxidoreductase activity, acting on paired donors, with incorporation or reduction of molecular oxygen [GO:0016705]	TRINITY_DN26662_c0_g1_i1	1699	GN7V-47485-MONOMER	515	69.772
TRINITY_DN3515_c0_g4_i1	L830	L4602	-2.15604	3.03502	0.00186013	0.395405	12.9267	171	4.10068	TRINITY_DN3515_c0_g4_i1	G7KDI1	G7KDI1_MEDTR	unreviewed	Dehydration-responsive element-binding protein (Putative transcription factor AP2-EREBP family)	11441008 MTR_5g010940 MtrunA17_Chr5g0398091	Medicago truncatula (Barrel medic) (Medicago tribuloides)	NA	NA	nucleus [GO:0005634]; DNA binding [GO:0003677]; DNA-binding transcription factor activity [GO:0003700]	GO:0003677; GO:0003700; GO:0005634	NA	NA	IPR001471;IPR036955;IPR016177;	NA	NA	NA	NA	mtr:MTR_5g010940;	NA	XP_003611158.1;	NA	1352198at2759;	NA	NA	NA	NA	PF00847;	NA	PS51032;	NA	SUBCELLULAR LOCATION: Nucleus {ECO:0000256|SAAS:SAAS00550310}.	NA	nucleus [GO:0005634]	DNA binding [GO:0003677]; DNA-binding transcription factor activity [GO:0003700]	NA	NA	NA	NA	NA
TRINITY_DN20332_c0_g1_i1	L830	L4602	-2.29329	3.32318	0.000990086	0.254056	7.52047	193	2.16933	TRINITY_DN20332_c0_g1_i1	A0A072VDG1	A0A072VDG1_MEDTR	unreviewed	Carboxypeptidase (EC 3.4.16.-)	25482079 MTR_1g020090 MtrunA17_Chr1g0153881	Medicago truncatula (Barrel medic) (Medicago tribuloides)	3.4.16.-	NA	serine-type carboxypeptidase activity [GO:0004185]	GO:0004185	Peptidase S10 family	NA	IPR029058;IPR001563;IPR033124;IPR018202;	NA	NA	NA	NA	mtr:MTR_1g020090;	NA	XP_013466020.1;	NA	607679at2759;	NA	NA	NA	PTHR11802;	PF00450;	NA	PS00560;PS00131;	NA	NA	NA	NA	serine-type carboxypeptidase activity [GO:0004185]	TRINITY_DN20332_c0_g1_i1	1790	G3C-8231-MONOMER	498	47.018
TRINITY_DN45232_c0_g1_i1	L830	L4602	-2.30233	1.53666	0.00137392	0.331076	4.36947	56	1.2505	TRINITY_DN45232_c0_g1_i1	A0A072TWB0	A0A072TWB0_MEDTR	unreviewed	BZIP transcription factor (Putative transcription factor bZIP family)	25497621 MTR_7g017880 MtrunA17_Chr7g0220571	Medicago truncatula (Barrel medic) (Medicago tribuloides)	NA	NA	DNA-binding transcription factor activity [GO:0003700]	GO:0003700	NA	NA	IPR004827;	NA	NA	NA	NA	mtr:MTR_7g017880;	NA	XP_013447699.1;	NA	1444588at2759;	NA	NA	NA	NA	PF00170;	NA	PS50217;PS00036;	NA	NA	NA	NA	DNA-binding transcription factor activity [GO:0003700]	NA	NA	NA	NA	NA
TRINITY_DN6190_c0_g1_i5	L830	L4602	-2.30757	3.8368	0.000872847	0.243071	2.1667	273	0.618963	TRINITY_DN6190_c0_g1_i5	A0A151S548	A0A151S548_CAJCA	unreviewed	Transposon Ty3-I Gag-Pol polyprotein	KK1_028334	Cajanus cajan (Pigeon pea) (Cajanus indicus)	NA	NA	aspartic-type endopeptidase activity [GO:0004190]; nucleic acid binding [GO:0003676]; DNA integration [GO:0015074]	GO:0003676; GO:0004190; GO:0015074	NA	NA	IPR001969;IPR016197;IPR001584;IPR041588;IPR021109;IPR005162;IPR012337;IPR036397;IPR000477;IPR041577;	NA	NA	NA	NA	NA	NA	NA	NA	NA	NA	NA	NA	NA	PF17921;PF03732;PF17919;PF00665;PF00078;	NA	PS00141;PS50994;PS50878;	NA	NA	DNA integration [GO:0015074]	NA	aspartic-type endopeptidase activity [GO:0004190]; nucleic acid binding [GO:0003676]	NA	NA	NA	NA	NA
TRINITY_DN12587_c0_g1_i3	L830	L4602	-2.34646	2.10908	0.000967048	0.254056	5.07108	81	1.40855	TRINITY_DN12587_c0_g1_i3	G7IVU2	G7IVU2_MEDTR	unreviewed	Sulfotransferase (EC 2.8.2.-)	11433819 MTR_3g013500 MtrunA17_Chr3g0081701	Medicago truncatula (Barrel medic) (Medicago tribuloides)	2.8.2.-	NA	hydrolase activity [GO:0016787]; sulfotransferase activity [GO:0008146]	GO:0008146; GO:0016787	Sulfotransferase 1 family	NA	IPR027417;IPR000863;	NA	NA	NA	NA	mtr:MTR_3g013500;	NA	XP_003598424.2;	NA	780670at2759;	NA	NA	NA	NA	PF00685;	NA	NA	NA	NA	NA	NA	hydrolase activity [GO:0016787]; sulfotransferase activity [GO:0008146]	TRINITY_DN12587_c0_g1_i3	1157	GN7V-63897-MONOMER	343	68.529
TRINITY_DN38038_c0_g1_i1	L830	L4602	-2.34833	2.79671	0.000839013	0.235827	12.5475	130	3.48277	TRINITY_DN38038_c0_g1_i1	G7J361	G7J361_MEDTR	unreviewed	C3HC4-type RING zinc finger protein (Putative transcription factor C2H2 family)	11408932 MTR_3g086630 MtrunA17_Chr3g0123581	Medicago truncatula (Barrel medic) (Medicago tribuloides)	NA	NA	integral component of membrane [GO:0016021]; zinc ion binding [GO:0008270]	GO:0008270; GO:0016021	NA	NA	IPR001841;IPR011016;IPR013083;	NA	NA	NA	NA	mtr:MTR_3g086630;	NA	XP_003601903.1;	NA	1590694at2759;	NA	NA	NA	NA	PF13639;	NA	PS50089;	NA	NA	NA	integral component of membrane [GO:0016021]	zinc ion binding [GO:0008270]	NA	NA	NA	NA	NA
TRINITY_DN4122_c0_g1_i4	L830	L4602	-2.34922	2.16415	0.000917978	0.249717	2.80011	84	0.776323	TRINITY_DN4122_c0_g1_i4	A0A072V6N0	A0A072V6N0_MEDTR	unreviewed	Beta-galactosidase (EC 3.2.1.23)	11441599 MTR_2g039120	Medicago truncatula (Barrel medic) (Medicago tribuloides)	3.2.1.23	NA	beta-galactosidase activity [GO:0004565]; carbohydrate metabolic process [GO:0005975]	GO:0004565; GO:0005975	Glycosyl hydrolase 35 family	NA	IPR008979;IPR041392;IPR031330;IPR019801;IPR001944;IPR017853;	NA	NA	NA	NA	NA	NA	XP_013463437.1;	NA	179316at2759;	NA	NA	NA	PTHR23421;	PF17834;PF01301;	NA	PS01182;	NA	NA	carbohydrate metabolic process [GO:0005975]	NA	beta-galactosidase activity [GO:0004565]	NA	NA	NA	NA	NA
TRINITY_DN4314_c1_g1_i2	L830	L4602	-2.35351	2.66067	0.000840268	0.235827	5.63688	118	1.55885	TRINITY_DN4314_c1_g1_i2	A0A072U8V4	A0A072U8V4_MEDTR	unreviewed	Integral membrane protein, putative	25496420 MTR_6g048050 MtrunA17_Chr6g0468661	Medicago truncatula (Barrel medic) (Medicago tribuloides)	NA	NA	integral component of membrane [GO:0016021]	GO:0016021	NA	NA	IPR008537;	NA	NA	NA	NA	mtr:MTR_6g048050;	NA	XP_013452196.1;	NA	1397553at2759;	NA	NA	NA	PTHR34289;	PF05684;	NA	NA	NA	NA	NA	integral component of membrane [GO:0016021]	NA	NA	NA	NA	NA	NA
TRINITY_DN6814_c0_g1_i9	L830	L4602	-2.35521	2.16915	0.000898628	0.24643	1.54421	84	0.426351	TRINITY_DN6814_c0_g1_i9	A0A072UB26	A0A072UB26_MEDTR	unreviewed	Pre-mRNA-splicing factor ATP-dependent RNA helicase (Putative RNA helicase) (EC 3.6.4.13)	11410482 MTR_6g061840 MtrunA17_Chr6g0476001	Medicago truncatula (Barrel medic) (Medicago tribuloides)	3.6.4.13	NA	ATP binding [GO:0005524]; nucleic acid binding [GO:0003676]; RNA helicase activity [GO:0003724]	GO:0003676; GO:0003724; GO:0005524	NA	NA	IPR011545;IPR002464;IPR014001;IPR001650;IPR027417;	NA	NA	NA	NA	NA	NA	XP_013452608.1;	NA	354219at2759;	NA	NA	NA	NA	PF00270;PF00271;	NA	PS00690;PS51192;PS51194;	NA	NA	NA	NA	ATP binding [GO:0005524]; RNA helicase activity [GO:0003724]; nucleic acid binding [GO:0003676]	NA	NA	NA	NA	NA
TRINITY_DN15064_c0_g1_i1	L830	L4602	-2.40043	1.56551	0.000946035	0.251743	2.19432	54	0.586643	TRINITY_DN15064_c0_g1_i1	A0A1S2Z745	A0A1S2Z745_CICAR	unreviewed	sugar transport protein 10-like	LOC101505111 LOC101505433	Cicer arietinum (Chickpea) (Garbanzo)	NA	NA	integral component of membrane [GO:0016021]; transmembrane transporter activity [GO:0022857]; carbohydrate transport [GO:0008643]	GO:0008643; GO:0016021; GO:0022857	Major facilitator superfamily, Sugar transporter (TC 2.A.1.1) family	NA	IPR020846;IPR005828;IPR036259;IPR003663;IPR005829;	NA	NA	NA	NA	cam:101505111;cam:101505433;	NA	XP_004516236.1;XP_004516237.1;	NA	430696at2759;	NA	NA	NA	NA	PF00083;	TIGR00879;	PS50850;PS00216;PS00217;	NA	NA	carbohydrate transport [GO:0008643]	integral component of membrane [GO:0016021]	transmembrane transporter activity [GO:0022857]	TRINITY_DN15064_c0_g1_i1	1852	G3M-11632-MONOMER	524	64.549
TRINITY_DN57882_c0_g1_i1	L830	L4602	-2.46621	1.47969	0.000713146	0.206605	6.34983	49	1.62149	TRINITY_DN57882_c0_g1_i1	A0A1S2XA03	A0A1S2XA03_CICAR	unreviewed	uncharacterized protein LOC101496240	LOC101496240	Cicer arietinum (Chickpea) (Garbanzo)	NA	NA	NA	NA	NA	NA	IPR007608;	NA	NA	NA	NA	cam:101496240;	NA	XP_004485964.1;	NA	1607919at2759;	NA	NA	NA	NA	PF04520;	NA	NA	NA	NA	NA	NA	NA	NA	NA	NA	NA	NA
TRINITY_DN12084_c0_g3_i1	L830	L4602	-2.47452	5.77266	0.000344479	0.13165	40.6389	946	10.3441	TRINITY_DN12084_c0_g3_i1	A0A072V079	A0A072V079_MEDTR	unreviewed	Glycosyltransferase (EC 2.4.1.-)	25491117 MTR_3g479470 MtrunA17_Chr3g0118661	Medicago truncatula (Barrel medic) (Medicago tribuloides)	2.4.1.-	NA	transferase activity, transferring hexosyl groups [GO:0016758]	GO:0016758	UDP-glycosyltransferase family	NA	IPR002213;IPR035595;	NA	NA	NA	NA	mtr:MTR_3g479470;	NA	XP_013461082.1;	NA	508327at2759;	NA	NA	NA	NA	PF00201;	NA	PS00375;	NA	NA	NA	NA	transferase activity, transferring hexosyl groups [GO:0016758]	TRINITY_DN12084_c0_g3_i1	1840	GN7V-56974-MONOMER	483	77.066
TRINITY_DN6814_c0_g1_i6	L830	L4602	-2.49931	2.14528	0.000465819	0.149411	1.39182	76	0.34768	TRINITY_DN6814_c0_g1_i6	G7KNS9	G7KNS9_MEDTR	unreviewed	Pre-mRNA-splicing factor ATP-dependent RNA helicase	11410482 MTR_6g061840	Medicago truncatula (Barrel medic) (Medicago tribuloides)	NA	NA	ATP binding [GO:0005524]; helicase activity [GO:0004386]; nucleic acid binding [GO:0003676]	GO:0003676; GO:0004386; GO:0005524	NA	NA	IPR011545;IPR002464;IPR011709;IPR007502;IPR014001;IPR001650;IPR027417;	NA	NA	NA	NA	mtr:MTR_6g061840;	NA	XP_003619695.2;	NA	354219at2759;	NA	NA	NA	NA	PF00270;PF04408;PF00271;PF07717;	NA	PS00690;PS51192;PS51194;	NA	NA	NA	NA	ATP binding [GO:0005524]; helicase activity [GO:0004386]; nucleic acid binding [GO:0003676]	NA	NA	NA	NA	NA
TRINITY_DN6245_c0_g1_i1	L830	L4602	-2.55533	2.28553	0.000351892	0.133067	3.19888	81	0.768724	TRINITY_DN6245_c0_g1_i1	G7JSY8	G7JSY8_MEDTR	unreviewed	Cytochrome C biogenesis protein ccsA (Putative F-box domain, leucine-rich repeat domain, L domain-containing protein)	11416413 MTR_4g092430 MtrunA17_Chr4g0049111	Medicago truncatula (Barrel medic) (Medicago tribuloides)	NA	NA	NA	NA	NA	NA	IPR036047;IPR001810;IPR032675;	NA	NA	NA	NA	mtr:MTR_4g092430;	NA	XP_003608305.2;	NA	1043312at2759;	NA	NA	NA	NA	PF00646;	NA	PS50181;	NA	NA	NA	NA	NA	NA	NA	NA	NA	NA
TRINITY_DN27725_c0_g1_i1	L830	L4602	-2.64808	1.82903	0.000259799	0.1037	2.72977	56	0.614677	TRINITY_DN27725_c0_g1_i1	Q5UBY0	Q5UBY0_MEDTR	unreviewed	Putative lyase (EC 4.2.3.-) (Sesquiterpene synthase) (Wound-inducible putative cytosolic terpene synthase 1)	25492939 MTR_4g081460 MtrunA17_Chr4g0042111	Medicago truncatula (Barrel medic) (Medicago tribuloides)	4.2.3.-	NA	magnesium ion binding [GO:0000287]; terpene synthase activity [GO:0010333]	GO:0000287; GO:0010333	Terpene synthase family	NA	IPR008949;IPR034741;IPR001906;IPR036965;IPR005630;IPR008930;	NA	NA	NA	NA	mtr:MTR_4g081460;	NA	XP_013456729.1;	NA	360509at2759;	NA	NA	NA	NA	PF01397;PF03936;	NA	NA	NA	NA	NA	NA	magnesium ion binding [GO:0000287]; terpene synthase activity [GO:0010333]	TRINITY_DN27725_c0_g1_i1	1833	G33-10013-MONOMER	558	56.239
TRINITY_DN37038_c0_g1_i1	L830	L4602	-2.67043	4.47489	0.000136731	0.0621764	21.1172	343	4.6914	TRINITY_DN37038_c0_g1_i1	G7I3K2	G7I3K2_MEDTR	unreviewed	Alpha-amylase (EC 3.2.1.1) (1,4-alpha-D-glucan glucanohydrolase)	11419190 MTR_1g019440 MtrunA17_Chr1g0153391	Medicago truncatula (Barrel medic) (Medicago tribuloides)	3.2.1.1	NA	alpha-amylase activity [GO:0004556]; alpha-amylase activity (releasing maltohexaose) [GO:0103025]; calcium ion binding [GO:0005509]; carbohydrate metabolic process [GO:0005975]	GO:0004556; GO:0005509; GO:0005975; GO:0103025	Glycosyl hydrolase 13 family	NA	IPR012850;IPR013775;IPR006046;IPR006047;IPR013780;IPR017853;	NA	NA	NA	NA	mtr:MTR_1g019440;	NA	XP_003589186.1;	NA	665362at2759;	NA	NA	NA	NA	PF07821;PF00128;	NA	NA	NA	NA	carbohydrate metabolic process [GO:0005975]	NA	alpha-amylase activity [GO:0004556]; alpha-amylase activity (releasing maltohexaose) [GO:0103025]; calcium ion binding [GO:0005509]	TRINITY_DN37038_c0_g1_i1	1471	GN7V-62616-MONOMER	415	81.726
TRINITY_DN6196_c0_g1_i2	L830	L4602	-2.76467	2.77233	0.000109201	0.0530124	9.14663	100	1.90167	TRINITY_DN6196_c0_g1_i2	A0A1S2XJD2	A0A1S2XJD2_CICAR	unreviewed	protein CRABS CLAW-like isoform X2	LOC101497348	Cicer arietinum (Chickpea) (Garbanzo)	NA	NA	multicellular organism development [GO:0007275]	GO:0007275	NA	NA	IPR036910;IPR006780;	NA	NA	NA	NA	cam:101497348;	NA	XP_004490226.1;	NA	1325348at2759;	NA	NA	NA	PTHR31675;	PF04690;	NA	NA	NA	NA	multicellular organism development [GO:0007275]	NA	NA	NA	NA	NA	NA	NA
TRINITY_DN4448_c0_g1_i12	L830	L4602	-2.8434	5.62289	5.11705e-05	0.0274366	47.8566	684	9.4324	TRINITY_DN4448_c0_g1_i12	G7J763	G7J763_MEDTR	unreviewed	Putative theobromine synthase (EC 2.1.1.159) (Salicylic acid carboxyl methyltransferase)	11415340 MTR_3g117060 MtrunA17_Chr3g0144871	Medicago truncatula (Barrel medic) (Medicago tribuloides)	2.1.1.159	NA	methyltransferase activity [GO:0008168]	GO:0008168	NA	NA	IPR005299;IPR042086;IPR029063;	NA	NA	NA	NA	mtr:MTR_3g117060;	NA	XP_003603961.1;	NA	689338at2759;	NA	NA	NA	PTHR31009;	PF03492;	NA	NA	NA	NA	NA	NA	methyltransferase activity [GO:0008168]	TRINITY_DN4448_c0_g1_i12	1459	GN7V-46689-MONOMER	370	56.522
TRINITY_DN36818_c0_g1_i1	L830	L4602	-2.93675	4.82146	3.27103e-05	0.0192637	33.48	371	6.18426	TRINITY_DN36818_c0_g1_i1	A0A072U421	A0A072U421_MEDTR	unreviewed	Nicotianamine synthase-like protein (Putative nicotianamine synthase) (EC 2.5.1.43)	25499657 MTR_7g112130 MtrunA17_Chr7g0271801	Medicago truncatula (Barrel medic) (Medicago tribuloides)	2.5.1.43	NA	nicotianamine synthase activity [GO:0030410]; nicotianamine biosynthetic process [GO:0030418]	GO:0030410; GO:0030418	NA	NA	IPR004298;	NA	NA	NA	NA	mtr:MTR_7g112130;	NA	XP_013450461.1;	NA	1009301at2759;	NA	NA	NA	PTHR32266;	PF03059;	NA	PS51142;	NA	NA	nicotianamine biosynthetic process [GO:0030418]	NA	nicotianamine synthase activity [GO:0030410]	TRINITY_DN36818_c0_g1_i1	1207	GN7V-44342-MONOMER	322	81.056
TRINITY_DN7132_c0_g1_i1	L830	L4602	-2.97348	4.16276	2.82059e-05	0.0174702	13.2495	230	2.38532	TRINITY_DN7132_c0_g1_i1	G7JTD5	G7JTD5_MEDTR	unreviewed	Avr9/Cf-9 rapidly elicited protein	11419260 MTR_4g021260 MtrunA17_Chr4g0009451	Medicago truncatula (Barrel medic) (Medicago tribuloides)	NA	NA	NA	NA	NA	NA	IPR021864;IPR007700;	NA	NA	NA	NA	mtr:MTR_4g021260;	NA	XP_003604904.2;	NA	1205180at2759;	NA	NA	NA	NA	PF11961;PF05003;	NA	NA	NA	NA	NA	NA	NA	NA	NA	NA	NA	NA
TRINITY_DN1299_c0_g1_i4	L830	L4602	-3.02019	2.67433	3.0743e-05	0.0184068	4.95995	80	0.863506	TRINITY_DN1299_c0_g1_i4	A0A072UMI1	A0A072UMI1_MEDTR	unreviewed	Cyanogenic beta-glucosidase, putative (Putative beta-glucosidase) (EC 3.2.1.21)	25492624 MTR_4g066240 MtrunA17_Chr4g0033201	Medicago truncatula (Barrel medic) (Medicago tribuloides)	3.2.1.21	NA	beta-glucosidase activity [GO:0008422]; scopolin beta-glucosidase activity [GO:0102483]; carbohydrate metabolic process [GO:0005975]	GO:0005975; GO:0008422; GO:0102483	Glycosyl hydrolase 1 family	NA	IPR001360;IPR033132;IPR017853;	NA	NA	NA	NA	NA	NA	XP_013456247.1;	NA	408001at2759;	NA	NA	NA	PTHR10353;	PF00232;	NA	PS00653;	NA	NA	carbohydrate metabolic process [GO:0005975]	NA	beta-glucosidase activity [GO:0008422]; scopolin beta-glucosidase activity [GO:0102483]	TRINITY_DN1299_c0_g1_i4	1864	GN7V-47387-MONOMER	517	79.817
TRINITY_DN143_c3_g1_i1	L830	L4602	-3.16745	3.25531	1.22882e-05	0.00941348	10.7677	109	1.69347	TRINITY_DN143_c3_g1_i1	B7FMG3	B7FMG3_MEDTR	unreviewed	Putative 2-alkenal reductase (NAD(P)(+)) (EC 1.3.1.74) (Zinc-binding dehydrogenase family oxidoreductase)	11416757 MTR_8g035630 MtrunA17_Chr8g0351271	Medicago truncatula (Barrel medic) (Medicago tribuloides)	1.3.1.74	NA	2-alkenal reductase [NAD(P)] activity [GO:0032440]	GO:0032440	NA	NA	IPR011032;IPR036291;IPR020843;	NA	NA	NA	NA	mtr:MTR_8g035630;	NA	XP_003627658.1;	NA	727365at2759;	NA	NA	NA	NA	NA	NA	NA	NA	NA	NA	NA	2-alkenal reductase [NAD(P)] activity [GO:0032440]	TRINITY_DN143_c3_g1_i1	1295	G33-8208-MONOMER	342	76.997
TRINITY_DN458_c0_g1_i1	L830	L4602	-3.55906	5.77481	9.05853e-07	0.00108473	59.9566	486	7.19512	TRINITY_DN458_c0_g1_i1	O82708	O82708_PEA	unreviewed	Pre-pro-TPE4A protein	tpE4A	Pisum sativum (Garden pea)	NA	NA	cysteine-type peptidase activity [GO:0008234]	GO:0008234	Peptidase C1 family	NA	IPR038765;IPR025661;IPR000169;IPR025660;IPR000668;IPR039417;IPR013201;	NA	NA	NA	NA	NA	NA	NA	NA	NA	NA	NA	NA	NA	PF08246;PF00112;	NA	PS00640;PS00139;PS00639;	NA	NA	NA	NA	cysteine-type peptidase activity [GO:0008234]	NA	NA	NA	NA	NA
TRINITY_DN3054_c0_g1_i3	L830	L4602	-3.76758	3.66808	3.68751e-07	0.000575957	53.1908	99	5.51759	TRINITY_DN3054_c0_g1_i3	K7LHT8	K7LHT8_SOYBN	unreviewed	Uncharacterized protein	GLYMA_10G067600	Glycine max (Soybean) (Glycine hispida)	NA	NA	NA	NA	NA	NA	NA	NA	NA	NA	NA	NA	NA	NA	NA	NA	NA	NA	NA	NA	NA	NA	NA	NA	NA	NA	NA	NA	NA	NA	NA	NA	NA
TRINITY_DN19265_c0_g1_i1	L830	L4602	-3.80415	3.37539	3.28375e-07	0.000536206	8.30543	79	0.839649	TRINITY_DN19265_c0_g1_i1	Q9M3X8	Q9M3X8_LENCU	unreviewed	Convicilin (Fragment)	cvc	Lens culinaris (Lentil) (Cicer lens)	NA	NA	nutrient reservoir activity [GO:0045735]	GO:0045735	NA	NA	IPR006045;IPR014710;IPR011051;	NA	NA	NA	NA	NA	NA	NA	NA	NA	NA	NA	NA	NA	PF00190;	NA	NA	NA	NA	NA	NA	nutrient reservoir activity [GO:0045735]	NA	NA	NA	NA	NA
TRINITY_DN61_c0_g1_i1	L830	L4602	-12.5033	12.8895	6.35511e-33	7.44004e-29	3570.49	148	0.869152	TRINITY_DN61_c0_g1_i1	A0A0D5NRZ5	A0A0D5NRZ5_SOYBN	unreviewed	1a protein	NA	Glycine max (Soybean) (Glycine hispida)	NA	NA	ATP binding [GO:0005524]; hydrolase activity, acting on acid anhydrides [GO:0016817]; mRNA methyltransferase activity [GO:0008174]; RNA binding [GO:0003723]; RNA processing [GO:0006396]	GO:0003723; GO:0005524; GO:0006396; GO:0008174; GO:0016817	NA	NA	IPR027351;IPR021002;IPR002588;IPR022184;IPR027417;	NA	NA	NA	NA	NA	NA	NA	NA	NA	NA	NA	NA	NA	PF12467;PF12503;PF01443;PF01660;	NA	PS51743;PS51657;	NA	NA	RNA processing [GO:0006396]	NA	ATP binding [GO:0005524]; RNA binding [GO:0003723]; hydrolase activity, acting on acid anhydrides [GO:0016817]; mRNA methyltransferase activity [GO:0008174]	NA	NA	NA	NA	NA
TRINITY_DN1135_c0_g1_i1	L830	L4602	-12.5759	15.4758	2.74138e-33	6.47931e-29	20429.2	846	4.73339	NA	NA	NA	NA	NA	NA	NA	NA	NA	NA	NA	NA	NA	NA	NA	NA	NA	NA	NA	NA	NA	NA	NA	NA	NA	NA	NA	NA	NA	NA	NA	NA	NA	NA	NA	NA	NA	NA	NA	NA
TRINITY_DN83_c0_g1_i5	L830	L4602	-12.7024	11.5259	3.60723e-33	6.47931e-29	627.013	50	0.132681	TRINITY_DN83_c0_g1_i5	Q5ZF65	Q5ZF65_PLAMJ	unreviewed	RdRP_1 domain-containing protein (Fragment)	NA	Plantago major (Common plantain)	NA	NA	RNA binding [GO:0003723]; RNA-directed 5'-3' RNA polymerase activity [GO:0003968]; transcription, DNA-templated [GO:0006351]	GO:0003723; GO:0003968; GO:0006351	NA	NA	IPR001592;IPR001205;	NA	NA	NA	NA	NA	NA	NA	NA	NA	NA	NA	NA	NA	PF00767;PF00680;	NA	NA	NA	NA	transcription, DNA-templated [GO:0006351]	NA	RNA binding [GO:0003723]; RNA-directed 5'-3' RNA polymerase activity [GO:0003968]	NA	NA	NA	NA	NA
[truncated: 17 more columns]

## Sheet: grouping for genevestigator
	logFC
MTR_8g076160	6.47687	Lactoylglutathione lyase/glyoxalase I family protein
MTR_5g070330	6.07449	Vacuolar cation/proton exchanger
MTR_4g019310	4.32514	DUF674 family protein
MTR_8g077830	3.68568	Putative transmembrane protein TauE (Sulfite exporter TauE/SafE family protein)
MTR_5g084950	3.65134	Lipase
MTR_8g096910	3.13432	Pathogenesis-related thaumatin family protein
MTR_1g087920	2.52606	Ethylene response factor (Putative transcription factor AP2-EREBP family)
MTR_7g083120	2.44089	CASP-like protein
MTR_7g076655	2.39187	NAD(P)-binding rossmann-fold protein (Putative oxidoreductase) (EC 1.1.1.-)
MTR_4g123940	2.35596	Non-specific serine/threonine protein kinase (EC 2.7.11.1)
MTR_3g079480	2.32865	Glycosyltransferase (EC 2.4.1.-)
MTR_1g016010	2.31626	C2H2-type zinc finger protein (Putative transcription factor C2H2 family)
MTR_1g093850	2.27594	CHUP1-like protein
MTR_4g065087	2.27524	LRR receptor-like kinase family protein
MTR_1g019670	2.24145	EF hand protein (Putative EF-hand domain pair protein)
MTR_2g017960	2.2155	Fasciclin domain protein
MTR_1g060990	2.06037	Putative transcription factor MYB family (Trihelix transcription factor)
MTR_5g010590	1.99855	Carboxy-terminal region remorin (Putative remorin)
MTR_5g087320	1.9877	Putative leucine-rich repeat-containing, plant-type, leucine-rich repeat domain, L (Receptor-like protein)
MTR_7g082670	1.95382	Lipid phosphate phosphatase-like protein
MTR_2g064425	1.89713	Monoterpene synthase (Putative myrcene synthase) (EC 4.2.3.15)
MTR_4g086020	1.89576	Ferredoxin-nitrite reductase (Putative ferredoxin--nitrite reductase) (EC 1.7.7.1)
MTR_3g084630	1.88443	Xyloglucan endotransglucosylase/hydrolase (EC 2.4.1.207)
MTR_5g059820	1.8399	Nitrate reductase
MTR_8g066630	1.82781	EF hand calcium-binding family protein (Putative EF-hand domain pair protein)
MTR_7g021680	1.82575	Aldo/keto reductase (Aldo/keto reductase family oxidoreductase) (Putative perakine reductase) (EC 1.1.1.317)
MTR_4g106810	1.80757	Calmodulin-binding protein (Putative CALMODULIN-BINDING PROTEIN60)
MTR_4g107840	1.77069	Porin/voltage-dependent anion-selective channel protein (Putative Porin domain-containing protein)
MTR_2g012870	1.71705	(E)-nerolidol/(E,E)-geranyl linalool synthase
MTR_1g442830	1.71503	Nop14 nucleolar-like protein
MTR_6g022180	1.6751	Cystinosin-like protein (Putative lysosomal cystine transporter)
MTR_6g016875	1.66	Pmr5/Cas1p GDSL/SGNH-like acyl-esterase family protein (Putative PMR5 domain, PC-Esterase)
MTR_5g083360	1.65293	Laccase (EC 1.10.3.2) (Benzenediol:oxygen oxidoreductase) (Diphenol oxidase) (Urishiol oxidase)
MTR_7g072560	1.64592	Putative saposin (Saposin B domain protein)
MTR_1g008470	1.62072	Dehydration-responsive protein RD22 (Putative BURP domain-containing protein)
MTR_1g087230	1.59662	Multidrug resistance protein ABC transporter family protein
MTR_4g023400	1.59485	Disease resistance protein (TIR-NBS-LRR class) (Putative TIR domain, winged helix-turn-helix DNA-binding domain-containing protein)
MTR_3g113810	1.56795	WEB family plant protein
MTR_7g074730	1.54513	Dihydroflavonol 4-reductase-like protein
MTR_1g107215	1.53242	Plant basic secretory protein (BSP) family protein
MTR_1g085190	1.52013	Uncharacterized protein
MTR_5g070680	1.50169	Ubiquinol oxidase (EC 1.10.3.11)
MTR_4g114710	1.50043	Equilibrative nucleoside transporter 6 (Putative equilibrative nucleoside transporter)
MTR_2g088060	-1.50884	B-cell receptor-associated-like protein (Prefoldin) (Putative B-cell receptor-associated protein 29/31)
MTR_5g031250	-1.51851	Cinnamyl alcohol dehydrogenase-like protein (Putative cinnamyl-alcohol dehydrogenase) (EC 1.1.1.195)
MTR_4g091100	-1.51979	At1g61340 (F-box SKIP27-like protein)
MTR_7g010750	-1.5213	Amino acid/polyamine transporter II (Putative amino acid transporter, transmembrane domain-containing protein) (Transmembrane amino acid transporter family protein)
MTR_2g102267	-1.52758	Coatomer subunit beta-like protein (Putative transcription factor WD40-like family)
MTR_2g103750	-1.52945	Transmembrane protein, putative
MTR_4g081870	-1.53707	NAC transcription factor-like protein (NAC969) (Putative transcription factor NAM family)
MTR_8g099065	-1.54645	p-loop nucleoside triphosphate hydrolase superfamily protein
MTR_4g011020	-1.54692	Lactoylglutathione lyase/glyoxalase I family protein (Putative glyoxalase/Bleomycin resistance protein/Dihydroxybiphenyl dioxygenase)
MTR_2g089815	-1.54873	Wound-responsive family protein
MTR_4g019690	-1.55353	Plant/T7H20-70 protein
MTR_3g028210	-1.57052	Anthocyanin 5-aromatic acyltransferase (Malonyl CoA:flavonoid malonyltransferase 5) (Putative anthocyanin 5-(6'''-hydroxycinnamoyltransferase)) (EC 2.3.1.153)
MTR_1g019360	-1.57098	Cold regulated protein, putative
MTR_1g069805	-1.57448	NAC transcription factor-like protein (Putative transcription factor NAM family)
MTR_7g108840	-1.58271	E3 ubiquitin-protein ligase BAH1-like protein (Putative transcription factor C2H2 family)
MTR_8g020630	-1.59645	Germin-like protein
MTR_2g018780	-1.61299	Early-responsive to dehydration stress protein (ERD4) (Putative calcium-dependent channel, 7TM region phosphate)
MTR_4g011060	-1.63112	Plant/F18B13-26 protein
MTR_2g023100	-1.63274	Myb transcription factor (Putative transcription factor MYB-HB-like family)
MTR_8g020760	-1.67281	Germin-like protein
MTR_3g109950	-1.68486	Putative transmembrane protein TauE (Sulfite exporter TauE/SafE family protein)
MTR_2g438720	-1.70544	Ankyrin repeat plant-like protein (Putative ankyrin repeat-containing domain, PGG domain-containing protein)
MTR_1g090150	-1.75143	Glutathione S-transferase, C-terminal; Thioredoxin-like fold (Glutathione S-transferase, amino-terminal domain protein) (Putative glutathione transferase) (EC 2.5.1.18) (Putative tau class glutathione transferase GSTU5)
MTR_1g107410	-1.78245	Transmembrane protein, putative
MTR_2g033580	-1.78607	Desiccation PCC13-like protein (Desiccation-related protein PCC13-62, putative)
MTR_4g057890	-1.78934	High affinity nitrate transporter 2.7 (Putative major facilitator superfamily)
MTR_4g102660	-1.80306	Dehydration-responsive element-binding protein
MTR_2g033380	-1.83017	Uncharacterized protein
MTR_4g086190	-1.84068	AP2/ERF domain transcription factor (Putative transcription factor AP2-EREBP family)
MTR_3g104930	-1.88687	Putative tripeptidyl-peptidase II (EC 3.4.14.10) (Subtilisin-like serine protease)
MTR_4g021520	-1.88871	1-O-acylglucose:anthocyanin acyltransferase (Putative peptidase S10, serine carboxypeptidase, alpha/Beta hydrolase)
MTR_3g112290	-1.91098	BEL1-like homeodomain protein (Putative transcription factor Homeodomain-TALE-BEL family)
MTR_4g102670	-1.94353	Ethylene response factor (Putative transcription factor AP2-EREBP family)
MTR_0061s0050	-2.0137	LRR receptor-like kinase family protein
MTR_8g042410	-2.10496	Myb transcription factor (Putative transcription factor MYB-HB-like family)
MTR_4g062450	-2.1266	Heavy-metal-associated domain protein
MTR_2g009720	-2.14881	Class I glutamine amidotransferase (Glutamine amidotransferase class-I) (Putative class I glutamine amidotransferase)
MTR_4g104640	-2.15259	Cytochrome P450 family 71 protein
MTR_5g010940	-2.15604	Dehydration-responsive element-binding protein (Putative transcription factor AP2-EREBP family)
MTR_2g039120	-2.15933	Beta-galactosidase (EC 3.2.1.23)
MTR_1g020090	-2.29329	Carboxypeptidase (EC 3.4.16.-)
MTR_7g017880	-2.30233	BZIP transcription factor (Putative transcription factor bZIP family)
MTR_3g013500	-2.34646	Sulfotransferase (EC 2.8.2.-)
MTR_3g086630	-2.34833	C3HC4-type RING zinc finger protein (Putative transcription factor C2H2 family)
MTR_6g048050	-2.35351	Integral membrane protein, putative
MTR_3g479470	-2.47452	Glycosyltransferase (EC 2.4.1.-)
MTR_6g061840	-2.49931	Pre-mRNA-splicing factor ATP-dependent RNA helicase
MTR_4g092430	-2.55533	Cytochrome C biogenesis protein ccsA (Putative F-box domain, leucine-rich repeat domain, L domain-containing protein)
MTR_4g081460	-2.64808	Putative lyase (EC 4.2.3.-) (Sesquiterpene synthase) (Wound-inducible putative cytosolic terpene synthase 1)
MTR_1g019440	-2.67043	Alpha-amylase (EC 3.2.1.1) (1,4-alpha-D-glucan glucanohydrolase)
MTR_5g089380	-2.67332	Uncharacterized protein
MTR_3g117060	-2.8434	Putative theobromine synthase (EC 2.1.1.159) (Salicylic acid carboxyl methyltransferase)
MTR_7g112130	-2.93675	Nicotianamine synthase-like protein (Putative nicotianamine synthase) (EC 2.5.1.43)
MTR_4g021260	-2.97348	Avr9/Cf-9 rapidly elicited protein
MTR_8g035630	-3.16745	Putative 2-alkenal reductase (NAD(P)(+)) (EC 1.3.1.74) (Zinc-binding dehydrogenase family oxidoreductase)

## Sheet: membrane protein
MTR_5g070330	6.07449	Vacuolar cation/proton exchanger
MTR_8g077830	3.68568	Putative transmembrane protein TauE (Sulfite exporter TauE/SafE family protein)
MTR_7g083120	2.44089	CASP-like protein
MTR_4g107840	1.77069	Porin/voltage-dependent anion-selective channel protein (Putative Porin domain-containing protein)
MTR_1g442830	1.71503	Nop14 nucleolar-like protein
MTR_1g087230	1.59662	Multidrug resistance protein ABC transporter family protein
MTR_4g114710	1.50043	Equilibrative nucleoside transporter 6 (Putative equilibrative nucleoside transporter)
MTR_3g109950	-1.68486	Putative transmembrane protein TauE (Sulfite exporter TauE/SafE family protein)
MTR_4g057890	-1.78934	High affinity nitrate transporter 2.7 (Putative major facilitator superfamily)

## Sheet: secondary metabolites enzymes
MTR_7g076655	2.39187	NAD(P)-binding rossmann-fold protein (Putative oxidoreductase) (EC 1.1.1.-)
MTR_3g079480	2.32865	Glycosyltransferase (EC 2.4.1.-)
MTR_2g064425	1.89713	Monoterpene synthase (Putative myrcene synthase) (EC 4.2.3.15)
MTR_4g086020	1.89576	Ferredoxin-nitrite reductase (Putative ferredoxin--nitrite reductase) (EC 1.7.7.1)
MTR_3g084630	1.88443	Xyloglucan endotransglucosylase/hydrolase (EC 2.4.1.207)
MTR_7g021680	1.82575	Aldo/keto reductase (Aldo/keto reductase family oxidoreductase) (Putative perakine reductase) (EC 1.1.1.317)
MTR_2g012870	1.71705	(E)-nerolidol/(E,E)-geranyl linalool synthase
MTR_6g016875	1.66	Pmr5/Cas1p GDSL/SGNH-like acyl-esterase family protein (Putative PMR5 domain, PC-Esterase)
MTR_5g031250	-1.51851	Cinnamyl alcohol dehydrogenase-like protein (Putative cinnamyl-alcohol dehydrogenase) (EC 1.1.1.195)
MTR_3g028210	-1.57052	Anthocyanin 5-aromatic acyltransferase (Malonyl CoA:flavonoid malonyltransferase 5) (Putative anthocyanin 5-(6'''-hydroxycinnamoyltransferase)) (EC 2.3.1.153)
MTR_3g104930	-1.88687	Putative tripeptidyl-peptidase II (EC 3.4.14.10) (Subtilisin-like serine protease)
MTR_2g039120	-2.15933	Beta-galactosidase (EC 3.2.1.23)
MTR_1g020090	-2.29329	Carboxypeptidase (EC 3.4.16.-)
MTR_4g081460	-2.64808	Putative lyase (EC 4.2.3.-) (Sesquiterpene synthase) (Wound-inducible putative cytosolic terpene synthase 1)
MTR_1g019440	-2.67043	Alpha-amylase (EC 3.2.1.1) (1,4-alpha-D-glucan glucanohydrolase)

## Sheet: signaling moleculs
MTR_4g123940	2.35596	Non-specific serine/threonine protein kinase (EC 2.7.11.1)
MTR_4g065087	2.27524	LRR receptor-like kinase family protein
MTR_4g106810	1.80757	Calmodulin-binding protein (Putative CALMODULIN-BINDING PROTEIN60)
MTR_1g107215	1.53242	Plant basic secretory protein (BSP) family protein
MTR_4g021260	-2.97348	Avr9/Cf-9 rapidly elicited protein
MTR_4g104640	-2.15259	Cytochrome P450 family 71 protein
MTR_4g019690	-1.55353	Plant/T7H20-70 protein
MTR_2g033580	-1.78607	Desiccation PCC13-like protein (Desiccation-related protein PCC13-62, putative)

## Sheet: TF
MTR_4g019310	4.32514	DUF674 family protein
MTR_1g087920	2.52606	Ethylene response factor (Putative transcription factor AP2-EREBP family)
MTR_1g016010	2.31626	C2H2-type zinc finger protein (Putative transcription factor C2H2 family)
MTR_1g093850	2.27594	CHUP1-like protein
MTR_1g019670	2.24145	EF hand protein (Putative EF-hand domain pair protein)
MTR_2g017960	2.2155	Fasciclin domain protein
MTR_1g060990	2.06037	Putative transcription factor MYB family (Trihelix transcription factor)
MTR_8g066630	1.82781	EF hand calcium-binding family protein (Putative EF-hand domain pair protein)
MTR_1g008470	1.62072	Dehydration-responsive protein RD22 (Putative BURP domain-containing protein)
MTR_4g081870	-1.53707	NAC transcription factor-like protein (NAC969) (Putative transcription factor NAM family)
MTR_1g069805	-1.57448	NAC transcription factor-like protein (Putative transcription factor NAM family)
MTR_2g023100	-1.63274	Myb transcription factor (Putative transcription factor MYB-HB-like family)
MTR_4g102660	-1.80306	Dehydration-responsive element-binding protein
MTR_4g102670	-1.94353	Ethylene response factor (Putative transcription factor AP2-EREBP family)
MTR_8g042410	-2.10496	Myb transcription factor (Putative transcription factor MYB-HB-like family)
MTR_7g017880	-2.30233	BZIP transcription factor (Putative transcription factor bZIP family)
MTR_4g086190	-1.84068	AP2/ERF domain transcription factor (Putative transcription factor AP2-EREBP family)
MTR_7g108840	-1.58271	E3 ubiquitin-protein ligase BAH1-like protein (Putative transcription factor C2H2 family)
