# Supplementary material for: Comparative transcriptome analysis, unfolding the pathways regulating the seed-size trait in cultivated lentil (Lens culinaris Medik.)
Source: Front Genet. 2022 Aug 10;13:942079. doi: 10.3389/fgene.2022.942079 (PMC9399355; doi:10.3389/fgene.2022.942079)
Supplement: Supplementary file 3 [file DataSheet4.xlsx]

## Sheet: From downregulated DEGs
miRNA_Acc.	miRNA_aligned_fragment	Target_Acc.	Expectation	UPE$	miRNA_start	miRNA_end	Target_start	Target_end	miRNA_aligned_fragment	alignment	Target_aligned_fragment	Inhibition	Target_Desc.	Multiplicity
gma-miR4353	CAAGUCGUAGCCGGUGUUAUUACU	Lcu.2RBY.Chr1:20126119-20138212	3.5	-1	1	24	5953	5976	CAAGUCGUAGCCGGUGUUAUUACU	:: : .::::: :::.:::::::	AGACAAGACACCAGCUGCGACUUG	Cleavage		35
gma-miR4353	CAAGUCGUAGCCGGUGUUAUUACU	Lcu.2RBY.Chr1:20126119-20138212	3.5	-1	1	24	6290	6313	CAAGUCGUAGCCGGUGUUAUUACU	: .::::: :::.:::::::	UGACAAGACACCUGCUGCGACUUG	Cleavage		35
gma-miR4353	CAAGUCGUAGCCGGUGUUAUUACU	Lcu.2RBY.Chr1:20126119-20138212	3.5	-1	1	24	6430	6453	CAAGUCGUAGCCGGUGUUAUUACU	: .::::: :::.:::::::	UGACAAGACACCUGCUGCGACUUG	Cleavage		35
gma-miR4353	CAAGUCGUAGCCGGUGUUAUUACU	Lcu.2RBY.Chr1:20126119-20138212	3.5	-1	1	24	6501	6524	CAAGUCGUAGCCGGUGUUAUUACU	: .::::: :::.:::::::	UGACAAGACACCUGCUGCGACUUG	Cleavage		35
gma-miR4353	CAAGUCGUAGCCGGUGUUAUUACU	Lcu.2RBY.Chr1:20126119-20138212	3.5	-1	1	24	6910	6933	CAAGUCGUAGCCGGUGUUAUUACU	: .::::: :::.:::::::	UGACAAGACACCUGCUGCGACUUG	Cleavage		35
gma-miR4353	CAAGUCGUAGCCGGUGUUAUUACU	Lcu.2RBY.Chr1:20126119-20138212	4	-1	1	24	6842	6865	CAAGUCGUAGCCGGUGUUAUUACU	:: : .::::: :::..::::::	AGACAAGACACCAGCUGUGACUUG	Cleavage		35
gma-miR4353	CAAGUCGUAGCCGGUGUUAUUACU	Lcu.2RBY.Chr1:20126119-20138212	4	-1	1	24	6875	6898	CAAGUCGUAGCCGGUGUUAUUACU	:: : .::::: :.:.:::::::	AGACAAGACACCAGUUGCGACUUG	Cleavage		35
gma-miR4353	CAAGUCGUAGCCGGUGUUAUUACU	Lcu.2RBY.Chr1:20126119-20138212	4	-1	1	24	6943	6966	CAAGUCGUAGCCGGUGUUAUUACU	:: : .::::: :.:.:::::::	AGACAAGACACCAGUUGCGACUUG	Cleavage		35
gma-miR4353	CAAGUCGUAGCCGGUGUUAUUACU	Lcu.2RBY.Chr1:20126119-20138212	4	-1	1	24	6976	6999	CAAGUCGUAGCCGGUGUUAUUACU	:: : .::::: :.:.:::::::	AGACAAGACACCAGUUGCGACUUG	Cleavage		35
gma-miR4353	CAAGUCGUAGCCGGUGUUAUUACU	Lcu.2RBY.Chr1:20126119-20138212	4	-1	1	24	6087	6110	CAAGUCGUAGCCGGUGUUAUUACU	:: : .::::: :::.::.::::	AGACAAGACACCUGCUGCGGCUUG	Cleavage		35
gma-miR4353	CAAGUCGUAGCCGGUGUUAUUACU	Lcu.2RBY.Chr1:20126119-20138212	4	-1	1	24	6221	6244	CAAGUCGUAGCCGGUGUUAUUACU	:: : .::::: :::.::.::::	AGACAAGACACCUGCUGCGGCUUG	Cleavage		35
gma-miR4353	CAAGUCGUAGCCGGUGUUAUUACU	Lcu.2RBY.Chr1:20126119-20138212	4	-1	1	24	5920	5943	CAAGUCGUAGCCGGUGUUAUUACU	:: : .::::: :.:.:::::::	AGACAAGACACCAGUUGCGACUUG	Cleavage		35
gma-miR4353	CAAGUCGUAGCCGGUGUUAUUACU	Lcu.2RBY.Chr1:20126119-20138212	4	-1	1	24	7010	7033	CAAGUCGUAGCCGGUGUUAUUACU	.:::::::::..::: ::	CGACCAGACACCGGCUGUGACCUG	Cleavage		35
gma-miR4353	CAAGUCGUAGCCGGUGUUAUUACU	Lcu.2RBY.Chr1:20126119-20138212	4.5	-1	1	24	5887	5910	CAAGUCGUAGCCGGUGUUAUUACU	:: : .::::: :::..:.::::	AGACAAGACACCUGCUGUGGCUUG	Cleavage		35
gma-miR4353	CAAGUCGUAGCCGGUGUUAUUACU	Lcu.2RBY.Chr1:20126119-20138212	4.5	-1	1	24	6020	6043	CAAGUCGUAGCCGGUGUUAUUACU	:: : .::::: :.:.::.::::	AGACAAGACACCUGUUGCGGCUUG	Cleavage		35
gma-miR4353	CAAGUCGUAGCCGGUGUUAUUACU	Lcu.2RBY.Chr1:20126119-20138212	4.5	-1	1	24	6639	6662	CAAGUCGUAGCCGGUGUUAUUACU	:: : .::::: :.:.::.::::	AGACAAGACACCUGUUGCGGCUUG	Cleavage		35
gma-miR4353	CAAGUCGUAGCCGGUGUUAUUACU	Lcu.2RBY.Chr1:20126119-20138212	4.5	-1	1	24	6572	6595	CAAGUCGUAGCCGGUGUUAUUACU	: .::::: :::..:.::::	UGACAAGACACCUGCUGUGGCUUG	Cleavage		35
gma-miR4353	CAAGUCGUAGCCGGUGUUAUUACU	Lcu.2RBY.Chr1:20126119-20138212	4.5	-1	1	24	6361	6384	CAAGUCGUAGCCGGUGUUAUUACU	: .::::: :::..:.::::	UGACAAGACACCUGCUGUGGCUUG	Cleavage		35
gma-miR4353	CAAGUCGUAGCCGGUGUUAUUACU	Lcu.2RBY.Chr1:20126119-20138212	4.5	-1	1	24	5820	5843	CAAGUCGUAGCCGGUGUUAUUACU	: .::::: :::..:.::::	UGACAAGACACCUGCUGUGGCUUG	Cleavage		35
gma-miR4353	CAAGUCGUAGCCGGUGUUAUUACU	Lcu.2RBY.Chr1:20126119-20138212	4.5	-1	1	24	5854	5877	CAAGUCGUAGCCGGUGUUAUUACU	.:::::::.:..::: ::	CGACCAGACACCGGUUGUGACCUG	Cleavage		35
gma-miR4353	CAAGUCGUAGCCGGUGUUAUUACU	Lcu.2RBY.Chr1:20126119-20138212	4.5	-1	1	24	6326	6349	CAAGUCGUAGCCGGUGUUAUUACU	.:::::::.:..::: ::	CAACCAGACACCGGUUGUGACCUG	Cleavage		35
gma-miR4353	CAAGUCGUAGCCGGUGUUAUUACU	Lcu.2RBY.Chr1:20126119-20138212	4.5	-1	1	24	6395	6418	CAAGUCGUAGCCGGUGUUAUUACU	.:::::::.:..::: ::	CGACCAGACACCGGUUGUGACCUG	Cleavage		35
gma-miR4353	CAAGUCGUAGCCGGUGUUAUUACU	Lcu.2RBY.Chr1:20126119-20138212	4.5	-1	1	24	6606	6629	CAAGUCGUAGCCGGUGUUAUUACU	.:::::::.:..::: ::	CGACCAGACACCGGUUGUGACCUG	Cleavage		35
gma-miR4353	CAAGUCGUAGCCGGUGUUAUUACU	Lcu.2RBY.Chr1:20126119-20138212	4.5	-1	1	24	6673	6696	CAAGUCGUAGCCGGUGUUAUUACU	.:::::::.:..::: ::	CGACCAGACACCGGUUGUGACCUG	Cleavage		35
gma-miR4353	CAAGUCGUAGCCGGUGUUAUUACU	Lcu.2RBY.Chr1:20126119-20138212	4.5	-1	1	24	6740	6763	CAAGUCGUAGCCGGUGUUAUUACU	.:::::::.:..::: ::	CGACCAGACACCGGUUGUGACCUG	Cleavage		35
gma-miR4353	CAAGUCGUAGCCGGUGUUAUUACU	Lcu.2RBY.Chr1:20126119-20138212	4.5	-1	1	24	6809	6832	CAAGUCGUAGCCGGUGUUAUUACU	.:::::::.:..::: ::	CGACCAGACACCGGUUGUGACCUG	Cleavage		35
gma-miR4353	CAAGUCGUAGCCGGUGUUAUUACU	Lcu.2RBY.Chr1:20126119-20138212	4.5	-1	1	24	6466	6489	CAAGUCGUAGCCGGUGUUAUUACU	.:::::::.:..::: ::	CAACCAGACACCGGUUGUGACCUG	Cleavage		35
gma-miR4353	CAAGUCGUAGCCGGUGUUAUUACU	Lcu.2RBY.Chr1:20126119-20138212	4.5	-1	1	24	5987	6010	CAAGUCGUAGCCGGUGUUAUUACU	.:::::::.:..::: ::	CGACCAGACACCGGUUGUGACCUG	Cleavage		35
gma-miR4353	CAAGUCGUAGCCGGUGUUAUUACU	Lcu.2RBY.Chr1:20126119-20138212	4.5	-1	1	24	6054	6077	CAAGUCGUAGCCGGUGUUAUUACU	.:::::::.:..::: ::	CGACCAGACACCGGUUGUGACCUG	Cleavage		35
gma-miR4353	CAAGUCGUAGCCGGUGUUAUUACU	Lcu.2RBY.Chr1:20126119-20138212	4.5	-1	1	24	6121	6144	CAAGUCGUAGCCGGUGUUAUUACU	.:::::::.:..::: ::	CGACCAGACACCGGUUGUGACCUG	Cleavage		35
gma-miR4353	CAAGUCGUAGCCGGUGUUAUUACU	Lcu.2RBY.Chr1:20126119-20138212	4.5	-1	1	24	6188	6211	CAAGUCGUAGCCGGUGUUAUUACU	.:::::::.:..::: ::	CGACCAGACACCGGUUGUGACCUG	Cleavage		35
gma-miR4353	CAAGUCGUAGCCGGUGUUAUUACU	Lcu.2RBY.Chr1:20126119-20138212	4.5	-1	1	24	6255	6278	CAAGUCGUAGCCGGUGUUAUUACU	.:::::::.:..::: ::	CGACCAGACACCGGUUGUGACCUG	Cleavage		35
gma-miR4353	CAAGUCGUAGCCGGUGUUAUUACU	Lcu.2RBY.Chr1:20126119-20138212	5	-1	1	24	6706	6729	CAAGUCGUAGCCGGUGUUAUUACU	:: : .::::: :.:..:.::::	AGACAAGACACCUGUUGUGGCUUG	Cleavage		35
gma-miR4353	CAAGUCGUAGCCGGUGUUAUUACU	Lcu.2RBY.Chr1:20126119-20138212	5	-1	1	24	6775	6798	CAAGUCGUAGCCGGUGUUAUUACU	: .::::: :.:..:.::::	UGACAAGACACCUGUUGUGGCUUG	Cleavage		35
gma-miR4353	CAAGUCGUAGCCGGUGUUAUUACU	Lcu.2RBY.Chr1:20126119-20138212	5	-1	1	24	6537	6560	CAAGUCGUAGCCGGUGUUAUUACU	.::::.::.:..::: ::	CAACCAGACACUGGUUGUGACCUG	Cleavage		35		1225
bdi-miR7743-3p	UUUGAACUUUUGUAUUGGAUCUUU	Lcu.2RBY.Chr7:474327216-474368813	3	-1	1	24	26895	26918	UUUGAACUUUUGUAUUGGAUCUUU	:: ::.::::::::::: ..::	CUAGCUCUAAUACAAAAGUAUGAA	Cleavage		33
bdi-miR7743-3p	UUUGAACUUUUGUAUUGGAUCUUU	Lcu.2RBY.Chr7:474327216-474368813	4	-1	1	24	35470	35493	UUUGAACUUUUGUAUUGGAUCUUU	.:: ::.:: .::.:::::: ::	GAACUUCUAACGCAGAAGUUCUAA	Cleavage		33
bdi-miR7743-3p	UUUGAACUUUUGUAUUGGAUCUUU	Lcu.2RBY.Chr7:474327216-474368813	4.5	-1	1	24	34994	35017	UUUGAACUUUUGUAUUGGAUCUUU	::: ::.:: :::::: ::: ::	UAAGUUCUAACACAAAACUUCUAA	Cleavage		33
bdi-miR7743-3p	UUUGAACUUUUGUAUUGGAUCUUU	Lcu.2RBY.Chr7:474327216-474368813	4.5	-1	1	24	24340	24363	UUUGAACUUUUGUAUUGGAUCUUU	::: ::.:::.::.:: ::: ::	AAACUUCUAAUGCAGAACUUCUAA	Cleavage		33
bdi-miR7743-3p	UUUGAACUUUUGUAUUGGAUCUUU	Lcu.2RBY.Chr7:474327216-474368813	4.5	-1	1	24	24854	24877	UUUGAACUUUUGUAUUGGAUCUUU	::: ::.:::.::.:: ::: ::	AAACUUCUAAUGCAGAACUUCUAA	Cleavage		33
bdi-miR7743-3p	UUUGAACUUUUGUAUUGGAUCUUU	Lcu.2RBY.Chr7:474327216-474368813	4.5	-1	1	24	33935	33958	UUUGAACUUUUGUAUUGGAUCUUU	:: ::.:::.::.:: ::: ::	UAACUUCUAAUGCAGAACUUCUAA	Cleavage		33
bdi-miR7743-3p	UUUGAACUUUUGUAUUGGAUCUUU	Lcu.2RBY.Chr7:474327216-474368813	4.5	-1	1	24	34511	34534	UUUGAACUUUUGUAUUGGAUCUUU	.:: ::.:: :::::: ::: ::	GAACUUCUAACACAAAACUUCUAA	Cleavage		33
bdi-miR7743-3p	UUUGAACUUUUGUAUUGGAUCUUU	Lcu.2RBY.Chr7:474327216-474368813	4.5	-1	1	24	35386	35409	UUUGAACUUUUGUAUUGGAUCUUU	:: ::.:: :::::: ::: ::	UAACUUCUAACACAAAACUUCUAA	Cleavage		33
bdi-miR7743-3p	UUUGAACUUUUGUAUUGGAUCUUU	Lcu.2RBY.Chr7:474327216-474368813	4.5	-1	1	24	33737	33760	UUUGAACUUUUGUAUUGGAUCUUU	::.:: :::::: ::: ::	GAUCUUCUAACACAAAACUUCUAA	Cleavage		33
bdi-miR7743-3p	UUUGAACUUUUGUAUUGGAUCUUU	Lcu.2RBY.Chr7:474327216-474368813	5	-1	1	24	34637	34660	UUUGAACUUUUGUAUUGGAUCUUU	::: ::.:: .::::: ::: ::	AAACUUCUAACGCAAAACUUCUAA	Cleavage		33
bdi-miR7743-3p	UUUGAACUUUUGUAUUGGAUCUUU	Lcu.2RBY.Chr7:474327216-474368813	5	-1	1	24	34013	34036	UUUGAACUUUUGUAUUGGAUCUUU	:: ::.:::..:.:: ::: ::	UAACUUCUAAUGUAGAACUUCUAA	Cleavage		33
bdi-miR7743-3p	UUUGAACUUUUGUAUUGGAUCUUU	Lcu.2RBY.Chr7:474327216-474368813	5	-1	1	24	35694	35717	UUUGAACUUUUGUAUUGGAUCUUU	.:: ::.:: :::.:: ::: ::	GAACUUCUAACACAGAACUUCUAA	Cleavage		33
bdi-miR7743-3p	UUUGAACUUUUGUAUUGGAUCUUU	Lcu.2RBY.Chr7:474327216-474368813	5	-1	1	24	35806	35829	UUUGAACUUUUGUAUUGGAUCUUU	.:: ::.:: .::::: ::: ::	GAACUUCUAACGCAAAACUUCUAA	Cleavage		33
bdi-miR7743-3p	UUUGAACUUUUGUAUUGGAUCUUU	Lcu.2RBY.Chr7:474327216-474368813	5	-1	1	24	34301	34324	UUUGAACUUUUGUAUUGGAUCUUU	.:: ::.:: :::.:: ::: ::	GAACUUCUAACACAGAACUUCUAA	Cleavage		33
bdi-miR7743-3p	UUUGAACUUUUGUAUUGGAUCUUU	Lcu.2RBY.Chr7:474327216-474368813	5	-1	1	24	33815	33838	UUUGAACUUUUGUAUUGGAUCUUU	:: ::.:: :::.:: ::: ::	UAACUUCUAACACAGAACUUCUAA	Cleavage		33
bdi-miR7743-3p	UUUGAACUUUUGUAUUGGAUCUUU	Lcu.2RBY.Chr7:474327216-474368813	5	-1	1	24	33893	33916	UUUGAACUUUUGUAUUGGAUCUUU	:: ::.:: :::.:: ::: ::	UAACUUCUAACACAGAACUUCUAA	Cleavage		33
bdi-miR7743-3p	UUUGAACUUUUGUAUUGGAUCUUU	Lcu.2RBY.Chr7:474327216-474368813	5	-1	1	24	34091	34114	UUUGAACUUUUGUAUUGGAUCUUU	:: ::.:: :::.:: ::: ::	UAACUUCUAACACAGAACUUCUAA	Cleavage		33
bdi-miR7743-3p	UUUGAACUUUUGUAUUGGAUCUUU	Lcu.2RBY.Chr7:474327216-474368813	5	-1	1	24	33963	33986	UUUGAACUUUUGUAUUGGAUCUUU	:: ::::: :::.:: ::: .:	UAACUUCCAACACAGAAAUUCUGA	Cleavage		33
bdi-miR7743-3p	UUUGAACUUUUGUAUUGGAUCUUU	Lcu.2RBY.Chr7:474327216-474368813	5	-1	1	24	34609	34632	UUUGAACUUUUGUAUUGGAUCUUU	:: ::.:: :::.:: ::: ::	UAACUUCUAACACAGAACUUCUAA	Cleavage		33
bdi-miR7743-3p	UUUGAACUUUUGUAUUGGAUCUUU	Lcu.2RBY.Chr7:474327216-474368813	5	-1	1	24	34799	34822	UUUGAACUUUUGUAUUGGAUCUUU	:: ::.:: :::.:: ::: ::	UAACUUCUAACACAGAACUUCUAA	Cleavage		33
bdi-miR7743-3p	UUUGAACUUUUGUAUUGGAUCUUU	Lcu.2RBY.Chr7:474327216-474368813	5	-1	1	24	35764	35787	UUUGAACUUUUGUAUUGGAUCUUU	:: ::.:: :::.:: ::: ::	UAACUUCUAACACAGAACUUCUAA	Cleavage		33
bdi-miR7743-3p	UUUGAACUUUUGUAUUGGAUCUUU	Lcu.2RBY.Chr7:474327216-474368813	5	-1	1	24	14576	14599	UUUGAACUUUUGUAUUGGAUCUUU	: : :..:. ::. .::::::::	UACGUUUUAGAACGUGAGUUCAAA	Translation		33
bdi-miR7743-3p	UUUGAACUUUUGUAUUGGAUCUUU	Lcu.2RBY.Chr7:474327216-474368813	5	-1	1	24	24164	24187	UUUGAACUUUUGUAUUGGAUCUUU	:: ::.:: :::.:: ::: ::	UAACUUCUAACACAGAACUUCUAA	Cleavage		33
bdi-miR7743-3p	UUUGAACUUUUGUAUUGGAUCUUU	Lcu.2RBY.Chr7:474327216-474368813	5	-1	1	24	24206	24229	UUUGAACUUUUGUAUUGGAUCUUU	:: ::.:: :::.:: ::: ::	UAACUUCUAACACAGAACUUCUAA	Cleavage		33
bdi-miR7743-3p	UUUGAACUUUUGUAUUGGAUCUUU	Lcu.2RBY.Chr7:474327216-474368813	5	-1	1	24	24614	24637	UUUGAACUUUUGUAUUGGAUCUUU	:: ::.:: :::.:: ::: ::	UAACUUCUAACACAGAACUUCCAA	Cleavage		33
bdi-miR7743-3p	UUUGAACUUUUGUAUUGGAUCUUU	Lcu.2RBY.Chr7:474327216-474368813	5	-1	1	24	24692	24715	UUUGAACUUUUGUAUUGGAUCUUU	:: ::.:: :::.:: ::: ::	UAACUUCUAACACAGAACUUCUAA	Cleavage		33
bdi-miR7743-3p	UUUGAACUUUUGUAUUGGAUCUUU	Lcu.2RBY.Chr7:474327216-474368813	5	-1	1	24	24734	24757	UUUGAACUUUUGUAUUGGAUCUUU	:: ::.:: .::::: ::: ::	UAACUUCUAACGCAAAACUUCUAA	Cleavage		33
bdi-miR7743-3p	UUUGAACUUUUGUAUUGGAUCUUU	Lcu.2RBY.Chr7:474327216-474368813	5	-1	1	24	34693	34716	UUUGAACUUUUGUAUUGGAUCUUU	::.:: :::.:: ::: ::	GGCCUUCUAACACAGAACUUCUAA	Cleavage		33
bdi-miR7743-3p	UUUGAACUUUUGUAUUGGAUCUUU	Lcu.2RBY.Chr7:474327216-474368813	5	-1	1	24	35302	35325	UUUGAACUUUUGUAUUGGAUCUUU	::.:: :::.:: ::: ::	AAUCUUCUAACACAGAACUUCUAA	Cleavage		33
bdi-miR7743-3p	UUUGAACUUUUGUAUUGGAUCUUU	Lcu.2RBY.Chr7:474327216-474368813	5	-1	1	24	24086	24109	UUUGAACUUUUGUAUUGGAUCUUU	::.:: :::.:: ::: ::	GAUCUUCUAACACAGAACUUCUAA	Cleavage		33
bdi-miR7743-3p	UUUGAACUUUUGUAUUGGAUCUUU	Lcu.2RBY.Chr7:474327216-474368813	5	-1	1	24	24312	24335	UUUGAACUUUUGUAUUGGAUCUUU	::.:: :::.:: ::: ::	GAUCUUCUAACACAGAACUUCUAA	Cleavage		33
bdi-miR7743-3p	UUUGAACUUUUGUAUUGGAUCUUU	Lcu.2RBY.Chr7:474327216-474368813	5	-1	1	24	24536	24559	UUUGAACUUUUGUAUUGGAUCUUU	::.:: :::.:: ::: ::	GAUCUUCUAACACAGAACUUCUAA	Cleavage		33
bdi-miR7743-3p	UUUGAACUUUUGUAUUGGAUCUUU	Lcu.2RBY.Chr7:474327216-474368813	5	-1	1	24	24826	24849	UUUGAACUUUUGUAUUGGAUCUUU	::.:: :::.:: ::: ::	GAUCUUCUAACACAGAACUUCUAA	Cleavage		33		1089
ghr-miR7511	AGAAGUUUUGCAUGUGUAGCUGAG	Lcu.2RBY.Chr7:474327216-474368813	3.5	-1	1	24	33933	33956	AGAAGUUUUGCAUGUGUAGCUGAG	: .: :: : :::::.:::::::	CAUAACUUCUAAUGCAGAACUUCU	Cleavage		25
ghr-miR7511	AGAAGUUUUGCAUGUGUAGCUGAG	Lcu.2RBY.Chr7:474327216-474368813	3.5	-1	1	24	24338	24361	AGAAGUUUUGCAUGUGUAGCUGAG	: :: : :::::.:::::::	CAAAACUUCUAAUGCAGAACUUCU	Cleavage		25
ghr-miR7511	AGAAGUUUUGCAUGUGUAGCUGAG	Lcu.2RBY.Chr7:474327216-474368813	3.5	-1	1	24	24852	24875	AGAAGUUUUGCAUGUGUAGCUGAG	: :: : :::::.:::::::	CAAAACUUCUAAUGCAGAACUUCU	Cleavage		25
ghr-miR7511	AGAAGUUUUGCAUGUGUAGCUGAG	Lcu.2RBY.Chr7:474327216-474368813	4	-1	1	24	34011	34034	AGAAGUUUUGCAUGUGUAGCUGAG	: .: :: : :::.:.:::::::	CAUAACUUCUAAUGUAGAACUUCU	Cleavage		25
ghr-miR7511	AGAAGUUUUGCAUGUGUAGCUGAG	Lcu.2RBY.Chr7:474327216-474368813	4.5	-1	1	24	24732	24755	AGAAGUUUUGCAUGUGUAGCUGAG	: .: :: : : :::::::::::	CAUAACUUCUAACGCAAAACUUCU	Cleavage		25
ghr-miR7511	AGAAGUUUUGCAUGUGUAGCUGAG	Lcu.2RBY.Chr7:474327216-474368813	4.5	-1	1	24	33763	33786	AGAAGUUUUGCAUGUGUAGCUGAG	: :: : : :::::::::::	CAGAUCUUCUAACGCAAAACUUCU	Cleavage		25
ghr-miR7511	AGAAGUUUUGCAUGUGUAGCUGAG	Lcu.2RBY.Chr7:474327216-474368813	4.5	-1	1	24	34635	34658	AGAAGUUUUGCAUGUGUAGCUGAG	: :: : : :::::::::::	CAAAACUUCUAACGCAAAACUUCU	Cleavage		25
ghr-miR7511	AGAAGUUUUGCAUGUGUAGCUGAG	Lcu.2RBY.Chr7:474327216-474368813	4.5	-1	1	24	35804	35827	AGAAGUUUUGCAUGUGUAGCUGAG	: :: : : :::::::::::	CAGAACUUCUAACGCAAAACUUCU	Cleavage		25
ghr-miR7511	AGAAGUUUUGCAUGUGUAGCUGAG	Lcu.2RBY.Chr7:474327216-474368813	4.5	-1	1	24	34369	34392	AGAAGUUUUGCAUGUGUAGCUGAG	: :: : ::::: :::::::	CAGAUCUUCUAAUGCACAACUUCU	Cleavage		25
ghr-miR7511	AGAAGUUUUGCAUGUGUAGCUGAG	Lcu.2RBY.Chr7:474327216-474368813	5	-1	1	24	12574	12597	AGAAGUUUUGCAUGUGUAGCUGAG	.::: . : :.: :.:::::::::	UUCAUUAAAAUAAGUAAAACUUCU	Cleavage		25
ghr-miR7511	AGAAGUUUUGCAUGUGUAGCUGAG	Lcu.2RBY.Chr7:474327216-474368813	5	-1	1	24	25441	25464	AGAAGUUUUGCAUGUGUAGCUGAG	.::: ::: .:.:..::::	GAAGUUUACUCAUCUAGAGUUUCU	Translation		25
ghr-miR7511	AGAAGUUUUGCAUGUGUAGCUGAG	Lcu.2RBY.Chr7:474327216-474368813	5	-1	1	24	32721	32744	AGAAGUUUUGCAUGUGUAGCUGAG	.::: ::: .:.:..::::	GAAGUUUACUCAUCUAGAGUUUCU	Translation		25
ghr-miR7511	AGAAGUUUUGCAUGUGUAGCUGAG	Lcu.2RBY.Chr7:474327216-474368813	5	-1	1	24	35552	35575	AGAAGUUUUGCAUGUGUAGCUGAG	: .: :: : : :::.:::::::	CAUAACUUCUAACGCAGAACUUCU	Cleavage		25
ghr-miR7511	AGAAGUUUUGCAUGUGUAGCUGAG	Lcu.2RBY.Chr7:474327216-474368813	5	-1	1	24	35734	35757	AGAAGUUUUGCAUGUGUAGCUGAG	: .: :: : : :::.:::::::	CAUAUCUUCUAACGCAGAACUUCU	Cleavage		25
ghr-miR7511	AGAAGUUUUGCAUGUGUAGCUGAG	Lcu.2RBY.Chr7:474327216-474368813	5	-1	1	24	8617	8640	AGAAGUUUUGCAUGUGUAGCUGAG	::: : .: ::.:.:::::	AUACCCUAAAGGUACAGAGCUUCU	Translation		25
ghr-miR7511	AGAAGUUUUGCAUGUGUAGCUGAG	Lcu.2RBY.Chr7:474327216-474368813	5	-1	1	24	24112	24135	AGAAGUUUUGCAUGUGUAGCUGAG	: :: : : :::.:::::::	CAGAUCUUCUAACGCAGAACUUCU	Cleavage		25
ghr-miR7511	AGAAGUUUUGCAUGUGUAGCUGAG	Lcu.2RBY.Chr7:474327216-474368813	5	-1	1	24	23888	23911	AGAAGUUUUGCAUGUGUAGCUGAG	: :: : : :::.:::::::	UAGAUCUUCUAACGCAGAACUUCU	Cleavage		25
ghr-miR7511	AGAAGUUUUGCAUGUGUAGCUGAG	Lcu.2RBY.Chr7:474327216-474368813	5	-1	1	24	24394	24417	AGAAGUUUUGCAUGUGUAGCUGAG	: :: : : :::.:::::::	CAGAUCUUCUAACGCAGAACUUCU	Cleavage		25
ghr-miR7511	AGAAGUUUUGCAUGUGUAGCUGAG	Lcu.2RBY.Chr7:474327216-474368813	5	-1	1	24	24464	24487	AGAAGUUUUGCAUGUGUAGCUGAG	: :: : :: ::.:::::::	CAAAACUUCUAAUCCAGAACUUCU	Translation		25
ghr-miR7511	AGAAGUUUUGCAUGUGUAGCUGAG	Lcu.2RBY.Chr7:474327216-474368813	5	-1	1	24	24978	25001	AGAAGUUUUGCAUGUGUAGCUGAG	: :: : :: ::.:::::::	CAAAACUUCUAAUCCAGAACUUCU	Translation		25
ghr-miR7511	AGAAGUUUUGCAUGUGUAGCUGAG	Lcu.2RBY.Chr7:474327216-474368813	5	-1	1	24	33841	33864	AGAAGUUUUGCAUGUGUAGCUGAG	: :: : : :::.:::::::	CAGAUCUUCUAACGCAGAACUUCU	Cleavage		25
ghr-miR7511	AGAAGUUUUGCAUGUGUAGCUGAG	Lcu.2RBY.Chr7:474327216-474368813	5	-1	1	24	35776	35799	AGAAGUUUUGCAUGUGUAGCUGAG	: :: : : :::.:::::::	CAGAACUUCUAACGCAGAACUUCU	Cleavage		25
ghr-miR7511	AGAAGUUUUGCAUGUGUAGCUGAG	Lcu.2RBY.Chr7:474327216-474368813	5	-1	1	24	35398	35421	AGAAGUUUUGCAUGUGUAGCUGAG	: :: : : :::.:::::::	CAAAACUUCUAACGCAGAACUUCU	Cleavage		25
ghr-miR7511	AGAAGUUUUGCAUGUGUAGCUGAG	Lcu.2RBY.Chr7:474327216-474368813	5	-1	1	24	35426	35449	AGAAGUUUUGCAUGUGUAGCUGAG	: :: : : :::.:::::::	CAGAUCUUCUAACGCAGAACUUCU	Cleavage		25
ghr-miR7511	AGAAGUUUUGCAUGUGUAGCUGAG	Lcu.2RBY.Chr7:474327216-474368813	5	-1	1	24	35020	35043	AGAAGUUUUGCAUGUGUAGCUGAG	: :: : : :::.:::::::	CAGAACUUCUAACGCAGAACUUCU	Cleavage		25		625
osa-miR5543	UAUGAAUGGUAUAUUUUCUUG	Lcu.2RBY.Chr5:37183597-37189152	3.5	-1	1	21	3195	3215	UAUGAAUGGUAUAUUUUCUUG	:: ::.::::.::::::: :	AAAUAAGAUAUGCCAUUCAAA	Cleavage		22
osa-miR5543	UAUGAAUGGUAUAUUUUCUUG	Lcu.2RBY.Chr5:37183597-37189152	3.5	-1	1	21	3944	3964	UAUGAAUGGUAUAUUUUCUUG	:: ::.::::.::::::: :	AAAUAAGAUAUGCCAUUCAAA	Cleavage		22
osa-miR5543	UAUGAAUGGUAUAUUUUCUUG	Lcu.2RBY.Chr5:37183597-37189152	3.5	-1	1	21	4250	4270	UAUGAAUGGUAUAUUUUCUUG	:: ::.::::.::::::: :	AAAUAAGAUAUGCCAUUCAAA	Cleavage		22
osa-miR5543	UAUGAAUGGUAUAUUUUCUUG	Lcu.2RBY.Chr5:37183597-37189152	4	-1	1	21	4207	4227	UAUGAAUGGUAUAUUUUCUUG	:: ::.::::..:::::: :	AAAUAAGAUAUGUCAUUCAAA	Cleavage		22
osa-miR5543	UAUGAAUGGUAUAUUUUCUUG	Lcu.2RBY.Chr5:37183597-37189152	4	-1	1	21	3416	3436	UAUGAAUGGUAUAUUUUCUUG	:: ::.::::.:::::.: :	AAAUAAGAUAUGCCAUUUAAA	Cleavage		22
osa-miR5543	UAUGAAUGGUAUAUUUUCUUG	Lcu.2RBY.Chr5:37183597-37189152	4	-1	1	21	3460	3480	UAUGAAUGGUAUAUUUUCUUG	:: ::.::::..:::::: :	AAAUAAGAUAUGUCAUUCAAA	Cleavage		22
osa-miR5543	UAUGAAUGGUAUAUUUUCUUG	Lcu.2RBY.Chr5:37183597-37189152	4	-1	1	21	3152	3172	UAUGAAUGGUAUAUUUUCUUG	:: ::.::::..:::::: :	AAAUAAGAUAUGUCAUUCAAA	Cleavage		22
osa-miR5543	UAUGAAUGGUAUAUUUUCUUG	Lcu.2RBY.Chr5:37183597-37189152	4.5	-1	1	21	3328	3348	UAUGAAUGGUAUAUUUUCUUG	:: ::.:: ::::::::: :	GAACAAGAUCUACCAUUCAAA	Cleavage		22
osa-miR5543	UAUGAAUGGUAUAUUUUCUUG	Lcu.2RBY.Chr5:37183597-37189152	4.5	-1	1	21	4380	4400	UAUGAAUGGUAUAUUUUCUUG	:: ::.:: ::::::::: :	AAAUAAGAUUUACCAUUCAAA	Cleavage		22
osa-miR5543	UAUGAAUGGUAUAUUUUCUUG	Lcu.2RBY.Chr5:37183597-37189152	5	-1	1	21	3811	3831	UAUGAAUGGUAUAUUUUCUUG	:: ::.::::..::::::	AAAUAAGAUAUGUCAUUCAAU	Cleavage		22
osa-miR5543	UAUGAAUGGUAUAUUUUCUUG	Lcu.2RBY.Chr5:37183597-37189152	5	-1	1	21	4293	4313	UAUGAAUGGUAUAUUUUCUUG	:: ::.:: :.::::::: :	AAAUAAGAUCUGCCAUUCAAA	Cleavage		22
osa-miR5543	UAUGAAUGGUAUAUUUUCUUG	Lcu.2RBY.Chr5:37183597-37189152	5	-1	1	21	3989	4009	UAUGAAUGGUAUAUUUUCUUG	:: ::.:: :.::::::: :	GAACAAGAUCUGCCAUUCAAA	Cleavage		22
osa-miR5543	UAUGAAUGGUAUAUUUUCUUG	Lcu.2RBY.Chr5:37183597-37189152	5	-1	1	21	4033	4053	UAUGAAUGGUAUAUUUUCUUG	:: ::.:: :.::::::: :	AAAUAAGAUCUGCCAUUCAAA	Cleavage		22
osa-miR5543	UAUGAAUGGUAUAUUUUCUUG	Lcu.2RBY.Chr5:37183597-37189152	5	-1	1	21	4120	4140	UAUGAAUGGUAUAUUUUCUUG	:: ::.:: :.::::::: :	AAAUAAGAUUUGCCAUUCAAA	Cleavage		22
osa-miR5543	UAUGAAUGGUAUAUUUUCUUG	Lcu.2RBY.Chr5:37183597-37189152	5	-1	1	21	4164	4184	UAUGAAUGGUAUAUUUUCUUG	:: ::.:: :.::::::: :	AAAUAAGAUCUGCCAUUCAAA	Cleavage		22
osa-miR5543	UAUGAAUGGUAUAUUUUCUUG	Lcu.2RBY.Chr5:37183597-37189152	5	-1	1	21	3372	3392	UAUGAAUGGUAUAUUUUCUUG	:: ::.:: :.::::::: :	AAAUAAGAUCUGCCAUUCAAA	Cleavage		22
osa-miR5543	UAUGAAUGGUAUAUUUUCUUG	Lcu.2RBY.Chr5:37183597-37189152	5	-1	1	21	3505	3525	UAUGAAUGGUAUAUUUUCUUG	:: ::.:: :.::::::: :	GAACAAGAUCUGCCAUUCAAA	Cleavage		22
osa-miR5543	UAUGAAUGGUAUAUUUUCUUG	Lcu.2RBY.Chr5:37183597-37189152	5	-1	1	21	3594	3614	UAUGAAUGGUAUAUUUUCUUG	:: ::.:: :.::::::: :	AAAUAAGAUCUGCCAUUCAAA	Cleavage		22
osa-miR5543	UAUGAAUGGUAUAUUUUCUUG	Lcu.2RBY.Chr5:37183597-37189152	5	-1	1	21	3899	3919	UAUGAAUGGUAUAUUUUCUUG	:: ::.:: :.::::::: :	AAAUAAGAUUUGCCAUUCAAA	Cleavage		22
osa-miR5543	UAUGAAUGGUAUAUUUUCUUG	Lcu.2RBY.Chr5:37183597-37189152	5	-1	1	21	3109	3129	UAUGAAUGGUAUAUUUUCUUG	:: ::.:: :.::::::: :	GAACAAGAUCUGCCAUUCAAA	Cleavage		22
osa-miR5543	UAUGAAUGGUAUAUUUUCUUG	Lcu.2RBY.Chr5:37183597-37189152	5	-1	1	21	3638	3658	UAUGAAUGGUAUAUUUUCUUG	.: ::.::::.: ::::: :	AGAUAAGAUAUGCGAUUCAAA	Cleavage		22
osa-miR5543	UAUGAAUGGUAUAUUUUCUUG	Lcu.2RBY.Chr5:37183597-37189152	5	-1	1	21	4077	4097	UAUGAAUGGUAUAUUUUCUUG	.: ::.:: :.::::::: :	AGAUAAGAUCUGCCAUUCAAA	Cleavage		22		484
ppt-miR902i-3p	UGGAGGAUCUGCAUCGUAAAC	Lcu.2RBY.Chr7:474327216-474368813	4	-1	1	21	33979	33999	UGGAGGAUCUGCAUCGUAAAC	:: .::: ::::::.::.:	AAUUCUGAUCCAGAUCUUCUA	Cleavage		21
ppt-miR902i-3p	UGGAGGAUCUGCAUCGUAAAC	Lcu.2RBY.Chr7:474327216-474368813	4.5	-1	1	21	24630	24650	UGGAGGAUCUGCAUCGUAAAC	:: : :: ::::::.::.:	ACUUCCAAUCCAGAUCUUCUA	Cleavage		21
ppt-miR902i-3p	UGGAGGAUCUGCAUCGUAAAC	Lcu.2RBY.Chr7:474327216-474368813	5	-1	1	21	23752	23772	UGGAGGAUCUGCAUCGUAAAC	:: . :: ::::::.::.:	ACUUCUAAUCCAGAUCUUCUA	Cleavage		21
ppt-miR902i-3p	UGGAGGAUCUGCAUCGUAAAC	Lcu.2RBY.Chr7:474327216-474368813	5	-1	1	21	23808	23828	UGGAGGAUCUGCAUCGUAAAC	:: . :: ::::::.::.:	ACUUCUAAUACAGAUCUUCUA	Cleavage		21
ppt-miR902i-3p	UGGAGGAUCUGCAUCGUAAAC	Lcu.2RBY.Chr7:474327216-474368813	5	-1	1	21	24074	24094	UGGAGGAUCUGCAUCGUAAAC	:: . :: ::::::.::.:	AAUUCUAAUCCAGAUCUUCUA	Cleavage		21
ppt-miR902i-3p	UGGAGGAUCUGCAUCGUAAAC	Lcu.2RBY.Chr7:474327216-474368813	5	-1	1	21	24102	24122	UGGAGGAUCUGCAUCGUAAAC	:: . :: ::::::.::.:	ACUUCUAAUCCAGAUCUUCUA	Cleavage		21
ppt-miR902i-3p	UGGAGGAUCUGCAUCGUAAAC	Lcu.2RBY.Chr7:474327216-474368813	5	-1	1	21	24250	24270	UGGAGGAUCUGCAUCGUAAAC	:: . :: ::::::.::.:	ACUUCUAAUCCAGAUCUUCUA	Cleavage		21
ppt-miR902i-3p	UGGAGGAUCUGCAUCGUAAAC	Lcu.2RBY.Chr7:474327216-474368813	5	-1	1	21	24342	24362	UGGAGGAUCUGCAUCGUAAAC	:: . ::::::: :.::.:	ACUUCUAAUGCAGAACUUCUA	Cleavage		21
ppt-miR902i-3p	UGGAGGAUCUGCAUCGUAAAC	Lcu.2RBY.Chr7:474327216-474368813	5	-1	1	21	24384	24404	UGGAGGAUCUGCAUCGUAAAC	:: . :: ::::::.::.:	ACUUCUAAUCCAGAUCUUCUA	Cleavage		21
ppt-miR902i-3p	UGGAGGAUCUGCAUCGUAAAC	Lcu.2RBY.Chr7:474327216-474368813	5	-1	1	21	24524	24544	UGGAGGAUCUGCAUCGUAAAC	:: . :: ::::::.::.:	AAUUCUAAUCCAGAUCUUCUA	Cleavage		21
ppt-miR902i-3p	UGGAGGAUCUGCAUCGUAAAC	Lcu.2RBY.Chr7:474327216-474368813	5	-1	1	21	24764	24784	UGGAGGAUCUGCAUCGUAAAC	:: . :: ::::::.::.:	ACUUCUAAUCCAGAUCUUCUA	Cleavage		21
ppt-miR902i-3p	UGGAGGAUCUGCAUCGUAAAC	Lcu.2RBY.Chr7:474327216-474368813	5	-1	1	21	24856	24876	UGGAGGAUCUGCAUCGUAAAC	:: . ::::::: :.::.:	ACUUCUAAUGCAGAACUUCUA	Cleavage		21
ppt-miR902i-3p	UGGAGGAUCUGCAUCGUAAAC	Lcu.2RBY.Chr7:474327216-474368813	5	-1	1	21	24898	24918	UGGAGGAUCUGCAUCGUAAAC	:: . :: ::::::.::.:	ACUUCUAAUCCAGAUCUUCUA	Cleavage		21
ppt-miR902i-3p	UGGAGGAUCUGCAUCGUAAAC	Lcu.2RBY.Chr7:474327216-474368813	5	-1	1	21	33753	33773	UGGAGGAUCUGCAUCGUAAAC	:: . :: ::::::.::.:	ACUUCUAAUCCAGAUCUUCUA	Cleavage		21
ppt-miR902i-3p	UGGAGGAUCUGCAUCGUAAAC	Lcu.2RBY.Chr7:474327216-474368813	5	-1	1	21	33831	33851	UGGAGGAUCUGCAUCGUAAAC	:: . :: ::::::.::.:	ACUUCUAAUCCAGAUCUUCUA	Cleavage		21
ppt-miR902i-3p	UGGAGGAUCUGCAUCGUAAAC	Lcu.2RBY.Chr7:474327216-474368813	5	-1	1	21	33937	33957	UGGAGGAUCUGCAUCGUAAAC	:: . ::::::: :.::.:	ACUUCUAAUGCAGAACUUCUA	Cleavage		21
ppt-miR902i-3p	UGGAGGAUCUGCAUCGUAAAC	Lcu.2RBY.Chr7:474327216-474368813	5	-1	1	21	34359	34379	UGGAGGAUCUGCAUCGUAAAC	:: . :: ::::::.::.:	AAUUCUAAUCCAGAUCUUCUA	Cleavage		21
ppt-miR902i-3p	UGGAGGAUCUGCAUCGUAAAC	Lcu.2RBY.Chr7:474327216-474368813	5	-1	1	21	34569	34589	UGGAGGAUCUGCAUCGUAAAC	:: . :: ::::::.::.:	AAUUCUAAUCCAGAUCUUCUA	Cleavage		21
ppt-miR902i-3p	UGGAGGAUCUGCAUCGUAAAC	Lcu.2RBY.Chr7:474327216-474368813	5	-1	1	21	35066	35086	UGGAGGAUCUGCAUCGUAAAC	:: . :: ::::::.::.:	ACUUCUAAUCCAGAUCUUCUA	Cleavage		21
ppt-miR902i-3p	UGGAGGAUCUGCAUCGUAAAC	Lcu.2RBY.Chr7:474327216-474368813	5	-1	1	21	35346	35366	UGGAGGAUCUGCAUCGUAAAC	:: . :: ::::::.::.:	ACUUCUAAUCCAGAUCUUCUA	Cleavage		21
ppt-miR902i-3p	UGGAGGAUCUGCAUCGUAAAC	Lcu.2RBY.Chr7:474327216-474368813	5	-1	1	21	35416	35436	UGGAGGAUCUGCAUCGUAAAC	:: . :: ::::::.::.:	ACUUCUAAUCCAGAUCUUCUA	Cleavage		21		441
hme-miR-190	AGAUAUGUUUGAUAUUCUUGGU	Lcu.2RBY.Chr5:37183597-37189152	4	-1	1	22	3345	3366	AGAUAUGUUUGAUAUUCUUGGU	::::::::..::: ::::	CAAAAGAAUAUUGAACUGAUCU	Cleavage		16
hme-miR-190	AGAUAUGUUUGAUAUUCUUGGU	Lcu.2RBY.Chr5:37183597-37189152	4.5	-1	1	22	3212	3233	AGAUAUGUUUGAUAUUCUUGGU	:::.::::..::: ::::	CAAAAGGAUAUUGAACUGAUCU	Cleavage		16
hme-miR-190	AGAUAUGUUUGAUAUUCUUGGU	Lcu.2RBY.Chr5:37183597-37189152	4.5	-1	1	22	3256	3277	AGAUAUGUUUGAUAUUCUUGGU	:::.::::..::: ::::	CAAAAGGAUAUUGAACUGAUCU	Cleavage		16
hme-miR-190	AGAUAUGUUUGAUAUUCUUGGU	Lcu.2RBY.Chr5:37183597-37189152	4.5	-1	1	22	3389	3410	AGAUAUGUUUGAUAUUCUUGGU	:::.::::..::: ::::	CAAAAGGAUAUUGAACUGAUCU	Cleavage		16
hme-miR-190	AGAUAUGUUUGAUAUUCUUGGU	Lcu.2RBY.Chr5:37183597-37189152	4.5	-1	1	22	3567	3588	AGAUAUGUUUGAUAUUCUUGGU	:::.::::..::: ::::	CAAAAGGAUAUUGAACUGAUCU	Cleavage		16
hme-miR-190	AGAUAUGUUUGAUAUUCUUGGU	Lcu.2RBY.Chr5:37183597-37189152	4.5	-1	1	22	3611	3632	AGAUAUGUUUGAUAUUCUUGGU	:::.::::..::: ::::	CAAAAGGAUAUUGAACUGAUCU	Cleavage		16
hme-miR-190	AGAUAUGUUUGAUAUUCUUGGU	Lcu.2RBY.Chr5:37183597-37189152	4.5	-1	1	22	3698	3719	AGAUAUGUUUGAUAUUCUUGGU	:::.::::..::: ::::	CAAAAGGAUAUUGAACUAAUCU	Cleavage		16
hme-miR-190	AGAUAUGUUUGAUAUUCUUGGU	Lcu.2RBY.Chr5:37183597-37189152	4.5	-1	1	22	3872	3893	AGAUAUGUUUGAUAUUCUUGGU	:::.::::..::: ::::	CAAAAGGAUAUUGAACUGAUCU	Cleavage		16
hme-miR-190	AGAUAUGUUUGAUAUUCUUGGU	Lcu.2RBY.Chr5:37183597-37189152	4.5	-1	1	22	3917	3938	AGAUAUGUUUGAUAUUCUUGGU	:.:.::::.:::: ::::	AAAAGGGAUAUUAAACUGAUCU	Cleavage		16
hme-miR-190	AGAUAUGUUUGAUAUUCUUGGU	Lcu.2RBY.Chr5:37183597-37189152	4.5	-1	1	22	4050	4071	AGAUAUGUUUGAUAUUCUUGGU	:::.::::..::: ::::	CAAAAGGAUAUUGAACUGAUCU	Cleavage		16
hme-miR-190	AGAUAUGUUUGAUAUUCUUGGU	Lcu.2RBY.Chr5:37183597-37189152	4.5	-1	1	22	4310	4331	AGAUAUGUUUGAUAUUCUUGGU	:::.::::..::: ::::	CAAAAGGAUAUUGAACUGAUCU	Cleavage		16
hme-miR-190	AGAUAUGUUUGAUAUUCUUGGU	Lcu.2RBY.Chr5:37183597-37189152	5	-1	1	22	3433	3454	AGAUAUGUUUGAUAUUCUUGGU	:::.::::..::: .:::	UAAAAGGAUAUUGAACUGGUCU	Cleavage		16
hme-miR-190	AGAUAUGUUUGAUAUUCUUGGU	Lcu.2RBY.Chr5:37183597-37189152	5	-1	1	22	3478	3499	AGAUAUGUUUGAUAUUCUUGGU	:.:.::::..::: ::::	AAAAGGGAUAUUGAACUGAUCU	Cleavage		16
hme-miR-190	AGAUAUGUUUGAUAUUCUUGGU	Lcu.2RBY.Chr5:37183597-37189152	5	-1	1	22	3301	3322	AGAUAUGUUUGAUAUUCUUGGU	:.:.::::..::: ::::	AAAAGGGAUAUUGAACUGAUCU	Cleavage		16
hme-miR-190	AGAUAUGUUUGAUAUUCUUGGU	Lcu.2RBY.Chr5:37183597-37189152	5	-1	1	22	4137	4158	AGAUAUGUUUGAUAUUCUUGGU	: :.::::.:::: ::::	CAAAUGGAUAUUAAACUGAUCU	Cleavage		16
hme-miR-190	AGAUAUGUUUGAUAUUCUUGGU	Lcu.2RBY.Chr5:37183597-37189152	5	-1	1	22	4006	4027	AGAUAUGUUUGAUAUUCUUGGU	:: :::::..::: ::::	CAAAAUAAUAUUGAACUGAUCU	Cleavage		16		256
aly-miR3437-3p	CGGUGGAUCUUGUUUUUUGU	Lcu.2RBY.Chr5:37183597-37189152	3.5	-1	1	20	3234	3253	CGGUGGAUCUUGUUUUUUGU	..:.:::.:::::::.::	UUGAGAAAUAAGAUCCGCCA	Cleavage		16
aly-miR3437-3p	CGGUGGAUCUUGUUUUUUGU	Lcu.2RBY.Chr5:37183597-37189152	4.5	-1	1	20	3323	3342	CGGUGGAUCUUGUUUUUUGU	....:::::::::.:::	CAGGGGAACAAGAUCUACCA	Cleavage		16
aly-miR3437-3p	CGGUGGAUCUUGUUUUUUGU	Lcu.2RBY.Chr5:37183597-37189152	4.5	-1	1	20	3367	3386	CGGUGGAUCUUGUUUUUUGU	.:.:::.::::::..::	UAGAGAAAUAAGAUCUGCCA	Cleavage		16
aly-miR3437-3p	CGGUGGAUCUUGUUUUUUGU	Lcu.2RBY.Chr5:37183597-37189152	4.5	-1	1	20	3545	3564	CGGUGGAUCUUGUUUUUUGU	.:.:::.::::::..::	UAGAGAAAUAAGAUCUGCCA	Cleavage		16
aly-miR3437-3p	CGGUGGAUCUUGUUUUUUGU	Lcu.2RBY.Chr5:37183597-37189152	4.5	-1	1	20	3589	3608	CGGUGGAUCUUGUUUUUUGU	.:.:::.::::::..::	UAGAGAAAUAAGAUCUGCCA	Cleavage		16
aly-miR3437-3p	CGGUGGAUCUUGUUUUUUGU	Lcu.2RBY.Chr5:37183597-37189152	4.5	-1	1	20	4028	4047	CGGUGGAUCUUGUUUUUUGU	.:.:::.::::::..::	UAGAGAAAUAAGAUCUGCCA	Cleavage		16
aly-miR3437-3p	CGGUGGAUCUUGUUUUUUGU	Lcu.2RBY.Chr5:37183597-37189152	4.5	-1	1	20	4159	4178	CGGUGGAUCUUGUUUUUUGU	.:.:::.::::::..::	UAGAGAAAUAAGAUCUGCCA	Cleavage		16
aly-miR3437-3p	CGGUGGAUCUUGUUUUUUGU	Lcu.2RBY.Chr5:37183597-37189152	4.5	-1	1	20	4288	4307	CGGUGGAUCUUGUUUUUUGU	.:.:::.::::::..::	UAGAGAAAUAAGAUCUGCCA	Cleavage		16
aly-miR3437-3p	CGGUGGAUCUUGUUUUUUGU	Lcu.2RBY.Chr5:37183597-37189152	4.5	-1	1	20	4375	4394	CGGUGGAUCUUGUUUUUUGU	.:.:::.:::::..:::	UAGAGAAAUAAGAUUUACCA	Cleavage		16
aly-miR3437-3p	CGGUGGAUCUUGUUUUUUGU	Lcu.2RBY.Chr5:37183597-37189152	5	-1	1	20	4332	4351	CGGUGGAUCUUGUUUUUUGU	.:.:::.::::::...:	UAGAGAAAUAAGAUCUGUCA	Cleavage		16
aly-miR3437-3p	CGGUGGAUCUUGUUUUUUGU	Lcu.2RBY.Chr5:37183597-37189152	5	-1	1	20	4072	4091	CGGUGGAUCUUGUUUUUUGU	.:.:.:.::::::..::	UAGAGAGAUAAGAUCUGCCA	Cleavage		16
aly-miR3437-3p	CGGUGGAUCUUGUUUUUUGU	Lcu.2RBY.Chr5:37183597-37189152	5	-1	1	20	4115	4134	CGGUGGAUCUUGUUUUUUGU	.:.:::.:::::...::	UAGAGAAAUAAGAUUUGCCA	Cleavage		16
aly-miR3437-3p	CGGUGGAUCUUGUUUUUUGU	Lcu.2RBY.Chr5:37183597-37189152	5	-1	1	20	3894	3913	CGGUGGAUCUUGUUUUUUGU	.:.:::.:::::...::	UAGAGAAAUAAGAUUUGCCA	Cleavage		16
aly-miR3437-3p	CGGUGGAUCUUGUUUUUUGU	Lcu.2RBY.Chr5:37183597-37189152	5	-1	1	20	3984	4003	CGGUGGAUCUUGUUUUUUGU	....:::::::::..::	UAGGGGAACAAGAUCUGCCA	Cleavage		16
aly-miR3437-3p	CGGUGGAUCUUGUUUUUUGU	Lcu.2RBY.Chr5:37183597-37189152	5	-1	1	20	3500	3519	CGGUGGAUCUUGUUUUUUGU	....:::::::::..::	UAGGGGAACAAGAUCUGCCA	Cleavage		16
aly-miR3437-3p	CGGUGGAUCUUGUUUUUUGU	Lcu.2RBY.Chr5:37183597-37189152	5	-1	1	20	3104	3123	CGGUGGAUCUUGUUUUUUGU	....:::::::::..::	UAGGGGAACAAGAUCUGCCA	Cleavage		16		256
ath-miR5658	AUGAUGAUGAUGAUGAUGAAA	Lcu.2RBY.Chr4:218966545-219024978	3	-1	1	21	5084	5104	AUGAUGAUGAUGAUGAUGAAA	: :.::.::.::.::.::.::	UAUUAUUAUUAUUAUUAUUAU	Cleavage		13
ath-miR5658	AUGAUGAUGAUGAUGAUGAAA	Lcu.2RBY.Chr4:218966545-219024978	3	-1	1	21	5105	5125	AUGAUGAUGAUGAUGAUGAAA	: :.::.::.::.::.::.::	UAUUAUUAUUAUUAUUAUUAU	Cleavage		13
ath-miR5658	AUGAUGAUGAUGAUGAUGAAA	Lcu.2RBY.Chr4:218966545-219024978	3.5	-1	1	21	17388	17408	AUGAUGAUGAUGAUGAUGAAA	: :.::.::..:.::.::.::	UAUUAUUAUUGUUAUUAUUAU	Cleavage		13
ath-miR5658	AUGAUGAUGAUGAUGAUGAAA	Lcu.2RBY.Chr4:218966545-219024978	3.5	-1	1	21	24019	24039	AUGAUGAUGAUGAUGAUGAAA	: :.::.::..:.::.::.::	UAUUAUUAUUGUUAUUAUUAU	Cleavage		13
ath-miR5658	AUGAUGAUGAUGAUGAUGAAA	Lcu.2RBY.Chr4:218966545-219024978	3.5	-1	1	21	6560	6580	AUGAUGAUGAUGAUGAUGAAA	:::: : :::::::::::	CAACAUCUUAAUCAUCAUCAU	Cleavage		13
ath-miR5658	AUGAUGAUGAUGAUGAUGAAA	Lcu.2RBY.Chr4:218966545-219024978	3.5	-1	1	21	9898	9918	AUGAUGAUGAUGAUGAUGAAA	:::: : :::::::::::	CAGCAUCUUAAUCAUCAUCAU	Cleavage		13
ath-miR5658	AUGAUGAUGAUGAUGAUGAAA	Lcu.2RBY.Chr4:218966545-219024978	4	-1	1	21	39441	39461	AUGAUGAUGAUGAUGAUGAAA	::. .::.::.::.::.::	CAUCGAUAUUAUUAUUAUUAU	Cleavage		13
ath-miR5658	AUGAUGAUGAUGAUGAUGAAA	Lcu.2RBY.Chr4:218966545-219024978	4.5	-1	1	21	54570	54590	AUGAUGAUGAUGAUGAUGAAA	:::.::.::.::.::.: .::	UUUUAUUAUUAUUAUUAAUAU	Cleavage		13
ath-miR5658	AUGAUGAUGAUGAUGAUGAAA	Lcu.2RBY.Chr4:218966545-219024978	4.5	-1	1	21	23976	23996	AUGAUGAUGAUGAUGAUGAAA	: :.::.::.: .::.::.::	UAUUAUUAUUAGUAUUAUUAU	Translation		13
ath-miR5658	AUGAUGAUGAUGAUGAUGAAA	Lcu.2RBY.Chr4:218966545-219024978	4.5	-1	1	21	17345	17365	AUGAUGAUGAUGAUGAUGAAA	: :.::.::.: .::.::.::	UAUUAUUAUUAGUAUUAUUAU	Translation		13
ath-miR5658	AUGAUGAUGAUGAUGAUGAAA	Lcu.2RBY.Chr4:218966545-219024978	5	-1	1	21	29213	29233	AUGAUGAUGAUGAUGAUGAAA	::..:.::.::.::.::..	CUUUGUUAUUAUUAUUAUUGG	Cleavage		13
ath-miR5658	AUGAUGAUGAUGAUGAUGAAA	Lcu.2RBY.Chr4:218966545-219024978	5	-1	1	21	6850	6870	AUGAUGAUGAUGAUGAUGAAA	:: ::::: :: ::::::	UACCAACAUCAACAACAUCAU	Translation		13
ath-miR5658	AUGAUGA-UGAUGAUGAUGAAA	Lcu.2RBY.Chr4:218966545-219024978	4.5	-1	1	21	28045	28066	AUGAUGA-UGAUGAUGAUGAAA	: :.:::::::::: ::::::	UAUUAUCAUCAUCAAUCAUCAA	Cleavage		13
rgl-miR5576	AGAAGUUGGCAUUUGCAAACACU	Lcu.2RBY.Chr4:226243450-226251514	3	-1	1	23	5456	5478	AGAAGUUGGCAUUUGCAAACACU	::::::::::::::::	ACAAGGAGCAAAUGCCAACUUCU	Cleavage		11
rgl-miR5576	AGAAGUUGGCAUUUGCAAACACU	Lcu.2RBY.Chr4:226243450-226251514	4	-1	1	23	4850	4872	AGAAGUUGGCAUUUGCAAACACU	:: :::::::::::::	ACAAGGAGCCAAUGCCAACUUCU	Cleavage		11
rgl-miR5576	AGAAGUUGGCAUUUGCAAACACU	Lcu.2RBY.Chr4:226243450-226251514	4	-1	1	23	5071	5093	AGAAGUUGGCAUUUGCAAACACU	:: :::::::::::::	ACAAGGAGCCAAUGCCAACUUCU	Cleavage		11
rgl-miR5576	AGAAGUUGGCAUUUGCAAACACU	Lcu.2RBY.Chr4:226243450-226251514	4	-1	1	23	5181	5203	AGAAGUUGGCAUUUGCAAACACU	:: :::::::::::::	ACAAGGAGCCAAUGCCAACUUCU	Cleavage		11
rgl-miR5576	AGAAGUUGGCAUUUGCAAACACU	Lcu.2RBY.Chr4:226243450-226251514	4	-1	1	23	5291	5313	AGAAGUUGGCAUUUGCAAACACU	:: :::::::::::::	ACAAGGAGCCAAUGCCAACUUCU	Cleavage		11
rgl-miR5576	AGAAGUUGGCAUUUGCAAACACU	Lcu.2RBY.Chr4:226243450-226251514	4	-1	1	23	5346	5368	AGAAGUUGGCAUUUGCAAACACU	:: :::::::::::::	ACAAGGAGCCAAUGCCAACUUCU	Cleavage		11
rgl-miR5576	AGAAGUUGGCAUUUGCAAACACU	Lcu.2RBY.Chr4:226243450-226251514	4	-1	1	23	5511	5533	AGAAGUUGGCAUUUGCAAACACU	:: :::::::::::::	ACAAGGAGCCAAUGCCAACUUCU	Cleavage		11
rgl-miR5576	AGAAGUUGGCAUUUGCAAACACU	Lcu.2RBY.Chr4:226243450-226251514	4	-1	1	23	5786	5808	AGAAGUUGGCAUUUGCAAACACU	:: :::::::::::::	ACAAGGAGCCAAUGCCAACUUCU	Cleavage		11
rgl-miR5576	AGAAGUUGGCAUUUGCAAACACU	Lcu.2RBY.Chr4:226243450-226251514	4	-1	1	23	5952	5974	AGAAGUUGGCAUUUGCAAACACU	:: :::::::::::::	ACAAGGAGCCAAUGCCAACUUCU	Cleavage		11
rgl-miR5576	AGAAGUUGGCAUUUGCAAACACU	Lcu.2RBY.Chr4:226243450-226251514	4	-1	1	23	6117	6139	AGAAGUUGGCAUUUGCAAACACU	:: :::::::::::::	ACAAGGAGCCAAUGCCAACUUCU	Cleavage		11
rgl-miR5576	AGAAGUUGGCAUUUGCAAACACU	Lcu.2RBY.Chr4:226243450-226251514	5	-1	1	23	6172	6194	AGAAGUUGGCAUUUGCAAACACU	: :::::::::::::	AUAAGGAACCAAUGCCAACUUCU	Cleavage		11
ahy-miR3520-5p	AGGUGAUGGUGAAUAUCUUAUC	Lcu.2RBY.Chr6:116449652-116462261	4.5	-1	1	22	6468	6489	AGGUGAUGGUGAAUAUCUUAUC	:: :: ::.:::.::: ::	UUCAAUAUCUUUACCGUCAGCU	Cleavage		11
ahy-miR3520-5p	AGGUGAUGGUGAAUAUCUUAUC	Lcu.2RBY.Chr6:116449652-116462261	5	-1	1	22	1124	1145	AGGUGAUGGUGAAUAUCUUAUC	:::: :::..: ::...::	UGGAAGAAAUUUGCAAUUGUCU	Cleavage		11
ahy-miR3520-5p	AGGUGAUGGUGAAUAUCUUAUC	Lcu.2RBY.Chr6:116449652-116462261	5	-1	1	22	12437	12458	AGGUGAUGGUGAAUAUCUUAUC	:::: :::..: ::...::	UGGAAGAAAUUUGCAAUUGUCU	Cleavage		11
ahy-miR3520-5p	AGGUGAUGGUGAAUAUCUUAUC	Lcu.2RBY.Chr6:116449652-116462261	5	-1	1	22	7234	7255	AGGUGAUGGUGAAUAUCUUAUC	:: : :::.:::.::. ::	CGAAAUACAUUUACCGUCGACU	Cleavage		11
ahy-miR3520-5p	AGGUGAUGGUGAAUAUCUUAUC	Lcu.2RBY.Chr6:116449652-116462261	5	-1	1	22	7177	7198	AGGUGAUGGUGAAUAUCUUAUC	:. :: ::.:::.::: ::	CGAAGUAUCUUUACCGUCAGCU	Cleavage		11
ahy-miR3520-5p	AGGUGAUGGUGAAUAUCUUAUC	Lcu.2RBY.Chr6:116449652-116462261	5	-1	1	22	7092	7113	AGGUGAUGGUGAAUAUCUUAUC	:. :: ::.:::.::: ::	CGAAGUAUCUUUACCGUCAGCU	Cleavage		11
ahy-miR3520-5p	AGGUGAUGGUGAAUAUCUUAUC	Lcu.2RBY.Chr6:116449652-116462261	5	-1	1	22	7007	7028	AGGUGAUGGUGAAUAUCUUAUC	:. :: ::.:::.::: ::	CGAAGUAUCUUUACCGUCAGCU	Cleavage		11
ahy-miR3520-5p	AGGUGAUGGUGAAUAUCUUAUC	Lcu.2RBY.Chr6:116449652-116462261	5	-1	1	22	6695	6716	AGGUGAUGGUGAAUAUCUUAUC	:. :: ::.:::.::: ::	CGAAGUAUCUUUACCGUCAGCU	Cleavage		11
ahy-miR3520-5p	AGGUGAUGGUGAAUAUCUUAUC	Lcu.2RBY.Chr6:116449652-116462261	5	-1	1	22	6780	6801	AGGUGAUGGUGAAUAUCUUAUC	:. :: ::.:::.::: ::	CGAAGUAUCUUUACCGUCAGCU	Cleavage		11
ahy-miR3520-5p	AGGUGAUGGUGAAUAUCUUAUC	Lcu.2RBY.Chr6:116449652-116462261	5	-1	1	22	6837	6858	AGGUGAUGGUGAAUAUCUUAUC	:. :: ::.:::.::: ::	CGAAGUAUCUUUACCGUCAGCU	Cleavage		11
ahy-miR3520-5p	AGGUGAUGGUGAAUAUCUUAUC	Lcu.2RBY.Chr6:116449652-116462261	5	-1	1	22	6553	6574	AGGUGAUGGUGAAUAUCUUAUC	:. :: ::.:::.::: ::	CGAAGUAUCUUUACCGUCAGCU	Cleavage		11
gma-miR1533	AUAAUAAAAAUAAUAAUGA	Lcu.2RBY.Chr4:218966545-219024978	2	-1	1	19	5086	5104	AUAAUAAAAAUAAUAAUGA	:.::::::::: :::::::	UUAUUAUUAUUAUUAUUAU	Cleavage		11
gma-miR1533	AUAAUAAAAAUAAUAAUGA	Lcu.2RBY.Chr4:218966545-219024978	2	-1	1	19	5107	5125	AUAAUAAAAAUAAUAAUGA	:.::::::::: :::::::	UUAUUAUUAUUAUUAUUAU	Cleavage		11
gma-miR1533	AUAAUAAAAAUAAUAAUGA	Lcu.2RBY.Chr4:218966545-219024978	2.5	-1	1	19	17390	17408	AUAAUAAAAAUAAUAAUGA	:.::::::.:: :::::::	UUAUUAUUGUUAUUAUUAU	Cleavage		11
gma-miR1533	AUAAUAAAAAUAAUAAUGA	Lcu.2RBY.Chr4:218966545-219024978	2.5	-1	1	19	24021	24039	AUAAUAAAAAUAAUAAUGA	:.::::::.:: :::::::	UUAUUAUUGUUAUUAUUAU	Cleavage		11
gma-miR1533	AUAAUAAAAAUAAUAAUGA	Lcu.2RBY.Chr4:218966545-219024978	3	-1	1	19	39443	39461	AUAAUAAAAAUAAUAAUGA	::. ::::::: :::::::	UCGAUAUUAUUAUUAUUAU	Cleavage		11
gma-miR1533	AUAAUAAAAAUAAUAAUGA	Lcu.2RBY.Chr4:218966545-219024978	3.5	-1	1	19	23978	23996	AUAAUAAAAAUAAUAAUGA	:.::::::: : :::::::	UUAUUAUUAGUAUUAUUAU	Translation		11
gma-miR1533	AUAAUAAAAAUAAUAAUGA	Lcu.2RBY.Chr4:218966545-219024978	3.5	-1	1	19	45590	45608	AUAAUAAAAAUAAUAAUGA	:.::::: :::: ::::::	UUAUUAUCAUUUAUAUUAU	Cleavage		11
gma-miR1533	AUAAUAAAAAUAAUAAUGA	Lcu.2RBY.Chr4:218966545-219024978	3.5	-1	1	19	54572	54590	AUAAUAAAAAUAAUAAUGA	:.::::::::: ::: :::	UUAUUAUUAUUAUUAAUAU	Cleavage		11
gma-miR1533	AUAAUAAAAAUAAUAAUGA	Lcu.2RBY.Chr4:218966545-219024978	3.5	-1	1	19	17347	17365	AUAAUAAAAAUAAUAAUGA	:.::::::: : :::::::	UUAUUAUUAGUAUUAUUAU	Translation		11
gma-miR1533	AUAAUAAAAAUAAUAAUGA	Lcu.2RBY.Chr4:218966545-219024978	4	-1	1	19	29215	29233	AUAAUAAAAAUAAUAAUGA	:..:::::::: :::::.	UUGUUAUUAUUAUUAUUGG	Cleavage		11
gma-miR1533	AUAAUAAAAAUAAUAAUGA	Lcu.2RBY.Chr4:218966545-219024978	4.5	-1	1	19	49342	49360	AUAAUAAAAAUAAUAAUGA	:: :::: .:: :::::::	UCUUUAUGGUUCUUAUUAU	Cleavage		11
gma-miR9742	UGUGUUGUUUGUUUUGUAGCA	Lcu.2RBY.Chr7:474327216-474368813	3.5	-1	1	21	19594	19614	UGUGUUGUUUGUUUUGUAGCA	::::::::::::::: :	AUAAACAAAACAAACAACAAA	Cleavage		10
gma-miR9742	UGUGUUGUUUGUUUUGUAGCA	Lcu.2RBY.Chr7:474327216-474368813	4.5	-1	1	21	1304	1324	UGUGUUGUUUGUUUUGUAGCA	: .:::::: . :.:::::::	UUUUACAAACUUAGCAACACA	Translation		10
gma-miR9742	UGUGUUGUUUGUUUUGUAGCA	Lcu.2RBY.Chr7:474327216-474368813	4.5	-1	1	21	7775	7795	UGUGUUGUUUGUUUUGUAGCA	::.::::. ::.::.:::	ACAUAUAAAAUCAAUAAUACA	Translation		10
gma-miR9742	UGUGUUGUUUGUUUUGUAGCA	Lcu.2RBY.Chr7:474327216-474368813	4.5	-1	1	21	38243	38263	UGUGUUGUUUGUUUUGUAGCA	: .:::::: . :.:::::::	UUUUACAAACUUAGCAACACA	Translation		10
gma-miR9742	UGUGUUGUUUGUUUUGUAGCA	Lcu.2RBY.Chr7:474327216-474368813	4.5	-1	1	21	6421	6441	UGUGUUGUUUGUUUUGUAGCA	::: ::::::::::::	CAGAACACCACAAACAACACA	Cleavage		10
gma-miR9742	UGUGUUGUUUGUUUUGUAGCA	Lcu.2RBY.Chr7:474327216-474368813	4.5	-1	1	21	9394	9414	UGUGUUGUUUGUUUUGUAGCA	: ::::::::::::: :	GAAAAGAAAACAAACAACAGA	Cleavage		10
gma-miR9742	UGUGUUGUUUGUUUUGUAGCA	Lcu.2RBY.Chr7:474327216-474368813	4.5	-1	1	21	17404	17424	UGUGUUGUUUGUUUUGUAGCA	:::: :::.: :.:.::.:	CUCUACUAAAUAUAUAGCAUA	Cleavage		10
gma-miR9742	UGUGUUGUUUGUUUUGUAGCA	Lcu.2RBY.Chr7:474327216-474368813	5	-1	1	21	17169	17189	UGUGUUGUUUGUUUUGUAGCA	::::::: ::::::::	UUAUACAAAAAAAACAACAAG	Translation		10
gma-miR9742	UGUGUUGUUUGUUUUGUAGCA	Lcu.2RBY.Chr7:474327216-474368813	5	-1	1	21	10431	10451	UGUGUUGUUUGUUUUGUAGCA	::.:::::::::: :..	GAAAACGAAACAAACAAAAUG	Cleavage		10
gma-miR9742	UGUGUUGUUUGUUUUGUAGCA	Lcu.2RBY.Chr7:474327216-474368813	5	-1	1	21	17251	17271	UGUGUUGUUUGUUUUGUAGCA	: ::. ::. ::::::::: :	UACUGAAAGUCAAACAACAAA	Cleavage		10
bra-miR5720	UUGUGAUUUGGUUGGAAUAUC	Lcu.2RBY.Chr4:218966545-219024978	4.5	-1	1	21	12129	12149	UUGUGAUUUGGUUGGAAUAUC	.:: :.:.:::::: .::.:	CGUAGUUCGACCAAACUACGA	Cleavage		10
bra-miR5720	UUGUGAUUUGGUUGGAAUAUC	Lcu.2RBY.Chr4:218966545-219024978	5	-1	1	21	28025	28045	UUGUGAUUUGGUUGGAAUAUC	:::: ::::::: :::::	AAUAUACCAACCAUUUCACAU	Cleavage		10
bra-miR5720	UUGUGAUUUGGUUGGAAUAUC	Lcu.2RBY.Chr4:218966545-219024978	5	-1	1	21	27930	27950	UUGUGAUUUGGUUGGAAUAUC	:::::::::: :::: :	UUCAUUCCAACCACAUCAAAC	Cleavage		10
bra-miR5720	UUGUGAUUUGGUUGGAAUAUC	Lcu.2RBY.Chr4:218966545-219024978	5	-1	1	21	7999	8019	UUGUGAUUUGGUUGGAAUAUC	::::..::..::::. :..	ACUAUUUUAAUUAAAUUCCGG	Cleavage		10
bra-miR5720	UUGUGAUUUGGUUGGAAUAUC	Lcu.2RBY.Chr4:218966545-219024978	5	-1	1	21	11136	11156	UUGUGAUUUGGUUGGAAUAUC	::::..::..::::. :..	ACUAUUUUAAUUAAAUUCCGG	Cleavage		10
bra-miR5720	UUGUGAUUUGGUUGGAAUAUC	Lcu.2RBY.Chr4:218966545-219024978	5	-1	1	21	28073	28093	UUGUGAUUUGGUUGGAAUAUC	::::: ::: ::::: :::	AAUAUUGGAACAAAAUCCCAA	Translation		10
bra-miR5720	UUGUGAUUUGGUUGGAAUAUC	Lcu.2RBY.Chr4:218966545-219024978	5	-1	1	21	28450	28470	UUGUGAUUUGGUUGGAAUAUC	::: :. ::.::::: :.::	AAUAAUUAAAUCAAAUAAUAA	Cleavage		10
bra-miR5720	UUGUGAUUUGGUUGGAAUAUC	Lcu.2RBY.Chr4:218966545-219024978	5	-1	1	21	1973	1993	UUGUGAUUUGGUUGGAAUAUC	: ::::: :::.:.:.::	GUCACUCCAAACAAGUUAUAA	Translation		10
bra-miR5720	UUGUGAUUUGGUUGGAAUAUC	Lcu.2RBY.Chr4:218966545-219024978	5	-1	1	21	31014	31034	UUGUGAUUUGGUUGGAAUAUC	::::. ::..::::.....	UUUAUUUAAAUUAAAUUGUGG	Cleavage		10
bra-miR5720	UUGUGAUUUGGUUG-GAAUAUC	Lcu.2RBY.Chr4:218966545-219024978	5	-1	1	21	11008	11029	UUGUGAUUUGGUUG-GAAUAUC	::::. : ::.::::::.::	AUUAUUUACUACUAAAUCAUAA	Cleavage		10
bra-miR5721	AAAAAUGGAGUGAGAAAUGGA	Lcu.2RBY.Chr7:474327216-474368813	3.5	-1	1	21	23728	23748	AAAAAUGGAGUGAGAAAUGGA	: .::::.:::.:..:::::	UAUAUUUUUCAUUUUAUUUUC	Cleavage		9
bra-miR5721	AAAAAUGGAGUGAGAAAUGGA	Lcu.2RBY.Chr7:474327216-474368813	4.5	-1	1	21	15142	15162	AAAAAUGGAGUGAGAAAUGGA	.:::.:.:::.::::: :	CUGGUUUUUUACUUCAUUUGU	Cleavage		9
bra-miR5721	AAAAAUGGAGUGAGAAAUGGA	Lcu.2RBY.Chr7:474327216-474368813	4.5	-1	1	21	8092	8112	AAAAAUGGAGUGAGAAAUGGA	.: ::::.:.:..:::::	AAUAAUUCUUAUUUUAUUUUA	Cleavage		9
bra-miR5721	AAAAAUGGAGUGAGAAAUGGA	Lcu.2RBY.Chr7:474327216-474368813	5	-1	1	21	22530	22550	AAAAAUGGAGUGAGAAAUGGA	:.:::::.: ..:.: :::::	UUCAUUUUUGGUUUCCUUUUU	Cleavage		9
bra-miR5721	AAAAAUGGAGUGAGAAAUGGA	Lcu.2RBY.Chr7:474327216-474368813	5	-1	1	21	14118	14138	AAAAAUGGAGUGAGAAAUGGA	:.::::.:.:.:...:: ::	GCUAUUUUUUAUUUUGUUGUU	Cleavage		9
bra-miR5721	AAAAAUGGAGUGAGAAAUGGA	Lcu.2RBY.Chr7:474327216-474368813	5	-1	1	21	20663	20683	AAAAAUGGAGUGAGAAAUGGA	:..: ::.: :.:..::::::	UUUAAUUUUAAUUUUAUUUUU	Cleavage		9
bra-miR5721	AAAAAUGGAGUGAGAAAUGGA	Lcu.2RBY.Chr7:474327216-474368813	5	-1	1	21	22322	22342	AAAAAUGGAGUGAGAAAUGGA	..::::: :.:::..:: ::	GUUAUUUCACGCUCUGUUAUU	Cleavage		9
bra-miR5721	AAAAAUGGAGUGAGAAAUGGA	Lcu.2RBY.Chr7:474327216-474368813	5	-1	1	21	3143	3163	AAAAAUGGAGUGAGAAAUGGA	.::::: :::.: .:::::	AUCAUUUGUCAUUAAGUUUUU	Cleavage		9
bra-miR5721	AAAAAUGGAGUGAGAAAUGGA	Lcu.2RBY.Chr7:474327216-474368813	5	-1	1	21	21040	21060	AAAAAUGGAGUGAGAAAUGGA	::::: :.:.: :: ::::	AACAUUUAUUAUUACAAUUUU	Cleavage		9
vvi-miR3637-5p	AUUUAUGUAUUGUGUUUUGUCGGA	Lcu.2RBY.Chr7:474327216-474368813	3.5	-1	1	24	23058	23081	AUUUAUGUAUUGUGUUUUGUCGGA	.:::.::: ::..::::::	UGUAUUAAAGCACCAUGUAUAAAU	Translation		9
vvi-miR3637-5p	AUUUAUGUAUUGUGUUUUGUCGGA	Lcu.2RBY.Chr7:474327216-474368813	3.5	-1	1	24	23525	23548	AUUUAUGUAUUGUGUUUUGUCGGA	.:::.::: ::..::::::	UGUAUUAAAGCACCAUGUAUAAAU	Translation		9
vvi-miR3637-5p	AUUUAUGUAUUGUGUUUUGUCGGA	Lcu.2RBY.Chr7:474327216-474368813	4.5	-1	1	24	10105	10128	AUUUAUGUAUUGUGUUUUGUCGGA	:..: ::::: :::::..::	AUGUAUGACACACAUUACAUGGAU	Translation		9
vvi-miR3637-5p	AUUUAUGUAUUGUGUUUUGUCGGA	Lcu.2RBY.Chr7:474327216-474368813	4.5	-1	1	24	10238	10261	AUUUAUGUAUUGUGUUUUGUCGGA	::.:::.: :::::..::	GAAUGGAAGACAUAUUACAUGGAU	Translation		9
vvi-miR3637-5p	AUUUAUGUAUUGUGUUUUGUCGGA	Lcu.2RBY.Chr7:474327216-474368813	5	-1	1	24	36306	36329	AUUUAUGUAUUGUGUUUUGUCGGA	:.. :.::::.: :::: :::::	UUUAAUAAAAUAAAAUAAAUAAAA	Cleavage		9
vvi-miR3637-5p	AUUUAUGUAUUGUGUUUUGUCGGA	Lcu.2RBY.Chr7:474327216-474368813	5	-1	1	24	10166	10189	AUUUAUGUAUUGUGUUUUGUCGGA	::: ::::..::::.:: :	GGAUACAUAACAUGAUACGUACAA	Cleavage		9
vvi-miR3637-5p	AUUUAUGUAUUGUGUUUUGUCGGA	Lcu.2RBY.Chr7:474327216-474368813	5	-1	1	24	17413	17436	AUUUAUGUAUUGUGUUUUGUCGGA	:.:. :.:..::::: ::::	AUAUAUAGCAUAUGAUACACAAAU	Cleavage		9
vvi-miR3637-5p	AUUUAUGUAUUGUGUUUUGUCGGA	Lcu.2RBY.Chr7:474327216-474368813	5	-1	1	24	23239	23262	AUUUAUGUAUUGUGUUUUGUCGGA	:::.:.::::.::: ::	GUAAGAUAAAUAUAAUAUAUAUAU	Cleavage		9
vvi-miR3637-5p	AUUUAUGUAUUGUGUUUUGUCGGA	Lcu.2RBY.Chr7:474327216-474368813	5	-1	1	24	13639	13660	AUUUAUGUAUUGUGUUUUGUCGGA	: :::::: :::::: ::::::	CACAACAAAA-ACAAUA-AUAAAU	Cleavage		9
aly-miR837-5p	CAUUGUUUCUUGUUUUUUUCA	Lcu.2RBY.Chr6:116449652-116462261	4	-1	1	21	901	921	CAUUGUUUCUUGUUUUUUUCA	::: :.::.:::.::::: :	CGAACAGAAUAAGGAACAAAG	Cleavage		9
aly-miR837-5p	CAUUGUUUCUUGUUUUUUUCA	Lcu.2RBY.Chr6:116449652-116462261	4	-1	1	21	12214	12234	CAUUGUUUCUUGUUUUUUUCA	::: :.::.:::.::::: :	CGAACAGAAUAAGGAACAAAG	Cleavage		9
aly-miR837-5p	CAUUGUUUCUUGUUUUUUUCA	Lcu.2RBY.Chr6:116449652-116462261	4.5	-1	1	21	8100	8120	CAUUGUUUCUUGUUUUUUUCA	: .:..:::.::::: ::::	UCGAGGAAAUAAGAAUCAAUU	Cleavage		9
aly-miR837-5p	CAUUGUUUCUUGUUUUUUUCA	Lcu.2RBY.Chr6:116449652-116462261	4.5	-1	1	21	1862	1882	CAUUGUUUCUUGUUUUUUUCA	.:::::: .:::.: ::::	AUGAAAAAAGGAGAGAAAAUG	Cleavage		9
aly-miR837-5p	CAUUGUUUCUUGUUUUUUUCA	Lcu.2RBY.Chr6:116449652-116462261	4.5	-1	1	21	9888	9908	CAUUGUUUCUUGUUUUUUUCA	:: ::::.:: ::: ::::	AUAAUAAAAUAAAAAAAAAUG	Cleavage		9
aly-miR837-5p	CAUUGUUUCUUGUUUUUUUCA	Lcu.2RBY.Chr6:116449652-116462261	4.5	-1	1	21	10365	10385	CAUUGUUUCUUGUUUUUUUCA	:::: :: :.:::: ::::	ACAAAAUAAAAGGAAAAAAUG	Cleavage		9
aly-miR837-5p	CAUUGUUUCUUGUUUUUUUCA	Lcu.2RBY.Chr6:116449652-116462261	5	-1	1	21	11978	11998	CAUUGUUUCUUGUUUUUUUCA	.::::::::::.::: :	CAGAAAAAACAAGGAACCAAU	Cleavage		9
aly-miR837-5p	CAUUGUUUCUUGUUUUUUUCA	Lcu.2RBY.Chr6:116449652-116462261	5	-1	1	21	664	684	CAUUGUUUCUUGUUUUUUUCA	.::::::::::.::: :	CAGAAAAAACAAGGAACCAAU	Cleavage		9
aly-miR837-5p	CAUUGUUUCUUGUUUUUUUCA	Lcu.2RBY.Chr6:116449652-116462261	5	-1	1	21	2904	2924	CAUUGUUUCUUGUUUUUUUCA	:::: : ::: :::::::	AAAAAACACCAACAAACAAUA	Cleavage		9
rgl-miR5573	GAGUAGUCGACCUGAGAUGGA	Lcu.2RBY.Chr6:116449652-116462261	5	-1	1	21	6587	6607	GAGUAGUCGACCUGAGAUGGA	: :::.: ::::::::.::	UACAUUUACCGUCGACUAUUC	Cleavage		9
rgl-miR5573	GAGUAGUCGACCUGAGAUGGA	Lcu.2RBY.Chr6:116449652-116462261	5	-1	1	21	6644	6664	GAGUAGUCGACCUGAGAUGGA	: :::.: ::::::::.::	UACAUUUGUCGUCGACUAUUC	Cleavage		9
rgl-miR5573	GAGUAGUCGACCUGAGAUGGA	Lcu.2RBY.Chr6:116449652-116462261	5	-1	1	21	6729	6749	GAGUAGUCGACCUGAGAUGGA	: :::.: ::::::::.::	UACAUUUGUCGUCGACUAUUC	Cleavage		9
rgl-miR5573	GAGUAGUCGACCUGAGAUGGA	Lcu.2RBY.Chr6:116449652-116462261	5	-1	1	21	6814	6834	GAGUAGUCGACCUGAGAUGGA	: :::.: ::::::::.::	UACAUUUAUCGUCGACUAUUC	Cleavage		9
rgl-miR5573	GAGUAGUCGACCUGAGAUGGA	Lcu.2RBY.Chr6:116449652-116462261	5	-1	1	21	6871	6891	GAGUAGUCGACCUGAGAUGGA	: :::.: ::::::::.::	UACAUUUGCCGUCGACUAUUC	Cleavage		9
rgl-miR5573	GAGUAGUCGACCUGAGAUGGA	Lcu.2RBY.Chr6:116449652-116462261	5	-1	1	21	6956	6976	GAGUAGUCGACCUGAGAUGGA	: :::.: ::::::::.::	UACAUUUACCGUCGACUAUUC	Cleavage		9
rgl-miR5573	GAGUAGUCGACCUGAGAUGGA	Lcu.2RBY.Chr6:116449652-116462261	5	-1	1	21	7041	7061	GAGUAGUCGACCUGAGAUGGA	: :::.: ::::::::.::	UACAUUUACCGUCGACUAUUC	Cleavage		9
rgl-miR5573	GAGUAGUCGACCUGAGAUGGA	Lcu.2RBY.Chr6:116449652-116462261	5	-1	1	21	7126	7146	GAGUAGUCGACCUGAGAUGGA	: :::.: ::::::::.::	UACAUUUACCGUCGACUAUUC	Cleavage		9
rgl-miR5573	GAGUAGUCGACCUGAGAUGGA	Lcu.2RBY.Chr6:116449652-116462261	5	-1	1	21	7211	7231	GAGUAGUCGACCUGAGAUGGA	: :::.: ::::::::.::	UACAUUUACCGUCGACUAUUC	Cleavage		9
stu-miR398a-3p	UAUGUUCUCAGGUCGCCCCUG	Lcu.2RBY.Chr1:20126119-20138212	5	-1	1	21	5865	5885	UAUGUUCUCAGGUCGCCCCUG	:.: :.::::::.::. :::	CGGUUGUGACCUGGGAGGAUA	Cleavage		9
stu-miR398a-3p	UAUGUUCUCAGGUCGCCCCUG	Lcu.2RBY.Chr1:20126119-20138212	5	-1	1	21	5998	6018	UAUGUUCUCAGGUCGCCCCUG	:.: :.::::::.::. :::	CGGUUGUGACCUGGGAGGAUA	Cleavage		9
stu-miR398a-3p	UAUGUUCUCAGGUCGCCCCUG	Lcu.2RBY.Chr1:20126119-20138212	5	-1	1	21	6065	6085	UAUGUUCUCAGGUCGCCCCUG	:.: :.::::::.::. :::	CGGUUGUGACCUGGGAGGAUA	Cleavage		9
stu-miR398a-3p	UAUGUUCUCAGGUCGCCCCUG	Lcu.2RBY.Chr1:20126119-20138212	5	-1	1	21	6132	6152	UAUGUUCUCAGGUCGCCCCUG	:.: :.::::::.::. :::	CGGUUGUGACCUGGGAGGAUA	Cleavage		9
stu-miR398a-3p	UAUGUUCUCAGGUCGCCCCUG	Lcu.2RBY.Chr1:20126119-20138212	5	-1	1	21	6199	6219	UAUGUUCUCAGGUCGCCCCUG	:.: :.::::::.::. :::	CGGUUGUGACCUGGGAGGAUA	Cleavage		9
stu-miR398a-3p	UAUGUUCUCAGGUCGCCCCUG	Lcu.2RBY.Chr1:20126119-20138212	5	-1	1	21	6477	6497	UAUGUUCUCAGGUCGCCCCUG	:.: :.::::::.::.:: :	CGGUUGUGACCUGGGAGCAAA	Cleavage		9
stu-miR398a-3p	UAUGUUCUCAGGUCGCCCCUG	Lcu.2RBY.Chr1:20126119-20138212	5	-1	1	21	6617	6637	UAUGUUCUCAGGUCGCCCCUG	:.: :.::::::.::. :::	CGGUUGUGACCUGGGAGGAUA	Cleavage		9
stu-miR398a-3p	UAUGUUCUCAGGUCGCCCCUG	Lcu.2RBY.Chr1:20126119-20138212	5	-1	1	21	6684	6704	UAUGUUCUCAGGUCGCCCCUG	:.: :.::::::.::. :::	CGGUUGUGACCUGGGAGGAUA	Cleavage		9
stu-miR398a-3p	UAUGUUCUCAGGUCGCCCCUG	Lcu.2RBY.Chr1:20126119-20138212	5	-1	1	21	6820	6840	UAUGUUCUCAGGUCGCCCCUG	:.: :.::::::.::. :::	CGGUUGUGACCUGGGAGGAUA	Cleavage		9
aly-miR398b-3p	UGUGUUCUCAGGUCACCCCUG	Lcu.2RBY.Chr1:20126119-20138212	4.5	-1	1	21	6477	6497	UGUGUUCUCAGGUCACCCCUG	:.: ::::::::.::.:: :	CGGUUGUGACCUGGGAGCAAA	Cleavage		9
ath-miR398b-3p	UGUGUUCUCAGGUCACCCCUG	Lcu.2RBY.Chr1:20126119-20138212	4.5	-1	1	21	6477	6497	UGUGUUCUCAGGUCACCCCUG	:.: ::::::::.::.:: :	CGGUUGUGACCUGGGAGCAAA	Cleavage		9
ath-miR398c-3p	UGUGUUCUCAGGUCACCCCUG	Lcu.2RBY.Chr1:20126119-20138212	4.5	-1	1	21	6477	6497	UGUGUUCUCAGGUCACCCCUG	:.: ::::::::.::.:: :	CGGUUGUGACCUGGGAGCAAA	Cleavage		9
bra-miR398-3p	UGUGUUCUCAGGUCACCCCUG	Lcu.2RBY.Chr1:20126119-20138212	4.5	-1	1	21	6477	6497	UGUGUUCUCAGGUCACCCCUG	:.: ::::::::.::.:: :	CGGUUGUGACCUGGGAGCAAA	Cleavage		9
aly-miR398b-3p	UGUGUUCUCAGGUCACCCCUG	Lcu.2RBY.Chr1:20126119-20138212	5	-1	1	21	5865	5885	UGUGUUCUCAGGUCACCCCUG	:.: ::::::::.::. :.:	CGGUUGUGACCUGGGAGGAUA	Cleavage		9
aly-miR398b-3p	UGUGUUCUCAGGUCACCCCUG	Lcu.2RBY.Chr1:20126119-20138212	5	-1	1	21	5998	6018	UGUGUUCUCAGGUCACCCCUG	:.: ::::::::.::. :.:	CGGUUGUGACCUGGGAGGAUA	Cleavage		9
aly-miR398b-3p	UGUGUUCUCAGGUCACCCCUG	Lcu.2RBY.Chr1:20126119-20138212	5	-1	1	21	6065	6085	UGUGUUCUCAGGUCACCCCUG	:.: ::::::::.::. :.:	CGGUUGUGACCUGGGAGGAUA	Cleavage		9
aly-miR398b-3p	UGUGUUCUCAGGUCACCCCUG	Lcu.2RBY.Chr1:20126119-20138212	5	-1	1	21	6132	6152	UGUGUUCUCAGGUCACCCCUG	:.: ::::::::.::. :.:	CGGUUGUGACCUGGGAGGAUA	Cleavage		9
aly-miR398b-3p	UGUGUUCUCAGGUCACCCCUG	Lcu.2RBY.Chr1:20126119-20138212	5	-1	1	21	6199	6219	UGUGUUCUCAGGUCACCCCUG	:.: ::::::::.::. :.:	CGGUUGUGACCUGGGAGGAUA	Cleavage		9
aly-miR398b-3p	UGUGUUCUCAGGUCACCCCUG	Lcu.2RBY.Chr1:20126119-20138212	5	-1	1	21	6617	6637	UGUGUUCUCAGGUCACCCCUG	:.: ::::::::.::. :.:	CGGUUGUGACCUGGGAGGAUA	Cleavage		9
aly-miR398b-3p	UGUGUUCUCAGGUCACCCCUG	Lcu.2RBY.Chr1:20126119-20138212	5	-1	1	21	6684	6704	UGUGUUCUCAGGUCACCCCUG	:.: ::::::::.::. :.:	CGGUUGUGACCUGGGAGGAUA	Cleavage		9
aly-miR398b-3p	UGUGUUCUCAGGUCACCCCUG	Lcu.2RBY.Chr1:20126119-20138212	5	-1	1	21	6820	6840	UGUGUUCUCAGGUCACCCCUG	:.: ::::::::.::. :.:	CGGUUGUGACCUGGGAGGAUA	Cleavage		9
ath-miR398b-3p	UGUGUUCUCAGGUCACCCCUG	Lcu.2RBY.Chr1:20126119-20138212	5	-1	1	21	5865	5885	UGUGUUCUCAGGUCACCCCUG	:.: ::::::::.::. :.:	CGGUUGUGACCUGGGAGGAUA	Cleavage		9
ath-miR398b-3p	UGUGUUCUCAGGUCACCCCUG	Lcu.2RBY.Chr1:20126119-20138212	5	-1	1	21	5998	6018	UGUGUUCUCAGGUCACCCCUG	:.: ::::::::.::. :.:	CGGUUGUGACCUGGGAGGAUA	Cleavage		9
ath-miR398b-3p	UGUGUUCUCAGGUCACCCCUG	Lcu.2RBY.Chr1:20126119-20138212	5	-1	1	21	6065	6085	UGUGUUCUCAGGUCACCCCUG	:.: ::::::::.::. :.:	CGGUUGUGACCUGGGAGGAUA	Cleavage		9
ath-miR398b-3p	UGUGUUCUCAGGUCACCCCUG	Lcu.2RBY.Chr1:20126119-20138212	5	-1	1	21	6132	6152	UGUGUUCUCAGGUCACCCCUG	:.: ::::::::.::. :.:	CGGUUGUGACCUGGGAGGAUA	Cleavage		9
ath-miR398b-3p	UGUGUUCUCAGGUCACCCCUG	Lcu.2RBY.Chr1:20126119-20138212	5	-1	1	21	6199	6219	UGUGUUCUCAGGUCACCCCUG	:.: ::::::::.::. :.:	CGGUUGUGACCUGGGAGGAUA	Cleavage		9
ath-miR398b-3p	UGUGUUCUCAGGUCACCCCUG	Lcu.2RBY.Chr1:20126119-20138212	5	-1	1	21	6617	6637	UGUGUUCUCAGGUCACCCCUG	:.: ::::::::.::. :.:	CGGUUGUGACCUGGGAGGAUA	Cleavage		9
ath-miR398b-3p	UGUGUUCUCAGGUCACCCCUG	Lcu.2RBY.Chr1:20126119-20138212	5	-1	1	21	6684	6704	UGUGUUCUCAGGUCACCCCUG	:.: ::::::::.::. :.:	CGGUUGUGACCUGGGAGGAUA	Cleavage		9
ath-miR398b-3p	UGUGUUCUCAGGUCACCCCUG	Lcu.2RBY.Chr1:20126119-20138212	5	-1	1	21	6820	6840	UGUGUUCUCAGGUCACCCCUG	:.: ::::::::.::. :.:	CGGUUGUGACCUGGGAGGAUA	Cleavage		9
ath-miR398c-3p	UGUGUUCUCAGGUCACCCCUG	Lcu.2RBY.Chr1:20126119-20138212	5	-1	1	21	5865	5885	UGUGUUCUCAGGUCACCCCUG	:.: ::::::::.::. :.:	CGGUUGUGACCUGGGAGGAUA	Cleavage		9
ath-miR398c-3p	UGUGUUCUCAGGUCACCCCUG	Lcu.2RBY.Chr1:20126119-20138212	5	-1	1	21	5998	6018	UGUGUUCUCAGGUCACCCCUG	:.: ::::::::.::. :.:	CGGUUGUGACCUGGGAGGAUA	Cleavage		9
ath-miR398c-3p	UGUGUUCUCAGGUCACCCCUG	Lcu.2RBY.Chr1:20126119-20138212	5	-1	1	21	6065	6085	UGUGUUCUCAGGUCACCCCUG	:.: ::::::::.::. :.:	CGGUUGUGACCUGGGAGGAUA	Cleavage		9
ath-miR398c-3p	UGUGUUCUCAGGUCACCCCUG	Lcu.2RBY.Chr1:20126119-20138212	5	-1	1	21	6132	6152	UGUGUUCUCAGGUCACCCCUG	:.: ::::::::.::. :.:	CGGUUGUGACCUGGGAGGAUA	Cleavage		9
ath-miR398c-3p	UGUGUUCUCAGGUCACCCCUG	Lcu.2RBY.Chr1:20126119-20138212	5	-1	1	21	6199	6219	UGUGUUCUCAGGUCACCCCUG	:.: ::::::::.::. :.:	CGGUUGUGACCUGGGAGGAUA	Cleavage		9
ath-miR398c-3p	UGUGUUCUCAGGUCACCCCUG	Lcu.2RBY.Chr1:20126119-20138212	5	-1	1	21	6617	6637	UGUGUUCUCAGGUCACCCCUG	:.: ::::::::.::. :.:	CGGUUGUGACCUGGGAGGAUA	Cleavage		9
ath-miR398c-3p	UGUGUUCUCAGGUCACCCCUG	Lcu.2RBY.Chr1:20126119-20138212	5	-1	1	21	6684	6704	UGUGUUCUCAGGUCACCCCUG	:.: ::::::::.::. :.:	CGGUUGUGACCUGGGAGGAUA	Cleavage		9
ath-miR398c-3p	UGUGUUCUCAGGUCACCCCUG	Lcu.2RBY.Chr1:20126119-20138212	5	-1	1	21	6820	6840	UGUGUUCUCAGGUCACCCCUG	:.: ::::::::.::. :.:	CGGUUGUGACCUGGGAGGAUA	Cleavage		9
bra-miR398-3p	UGUGUUCUCAGGUCACCCCUG	Lcu.2RBY.Chr1:20126119-20138212	5	-1	1	21	5865	5885	UGUGUUCUCAGGUCACCCCUG	:.: ::::::::.::. :.:	CGGUUGUGACCUGGGAGGAUA	Cleavage		9
bra-miR398-3p	UGUGUUCUCAGGUCACCCCUG	Lcu.2RBY.Chr1:20126119-20138212	5	-1	1	21	5998	6018	UGUGUUCUCAGGUCACCCCUG	:.: ::::::::.::. :.:	CGGUUGUGACCUGGGAGGAUA	Cleavage		9
bra-miR398-3p	UGUGUUCUCAGGUCACCCCUG	Lcu.2RBY.Chr1:20126119-20138212	5	-1	1	21	6065	6085	UGUGUUCUCAGGUCACCCCUG	:.: ::::::::.::. :.:	CGGUUGUGACCUGGGAGGAUA	Cleavage		9
bra-miR398-3p	UGUGUUCUCAGGUCACCCCUG	Lcu.2RBY.Chr1:20126119-20138212	5	-1	1	21	6132	6152	UGUGUUCUCAGGUCACCCCUG	:.: ::::::::.::. :.:	CGGUUGUGACCUGGGAGGAUA	Cleavage		9
bra-miR398-3p	UGUGUUCUCAGGUCACCCCUG	Lcu.2RBY.Chr1:20126119-20138212	5	-1	1	21	6199	6219	UGUGUUCUCAGGUCACCCCUG	:.: ::::::::.::. :.:	CGGUUGUGACCUGGGAGGAUA	Cleavage		9
bra-miR398-3p	UGUGUUCUCAGGUCACCCCUG	Lcu.2RBY.Chr1:20126119-20138212	5	-1	1	21	6617	6637	UGUGUUCUCAGGUCACCCCUG	:.: ::::::::.::. :.:	CGGUUGUGACCUGGGAGGAUA	Cleavage		9
bra-miR398-3p	UGUGUUCUCAGGUCACCCCUG	Lcu.2RBY.Chr1:20126119-20138212	5	-1	1	21	6684	6704	UGUGUUCUCAGGUCACCCCUG	:.: ::::::::.::. :.:	CGGUUGUGACCUGGGAGGAUA	Cleavage		9
bra-miR398-3p	UGUGUUCUCAGGUCACCCCUG	Lcu.2RBY.Chr1:20126119-20138212	5	-1	1	21	6820	6840	UGUGUUCUCAGGUCACCCCUG	:.: ::::::::.::. :.:	CGGUUGUGACCUGGGAGGAUA	Cleavage		9
stu-miR8005a	UUUAGAGUUUAAGGUUUAGAGUUU	Lcu.2RBY.Chr7:474327216-474368813	2.5	-1	1	24	35443	35466	UUUAGAGUUUAAGGUUUAGAGUUU	:: .::::: :::::::.:::::	AACUUCUAAUCCUUAAAUUCUAAC	Cleavage		9
stu-miR8005b-3p	UUUAGAGUUUAAGGUUUAGAGUUU	Lcu.2RBY.Chr7:474327216-474368813	2.5	-1	1	24	35443	35466	UUUAGAGUUUAAGGUUUAGAGUUU	:: .::::: :::::::.:::::	AACUUCUAAUCCUUAAAUUCUAAC	Cleavage		9
stu-miR8005c	UUUAGAGUUUAAGGUUUAGAGUUU	Lcu.2RBY.Chr7:474327216-474368813	2.5	-1	1	24	35443	35466	UUUAGAGUUUAAGGUUUAGAGUUU	:: .::::: :::::::.:::::	AACUUCUAAUCCUUAAAUUCUAAC	Cleavage		9
stu-miR8005a	UUUAGAGUUUAAGGUUUAGAGUUU	Lcu.2RBY.Chr7:474327216-474368813	4	-1	1	24	7705	7728	UUUAGAGUUUAAGGUUUAGAGUUU	:.::::: :::::::::	UAUGCAUGAACCUCAAACUCUAAU	Translation		9
stu-miR8005b-3p	UUUAGAGUUUAAGGUUUAGAGUUU	Lcu.2RBY.Chr7:474327216-474368813	4	-1	1	24	7705	7728	UUUAGAGUUUAAGGUUUAGAGUUU	:.::::: :::::::::	UAUGCAUGAACCUCAAACUCUAAU	Translation		9
stu-miR8005c	UUUAGAGUUUAAGGUUUAGAGUUU	Lcu.2RBY.Chr7:474327216-474368813	4	-1	1	24	7705	7728	UUUAGAGUUUAAGGUUUAGAGUUU	:.::::: :::::::::	UAUGCAUGAACCUCAAACUCUAAU	Translation		9
stu-miR8005a	UUUAGAGUUUAAGGUUUAGAGUUU	Lcu.2RBY.Chr7:474327216-474368813	4.5	-1	1	24	34981	35004	UUUAGAGUUUAAGGUUUAGAGUUU	:: .::::: :: :::..:::::	AACUUCUAAUCCAUAAGUUCUAAC	Cleavage		9
stu-miR8005a	UUUAGAGUUUAAGGUUUAGAGUUU	Lcu.2RBY.Chr7:474327216-474368813	4.5	-1	1	24	24579	24602	UUUAGAGUUUAAGGUUUAGAGUUU	:: .::::: :: ::: .::::::	AACUUCUAAUCCAUAACUUCUAAA	Cleavage		9
stu-miR8005a	UUUAGAGUUUAAGGUUUAGAGUUU	Lcu.2RBY.Chr7:474327216-474368813	4.5	-1	1	24	33780	33803	UUUAGAGUUUAAGGUUUAGAGUUU	:: .::::: :: ::: .::::::	AACUUCUAAUCCAUAACUUCUAAA	Cleavage		9
stu-miR8005a	UUUAGAGUUUAAGGUUUAGAGUUU	Lcu.2RBY.Chr7:474327216-474368813	4.5	-1	1	24	34925	34948	UUUAGAGUUUAAGGUUUAGAGUUU	: ::::: :: ::: .::::::	UUAAUCUAAUCCAUAACUUCUAAA	Cleavage		9
stu-miR8005b-3p	UUUAGAGUUUAAGGUUUAGAGUUU	Lcu.2RBY.Chr7:474327216-474368813	4.5	-1	1	24	34981	35004	UUUAGAGUUUAAGGUUUAGAGUUU	:: .::::: :: :::..:::::	AACUUCUAAUCCAUAAGUUCUAAC	Cleavage		9
stu-miR8005b-3p	UUUAGAGUUUAAGGUUUAGAGUUU	Lcu.2RBY.Chr7:474327216-474368813	4.5	-1	1	24	24579	24602	UUUAGAGUUUAAGGUUUAGAGUUU	:: .::::: :: ::: .::::::	AACUUCUAAUCCAUAACUUCUAAA	Cleavage		9
stu-miR8005b-3p	UUUAGAGUUUAAGGUUUAGAGUUU	Lcu.2RBY.Chr7:474327216-474368813	4.5	-1	1	24	33780	33803	UUUAGAGUUUAAGGUUUAGAGUUU	:: .::::: :: ::: .::::::	AACUUCUAAUCCAUAACUUCUAAA	Cleavage		9
stu-miR8005b-3p	UUUAGAGUUUAAGGUUUAGAGUUU	Lcu.2RBY.Chr7:474327216-474368813	4.5	-1	1	24	34925	34948	UUUAGAGUUUAAGGUUUAGAGUUU	: ::::: :: ::: .::::::	UUAAUCUAAUCCAUAACUUCUAAA	Cleavage		9
stu-miR8005c	UUUAGAGUUUAAGGUUUAGAGUUU	Lcu.2RBY.Chr7:474327216-474368813	4.5	-1	1	24	34981	35004	UUUAGAGUUUAAGGUUUAGAGUUU	:: .::::: :: :::..:::::	AACUUCUAAUCCAUAAGUUCUAAC	Cleavage		9
stu-miR8005c	UUUAGAGUUUAAGGUUUAGAGUUU	Lcu.2RBY.Chr7:474327216-474368813	4.5	-1	1	24	24579	24602	UUUAGAGUUUAAGGUUUAGAGUUU	:: .::::: :: ::: .::::::	AACUUCUAAUCCAUAACUUCUAAA	Cleavage		9
stu-miR8005c	UUUAGAGUUUAAGGUUUAGAGUUU	Lcu.2RBY.Chr7:474327216-474368813	4.5	-1	1	24	33780	33803	UUUAGAGUUUAAGGUUUAGAGUUU	:: .::::: :: ::: .::::::	AACUUCUAAUCCAUAACUUCUAAA	Cleavage		9
stu-miR8005c	UUUAGAGUUUAAGGUUUAGAGUUU	Lcu.2RBY.Chr7:474327216-474368813	4.5	-1	1	24	34925	34948	UUUAGAGUUUAAGGUUUAGAGUUU	: ::::: :: ::: .::::::	UUAAUCUAAUCCAUAACUUCUAAA	Cleavage		9
stu-miR8005a	UUUAGAGUUUAAGGUUUAGAGUUU	Lcu.2RBY.Chr7:474327216-474368813	5	-1	1	24	23905	23928	UUUAGAGUUUAAGGUUUAGAGUUU	:: .::::: :: ::: ::::::	AACUUCUAAUCCAUAACCUCUAAC	Cleavage		9
stu-miR8005a	UUUAGAGUUUAAGGUUUAGAGUUU	Lcu.2RBY.Chr7:474327216-474368813	5	-1	1	24	24411	24434	UUUAGAGUUUAAGGUUUAGAGUUU	:: .::::: :: ::: ::::::	AACUUCUAAUCCGUAACCUCUAAC	Cleavage		9
stu-miR8005b-3p	UUUAGAGUUUAAGGUUUAGAGUUU	Lcu.2RBY.Chr7:474327216-474368813	5	-1	1	24	23905	23928	UUUAGAGUUUAAGGUUUAGAGUUU	:: .::::: :: ::: ::::::	AACUUCUAAUCCAUAACCUCUAAC	Cleavage		9
stu-miR8005b-3p	UUUAGAGUUUAAGGUUUAGAGUUU	Lcu.2RBY.Chr7:474327216-474368813	5	-1	1	24	24411	24434	UUUAGAGUUUAAGGUUUAGAGUUU	:: .::::: :: ::: ::::::	AACUUCUAAUCCGUAACCUCUAAC	Cleavage		9
stu-miR8005c	UUUAGAGUUUAAGGUUUAGAGUUU	Lcu.2RBY.Chr7:474327216-474368813	5	-1	1	24	23905	23928	UUUAGAGUUUAAGGUUUAGAGUUU	:: .::::: :: ::: ::::::	AACUUCUAAUCCAUAACCUCUAAC	Cleavage		9
stu-miR8005c	UUUAGAGUUUAAGGUUUAGAGUUU	Lcu.2RBY.Chr7:474327216-474368813	5	-1	1	24	24411	24434	UUUAGAGUUUAAGGUUUAGAGUUU	:: .::::: :: ::: ::::::	AACUUCUAAUCCGUAACCUCUAAC	Cleavage		9
stu-miR8005a	UUUAGAGUUUA---AGGUUUAGAGUUU	Lcu.2RBY.Chr7:474327216-474368813	5	-1	1	24	14784	14810	UUUAGAGUUUA---AGGUUUAGAGUUU	::: :::::.:: :::::::::::	AAAAACUAAAUCUAAUUAAACUCUAAA	Translation		9
stu-miR8005b-3p	UUUAGAGUUUA---AGGUUUAGAGUUU	Lcu.2RBY.Chr7:474327216-474368813	5	-1	1	24	14784	14810	UUUAGAGUUUA---AGGUUUAGAGUUU	::: :::::.:: :::::::::::	AAAAACUAAAUCUAAUUAAACUCUAAA	Translation		9
stu-miR8005c	UUUAGAGUUUA---AGGUUUAGAGUUU	Lcu.2RBY.Chr7:474327216-474368813	5	-1	1	24	14784	14810	UUUAGAGUUUA---AGGUUUAGAGUUU	::: :::::.:: :::::::::::	AAAAACUAAAUCUAAUUAAACUCUAAA	Translation		9
bdi-miR5185m-3p	UUUGAAAAUUGAACUAGAAGC	Lcu.2RBY.Chr7:474327216-474368813	4.5	-1	1	21	14671	14691	UUUGAAAAUUGAACUAGAAGC	::: :::::::::: ::	AAAACUAAUUCAAUUUUCUAA	Cleavage		9
bdi-miR5185m-3p	UUUGAAAAUUGAACUAGAAGC	Lcu.2RBY.Chr7:474327216-474368813	4.5	-1	1	21	19816	19836	UUUGAAAAUUGAACUAGAAGC	:: :::::.: ::::: ::	AAUUAUAGUUUAUUUUUCUAA	Cleavage		9
bdi-miR5185m-3p	UUUGAAAAUUGAACUAGAAGC	Lcu.2RBY.Chr7:474327216-474368813	4.5	-1	1	21	23731	23751	UUUGAAAAUUGAACUAGAAGC	.::.: ::. :::::::::	AUUUUUCAUUUUAUUUUCAAA	Translation		9
bdi-miR5185m-3p	UUUGAAAAUUGAACUAGAAGC	Lcu.2RBY.Chr7:474327216-474368813	4.5	-1	1	21	410	430	UUUGAAAAUUGAACUAGAAGC	:: . ::..:::::::::	AUCUCAGCUUUGAUUUUCAAA	Cleavage		9
bdi-miR5185m-3p	UUUGAAAAUUGAACUAGAAGC	Lcu.2RBY.Chr7:474327216-474368813	5	-1	1	21	19836	19856	UUUGAAAAUUGAACUAGAAGC	::: :::::.: :::: :.:	ACUUAUAGUUUAUUUUUAAGA	Cleavage		9
bdi-miR5185m-3p	UUUGAAAAUUGAACUAGAAGC	Lcu.2RBY.Chr7:474327216-474368813	5	-1	1	21	25994	26014	UUUGAAAAUUGAACUAGAAGC	.::.:::::.::::: .. :	AUUUUUAGUUUAAUUUGUGUA	Cleavage		9
bdi-miR5185m-3p	UUUGAAAAUUGAACUAGAAGC	Lcu.2RBY.Chr7:474327216-474368813	5	-1	1	21	33273	33293	UUUGAAAAUUGAACUAGAAGC	.::.:::::.::::: .. :	AUUUUUAGUUUAAUUUGUGUA	Cleavage		9
bdi-miR5185m-3p	UUUGAAAAUUGAACUAGAAGC	Lcu.2RBY.Chr7:474327216-474368813	5	-1	1	21	20311	20331	UUUGAAAAUUGAACUAGAAGC	::.:: ::.: ::::.::	AGUUUUAAUUUAUUUUUUAAU	Cleavage		9
bdi-miR5185m-3p	UUUGAAAAUUGAACUA-GAAGC	Lcu.2RBY.Chr7:474327216-474368813	5	-1	1	21	1793	1814	UUUGAAAAUUGAACUA-GAAGC	.::: :::::.: :::::::	UUUUCAUAGUUUAUUUUUCAAC	Cleavage		9
bra-miR9559-5p	UUUGGAUUUUGGUCAUUGUUG	Lcu.2RBY.Chr7:474327216-474368813	4.5	-1	1	21	18693	18713	UUUGGAUUUUGGUCAUUGUUG	.:::.:::..::::::: .:	UAACGAUGGUCAAAAUCAGAU	Cleavage		9
bra-miR9559-5p	UUUGGAUUUUGGUCAUUGUUG	Lcu.2RBY.Chr7:474327216-474368813	4.5	-1	1	21	14522	14542	UUUGGAUUUUGGUCAUUGUUG	::::::::..:: ::..::	AAACAAUGAUUAAUAUUUAAU	Cleavage		9
bra-miR9559-5p	UUUGGAUUUUGGUCAUUGUUG	Lcu.2RBY.Chr7:474327216-474368813	5	-1	1	21	26713	26733	UUUGGAUUUUGGUCAUUGUUG	:.:::::::..: : .::::	AAGCAAUGACUGAUACUCAAA	Cleavage		9
bra-miR9559-5p	UUUGGAUUUUGGUCAUUGUUG	Lcu.2RBY.Chr7:474327216-474368813	5	-1	1	21	9639	9659	UUUGGAUUUUGGUCAUUGUUG	::::: :::::::: .:..	AAACAAAAACCAAAAUGUAGG	Cleavage		9
bra-miR9559-5p	UUUGGAUUUUGGUCAUUGUUG	Lcu.2RBY.Chr7:474327216-474368813	5	-1	1	21	34142	34162	UUUGGAUUUUGGUCAUUGUUG	::::: :.. ::::::::	ACACAAUAAUUCUAAUCCAAA	Translation		9
bra-miR9559-5p	UUUGGAUUUUGGUCAUUGUUG	Lcu.2RBY.Chr7:474327216-474368813	5	-1	1	21	38259	38279	UUUGGAUUUUGGUCAUUGUUG	:::: : :: ::::.:::.	ACACAAGGUCCCAAAUUCAAG	Translation		9
bra-miR9559-5p	UUUGGAUUUUGGUCAUUGUUG	Lcu.2RBY.Chr7:474327216-474368813	5	-1	1	21	37108	37128	UUUGGAUUUUGGUCAUUGUUG	:: : ::::::: :.:::	CUUCAUUCACCAAAACCUAAA	Cleavage		9
bra-miR9559-5p	UUUGGAUUUUGGUCAUUGUUG	Lcu.2RBY.Chr7:474327216-474368813	5	-1	1	21	29051	29071	UUUGGAUUUUGGUCAUUGUUG	: ::: ..::::.:: :::	UUAAAAUAGUCAAAGUCAAAA	Cleavage		9
bra-miR9559-5p	UUUGGAUUUUGGUCAUUGUUG	Lcu.2RBY.Chr7:474327216-474368813	5	-1	1	21	20473	20493	UUUGGAUUUUGGUCAUUGUUG	::: : :.::::::.. ::	AUACACUUAUCAAAAUUUUAA	Cleavage		9
ata-miR393-3p	CAGUGCAAUCCCUUUGGAAUU	Lcu.2RBY.Chr5:37183597-37189152	2.5	-1	1	21	4177	4197	CAGUGCAAUCCCUUUGGAAUU	:::: :::::::::: ::::	CAUUCAAAAGGGAUUGAACUG	Cleavage		8
ata-miR393-3p	CAGUGCAAUCCCUUUGGAAUU	Lcu.2RBY.Chr5:37183597-37189152	2.5	-1	1	21	4220	4240	CAGUGCAAUCCCUUUGGAAUU	:::: :::::::::: ::::	CAUUCAAAAGGGAUUGAACUG	Cleavage		8
ata-miR393-3p	CAGUGCAAUCCCUUUGGAAUU	Lcu.2RBY.Chr5:37183597-37189152	2.5	-1	1	21	4263	4283	CAGUGCAAUCCCUUUGGAAUU	:::: :::::::::: ::::	CAUUCAAAAGGGAUUGAACUG	Cleavage		8
ata-miR393-3p	CAGUGCAAUCCCUUUGGAAUU	Lcu.2RBY.Chr5:37183597-37189152	3	-1	1	21	3738	3758	CAGUGCAAUCCCUUUGGAAUU	:::. :::::::::: ::::	CAUUUAAAAGGGAUUGAACUG	Cleavage		8
ata-miR393-3p	CAGUGCAAUCCCUUUGGAAUU	Lcu.2RBY.Chr5:37183597-37189152	4	-1	1	21	3651	3671	CAGUGCAAUCCCUUUGGAAUU	.:::: ::::: :::: ::::	GAUUCAAAAGGAAUUGGACUG	Translation		8
ata-miR393-3p	CAGUGCAAUCCCUUUGGAAUU	Lcu.2RBY.Chr5:37183597-37189152	4	-1	1	21	3122	3142	CAGUGCAAUCCCUUUGGAAUU	:::: ::::: :::: ::::	CAUUCAAAAGGAAUUGAACUG	Translation		8
ata-miR393-3p	CAGUGCAAUCCCUUUGGAAUU	Lcu.2RBY.Chr5:37183597-37189152	4	-1	1	21	3165	3185	CAGUGCAAUCCCUUUGGAAUU	:::: ::::: :::: ::::	CAUUCAAAAGGAAUUGAACUG	Translation		8
ata-miR393-3p	CAGUGCAAUCCCUUUGGAAUU	Lcu.2RBY.Chr5:37183597-37189152	5	-1	1	21	4090	4110	CAGUGCAAUCCCUUUGGAAUU	:::: ::::: :::: :::	CAUUCAAAAGGAAUUGAACUA	Translation		8
aly-miR837-5p	CAUUGUUUCUUGUUUUUUUCA	Lcu.2RBY.Chr4:218966545-219024978	4	-1	1	21	11909	11929	CAUUGUUUCUUGUUUUUUUCA	.: ..:..::::::::.::	GUGACGGAGUAAGAAACAGUG	Cleavage		8
aly-miR837-5p	CAUUGUUUCUUGUUUUUUUCA	Lcu.2RBY.Chr4:218966545-219024978	4.5	-1	1	21	33862	33882	CAUUGUUUCUUGUUUUUUUCA	:::::::.:.:::::: :. :	UGAAAAAGAUAAGAAAAAGAG	Cleavage		8
aly-miR837-5p	CAUUGUUUCUUGUUUUUUUCA	Lcu.2RBY.Chr4:218966545-219024978	4.5	-1	1	21	39605	39625	CAUUGUUUCUUGUUUUUUUCA	:::::::.:.:::::: :. :	UGAAAAAGAUAAGAAAAAGAG	Cleavage		8
aly-miR837-5p	CAUUGUUUCUUGUUUUUUUCA	Lcu.2RBY.Chr4:218966545-219024978	4.5	-1	1	21	43859	43879	CAUUGUUUCUUGUUUUUUUCA	: ::: :. :::::::.::	ACAUAAAUAUCAGAAACAGUG	Translation		8
aly-miR837-5p	CAUUGUUUCUUGUUUUUUUCA	Lcu.2RBY.Chr4:218966545-219024978	5	-1	1	21	56327	56347	CAUUGUUUCUUGUUUUUUUCA	::.: ::::.:: :.::..::	UGGAUAAAAUAAAAGACGGUG	Cleavage		8
aly-miR837-5p	CAUUGUUUCUUGUUUUUUUCA	Lcu.2RBY.Chr4:218966545-219024978	5	-1	1	21	36273	36293	CAUUGUUUCUUGUUUUUUUCA	::::. ..::.:.:::::	CUUAAAAGCUGAGGAGCAAUG	Cleavage		8
aly-miR837-5p	CAUUGUUUCUUGUUUUUUUCA	Lcu.2RBY.Chr4:218966545-219024978	5	-1	1	21	32889	32909	CAUUGUUUCUUGUUUUUUUCA	.::.::: :.:. ::::::	AAGAAGAAAGAGGGUACAAUG	Cleavage		8
aly-miR837-5p	CAUUGUUUCUUGUUUUUUUCA	Lcu.2RBY.Chr4:218966545-219024978	5	-1	1	21	41382	41402	CAUUGUUUCUUGUUUUUUUCA	:.. :::.::::...:::	UUCAGGUAACGAGAAGUGAUG	Cleavage		8
mtr-miR2595	UACAUUUUCUUCUUUAUGUCU	Lcu.2RBY.Chr7:474327216-474368813	4	-1	1	21	27518	27538	UACAUUUUCUUCUUUAUGUCU	.:::: ::::::::::.: :	GGACAGAAAGAAGAAAGUCUU	Cleavage		8
mtr-miR2595	UACAUUUUCUUCUUUAUGUCU	Lcu.2RBY.Chr7:474327216-474368813	4.5	-1	1	21	37432	37452	UACAUUUUCUUCUUUAUGUCU	:.:: ::::: : ::::::	UAAUAUUAAGAAUACAAUGUA	Cleavage		8
mtr-miR2595	UACAUUUUCUUCUUUAUGUCU	Lcu.2RBY.Chr7:474327216-474368813	5	-1	1	21	36430	36450	UACAUUUUCUUCUUUAUGUCU	:::::.:::.:::::	AGCUUGAAAGAGGAAGAUGUA	Cleavage		8
mtr-miR2595	UACAUUUUCUUCUUUAUGUCU	Lcu.2RBY.Chr7:474327216-474368813	5	-1	1	21	9435	9455	UACAUUUUCUUCUUUAUGUCU	:: :.:::.:.::::: :	UCCCAAAGAGAGGGAAAUGAA	Cleavage		8
mtr-miR2595	UACAUUUUCUUCUUUAUGUCU	Lcu.2RBY.Chr7:474327216-474368813	5	-1	1	21	18019	18039	UACAUUUUCUUCUUUAUGUCU	: : ::.::::. ::::: ::	AAAGAUGAAGAGAAAAAUAUA	Cleavage		8
mtr-miR2595	UACAUUUUCUUCUUUAUGUCU	Lcu.2RBY.Chr7:474327216-474368813	5	-1	1	21	25967	25987	UACAUUUUCUUCUUUAUGUCU	:.:: ::::::::.: : :	UCAUAUCAAGAAGAAGAAGAA	Cleavage		8
mtr-miR2595	UACAUUUUCUUCUUUAUGUCU	Lcu.2RBY.Chr7:474327216-474368813	5	-1	1	21	33246	33266	UACAUUUUCUUCUUUAUGUCU	:.:: ::::::::.: : :	UCAUAUCAAGAAGAAGAAGAA	Cleavage		8
mtr-miR2595	UACAUUUUCUUCUUU-AUGUCU	Lcu.2RBY.Chr7:474327216-474368813	5	-1	1	21	2830	2851	UACAUUUUCUUCUUU-AUGUCU	::: :: ::.::.::::::::	AGAAAUCAAGGAGGAAAAUGUU	Cleavage		8
lja-miR7516-5p	UAGCGGGUGUCUUCGCCUCUGA	Lcu.2RBY.Chr1:20126119-20138212	4	-1	1	22	5883	5903	UAGCGGGUGUCUUCGCCUCUGA	.:::: : ::::::::.:::.	AUAGAGAC-AAGACACCUGCUG	Cleavage		8
lja-miR7516-5p	UAGCGGGUGUCUUCGCCUCUGA	Lcu.2RBY.Chr1:20126119-20138212	4	-1	1	22	6083	6103	UAGCGGGUGUCUUCGCCUCUGA	.:::: : ::::::::.:::.	AUAGAGAC-AAGACACCUGCUG	Cleavage		8
lja-miR7516-5p	UAGCGGGUGUCUUCGCCUCUGA	Lcu.2RBY.Chr1:20126119-20138212	4	-1	1	22	6217	6237	UAGCGGGUGUCUUCGCCUCUGA	.:::: : ::::::::.:::.	AUAGAGAC-AAGACACCUGCUG	Cleavage		8
lja-miR7516-5p	UAGCGGGUGUCUUCGCCUCUGA	Lcu.2RBY.Chr1:20126119-20138212	4.5	-1	1	22	6635	6655	UAGCGGGUGUCUUCGCCUCUGA	.:::: : ::::::::.:.:.	AUAGAGAC-AAGACACCUGUUG	Cleavage		8
lja-miR7516-5p	UAGCGGGUGUCUUCGCCUCUGA	Lcu.2RBY.Chr1:20126119-20138212	4.5	-1	1	22	6702	6722	UAGCGGGUGUCUUCGCCUCUGA	.:::: : ::::::::.:.:.	AUAGAGAC-AAGACACCUGUUG	Cleavage		8
lja-miR7516-5p	UAGCGGGUGUCUUCGCCUCUGA	Lcu.2RBY.Chr1:20126119-20138212	4.5	-1	1	22	6016	6036	UAGCGGGUGUCUUCGCCUCUGA	.:::: : ::::::::.:.:.	AUAGAGAC-AAGACACCUGUUG	Cleavage		8
lja-miR7516-5p	UAGCGGGUGUCUUCGCCUCUGA	Lcu.2RBY.Chr1:20126119-20138212	5	-1	1	22	6838	6858	UAGCGGGUGUCUUCGCCUCUGA	.:::: : :::::::: :::.	AUAGAGAC-AAGACACCAGCUG	Cleavage		8
lja-miR7516-5p	UAGCGGGUGUCUUCGCCUCUGA	Lcu.2RBY.Chr1:20126119-20138212	5	-1	1	22	5948	5969	UAGCGGGUGUCUUCGCCUCUGA	::: : :::::::: :::.	GAAGAAGACAAGACACCAGCUG	Cleavage		8
tae-miR9773	UUUGUUUUUAUGUUAUUUUGUGAA	Lcu.2RBY.Chr5:132934686-132958393	4.5	-1	1	24	4349	4372	UUUGUUUUUAUGUUAUUUUGUGAA	:. :: :::.: :::::.:::	ACAAUUAAUUAAUAAAAAAAUAAA	Translation		8
tae-miR9773	UUUGUUUUUAUGUUAUUUUGUGAA	Lcu.2RBY.Chr5:132934686-132958393	4.5	-1	1	24	4415	4438	UUUGUUUUUAUGUUAUUUUGUGAA	.: : :::::.::: ::: :::	AAUAAACAAUAAUAUAUAAAAAAA	Cleavage		8
tae-miR9773	UUUGUUUUUAUGUUAUUUUGUGAA	Lcu.2RBY.Chr5:132934686-132958393	4.5	-1	1	24	6042	6065	UUUGUUUUUAUGUUAUUUUGUGAA	...::::..:::::: ::.	AGAGGGGGAUAAUGUAAAAAGAAG	Cleavage		8
tae-miR9773	UUUGUUUUUAUGUUAUUUUGUGAA	Lcu.2RBY.Chr5:132934686-132958393	5	-1	1	24	15134	15157	UUUGUUUUUAUGUUAUUUUGUGAA	::::::::.: ::::: ::...	CGCACAAAAUGAGAUAAACACGGG	Cleavage		8
tae-miR9773	UUUGUUUUUAUGUUAUUUUGUGAA	Lcu.2RBY.Chr5:132934686-132958393	5	-1	1	24	1738	1761	UUUGUUUUUAUGUUAUUUUGUGAA	:. .:::.: :::::: .:.:..	AUUUUAAAGUCACAUAAUGAUAGG	Cleavage		8
tae-miR9773	UUUGUUUUUAUGUUAUUUUGUGAA	Lcu.2RBY.Chr5:132934686-132958393	5	-1	1	24	20681	20704	UUUGUUUUUAUGUUAUUUUGUGAA	: :.:::.:.::.:::....	UCAAAAGAAUGAUAUGAAAGUGGU	Cleavage		8
tae-miR9773	UUUGUUUUUAUGUU--AUUUUGUGAA	Lcu.2RBY.Chr5:132934686-132958393	4.5	-1	1	24	6307	6332	UUUGUUUUUAUGUU--AUUUUGUGAA	: .: :.::: :::::::::: :::	UGUAAAGAAUGAAACAUAAAAAAAAA	Cleavage		8
tae-miR9773	UUUGUUUUUAUGUU--AUUUUGUGAA	Lcu.2RBY.Chr5:132934686-132958393	5	-1	1	24	3540	3565	UUUGUUUUUAUGUU--AUUUUGUGAA	:: ::. : :::::..:::::::	ACCAGAAGUUGAAACAUGGAAACAAA	Cleavage		8
aly-miR838-3p	UUUUCUUCUUCUUCUUGCACA	Lcu.2RBY.Chr7:474327216-474368813	2.5	-1	1	21	25969	25989	UUUUCUUCUUCUUCUUGCACA	:::::::::::::::.:	AUAUCAAGAAGAAGAAGAAGA	Cleavage		8
aly-miR838-3p	UUUUCUUCUUCUUCUUGCACA	Lcu.2RBY.Chr7:474327216-474368813	2.5	-1	1	21	33248	33268	UUUUCUUCUUCUUCUUGCACA	:::::::::::::::.:	AUAUCAAGAAGAAGAAGAAGA	Cleavage		8
aly-miR838-3p	UUUUCUUCUUCUUCUUGCACA	Lcu.2RBY.Chr7:474327216-474368813	3.5	-1	1	21	13977	13997	UUUUCUUCUUCUUCUUGCACA	::. ::::::::.::::.	GCCGCGUGAAGAAGAGGAAAG	Cleavage		8
aly-miR838-3p	UUUUCUUCUUCUUCUUGCACA	Lcu.2RBY.Chr5:132934686-132958393	3.5	-1	1	21	9652	9672	UUUUCUUCUUCUUCUUGCACA	::::::::::::::.:	AAUAGAAGAAGAAGAAGAAGA	Cleavage		8
aly-miR838-3p	UUUUCUUCUUCUUCUUGCACA	Lcu.2RBY.Chr5:132934686-132958393	3.5	-1	1	21	3643	3663	UUUUCUUCUUCUUCUUGCACA	: :: :::::::: :::::..	UAUGGAAGAAGAACAAGAAGG	Cleavage		8
aly-miR838-3p	UUUUCUUCUUCUUCUUGCACA	Lcu.2RBY.Chr7:474327216-474368813	4	-1	1	21	32907	32926	UUUUCUUCUUCUUCUUGCACA	::: :::::::: :::::::	GGUGAAAGAAGAA-AAGAAAA	Cleavage		8
aly-miR838-3p	UUUUCUUCUUCUUCUUGCACA	Lcu.2RBY.Chr7:474327216-474368813	4	-1	1	21	25627	25646	UUUUCUUCUUCUUCUUGCACA	::: :::::::: :::::::	GGUGAAAGAAGAA-AAGAAAA	Cleavage		8
aly-miR838-3p	UUUUCUUCUUCUUCUUGCACA	Lcu.2RBY.Chr7:474327216-474368813	4	-1	1	21	13902	13922	UUUUCUUCUUCUUCUUGCACA	:: ::.::::::::::.	AUCUCACGAGGAAGAAGAAAG	Cleavage		8
aly-miR838-3p	UUUUCUUCUUCUUCUUGCACA	Lcu.2RBY.Chr5:132934686-132958393	4	-1	1	21	10350	10370	UUUUCUUCUUCUUCUUGCACA	:::::::: ::.:::: ::.	AGUGCAAGAUGAGGAAGUAAG	Cleavage		8
aly-miR838-3p	UUUUCUUCUUCUUCUUGCACA	Lcu.2RBY.Chr5:132934686-132958393	4	-1	1	21	35	55	UUUUCUUCUUCUUCUUGCACA	:: :::::::: :::::.:	CGUCGAAGAAGAAUAAGAAGA	Cleavage		8
aly-miR838-3p	UUUUCUUCUUCUUCUUGCACA	Lcu.2RBY.Chr5:132934686-132958393	4	-1	1	21	9574	9594	UUUUCUUCUUCUUCUUGCACA	: :: .:::.:.:::: ::::	UAUGAGAGAGGGAGAAAAAAA	Cleavage		8
aly-miR838-3p	UUUUCUUCUUCUUCUUGCACA	Lcu.2RBY.Chr7:474327216-474368813	5	-1	1	21	31839	31859	UUUUCUUCUUCUUCUUGCACA	..:.::::::::.:::	AAAAGGGGGAGAAGAAGGAAA	Cleavage		8
aly-miR838-3p	UUUUCUUCUUCUUCUUGCACA	Lcu.2RBY.Chr7:474327216-474368813	5	-1	1	21	36432	36452	UUUUCUUCUUCUUCUUGCACA	:: ::::.::::: : :.:	CUUGAAAGAGGAAGAUGUAGA	Cleavage		8
aly-miR838-3p	UUUUCUUCUUCUUCUUGCACA	Lcu.2RBY.Chr5:132934686-132958393	5	-1	1	21	9692	9712	UUUUCUUCUUCUUCUUGCACA	::::::.: :::::::	UGGAAAAGAAGGAAAAGAAAA	Cleavage		8
aly-miR838-3p	UUUUCUUCUUCUUCUUGCACA	Lcu.2RBY.Chr5:132934686-132958393	5	-1	1	21	3386	3406	UUUUCUUCUUCUUCUUGCACA	: ::: ::: :::: .:.:::	UAUGCUAGAUGAAGUGGGAAA	Cleavage		8
aly-miR838-3p	UUUUCUUCUUCUUCUUGCACA	Lcu.2RBY.Chr5:132934686-132958393	5	-1	1	21	11799	11819	UUUUCUUCUUCUUCUUGCACA	:: : :.::::: :::::	UUGGCCAAAGGAAGAUGAAAA	Cleavage		8
bra-miR9563b-3p	AAAUUAAGAGAUGAAUUCUUAC	Lcu.2RBY.Chr7:474327216-474368813	4.5	-1	1	22	25984	26004	AAAUUAAGAGAUGAAUUCUUAC	:::::::.::.: :::.:::	AGAAGAAUUUAUUU-UUAGUUU	Cleavage		7
bra-miR9563b-3p	AAAUUAAGAGAUGAAUUCUUAC	Lcu.2RBY.Chr7:474327216-474368813	4.5	-1	1	22	33263	33283	AAAUUAAGAGAUGAAUUCUUAC	:::::::.::.: :::.:::	AGAAGAAUUUAUUU-UUAGUUU	Cleavage		7
bra-miR9563b-3p	AAAUUAAGAGAUGAAUUCUUAC	Lcu.2RBY.Chr7:474327216-474368813	5	-1	1	22	11531	11552	AAAUUAAGAGAUGAAUUCUUAC	:.::::: ::.::: ::::	AAAGGAAUUAAUUUCUAAAUUC	Cleavage		7
bra-miR9563b-3p	AAAUUAAGAGAUGAAUUCUUAC	Lcu.2RBY.Chr7:474327216-474368813	5	-1	1	22	25367	25388	AAAUUAAGAGAUGAAUUCUUAC	:::.:::.:: :.::.: ::	AAAAGGAUUUAUAUUUUGAGUU	Translation		7
bra-miR9563b-3p	AAAUUAAGAGAUGAAUUCUUAC	Lcu.2RBY.Chr7:474327216-474368813	5	-1	1	22	32647	32668	AAAUUAAGAGAUGAAUUCUUAC	:::.:::.:: :.::.: ::	AAAAGGAUUUAUAUUUUGAGUU	Translation		7
bra-miR9563b-3p	AAAUUAAGAGAUGAAUUCUUAC	Lcu.2RBY.Chr7:474327216-474368813	5	-1	1	22	20312	20333	AAAUUAAGAGAUGAAUUCUUAC	::::.::.:.::::: :	GUUUUAAUUUAUUUUUUAAUAU	Cleavage		7
bra-miR9563b-3p	AAAUUAAGAGAUGAAUUCUUAC	Lcu.2RBY.Chr7:474327216-474368813	5	-1	1	22	35941	35962	AAAUUAAGAGAUGAAUUCUUAC	::: ::::. :::::::	GAUUGAAAUCAUUCCUUAAUUG	Cleavage		7
bra-miR5712	AAUAUUAAUAUAAUUGGUGAG	Lcu.2RBY.Chr4:218966545-219024978	3.5	-1	1	21	35156	35176	AAUAUUAAUAUAAUUGGUGAG	..:::.::.:.::.::.::	UAUGCCAGUUGUGUUGAUGUU	Cleavage		7
bra-miR5712	AAUAUUAAUAUAAUUGGUGAG	Lcu.2RBY.Chr4:218966545-219024978	3.5	-1	1	21	40950	40970	AAUAUUAAUAUAAUUGGUGAG	..:::.::.:.::.::.::	UAUGCCAGUUGUGUUGAUGUU	Cleavage		7
bra-miR5712	AAUAUUAAUAUAAUUGGUGAG	Lcu.2RBY.Chr4:218966545-219024978	4	-1	1	21	28460	28480	AAUAUUAAUAUAAUUGGUGAG	: .::: :::::::::::	UCAAAUAAUAAUAUUAAUAUU	Cleavage		7
bra-miR5712	AAUAUUAAUAUAAUUGGUGAG	Lcu.2RBY.Chr4:218966545-219024978	4.5	-1	1	21	33696	33716	AAUAUUAAUAUAAUUGGUGAG	::.: :: :::::: ::::	ACCAUCCAUAAUAUUAUUAUU	Cleavage		7
bra-miR5712	AAUAUUAAUAUAAUUGGUGAG	Lcu.2RBY.Chr4:218966545-219024978	5	-1	1	21	28059	28078	AAUAUUAAUAUAAUUGGUGAG	:::.::::: ::: ::::::	AUCAUCAAUU-UAUCAAUAUU	Translation		7
bra-miR5712	AAUAUUAAUAUAAUUGGUGAG	Lcu.2RBY.Chr4:218966545-219024978	5	-1	1	21	45592	45611	AAUAUUAAUAUAAUUGGUGAG	:.:.:: :::::::: ::::	AUUAUCAUUUAUAUUA-UAUU	Cleavage		7
bra-miR5712	AAUAUUAAUAUAAUUG-GUGAG	Lcu.2RBY.Chr4:218966545-219024978	5	-1	1	21	27632	27653	AAUAUUAAUAUAAUUG-GUGAG	:::. . :::::::::::::	AUCAUAUUAUUAUAUUAAUAUG	Cleavage		7
ath-miR5998a	ACAGUUUGUGUUUUGUUUUGU	Lcu.2RBY.Chr1:20126119-20138212	3.5	-1	1	21	6839	6859	ACAGUUUGUGUUUUGUUUUGU	.:.::::.:::: :.::::	UAGAGACAAGACACCAGCUGU	Cleavage		7
ath-miR5998b	ACAGUUUGUGUUUUGUUUUGU	Lcu.2RBY.Chr1:20126119-20138212	3.5	-1	1	21	6839	6859	ACAGUUUGUGUUUUGUUUUGU	.:.::::.:::: :.::::	UAGAGACAAGACACCAGCUGU	Cleavage		7
ath-miR5998a	ACAGUUUGUGUUUUGUUUUGU	Lcu.2RBY.Chr1:20126119-20138212	4	-1	1	21	5950	5970	ACAGUUUGUGUUUUGUUUUGU	: ::.::::.:::: :.:::	AGAAGACAAGACACCAGCUGC	Cleavage		7
ath-miR5998b	ACAGUUUGUGUUUUGUUUUGU	Lcu.2RBY.Chr1:20126119-20138212	4	-1	1	21	5950	5970	ACAGUUUGUGUUUUGUUUUGU	: ::.::::.:::: :.:::	AGAAGACAAGACACCAGCUGC	Cleavage		7
ath-miR5998a	ACAGUUUGUGUUUUGUUUUGU	Lcu.2RBY.Chr1:20126119-20138212	4.5	-1	1	21	5917	5937	ACAGUUUGUGUUUUGUUUUGU	::.::::.:::: :..::	UGAAGACAAGACACCAGUUGC	Cleavage		7
ath-miR5998a	ACAGUUUGUGUUUUGUUUUGU	Lcu.2RBY.Chr1:20126119-20138212	4.5	-1	1	21	6940	6960	ACAGUUUGUGUUUUGUUUUGU	::.::::.:::: :..::	UGAAGACAAGACACCAGUUGC	Cleavage		7
ath-miR5998b	ACAGUUUGUGUUUUGUUUUGU	Lcu.2RBY.Chr1:20126119-20138212	4.5	-1	1	21	5917	5937	ACAGUUUGUGUUUUGUUUUGU	::.::::.:::: :..::	UGAAGACAAGACACCAGUUGC	Cleavage		7
ath-miR5998b	ACAGUUUGUGUUUUGUUUUGU	Lcu.2RBY.Chr1:20126119-20138212	4.5	-1	1	21	6940	6960	ACAGUUUGUGUUUUGUUUUGU	::.::::.:::: :..::	UGAAGACAAGACACCAGUUGC	Cleavage		7
ath-miR5998a	ACAGUUUGUGUUUUGUUUUGU	Lcu.2RBY.Chr1:20126119-20138212	5	-1	1	21	6872	6892	ACAGUUUGUGUUUUGUUUUGU	: .:.::::.:::: :..::	AGGAGACAAGACACCAGUUGC	Cleavage		7
ath-miR5998a	ACAGUUUGUGUUUUGUUUUGU	Lcu.2RBY.Chr1:20126119-20138212	5	-1	1	21	6973	6993	ACAGUUUGUGUUUUGUUUUGU	: .:.::::.:::: :..::	AGGAGACAAGACACCAGUUGC	Cleavage		7
ath-miR5998a	ACAGUUUGUGUUUUGUUUUGU	Lcu.2RBY.Chr1:20126119-20138212	5	-1	1	21	5884	5904	ACAGUUUGUGUUUUGUUUUGU	.:.::::.:::: .::::	UAGAGACAAGACACCUGCUGU	Cleavage		7
ath-miR5998b	ACAGUUUGUGUUUUGUUUUGU	Lcu.2RBY.Chr1:20126119-20138212	5	-1	1	21	6872	6892	ACAGUUUGUGUUUUGUUUUGU	: .:.::::.:::: :..::	AGGAGACAAGACACCAGUUGC	Cleavage		7
ath-miR5998b	ACAGUUUGUGUUUUGUUUUGU	Lcu.2RBY.Chr1:20126119-20138212	5	-1	1	21	6973	6993	ACAGUUUGUGUUUUGUUUUGU	: .:.::::.:::: :..::	AGGAGACAAGACACCAGUUGC	Cleavage		7
ath-miR5998b	ACAGUUUGUGUUUUGUUUUGU	Lcu.2RBY.Chr1:20126119-20138212	5	-1	1	21	5884	5904	ACAGUUUGUGUUUUGUUUUGU	.:.::::.:::: .::::	UAGAGACAAGACACCUGCUGU	Cleavage		7
gra-miR8706a	AGUUUUAGGAUUGAUUUGAUGAAA	Lcu.2RBY.Chr7:474327216-474368813	3.5	-1	1	24	11906	11929	AGUUUUAGGAUUGAUUUGAUGAAA	:: : ::::::.::::::::	AAACACAAUAUCAAUUCUAAAACU	Cleavage		7
gra-miR8706b	AGUUUUAGGAUUGAUUUGAUGAAA	Lcu.2RBY.Chr7:474327216-474368813	3.5	-1	1	24	11906	11929	AGUUUUAGGAUUGAUUUGAUGAAA	:: : ::::::.::::::::	AAACACAAUAUCAAUUCUAAAACU	Cleavage		7
gra-miR8706a	AGUUUUAGGAUUGAUUUGAUGAAA	Lcu.2RBY.Chr7:474327216-474368813	4	-1	1	24	11294	11317	AGUUUUAGGAUUGAUUUGAUGAAA	:: ::: : ::::::::::	GAAACUCUAAUGAUUCCUAAAACU	Translation		7
gra-miR8706b	AGUUUUAGGAUUGAUUUGAUGAAA	Lcu.2RBY.Chr7:474327216-474368813	4	-1	1	24	11294	11317	AGUUUUAGGAUUGAUUUGAUGAAA	:: ::: : ::::::::::	GAAACUCUAAUGAUUCCUAAAACU	Translation		7
gra-miR8706a	AGUUUUAGGAUUGAUUUGAUGAAA	Lcu.2RBY.Chr7:474327216-474368813	4.5	-1	1	24	14714	14737	AGUUUUAGGAUUGAUUUGAUGAAA	:.::: .:::.:::: :.:	AAAUCUUAAACUAAUUCUAAUAUU	Cleavage		7
gra-miR8706b	AGUUUUAGGAUUGAUUUGAUGAAA	Lcu.2RBY.Chr7:474327216-474368813	4.5	-1	1	24	14714	14737	AGUUUUAGGAUUGAUUUGAUGAAA	:.::: .:::.:::: :.:	AAAUCUUAAACUAAUUCUAAUAUU	Cleavage		7
gra-miR8706a	AGUUUUAGGAUUGAUUUGAUGAAA	Lcu.2RBY.Chr7:474327216-474368813	5	-1	1	24	5235	5258	AGUUUUAGGAUUGAUUUGAUGAAA	: .:.::..::::::..::	AUCGACUAGAUUGAUCCUAGGACA	Cleavage		7
gra-miR8706a	AGUUUUAGGAUUGAUUUGAUGAAA	Lcu.2RBY.Chr7:474327216-474368813	5	-1	1	24	14630	14653	AGUUUUAGGAUUGAUUUGAUGAAA	::. ::: : .::: .:::::.:	AUUUUUCACACUAAUAUUAAAAUU	Cleavage		7
gra-miR8706a	AGUUUUAGGAUUGAUUUGAUGAAA	Lcu.2RBY.Chr7:474327216-474368813	5	-1	1	24	21559	21582	AGUUUUAGGAUUGAUUUGAUGAAA	:.: ::::.::.::. ::::	AACCGUACAAUCGAUUCUGUAACU	Cleavage		7
gra-miR8706b	AGUUUUAGGAUUGAUUUGAUGAAA	Lcu.2RBY.Chr7:474327216-474368813	5	-1	1	24	5235	5258	AGUUUUAGGAUUGAUUUGAUGAAA	: .:.::..::::::..::	AUCGACUAGAUUGAUCCUAGGACA	Cleavage		7
gra-miR8706b	AGUUUUAGGAUUGAUUUGAUGAAA	Lcu.2RBY.Chr7:474327216-474368813	5	-1	1	24	14630	14653	AGUUUUAGGAUUGAUUUGAUGAAA	::. ::: : .::: .:::::.:	AUUUUUCACACUAAUAUUAAAAUU	Cleavage		7
gra-miR8706b	AGUUUUAGGAUUGAUUUGAUGAAA	Lcu.2RBY.Chr7:474327216-474368813	5	-1	1	24	21559	21582	AGUUUUAGGAUUGAUUUGAUGAAA	:.: ::::.::.::. ::::	AACCGUACAAUCGAUUCUGUAACU	Cleavage		7
gra-miR8706a	AGUUUUAGGAUUGAU-UUGAUGAAA	Lcu.2RBY.Chr7:474327216-474368813	2.5	-1	1	24	14605	14629	AGUUUUAGGAUUGAU-UUGAUGAAA	: :::: ::::::.::::::::	CCGCUUCAAUAUCAAUUCUAAAACU	Cleavage		7
gra-miR8706b	AGUUUUAGGAUUGAU-UUGAUGAAA	Lcu.2RBY.Chr7:474327216-474368813	2.5	-1	1	24	14605	14629	AGUUUUAGGAUUGAU-UUGAUGAAA	: :::: ::::::.::::::::	CCGCUUCAAUAUCAAUUCUAAAACU	Cleavage		7
stu-miR7981-3p	AUAGGACUUUAGUUUAGUUAAGGU	Lcu.2RBY.Chr7:474327216-474368813	3.5	-1	1	24	23504	23527	AUAGGACUUUAGUUUAGUUAAGGU	:.:: :::.::::::..:.:	AUGAUGACAAAAUUAAAGUUUUGU	Cleavage		7
stu-miR7981-3p	AUAGGACUUUAGUUUAGUUAAGGU	Lcu.2RBY.Chr7:474327216-474368813	4	-1	1	24	6686	6709	AUAGGACUUUAGUUUAGUUAAGGU	::::.:: :::::::::	CUCACCACUAGACCAAAGUCCUAG	Translation		7
stu-miR7981-3p	AUAGGACUUUAGUUUAGUUAAGGU	Lcu.2RBY.Chr7:474327216-474368813	4.5	-1	1	24	6732	6755	AUAGGACUUUAGUUUAGUUAAGGU	.: : :::..:::::::::: :	CUCAUCACUGGACUAAAGUCCAAC	Cleavage		7
stu-miR7981-3p	AUAGGACUUUAGUUUAGUUAAGGU	Lcu.2RBY.Chr7:474327216-474368813	4.5	-1	1	24	11681	11704	AUAGGACUUUAGUUUAGUUAAGGU	::. :: . : :::::.:::.:::	ACUCUAUUAAUACUAAGGUCUUAU	Cleavage		7
stu-miR7981-3p	AUAGGACUUUAGUUUAGUUAAGGU	Lcu.2RBY.Chr7:474327216-474368813	5	-1	1	24	36313	36336	AUAGGACUUUAGUUUAGUUAAGGU	: :: ::::. ::: :.::::	AAAUAAAAUAAAUAAAAUUUCUAU	Translation		7
stu-miR7981-3p	AUAGGACUUUAGUUUAGUUAAGGU	Lcu.2RBY.Chr7:474327216-474368813	5	-1	1	24	23545	23568	AUAGGACUUUAGUUUAGUUAAGGU	: :: ::::. ::: :.::::	AAAUAAAAUAAAUAAAAUUUCUAU	Translation		7
stu-miR7981-3p	AUAGGACUUUAGUUUAGUUAAGGU	Lcu.2RBY.Chr7:474327216-474368813	5	-1	1	24	26875	26898	AUAGGACUUUAGUUUAGUUAAGGU	: :: ::::::::: .:::	AAGUGAAGGAAACUAAAGCUCUAG	Cleavage		7
zma-miR393a-3p	AUCAGUGCAAUCCCUUUGGAAU	Lcu.2RBY.Chr5:37183597-37189152	2.5	-1	1	22	4178	4199	AUCAGUGCAAUCCCUUUGGAAU	:::: :::::::::: ::::::	AUUCAAAAGGGAUUGAACUGAU	Cleavage		7
zma-miR393a-3p	AUCAGUGCAAUCCCUUUGGAAU	Lcu.2RBY.Chr5:37183597-37189152	2.5	-1	1	22	4221	4242	AUCAGUGCAAUCCCUUUGGAAU	:::: :::::::::: ::::::	AUUCAAAAGGGAUUGAACUGAU	Cleavage		7
zma-miR393a-3p	AUCAGUGCAAUCCCUUUGGAAU	Lcu.2RBY.Chr5:37183597-37189152	2.5	-1	1	22	4264	4285	AUCAGUGCAAUCCCUUUGGAAU	:::: :::::::::: ::::::	AUUCAAAAGGGAUUGAACUGAU	Cleavage		7
zma-miR393a-3p	AUCAGUGCAAUCCCUUUGGAAU	Lcu.2RBY.Chr5:37183597-37189152	3	-1	1	22	3739	3760	AUCAGUGCAAUCCCUUUGGAAU	:::. :::::::::: ::::::	AUUUAAAAGGGAUUGAACUGAU	Cleavage		7
zma-miR393a-3p	AUCAGUGCAAUCCCUUUGGAAU	Lcu.2RBY.Chr5:37183597-37189152	4	-1	1	22	3123	3144	AUCAGUGCAAUCCCUUUGGAAU	:::: ::::: :::: ::::::	AUUCAAAAGGAAUUGAACUGAU	Cleavage		7
zma-miR393a-3p	AUCAGUGCAAUCCCUUUGGAAU	Lcu.2RBY.Chr5:37183597-37189152	4	-1	1	22	3166	3187	AUCAGUGCAAUCCCUUUGGAAU	:::: ::::: :::: ::::::	AUUCAAAAGGAAUUGAACUGAU	Cleavage		7
zma-miR393a-3p	AUCAGUGCAAUCCCUUUGGAAU	Lcu.2RBY.Chr5:37183597-37189152	4	-1	1	22	3652	3673	AUCAGUGCAAUCCCUUUGGAAU	:::: ::::: :::: ::::::	AUUCAAAAGGAAUUGGACUGAU	Cleavage		7
stu-miR156f-3p	CUCACUUCUCUUUCUGUCAAUC	Lcu.2RBY.Chr4:218966545-219024978	4	-1	1	22	51799	51820	CUCACUUCUCUUUCUGUCAAUC	: :: ::::::::.:: :::	CUUAGAGAGAAAGAGGAGAGAG	Cleavage		7
stu-miR156f-3p	CUCACUUCUCUUUCUGUCAAUC	Lcu.2RBY.Chr4:218966545-219024978	4.5	-1	1	22	3349	3370	CUCACUUCUCUUUCUGUCAAUC	:: :::::.: :::::: ::	CUUUUACAGAGAAAGAAGUUAG	Translation		7
stu-miR156f-3p	CUCACUUCUCUUUCUGUCAAUC	Lcu.2RBY.Chr4:218966545-219024978	4.5	-1	1	22	20819	20840	CUCACUUCUCUUUCUGUCAAUC	:: ::: :::. :::::::	UUCUGUCAGCAAGGCAAGUGAG	Cleavage		7
stu-miR156f-3p	CUCACUUCUCUUUCUGUCAAUC	Lcu.2RBY.Chr4:218966545-219024978	4.5	-1	1	22	42946	42966	CUCACUUCUCUUUCUGUCAAUC	:::: :::. :::::::.:	AUGUGAC-GAAGAAGAAGUGGG	Translation		7
stu-miR156f-3p	CUCACUUCUCUUUCUGUCAAUC	Lcu.2RBY.Chr4:218966545-219024978	4.5	-1	1	22	37108	37128	CUCACUUCUCUUUCUGUCAAUC	:::: :::. :::::::.:	AUGUGAC-GAAGAAGAAGUGGG	Translation		7
stu-miR156f-3p	CUCACUUCUCUUUCUGUCAAUC	Lcu.2RBY.Chr4:218966545-219024978	5	-1	1	22	30068	30089	CUCACUUCUCUUUCUGUCAAUC	: :: :.. :.::: :::::::	GUUUUAUGAAGAGAAAAGUGAG	Cleavage		7
stu-miR156f-3p	CUCACUUCUCUUUCUGUCAAUC	Lcu.2RBY.Chr4:218966545-219024978	5	-1	1	22	3290	3311	CUCACUUCUCUUUCUGUCAAUC	:.. ::.:::::::: ::	UGCAGGUUGAGAGAGAAGUUAG	Cleavage		7
zma-miR393c-3p	GUCAGUGCAAUCCCUUUGGAAU	Lcu.2RBY.Chr5:37183597-37189152	3	-1	1	22	4178	4199	GUCAGUGCAAUCCCUUUGGAAU	:::: :::::::::: :::::.	AUUCAAAAGGGAUUGAACUGAU	Cleavage		7
zma-miR393c-3p	GUCAGUGCAAUCCCUUUGGAAU	Lcu.2RBY.Chr5:37183597-37189152	3	-1	1	22	4221	4242	GUCAGUGCAAUCCCUUUGGAAU	:::: :::::::::: :::::.	AUUCAAAAGGGAUUGAACUGAU	Cleavage		7
zma-miR393c-3p	GUCAGUGCAAUCCCUUUGGAAU	Lcu.2RBY.Chr5:37183597-37189152	3	-1	1	22	4264	4285	GUCAGUGCAAUCCCUUUGGAAU	:::: :::::::::: :::::.	AUUCAAAAGGGAUUGAACUGAU	Cleavage		7
zma-miR393c-3p	GUCAGUGCAAUCCCUUUGGAAU	Lcu.2RBY.Chr5:37183597-37189152	3.5	-1	1	22	3739	3760	GUCAGUGCAAUCCCUUUGGAAU	:::. :::::::::: :::::.	AUUUAAAAGGGAUUGAACUGAU	Cleavage		7
zma-miR393c-3p	GUCAGUGCAAUCCCUUUGGAAU	Lcu.2RBY.Chr5:37183597-37189152	4.5	-1	1	22	3123	3144	GUCAGUGCAAUCCCUUUGGAAU	:::: ::::: :::: :::::.	AUUCAAAAGGAAUUGAACUGAU	Cleavage		7
zma-miR393c-3p	GUCAGUGCAAUCCCUUUGGAAU	Lcu.2RBY.Chr5:37183597-37189152	4.5	-1	1	22	3166	3187	GUCAGUGCAAUCCCUUUGGAAU	:::: ::::: :::: :::::.	AUUCAAAAGGAAUUGAACUGAU	Cleavage		7
zma-miR393c-3p	GUCAGUGCAAUCCCUUUGGAAU	Lcu.2RBY.Chr5:37183597-37189152	4.5	-1	1	22	3652	3673	GUCAGUGCAAUCCCUUUGGAAU	:::: ::::: :::: :::::.	AUUCAAAAGGAAUUGGACUGAU	Cleavage		7
cpa-miR8136	UAAAGUGGAAUUGGGAUAAUA	Lcu.2RBY.Chr7:474327216-474368813	4.5	-1	1	21	7561	7581	UAAAGUGGAAUUGGGAUAAUA	:::::.::: :: :.:::.	ACUUAUCUCAACUCAAUUUUG	Translation		7
cpa-miR8136	UAAAGUGGAAUUGGGAUAAUA	Lcu.2RBY.Chr7:474327216-474368813	4.5	-1	1	21	37507	37527	UAAAGUGGAAUUGGGAUAAUA	::::.:::: :: .::::.	AUUUAUUCCAAGUCAGCUUUG	Translation		7
cpa-miR8136	UAAAGUGGAAUUGGGAUAAUA	Lcu.2RBY.Chr7:474327216-474368813	4.5	-1	1	21	8038	8058	UAAAGUGGAAUUGGGAUAAUA	:: ::::::::.::: : :	CUUUCUCCCAAUUUCACGUAA	Cleavage		7
cpa-miR8136	UAAAGUGGAAUUGGGAUAAUA	Lcu.2RBY.Chr7:474327216-474368813	5	-1	1	21	8092	8112	UAAAGUGGAAUUGGGAUAAUA	:: ::.:. :::..:.::::	AAUAAUUCUUAUUUUAUUUUA	Cleavage		7
cpa-miR8136	UAAAGUGGAAUUGGGAUAAUA	Lcu.2RBY.Chr7:474327216-474368813	5	-1	1	21	5321	5341	UAAAGUGGAAUUGGGAUAAUA	:::.:::::: . :::::	ACGUAUUCCAAUUGUUCUUUA	Cleavage		7
cpa-miR8136	UAAAGUGGAAUUGGGAUAAUA	Lcu.2RBY.Chr7:474327216-474368813	5	-1	1	21	20663	20683	UAAAGUGGAAUUGGGAUAAUA	: : ::...::::..:.:::	UUUAAUUUUAAUUUUAUUUUU	Cleavage		7
cpa-miR8136	UAAAGUGGAAUUGGGAUAAUA	Lcu.2RBY.Chr7:474327216-474368813	5	-1	1	21	261	281	UAAAGUGGAAUUGGGAUAAUA	:: :.... :::.::::::	CCUUUUUUUGCUUCUACUUUA	Translation		7
bdi-miR393b-3p	UCAGUGCAAUCCCUUUGGAAU	Lcu.2RBY.Chr5:37183597-37189152	2.5	-1	1	21	4178	4198	UCAGUGCAAUCCCUUUGGAAU	:::: :::::::::: :::::	AUUCAAAAGGGAUUGAACUGA	Cleavage		7
bdi-miR393b-3p	UCAGUGCAAUCCCUUUGGAAU	Lcu.2RBY.Chr5:37183597-37189152	2.5	-1	1	21	4221	4241	UCAGUGCAAUCCCUUUGGAAU	:::: :::::::::: :::::	AUUCAAAAGGGAUUGAACUGA	Cleavage		7
bdi-miR393b-3p	UCAGUGCAAUCCCUUUGGAAU	Lcu.2RBY.Chr5:37183597-37189152	2.5	-1	1	21	4264	4284	UCAGUGCAAUCCCUUUGGAAU	:::: :::::::::: :::::	AUUCAAAAGGGAUUGAACUGA	Cleavage		7
osa-miR393b-3p	UCAGUGCAAUCCCUUUGGAAU	Lcu.2RBY.Chr5:37183597-37189152	2.5	-1	1	21	4178	4198	UCAGUGCAAUCCCUUUGGAAU	:::: :::::::::: :::::	AUUCAAAAGGGAUUGAACUGA	Cleavage		7
osa-miR393b-3p	UCAGUGCAAUCCCUUUGGAAU	Lcu.2RBY.Chr5:37183597-37189152	2.5	-1	1	21	4221	4241	UCAGUGCAAUCCCUUUGGAAU	:::: :::::::::: :::::	AUUCAAAAGGGAUUGAACUGA	Cleavage		7
osa-miR393b-3p	UCAGUGCAAUCCCUUUGGAAU	Lcu.2RBY.Chr5:37183597-37189152	2.5	-1	1	21	4264	4284	UCAGUGCAAUCCCUUUGGAAU	:::: :::::::::: :::::	AUUCAAAAGGGAUUGAACUGA	Cleavage		7
bdi-miR393b-3p	UCAGUGCAAUCCCUUUGGAAU	Lcu.2RBY.Chr5:37183597-37189152	3	-1	1	21	3739	3759	UCAGUGCAAUCCCUUUGGAAU	:::. :::::::::: :::::	AUUUAAAAGGGAUUGAACUGA	Cleavage		7
osa-miR393b-3p	UCAGUGCAAUCCCUUUGGAAU	Lcu.2RBY.Chr5:37183597-37189152	3	-1	1	21	3739	3759	UCAGUGCAAUCCCUUUGGAAU	:::. :::::::::: :::::	AUUUAAAAGGGAUUGAACUGA	Cleavage		7
bdi-miR393b-3p	UCAGUGCAAUCCCUUUGGAAU	Lcu.2RBY.Chr5:37183597-37189152	4	-1	1	21	3123	3143	UCAGUGCAAUCCCUUUGGAAU	:::: ::::: :::: :::::	AUUCAAAAGGAAUUGAACUGA	Translation		7
bdi-miR393b-3p	UCAGUGCAAUCCCUUUGGAAU	Lcu.2RBY.Chr5:37183597-37189152	4	-1	1	21	3166	3186	UCAGUGCAAUCCCUUUGGAAU	:::: ::::: :::: :::::	AUUCAAAAGGAAUUGAACUGA	Translation		7
bdi-miR393b-3p	UCAGUGCAAUCCCUUUGGAAU	Lcu.2RBY.Chr5:37183597-37189152	4	-1	1	21	3652	3672	UCAGUGCAAUCCCUUUGGAAU	:::: ::::: :::: :::::	AUUCAAAAGGAAUUGGACUGA	Translation		7
osa-miR393b-3p	UCAGUGCAAUCCCUUUGGAAU	Lcu.2RBY.Chr5:37183597-37189152	4	-1	1	21	3123	3143	UCAGUGCAAUCCCUUUGGAAU	:::: ::::: :::: :::::	AUUCAAAAGGAAUUGAACUGA	Translation		7
osa-miR393b-3p	UCAGUGCAAUCCCUUUGGAAU	Lcu.2RBY.Chr5:37183597-37189152	4	-1	1	21	3166	3186	UCAGUGCAAUCCCUUUGGAAU	:::: ::::: :::: :::::	AUUCAAAAGGAAUUGAACUGA	Translation		7
osa-miR393b-3p	UCAGUGCAAUCCCUUUGGAAU	Lcu.2RBY.Chr5:37183597-37189152	4	-1	1	21	3652	3672	UCAGUGCAAUCCCUUUGGAAU	:::: ::::: :::: :::::	AUUCAAAAGGAAUUGGACUGA	Translation		7
aly-miR856-3p	UGAUGUUAUUUGUGGUAUAAA	Lcu.2RBY.Chr4:218966545-219024978	4	-1	1	21	10592	10612	UGAUGUUAUUUGUGGUAUAAA	:::::::::: :::: ::	CACAUACCACAAACAACAACA	Cleavage		7
aly-miR856-3p	UGAUGUUAUUUGUGGUAUAAA	Lcu.2RBY.Chr4:218966545-219024978	4.5	-1	1	21	6576	6596	UGAUGUUAUUUGUGGUAUAAA	: :::::::::. ::::: :	AUCAUACCACAAGCAACAUAA	Cleavage		7
aly-miR856-3p	UGAUGUUAUUUGUGGUAUAAA	Lcu.2RBY.Chr4:218966545-219024978	4.5	-1	1	21	9914	9934	UGAUGUUAUUUGUGGUAUAAA	: :::::::::. ::::: :	AUCAUACCACAAGCAACAUAA	Cleavage		7
aly-miR856-3p	UGAUGUUAUUUGUGGUAUAAA	Lcu.2RBY.Chr4:218966545-219024978	4.5	-1	1	21	7453	7473	UGAUGUUAUUUGUGGUAUAAA	:::::::::: ::.: ::	CACAUACCACAAACAAUAACA	Cleavage		7
aly-miR856-3p	UGAUGUUAUUUGUGGUAUAAA	Lcu.2RBY.Chr4:218966545-219024978	5	-1	1	21	30925	30945	UGAUGUUAUUUGUGGUAUAAA	::::::. :.:::::: : ::	UUUAUAUAAUAAAUAAGAGCA	Cleavage		7
aly-miR856-3p	UGAUGUUAUUUGUGGUAUAAA	Lcu.2RBY.Chr4:218966545-219024978	5	-1	1	21	47520	47540	UGAUGUUAUUUGUGGUAUAAA	:::::::...:::....:.	GUUAUACCGUGAAUGGUGUUU	Cleavage		7
aly-miR856-3p	UGAUGUUAUUUGUGGUAUAAA	Lcu.2RBY.Chr4:218966545-219024978	5	-1	1	21	11211	11231	UGAUGUUAUUUGUGGUAUAAA	: :::: ....::::.:::	GCUUUACCCUGGGUAACGUCA	Cleavage		7
ath-miR4239	UUUGUUAUUUUCGCAUGCUCC	Lcu.2RBY.Chr7:474327216-474368813	5	-1	1	21	28795	28815	UUUGUUAUUUUCGCAUGCUCC	: ::::::. :.:: ..::::	GAAGCAUGUCAGAAAGGCAAA	Cleavage		7
ath-miR4239	UUUGUUAUUUUCGCAUGCUCC	Lcu.2RBY.Chr7:474327216-474368813	5	-1	1	21	10018	10038	UUUGUUAUUUUCGCAUGCUCC	::: :::::::.::::	AAGACAUCAGAAAAUAGCAAA	Cleavage		7
ath-miR4239	UUUGUUAUUUUCGCAUGCUCC	Lcu.2RBY.Chr7:474327216-474368813	5	-1	1	21	25182	25202	UUUGUUAUUUUCGCAUGCUCC	: :.::.: :.::::..::	UUACCGUGUGCAGAUAAUGAA	Translation		7
ath-miR4239	UUUGUUAUUUUCGCAUGCUCC	Lcu.2RBY.Chr7:474327216-474368813	5	-1	1	21	32462	32482	UUUGUUAUUUUCGCAUGCUCC	: :.::.: :.::::..::	UUACCGUGUGCAGAUAAUGAA	Translation		7
ath-miR4239	UUUGUUAUUUUCGCAUGCUCC	Lcu.2RBY.Chr7:474327216-474368813	5	-1	1	21	37010	37030	UUUGUUAUUUUCGCAUGCUCC	.::: :::::::.:: :.	UUGGCAAACGAAAAUGACUAG	Cleavage		7
ath-miR4239	UUUGUUAUUUUCGC--AUGCUCC	Lcu.2RBY.Chr7:474327216-474368813	4	-1	1	21	9939	9961	UUUGUUAUUUUCGC--AUGCUCC	: : ::: ::::::.:::::::	GAAACAUCAGCGAAAGUAACAAA	Cleavage		7
ath-miR4239	UUUGUUAUUUUCGC--AUGCUCC	Lcu.2RBY.Chr7:474327216-474368813	5	-1	1	21	9871	9893	UUUGUUAUUUUCGC--AUGCUCC	: : ::: ::::::: ::::::	GAAACAUCAGCGAAAACAACAAA	Cleavage		7
zma-miR2275d-3p	UUUGUUUUCCUCUAAUAUCUCA	Lcu.2RBY.Chr4:218966545-219024978	4	-1	1	22	19814	19835	UUUGUUUUCCUCUAAUAUCUCA	.:::.: ::::::::. ::.	GAGGAUGUCAGAGGAAAGAAAG	Cleavage		7
zma-miR2275d-3p	UUUGUUUUCCUCUAAUAUCUCA	Lcu.2RBY.Chr4:218966545-219024978	4	-1	1	22	31548	31569	UUUGUUUUCCUCUAAUAUCUCA	.:::.: ::::::::. ::.	GAGGAUGUCAGAGGAAAGAAAG	Cleavage		7
zma-miR2275d-3p	UUUGUUUUCCUCUAAUAUCUCA	Lcu.2RBY.Chr4:218966545-219024978	4	-1	1	22	33835	33856	UUUGUUUUCCUCUAAUAUCUCA	: :: : :::::::::: :.:	CGUGAAAAUAGAGGAAAAAAGA	Cleavage		7
zma-miR2275d-3p	UUUGUUUUCCUCUAAUAUCUCA	Lcu.2RBY.Chr4:218966545-219024978	4	-1	1	22	39578	39599	UUUGUUUUCCUCUAAUAUCUCA	:: : :::::::::: :.:	CAUGAAAAUAGAGGAAAAAAGA	Cleavage		7
zma-miR2275d-3p	UUUGUUUUCCUCUAAUAUCUCA	Lcu.2RBY.Chr4:218966545-219024978	4.5	-1	1	22	29178	29199	UUUGUUUUCCUCUAAUAUCUCA	: :.:::: .::::::.:::	AGUGGUAUUUUGGGAAAAUAAA	Cleavage		7
zma-miR2275d-3p	UUUGUUUUCCUCUAAUAUCUCA	Lcu.2RBY.Chr4:218966545-219024978	4.5	-1	1	22	45732	45753	UUUGUUUUCCUCUAAUAUCUCA	:: :: : :::::::::: :..	UGUGAAAAUAGAGGAAAAAAGG	Cleavage		7
zma-miR2275d-3p	UUUGUUUUCCUCUAAUAUCUCA	Lcu.2RBY.Chr4:218966545-219024978	5	-1	1	22	30226	30247	UUUGUUUUCCUCUAAUAUCUCA	:: ::::: ::.: ::::.: :	UGUGAUAUGAGGGUAAAAUACA	Cleavage		7
bdi-miR5057	AAAUUUCAAAUCAUUUUGACA	Lcu.2RBY.Chr4:218966545-219024978	4	-1	1	21	12399	12419	AAAUUUCAAAUCAUUUUGACA	: :::.:.: :::: ::::::	UAUCAGAGUAAUUUAAAAUUU	Cleavage		6
bdi-miR5057	AAAUUUCAAAUCAUUUUGACA	Lcu.2RBY.Chr4:218966545-219024978	5	-1	1	21	21903	21923	AAAUUUCAAAUCAUUUUGACA	:::.::: .:::::..:::	CGUCGAAACCGUUUGAGGUUU	Cleavage		6
bdi-miR5057	AAAUUUCAAAUCAUUUUGACA	Lcu.2RBY.Chr4:218966545-219024978	5	-1	1	21	29394	29414	AAAUUUCAAAUCAUUUUGACA	: .:::: : ::::.:::::	AGGUAAAAGGUUUUGGAAUUU	Translation		6
bdi-miR5057	AAAUUUCAAAUCAUUUUGACA	Lcu.2RBY.Chr4:218966545-219024978	5	-1	1	21	4658	4678	AAAUUUCAAAUCAUUUUGACA	.:::::.::::.:: ::	GUGGGAAAUGGUUUGGAAAUU	Cleavage		6
bdi-miR5057	AAAUUUCAAAUCAUUUUGACA	Lcu.2RBY.Chr4:218966545-219024978	5	-1	1	21	5813	5833	AAAUUUCAAAUCAUUUUGACA	: :::::::::::::	UUAGCAUAUGAUUUGAAAUUA	Cleavage		6
bdi-miR5057	AAAUUUCAAAUCAUUUUGACA	Lcu.2RBY.Chr4:218966545-219024978	5	-1	1	21	481	501	AAAUUUCAAAUCAUUUUGACA	: ..:::::::: :::: :	AUUGGGAAUGAUUUCAAAUCU	Cleavage		6
zma-miR2275d-5p	AGAGUUGGAGGAAAGAAAACU	Lcu.2RBY.Chr7:474327216-474368813	3.5	-1	1	21	14157	14177	AGAGUUGGAGGAAAGAAAACU	::::::::.::..: .:::	UUUUUUCUUUUCUUUAUUUCU	Cleavage		6
zma-miR2275d-5p	AGAGUUGGAGGAAAGAAAACU	Lcu.2RBY.Chr7:474327216-474368813	3.5	-1	1	21	13588	13608	AGAGUUGGAGGAAAGAAAACU	::::: :::.:..::.:.:	GUUUUUCAUUCUUUUAAUUUU	Cleavage		6
zma-miR2275d-5p	AGAGUUGGAGGAAAGAAAACU	Lcu.2RBY.Chr7:474327216-474368813	4	-1	1	21	15835	15855	AGAGUUGGAGGAAAGAAAACU	::::: :: ::.:::.:.:	GAUUUUCAUUGCUUCAAUUUU	Translation		6
zma-miR2275d-5p	AGAGUUGGAGGAAAGAAAACU	Lcu.2RBY.Chr7:474327216-474368813	4.5	-1	1	21	19899	19919	AGAGUUGGAGGAAAGAAAACU	:::.::::.:::: .:.:	UCAUUUUUUUCUUCCACUUUU	Cleavage		6
zma-miR2275d-5p	AGAGUUGGAGGAAAGAAAACU	Lcu.2RBY.Chr7:474327216-474368813	4.5	-1	1	21	3292	3312	AGAGUUGGAGGAAAGAAAACU	: :::: :: :::. ::::::	AAUUUUGUUCCCUUAAACUCU	Cleavage		6
zma-miR2275d-5p	AGAGUUGGAGGAAAGAAAACU	Lcu.2RBY.Chr7:474327216-474368813	5	-1	1	21	31801	31821	AGAGUUGGAGGAAAGAAAACU	::::::.:::.:::..:. :	AGUUUUUUUUUCUCUGAUACC	Cleavage		6
aly-miR837-5p	CAUUGUUUCUUGUUUUUUUCA	Lcu.2RBY.Chr7:474327216-474368813	3.5	-1	1	21	19710	19730	CAUUGUUUCUUGUUUUUUUCA	:: ::::.::::.:.:::	AUAAUAAAAUAAGAGAUAAUA	Cleavage		6
aly-miR837-5p	CAUUGUUUCUUGUUUUUUUCA	Lcu.2RBY.Chr7:474327216-474368813	4	-1	1	21	28589	28609	CAUUGUUUCUUGUUUUUUUCA	..::. : :::::::::::	AUGGAAGUAGAAGAAACAAUG	Cleavage		6
aly-miR837-5p	CAUUGUUUCUUGUUUUUUUCA	Lcu.2RBY.Chr7:474327216-474368813	4.5	-1	1	21	37123	37143	CAUUGUUUCUUGUUUUUUUCA	::::::::.: ::.:::	CCUAAAAAACAGGUAAUAAUU	Cleavage		6
aly-miR837-5p	CAUUGUUUCUUGUUUUUUUCA	Lcu.2RBY.Chr7:474327216-474368813	5	-1	1	21	21974	21994	CAUUGUUUCUUGUUUUUUUCA	.::::::.:::.:.:.:	GCGAAAAAAUAAGGAGCGAAC	Cleavage		6
aly-miR837-5p	CAUUGUUUCUUGUUUUUUUCA	Lcu.2RBY.Chr7:474327216-474368813	5	-1	1	21	16174	16194	CAUUGUUUCUUGUUUUUUUCA	..:.::: .:::.:::::	AUGGAGAAAGGAGAGACAAUA	Cleavage		6
aly-miR837-5p	CAUUGUUUCUUGUUUUUUUCA	Lcu.2RBY.Chr7:474327216-474368813	5	-1	1	21	12679	12699	CAUUGUUUCUUGUUUUUUUCA	:: ::::.: :::.::::	CAAAUAAAAUAUCAAAUAAUG	Translation		6
stu-miR8046-3p	CGCUGAAAUUUCGAUCAUAAU	Lcu.2RBY.Chr4:218966545-219024978	3	-1	1	21	2009	2029	CGCUGAAAUUUCGAUCAUAAU	:::: ::.:::::::::: :	CUUAUUAUUGAAAUUUCAGGG	Cleavage		6
stu-miR8046-3p	CGCUGAAAUUUCGAUCAUAAU	Lcu.2RBY.Chr4:218966545-219024978	4.5	-1	1	21	41966	41986	CGCUGAAAUUUCGAUCAUAAU	::::::.:.:.:::.. .:	GAUAUGAUUGGAGUUUUGUUG	Cleavage		6
stu-miR8046-3p	CGCUGAAAUUUCGAUCAUAAU	Lcu.2RBY.Chr4:218966545-219024978	4.5	-1	1	21	54209	54229	CGCUGAAAUUUCGAUCAUAAU	:.: ::.:::::::. :.:	CAUGUAAUUGAAAUUUUUGUG	Cleavage		6
stu-miR8046-3p	CGCUGAAAUUUCGAUCAUAAU	Lcu.2RBY.Chr4:218966545-219024978	5	-1	1	21	36161	36181	CGCUGAAAUUUCGAUCAUAAU	::::::.:.:.:::. :.	GAUAUGAUUGGAGUUUUUGUU	Cleavage		6
stu-miR8046-3p	CGCUGAAAUUUCGAUCAUAAU	Lcu.2RBY.Chr4:218966545-219024978	5	-1	1	21	24453	24473	CGCUGAAAUUUCGAUCAUAAU	:.::: .:::::::.. .:	UAUGUGAAUGAAAUUUUGUUG	Cleavage		6
stu-miR8046-3p	CGCUGAAAUUUCGAUCAUAAU	Lcu.2RBY.Chr4:218966545-219024978	5	-1	1	21	17823	17843	CGCUGAAAUUUCGAUCAUAAU	:.::: .:::::::.. .:	UAUGUGAAUGAAAUUUUGUUG	Cleavage		6
stu-miR8040-3p	CUUAUAAUUGUAAUUAUGAUC	Lcu.2RBY.Chr4:218966545-219024978	4.5	-1	1	21	33724	33744	CUUAUAAUUGUAAUUAUGAUC	::.:: ::::.::::: ::	UAUUAUUAUUAUAAUUAAAAU	Cleavage		6
stu-miR8040-3p	CUUAUAAUUGUAAUUAUGAUC	Lcu.2RBY.Chr4:218966545-219024978	4.5	-1	1	21	39467	39487	CUUAUAAUUGUAAUUAUGAUC	::.:: ::::.::::: ::	UAUUAUUAUUAUAAUUAAAAU	Cleavage		6
stu-miR8040-3p	CUUAUAAUUGUAAUUAUGAUC	Lcu.2RBY.Chr4:218966545-219024978	5	-1	1	21	36886	36906	CUUAUAAUUGUAAUUAUGAUC	:.:.:: :::.::.::.:. :	GGUUAUUAUUGCAGUUGUGCG	Cleavage		6
stu-miR8040-3p	CUUAUAAUUGUAAUUAUGAUC	Lcu.2RBY.Chr4:218966545-219024978	5	-1	1	21	42712	42732	CUUAUAAUUGUAAUUAUGAUC	:.:.:: :::.::.::.:. :	GGUUAUUAUUGCAGUUGUGCG	Cleavage		6
stu-miR8040-3p	CUUAUAAUUGUAAUUAUGAUC	Lcu.2RBY.Chr4:218966545-219024978	5	-1	1	21	5123	5143	CUUAUAAUUGUAAUUAUGAUC	::.:: ::::. ::::::.	UAUUAUUAUUAUUAUUAUAGC	Cleavage		6
stu-miR8040-3p	CUUAUAAUUGUAAUUAUGAUC	Lcu.2RBY.Chr4:218966545-219024978	5	-1	1	21	5977	5997	CUUAUAAUUGUAAUUAUGAUC	: :.:.. ::..::::::::	UACCGUGGGUAUGAUUAUAAG	Cleavage		6
stu-miR482a-5p	GGAAUUGGUGGAUUGGAAAGC	Lcu.2RBY.Chr7:474327216-474368813	4.5	-1	1	21	34981	35001	GGAAUUGGUGGAUUGGAAAGC	:::.::::::. :.:::.	AACUUCUAAUCCAUAAGUUCU	Cleavage		6
stu-miR482a-5p	GGAAUUGGUGGAUUGGAAAGC	Lcu.2RBY.Chr7:474327216-474368813	4.5	-1	1	21	23779	23799	GGAAUUGGUGGAUUGGAAAGC	::::.::::::. : :::.	AAUUUCUAAUCCAUAACUUCU	Cleavage		6
stu-miR482a-5p	GGAAUUGGUGGAUUGGAAAGC	Lcu.2RBY.Chr7:474327216-474368813	5	-1	1	21	33858	33878	GGAAUUGGUGGAUUGGAAAGC	:::.::::::: : :::.	AACUUCUAAUCCACAACUUCU	Cleavage		6
stu-miR482a-5p	GGAAUUGGUGGAUUGGAAAGC	Lcu.2RBY.Chr7:474327216-474368813	5	-1	1	21	33950	33970	GGAAUUGGUGGAUUGGAAAGC	:::.::::::. : ::::	AACUUCUAAUCCAUAACUUCC	Cleavage		6
stu-miR482a-5p	GGAAUUGGUGGAUUGGAAAGC	Lcu.2RBY.Chr7:474327216-474368813	5	-1	1	21	34330	34350	GGAAUUGGUGGAUUGGAAAGC	:::.:::::: :::::.	AACUUCUAAUCCAAAAAUUCU	Cleavage		6
stu-miR482a-5p	GGAAUUGGUGGAUUGGAAAGC	Lcu.2RBY.Chr7:474327216-474368813	5	-1	1	21	35093	35113	GGAAUUGGUGGAUUGGAAAGC	::::.::::::. . :::.	AGUUUCUAAUCCAUAGCUUCU	Cleavage		6
hbr-miR6169	UAGUAUUUCUCUUUUCUCUCU	Lcu.2RBY.Chr7:474327216-474368813	4.5	-1	1	21	25770	25790	UAGUAUUUCUCUUUUCUCUCU	::::.::::::.:: ::	UGCUAGAAGAGAGAAGUAAUA	Cleavage		6
hbr-miR6169	UAGUAUUUCUCUUUUCUCUCU	Lcu.2RBY.Chr7:474327216-474368813	4.5	-1	1	21	33050	33070	UAGUAUUUCUCUUUUCUCUCU	::::.::::::.:: ::	UGCUAGAAGAGAGAAGUAAUA	Cleavage		6
hbr-miR6169	UAGUAUUUCUCUUUUCUCUCU	Lcu.2RBY.Chr7:474327216-474368813	4.5	-1	1	21	16174	16194	UAGUAUUUCUCUUUUCUCUCU	: .::::::.::::.: : ::	AUGGAGAAAGGAGAGACAAUA	Cleavage		6
hbr-miR6169	UAGUAUUUCUCUUUUCUCUCU	Lcu.2RBY.Chr7:474327216-474368813	5	-1	1	21	27421	27441	UAGUAUUUCUCUUUUCUCUCU	:. :::::::::.:: :.	UCUGGAAAAAGAGAAGUAAUG	Cleavage		6
hbr-miR6169	UAGUAUUUCUCUUUUCUCUCU	Lcu.2RBY.Chr7:474327216-474368813	5	-1	1	21	25563	25583	UAGUAUUUCUCUUUUCUCUCU	: ::: : :::: .::::.:.	AAAGAUAUAAGAAGAAUAUUG	Cleavage		6
hbr-miR6169	UAGUAUUUCUCUUUUCUCUCU	Lcu.2RBY.Chr7:474327216-474368813	5	-1	1	21	32843	32863	UAGUAUUUCUCUUUUCUCUCU	: ::: : :::: .::::.:.	AAAGAUAUAAGAAGAAUAUUG	Cleavage		6
pab-miR3708	UCACACAACAUUUCUCGUACA	Lcu.2RBY.Chr4:218966545-219024978	4.5	-1	1	21	45343	45363	UCACACAACAUUUCUCGUACA	::. :::::.::::::: :	GGUGGGAGAAGUGUUGUGGGU	Cleavage		6
pab-miR3708	UCACACAACAUUUCUCGUACA	Lcu.2RBY.Chr4:218966545-219024978	4.5	-1	1	21	19372	19392	UCACACAACAUUUCUCGUACA	: :..:: :..:::::::: :	UAUGUGAUAGGUGUUGUGUAA	Cleavage		6
pab-miR3708	UCACACAACAUUUCUCGUACA	Lcu.2RBY.Chr4:218966545-219024978	4.5	-1	1	21	48423	48443	UCACACAACAUUUCUCGUACA	:.: . ...::::::::::	AUUGCUGUGGGUGUUGUGUGA	Cleavage		6
pab-miR3708	UCACACAACAUUUCUCGUACA	Lcu.2RBY.Chr4:218966545-219024978	5	-1	1	21	27034	27054	UCACACAACAUUUCUCGUACA	.:: ::::::::::: :	UACCUGAAAAAUGUUGUGUAA	Cleavage		6
pab-miR3708	UCACACAACAUUUCUCGUACA	Lcu.2RBY.Chr4:218966545-219024978	5	-1	1	21	35828	35848	UCACACAACAUUUCUCGUACA	: :.:: :..:::::: :::	AGCAUGACAGGUGUUGUAUGA	Cleavage		6
pab-miR3708	UCACACAACAUUUCUCGUACA	Lcu.2RBY.Chr4:218966545-219024978	5	-1	1	21	41630	41650	UCACACAACAUUUCUCGUACA	: :.:: :..:::::: :::	AGCAUGACAGGUGUUGUAUGA	Cleavage		6
mtr-miR5227	UGAAGAGAAGAAGAUUGAUGAA	Lcu.2RBY.Chr7:474327216-474368813	3.5	-1	1	22	16291	16312	UGAAGAGAAGAAGAUUGAUGAA	::: :::::.::::. :::	UAAAUCUAUCUUUUUCUUAUCA	Cleavage		6
mtr-miR5227	UGAAGAGAAGAAGAUUGAUGAA	Lcu.2RBY.Chr7:474327216-474368813	4	-1	1	22	12851	12872	UGAAGAGAAGAAGAUUGAUGAA	:..:. ::::.::.::::::	CUUGUUCUUCUUUUUUUCUUCA	Cleavage		6
mtr-miR5227	UGAAGAGAAGAAGAUUGAUGAA	Lcu.2RBY.Chr7:474327216-474368813	4.5	-1	1	22	20568	20589	UGAAGAGAAGAAGAUUGAUGAA	::.:::.::.::. .::.:	AAAAUUAAUUUUUUUUCUUUUA	Cleavage		6
mtr-miR5227	UGAAGAGAAGAAGAUUGAUGAA	Lcu.2RBY.Chr7:474327216-474368813	5	-1	1	22	16711	16732	UGAAGAGAAGAAGAUUGAUGAA	::.::::.:.: :::.: ::.:	UUUAUCAGUUUACUUUUAUUUA	Translation		6
mtr-miR5227	UGAAGAGAAGAAGAUUGAUGAA	Lcu.2RBY.Chr7:474327216-474368813	5	-1	1	22	20666	20687	UGAAGAGAAGAAGAUUGAUGAA	:.:::.:: ::.:.::.:	AAUUUUAAUUUUAUUUUUUUUA	Translation		6
mtr-miR5227	UGAAGAGAAGAA-GAUUGAUGAA	Lcu.2RBY.Chr7:474327216-474368813	5	-1	1	22	13744	13766	UGAAGAGAAGAA-GAUUGAUGAA	::::.::: ::.::.::::.:	GCCAUCGAUCAUUUUUUUCUUUA	Cleavage		6
ptc-miR473a-3p	UGAGGCCUUUGGGGGAGAGUGG	Lcu.2RBY.Chr7:474327216-474368813	5	-1	1	22	4009	4030	UGAGGCCUUUGGGGGAGAGUGG	..: :::: ::..:::: ::.:	UUAAUCUCGCCUGAAGGACUUA	Cleavage		6
ptc-miR473a-3p	UGAGGCCUUUGGGGGAGAGUGG	Lcu.2RBY.Chr7:474327216-474368813	5	-1	1	22	4096	4117	UGAGGCCUUUGGGGGAGAGUGG	: :::..:::.:.::: ::.	UGAGUCUUUCCCGAGGGCAUCG	Cleavage		6
ptc-miR473a-3p	UGAGGCCUUUGGGGGAGAGUGG	Lcu.2RBY.Chr7:474327216-474368813	5	-1	1	22	4401	4422	UGAGGCCUUUGGGGGAGAGUGG	:.:::: :::::. : ::::	GAAUUCUCGCCCAAGAGACUCA	Cleavage		6
ptc-miR473a-3p	UGAGGCCUUUGGGGGAGAGUGG	Lcu.2RBY.Chr7:474327216-474368813	5	-1	1	22	4706	4727	UGAGGCCUUUGGGGGAGAGUGG	.: :::: ::..:::: ::.:	AUAAUCUCACCUGAAGGACUUA	Cleavage		6
ptc-miR473a-3p	UGAGGCCUUUGGGGGAGAGUGG	Lcu.2RBY.Chr7:474327216-474368813	5	-1	1	22	4801	4822	UGAGGCCUUUGGGGGAGAGUGG	:::: :::.:.:: :::.	CAUGUCUCACCCGAGGGACUCG	Cleavage		6
ptc-miR473a-3p	UGAGGCCUUUGGGGGAGAGUGG	Lcu.2RBY.Chr7:474327216-474368813	5	-1	1	22	4899	4920	UGAGGCCUUUGGGGGAGAGUGG	:::: ::..:::: ::.:	AAUGUCUCACCUGAAGGACUUA	Cleavage		6
lja-miR7540a	UGAUAUGAUAAGUGAUGUGA	Lcu.2RBY.Chr4:218966545-219024978	4.5	-1	1	20	18923	18942	UGAUAUGAUAAGUGAUGUGA	.:.: ..:::.:.:::::.	CUAUAAUGCUUGUUAUAUCG	Cleavage		6
lja-miR7540a	UGAUAUGAUAAGUGAUGUGA	Lcu.2RBY.Chr4:218966545-219024978	4.5	-1	1	20	25561	25580	UGAUAUGAUAAGUGAUGUGA	.:.: ..:::.:.:::::.	CUAUAAUGCUUGUUAUAUCG	Cleavage		6
lja-miR7540b	UGAUAUGAUAAGUGAUGUGA	Lcu.2RBY.Chr4:218966545-219024978	4.5	-1	1	20	18923	18942	UGAUAUGAUAAGUGAUGUGA	.:.: ..:::.:.:::::.	CUAUAAUGCUUGUUAUAUCG	Cleavage		6
lja-miR7540b	UGAUAUGAUAAGUGAUGUGA	Lcu.2RBY.Chr4:218966545-219024978	4.5	-1	1	20	25561	25580	UGAUAUGAUAAGUGAUGUGA	.:.: ..:::.:.:::::.	CUAUAAUGCUUGUUAUAUCG	Cleavage		6
lja-miR7540a	UGAUAUGAUAAGUGAUGUGA	Lcu.2RBY.Chr4:218966545-219024978	5	-1	1	20	6711	6730	UGAUAUGAUAAGUGAUGUGA	:: ::::.:: :::::. ::	UCCCAUCGCUAAUCAUGCCA	Translation		6
lja-miR7540a	UGAUAUGAUAAGUGAUGUGA	Lcu.2RBY.Chr4:218966545-219024978	5	-1	1	20	10049	10068	UGAUAUGAUAAGUGAUGUGA	:: ::::.:: :::::. ::	UCUCAUCGCUAAUCAUGCCA	Translation		6
lja-miR7540a	UGAUAUGAUAAGUGAUGUGA	Lcu.2RBY.Chr4:218966545-219024978	5	-1	1	20	35531	35550	UGAUAUGAUAAGUGAUGUGA	: :.: ..:::::.::::..	UAAUAAUGCUUAUUAUAUUG	Cleavage		6
lja-miR7540a	UGAUAUGAUAAGUGAUGUGA	Lcu.2RBY.Chr4:218966545-219024978	5	-1	1	20	41333	41352	UGAUAUGAUAAGUGAUGUGA	: :.: ..:::::.::::..	UAAUAAUGCUUAUUAUAUUG	Cleavage		6
lja-miR7540b	UGAUAUGAUAAGUGAUGUGA	Lcu.2RBY.Chr4:218966545-219024978	5	-1	1	20	6711	6730	UGAUAUGAUAAGUGAUGUGA	:: ::::.:: :::::. ::	UCCCAUCGCUAAUCAUGCCA	Translation		6
lja-miR7540b	UGAUAUGAUAAGUGAUGUGA	Lcu.2RBY.Chr4:218966545-219024978	5	-1	1	20	10049	10068	UGAUAUGAUAAGUGAUGUGA	:: ::::.:: :::::. ::	UCUCAUCGCUAAUCAUGCCA	Translation		6
lja-miR7540b	UGAUAUGAUAAGUGAUGUGA	Lcu.2RBY.Chr4:218966545-219024978	5	-1	1	20	35531	35550	UGAUAUGAUAAGUGAUGUGA	: :.: ..:::::.::::..	UAAUAAUGCUUAUUAUAUUG	Cleavage		6
lja-miR7540b	UGAUAUGAUAAGUGAUGUGA	Lcu.2RBY.Chr4:218966545-219024978	5	-1	1	20	41333	41352	UGAUAUGAUAAGUGAUGUGA	: :.: ..:::::.::::..	UAAUAAUGCUUAUUAUAUUG	Cleavage		6
gma-miR9752	UGCUUCUUCUUUUCCCUGUUU	Lcu.2RBY.Chr4:218966545-219024978	4.5	-1	1	21	17531	17551	UGCUUCUUCUUUUCCCUGUUU	.:: ::: :::::.: .::::	GAAAAGGCAAAAGGAAGAGCA	Cleavage		6
gma-miR9752	UGCUUCUUCUUUUCCCUGUUU	Lcu.2RBY.Chr4:218966545-219024978	4.5	-1	1	21	24162	24182	UGCUUCUUCUUUUCCCUGUUU	.:: ::: :::::.: .::::	GAAAAGGCAAAAGGAAGAGCA	Cleavage		6
gma-miR9752	UGCUUCUUCUUUUCCCUGUUU	Lcu.2RBY.Chr4:218966545-219024978	5	-1	1	21	29509	29529	UGCUUCUUCUUUUCCCUGUUU	:.: . :::.:::::::.: :	AGAAGAGGAGAAGAAGAGGAA	Cleavage		6
gma-miR9752	UGCUUCUUCUUUUCCCUGUUU	Lcu.2RBY.Chr4:218966545-219024978	5	-1	1	21	15344	15364	UGCUUCUUCUUUUCCCUGUUU	: :::: ..::: :::.:::	CACCAGGAGGAAGUAGAGGCA	Cleavage		6
gma-miR9752	UGCUUCUUCUUUUCCCUGUUU	Lcu.2RBY.Chr4:218966545-219024978	5	-1	1	21	29471	29491	UGCUUCUUCUUUUCCCUGUUU	:: ::: ::.:::::.. ::	CAAAAGGAAAGAGAAGGGACA	Cleavage		6
gma-miR9752	UGCUUCUUCUUUUCCCUGUUU	Lcu.2RBY.Chr4:218966545-219024978	5	-1	1	21	39644	39664	UGCUUCUUCUUUUCCCUGUUU	: ::: ::.::.: :.:::	UCAAAGGAAAGAGGAAAGGCA	Cleavage		6
mtr-miR2657	UGUUAUUUCAUCGAUUUUGUUG	Lcu.2RBY.Chr5:132934686-132958393	3.5	-1	1	22	14917	14938	UGUUAUUUCAUCGAUUUUGUUG	:::..: ::::: ::::::::	AAACGGACUCGAUUAAAUAACA	Cleavage		6
mtr-miR2657	UGUUAUUUCAUCGAUUUUGUUG	Lcu.2RBY.Chr5:132934686-132958393	4	-1	1	22	17146	17167	UGUUAUUUCAUCGAUUUUGUUG	.:: ::.:::::.::.::	CUCUAACAUUGAUGAGAUGACU	Cleavage		6
mtr-miR2657	UGUUAUUUCAUCGAUUUUGUUG	Lcu.2RBY.Chr5:132934686-132958393	4.5	-1	1	22	8854	8875	UGUUAUUUCAUCGAUUUUGUUG	.: :::.::: .:::.:::	UGUUAUAAUUGAUCGAAUGACA	Cleavage		6
mtr-miR2657	UGUUAUUUCAUCGAUUUUGUUG	Lcu.2RBY.Chr5:132934686-132958393	5	-1	1	22	4458	4479	UGUUAUUUCAUCGAUUUUGUUG	:::::: : :: ::::::::	AAACAAACACAAUAAAAUAACA	Cleavage		6
mtr-miR2657	UGUUAUUUCAUCGAUUUUGUUG	Lcu.2RBY.Chr5:132934686-132958393	5	-1	1	22	4796	4816	UGUUAUUUCAUCGAUUUUGUUG	: : ::::.: :::::::.::	GAUCCAAAUUG-UGAAAUAGCA	Translation		6
mtr-miR2657	UGUUAUUUCAUCGAUUUUGUUG	Lcu.2RBY.Chr5:132934686-132958393	5	-1	1	22	3409	3430	UGUUAUUUCAUCGAUUUUGUUG	::.: ::: ::::.::: :	UUUCAGAUUCGUUGAAGUAAGA	Translation		6
gra-miR8762a	UUAACAUUUGUUAACUUUGCUGAC	Lcu.2RBY.Chr4:218966545-219024978	3.5	-1	1	24	38305	38328	UUAACAUUUGUUAACUUUGCUGAC	::.::: :::..:::::::	UGACGCGAAGGUAAUGAAUGUUAU	Cleavage		6
gra-miR8762a	UUAACAUUUGUUAACUUUGCUGAC	Lcu.2RBY.Chr4:218966545-219024978	4.5	-1	1	24	12502	12525	UUAACAUUUGUUAACUUUGCUGAC	:.: : : ::::::::: ::::	AUUAAAACAAUUAACAAAUAUUAA	Cleavage		6
gra-miR8762a	UUAACAUUUGUUAACUUUGCUGAC	Lcu.2RBY.Chr4:218966545-219024978	5	-1	1	24	42163	42186	UUAACAUUUGUUAACUUUGCUGAC	.: .::.: :::.:.:: :::.	AGUAAUAAGGAUAAUAGAUUUUAG	Cleavage		6
gra-miR8762a	UUAACAUUUGUUAACUUUGCUGAC	Lcu.2RBY.Chr4:218966545-219024978	5	-1	1	24	24311	24334	UUAACAUUUGUUAACUUUGCUGAC	.: . :.: :.:..:::::::.	UCUAAUUAGGAUGAUGAAUGUUAG	Cleavage		6
gra-miR8762a	UUAACAUUUGUUAACUUUGCUGAC	Lcu.2RBY.Chr4:218966545-219024978	5	-1	1	24	17681	17704	UUAACAUUUGUUAACUUUGCUGAC	.: . :.: :.:..:::::::.	UCUAAUUAGGAUGAUGAAUGUUAG	Cleavage		6
gra-miR8762a	UUAACAUUUGUUAACUUUGCUGAC	Lcu.2RBY.Chr4:218966545-219024978	5	-1	1	24	26905	26928	UUAACAUUUGUUAACUUUGCUGAC	:::: ::::::: ::::	UCAUCCAAACAAAACAAAUAUUAA	Cleavage		6
mtr-miR2677	UUUAUUGAUAUUGCUAAUAGAU	Lcu.2RBY.Chr4:218966545-219024978	4	-1	1	22	17348	17369	UUUAUUGAUAUUGCUAAUAGAU	.::::::.: :::.: ::::	UAUUAUUAGUAUUAUUAUUAAA	Translation		6
mtr-miR2677	UUUAUUGAUAUUGCUAAUAGAU	Lcu.2RBY.Chr4:218966545-219024978	4	-1	1	22	23979	24000	UUUAUUGAUAUUGCUAAUAGAU	.::::::.: :::.: ::::	UAUUAUUAGUAUUAUUAUUAAA	Translation		6
mtr-miR2677	UUUAUUGAUAUUGCUAAUAGAU	Lcu.2RBY.Chr4:218966545-219024978	4.5	-1	1	22	5919	5940	UUUAUUGAUAUUGCUAAUAGAU	:: :::.:: ::.:::::	GAAUAAUAGUAACAUUAAUAAU	Translation		6
mtr-miR2677	UUUAUUGAUAUUGCUAAUAGAU	Lcu.2RBY.Chr4:218966545-219024978	4.5	-1	1	22	43504	43524	UUUAUUGAUAUUGCUAAUAGAU	.:.:: :..::::.::::.:	GCUUGUU-GUGAUAUUAAUAGA	Cleavage		6
mtr-miR2677	UUUAUUGAUAUUGCUAAUAGAU	Lcu.2RBY.Chr4:218966545-219024978	5	-1	1	22	43998	44019	UUUAUUGAUAUUGCUAAUAGAU	::.::::: :. :.::..::.:	AUUUAUUACCGUUGUCGGUAGA	Translation		6
mtr-miR2677	UUUAUUGAUAUUGCUAAUAGAU	Lcu.2RBY.Chr4:218966545-219024978	5	-1	1	22	43006	43027	UUUAUUGAUAUUGCUAAUAGAU	.:::: : .:: ::::::.:	CAUUAUUCGAGAUUUCAAUAGA	Cleavage		6
tae-miR9773	UUUGUUUUUAUGUUAUUUUGUGAA	Lcu.2RBY.Chr7:474327216-474368813	3.5	-1	1	24	36397	36420	UUUGUUUUUAUGUUAUUUUGUGAA	:..::.:::.: :::::::.:	GGAAUGAAGUAAUAGAAAAACAGA	Translation		6
tae-miR9773	UUUGUUUUUAUGUUAUUUUGUGAA	Lcu.2RBY.Chr7:474327216-474368813	4	-1	1	24	8795	8818	UUUGUUUUUAUGUUAUUUUGUGAA	: :: ::.: ::::::::.. :::	UGCAGAAGAAAACAUAAAGGGAAA	Cleavage		6
tae-miR9773	UUUGUUUUUAUGUUAUUUUGUGAA	Lcu.2RBY.Chr6:116449652-116462261	4	-1	1	24	9883	9906	UUUGUUUUUAUGUUAUUUUGUGAA	::: ::::: ::::::: :::	AAAACAUAAUAAAAUAAAAAAAAA	Cleavage		6
tae-miR9773	UUUGUUUUUAUGUUAUUUUGUGAA	Lcu.2RBY.Chr6:116449652-116462261	4	-1	1	24	2660	2683	UUUGUUUUUAUGUUAUUUUGUGAA	:. .::::::: :::::: ..::	CUUUUAAAAUAAGAUAAAAUUGAA	Cleavage		6
tae-miR9773	UUUGUUUUUAUGUUAUUUUGUGAA	Lcu.2RBY.Chr7:474327216-474368813	4.5	-1	1	24	6311	6334	UUUGUUUUUAUGUUAUUUUGUGAA	.:::::.::. .:::::.:	AAACUAAAAUGACGAGAAAACGAC	Translation		6
tae-miR9773	UUUGUUUUUAUGUUAUUUUGUGAA	Lcu.2RBY.Chr7:474327216-474368813	4.5	-1	1	24	22058	22080	UUUGUUUUUAUGUUAUUUUGUGAA	::: :::::::.. ..:::.:.:	GUCA-AAAAUAAUGAGGAAAUAGA	Translation		6
tae-miR9773	UUUGUUUUUAUGUUAUUUUGUGAA	Lcu.2RBY.Chr7:474327216-474368813	4.5	-1	1	24	12909	12931	UUUGUUUUUAUGUUAUUUUGUGAA	::: ::: :::.: :: ::::::	AUCA-AAAUUAAUAAAACAACAAA	Translation		6
tae-miR9773	UUUGUUUUUAUGUUAUUUUGUGAA	Lcu.2RBY.Chr6:116449652-116462261	4.5	-1	1	24	10287	10310	UUUGUUUUUAUGUUAUUUUGUGAA	.:::::.:.: :::::..:	UAAUUAAAAUGAUAAAAAAAUGAU	Translation		6
tae-miR9773	UUUGUUUUUAUGUUAUUUUGUGAA	Lcu.2RBY.Chr6:116449652-116462261	4.5	-1	1	24	10328	10351	UUUGUUUUUAUGUUAUUUUGUGAA	: ::::::..: : :::.:::	ACGAAAAAAUAGUAAAUAAAUAAA	Translation		6
tae-miR9773	UUUGUUUUUAUGUUAUUUUGUGAA	Lcu.2RBY.Chr7:474327216-474368813	5	-1	1	24	23298	23321	UUUGUUUUUAUGUUAUUUUGUGAA	::. :: ::::.:: ::::. ::	UUUUAAAUAUAAUAUUAAAAUUAA	Cleavage		6
tae-miR9773	UUUGUUUUUAUGUUAUUUUGUGAA	Lcu.2RBY.Chr6:116449652-116462261	5	-1	1	24	8726	8749	UUUGUUUUUAUGUUAUUUUGUGAA	::: .::: :: :::::::: ::	UUCUUAAAUAAAAAUAAAAACUAA	Cleavage		6
tae-miR9773	UUUGUUUUUA-UGUUAUUUUGUGAA	Lcu.2RBY.Chr6:116449652-116462261	5	-1	1	24	9849	9873	UUUGUUUUUA-UGUUAUUUUGUGAA	:. :::::::: ::::.:.:::	AAAAUCAAAUAACACUAAAGAUAAA	Translation		6
aly-miR838-3p	UUUUCUUCUUCUUCUUGCACA	Lcu.2RBY.Chr4:218966545-219024978	3	-1	1	21	36058	36078	UUUUCUUCUUCUUCUUGCACA	::::.::. :::::::::.	GUUGCAGGAGUAAGAAGAAAG	Translation		6
aly-miR838-3p	UUUUCUUCUUCUUCUUGCACA	Lcu.2RBY.Chr4:218966545-219024978	3	-1	1	21	41861	41881	UUUUCUUCUUCUUCUUGCACA	::::.::. :::::::::.	GUUGCAGGAGUAAGAAGAAAG	Translation		6
aly-miR838-3p	UUUUCUUCUUCUUCUUGCACA	Lcu.2RBY.Chr4:218966545-219024978	4.5	-1	1	21	17534	17554	UUUUCUUCUUCUUCUUGCACA	:::: :.:::::. ::::	AAGGCAAAAGGAAGAGCAAAA	Cleavage		6
aly-miR838-3p	UUUUCUUCUUCUUCUUGCACA	Lcu.2RBY.Chr4:218966545-219024978	4.5	-1	1	21	24165	24185	UUUUCUUCUUCUUCUUGCACA	:::: :.:::::. ::::	AAGGCAAAAGGAAGAGCAAAA	Cleavage		6
aly-miR838-3p	UUUUCUUCUUCUUCUUGCACA	Lcu.2RBY.Chr4:218966545-219024978	5	-1	1	21	29508	29528	UUUUCUUCUUCUUCUUGCACA	.::.:::::::::..:	CAGAAGAGGAGAAGAAGAGGA	Cleavage		6
aly-miR838-3p	UUUUCUUCUUCUUCUUGCACA	Lcu.2RBY.Chr4:218966545-219024978	5	-1	1	21	15340	15360	UUUUCUUCUUCUUCUUGCACA	: :::: :.::.:::: :.:	UCUGCACCAGGAGGAAGUAGA	Cleavage		6
mtr-miR2590g	AAAUGAGACUGAAAUCUAAAGGUG	Lcu.2RBY.Chr7:474327216-474368813	4.5	-1	1	24	18180	18203	AAAUGAGACUGAAAUCUAAAGGUG	: ::::.:::.:.::::	UUAAUCAAAAUUUUAGUUUUAUUU	Cleavage		5
mtr-miR2590g	AAAUGAGACUGAAAUCUAAAGGUG	Lcu.2RBY.Chr7:474327216-474368813	4.5	-1	1	24	23314	23337	AAAUGAGACUGAAAUCUAAAGGUG	:: : :::::: :.:.::::	AAAAUUAAUAUUUCACUUUUAUUU	Cleavage		5
mtr-miR2590g	AAAUGAGACUGAAAUCUAAAGGUG	Lcu.2RBY.Chr7:474327216-474368813	5	-1	1	24	20659	20681	AAAUGAGACUGAAAUCUAAAGGUG	.: ::::: ::::.: :.:.::::	UAACUUUA-AUUUUAAUUUUAUUU	Cleavage		5
mtr-miR2590g	AAAUGAGACUGAAAUCUAAAGGUG	Lcu.2RBY.Chr7:474327216-474368813	5	-1	1	24	39745	39768	AAAUGAGACUGAAAUCUAAAGGUG	::. :::::::: :. :::	AAGGCUUGCAUUUCAGUGUUCUUU	Cleavage		5
mtr-miR2590g	AAAUGAGACUGAAAUCUAAAGGUG	Lcu.2RBY.Chr7:474327216-474368813	5	-1	1	24	19778	19801	AAAUGAGACUGAAAUCUAAAGGUG	: : ::::.:: ::..:::	UCAUAUGAUAUUUUAGACUUGUUU	Cleavage		5
ghr-miR7493	AAUAUUUUAAUAAUUCAAUCGUCA	Lcu.2RBY.Chr4:218966545-219024978	3.5	-1	1	24	44170	44192	AAUAUUUUAAUAAUUCAAUCGUCA	:::: :: :.::::::::::::	UGAC-AUACAGUUAUUAAAAUAUA	Cleavage		5
ghr-miR7493	AAUAUUUUAAUAAUUCAAUCGUCA	Lcu.2RBY.Chr4:218966545-219024978	4.5	-1	1	24	34091	34114	AAUAUUUUAAUAAUUCAAUCGUCA	:.:::::: ::::::::.::	GAAUGAUUGAUGAAUUAAAAUGUU	Cleavage		5
ghr-miR7493	AAUAUUUUAAUAAUUCAAUCGUCA	Lcu.2RBY.Chr4:218966545-219024978	4.5	-1	1	24	39835	39858	AAUAUUUUAAUAAUUCAAUCGUCA	:.:::::: ::::::::.::	GAAUGAUUGAUGAAUUAAAAUGUU	Cleavage		5
ghr-miR7493	AAUAUUUUAAUAAUUCAAUCGUCA	Lcu.2RBY.Chr4:218966545-219024978	5	-1	1	24	53376	53399	AAUAUUUUAAUAAUUCAAUCGUCA	:::::::.::.:: : ::	GGCUUUUUGAAUUGUUGAACUUUU	Cleavage		5
ghr-miR7493	AAUAUUUUAAU-AAUUCAAUCGUCA	Lcu.2RBY.Chr4:218966545-219024978	4.5	-1	1	24	29933	29957	AAUAUUUUAAU-AAUUCAAUCGUCA	:::::::: .:::::.:.::	AAAGAAUUGAAUUUGUUAAAGUGUU	Translation		5
ath-miR5025	ACUGUAUAUAUGUAAGUGACA	Lcu.2RBY.Chr7:474327216-474368813	4	-1	1	21	12761	12781	ACUGUAUAUAUGUAAGUGACA	.:. ::.:::::::.:::	AUAUAUAUAUAUAUAUAUAGU	Cleavage		5
ath-miR5025	ACUGUAUAUAUGUAAGUGACA	Lcu.2RBY.Chr7:474327216-474368813	4.5	-1	1	21	14326	14346	ACUGUAUAUAUGUAAGUGACA	: :: :::.:::::::.: :	UAUCUAUUAUAUAUAUAUAUU	Cleavage		5
ath-miR5025	ACUGUAUAUAUGUAAGUGACA	Lcu.2RBY.Chr7:474327216-474368813	5	-1	1	21	25138	25158	ACUGUAUAUAUGUAAGUGACA	.:. ::.:::::::.::	AUAUAUAUAUAUAUAUAUAGA	Cleavage		5
ath-miR5025	ACUGUAUAUAUGUAAGUGACA	Lcu.2RBY.Chr7:474327216-474368813	5	-1	1	21	12035	12055	ACUGUAUAUAUGUAAGUGACA	:::. :::::. ::::: :	CAUCAUAUACAUGCAUACAUU	Cleavage		5
ath-miR5025	ACUGUAUAUAUGUAAGUGACA	Lcu.2RBY.Chr7:474327216-474368813	5	-1	1	21	36054	36074	ACUGUAUAUAUGUAAGUGACA	:. : :: :::::::..::	AUUUCCAUAAAUAUAUAUGGU	Cleavage		5
osa-miR2275c	AGAAUUGGAGGAAAACAAACUGA	Lcu.2RBY.Chr7:474327216-474368813	3.5	-1	1	23	22820	22842	AGAAUUGGAGGAAAACAAACUGA	::::::::..:.: :::.:	AAUUUUUGUUUUUUUUCUAUUUU	Cleavage		5
osa-miR2275c	AGAAUUGGAGGAAAACAAACUGA	Lcu.2RBY.Chr7:474327216-474368813	4.5	-1	1	23	19897	19919	AGAAUUGGAGGAAAACAAACUGA	:: :::::.:::: ::.:	UAUCAUUUUUUUCUUCCACUUUU	Cleavage		5
osa-miR2275c	AGAAUUGGAGGAAAACAAACUGA	Lcu.2RBY.Chr7:474327216-474368813	5	-1	1	23	31799	31821	AGAAUUGGAGGAAAACAAACUGA	::::: ::::.:::..:: :	AAAGUUUUUUUUUCUCUGAUACC	Cleavage		5
osa-miR2275c	AGAAUUGGAGGAAAACAAACUGA	Lcu.2RBY.Chr7:474327216-474368813	5	-1	1	23	14155	14177	AGAAUUGGAGGAAAACAAACUGA	::: :::.::..: ::::	UUUUUUUUCUUUUCUUUAUUUCU	Cleavage		5
osa-miR2275c	AGAAUUGGAGGAAAACAAACUGA	Lcu.2RBY.Chr7:474327216-474368813	5	-1	1	23	148	170	AGAAUUGGAGGAAAACAAACUGA	:: : :::. ::::::::	UAUAUUAAUAUUCUCCCAAUUCU	Cleavage		5
ghr-miR3476-3p	AGCCAACAACAUCAGUUCUAA	Lcu.2RBY.Chr4:218966545-219024978	5	-1	1	21	47233	47253	AGCCAACAACAUCAGUUCUAA	: .:.:.:: ::::: :::.:	UGGGGAUUGUUGUUGAUGGUU	Cleavage		5
ghr-miR3476-3p	AGCCAACAACAUCAGUUCUAA	Lcu.2RBY.Chr4:218966545-219024978	5	-1	1	21	44010	44030	AGCCAACAACAUCAGUUCUAA	... :::::::::::.:	UGUCGGUAGAUGUUGUUGGUU	Cleavage		5
ghr-miR3476-3p	AGCCAACAACAUCAGUUCUAA	Lcu.2RBY.Chr4:218966545-219024978	5	-1	1	21	35084	35104	AGCCAACAACAUCAGUUCUAA	: ::.::::::::: :.:	ACAUAAUUGAUGUUGUAUGUU	Cleavage		5
ghr-miR3476-3p	AGCCAACAACAUCAGUUCUAA	Lcu.2RBY.Chr4:218966545-219024978	5	-1	1	21	40878	40898	AGCCAACAACAUCAGUUCUAA	: ::.::::::::: :.:	ACAUAAUUGAUGUUGUAUGUU	Cleavage		5
ghr-miR3476-3p	AGCCAACAACAUCAGUUCUAA	Lcu.2RBY.Chr4:218966545-219024978	5	-1	1	21	38085	38105	AGCCAACAACAUCAGUUCUAA	:::.. ::: ::::::::	ACAGAGUGGAUUGUGUUGGCU	Translation		5
gra-miR8695	AGGAUGUAAAAGAAUAGGUGA	Lcu.2RBY.Chr4:218966545-219024978	4	-1	1	21	20521	20541	AGGAUGUAAAAGAAUAGGUGA	::. :::: ::::.:::.:	CGACUCAUUCCUUUAUAUCUU	Translation		5
gra-miR8695	AGGAUGUAAAAGAAUAGGUGA	Lcu.2RBY.Chr4:218966545-219024978	5	-1	1	21	7711	7731	AGGAUGUAAAAGAAUAGGUGA	.:::: ::::::: :.::	CUUUCUAUACUUUUACUUUCU	Cleavage		5
gra-miR8695	AGGAUGUAAAAGAAUAGGUGA	Lcu.2RBY.Chr4:218966545-219024978	5	-1	1	21	10850	10870	AGGAUGUAAAAGAAUAGGUGA	.:::: ::::::: :.::	CUUUCUAUACUUUUACUUUCU	Cleavage		5
gra-miR8695	AGGAUGUAAAAGAAUAGGUGA	Lcu.2RBY.Chr4:218966545-219024978	5	-1	1	21	1528	1548	AGGAUGUAAAAGAAUAGGUGA	::.: ::: ::::.: :::	CAACUUCUUCAUUUAUACCCU	Translation		5
gra-miR8695	AGGAUGUAAAAGAAUAGGUGA	Lcu.2RBY.Chr4:218966545-219024978	5	-1	1	21	32254	32274	AGGAUGUAAAAGAAUAGGUGA	::. ::::::: :.::: :	CGACUCAUUCUUUCAUAUCAU	Cleavage		5
osa-miR1438	AGGGUAAUUUUAUCAUUUUUAA	Lcu.2RBY.Chr4:218966545-219024978	4.5	-1	1	22	29412	29433	AGGGUAAUUUUAUCAUUUUUAA	:: ..::::::::::::. :.	UUUGGAAUGAUAAAAUUGACUA	Cleavage		5
osa-miR1438	AGGGUAAUUUUAUCAUUUUUAA	Lcu.2RBY.Chr4:218966545-219024978	5	-1	1	22	3784	3805	AGGGUAAUUUUAUCAUUUUUAA	::. : :::::::.::::: :	UUGUAUCUGAUAAAGUUACCAU	Cleavage		5
osa-miR1438	AGGGUAAUUUUAUCAUUUUUAA	Lcu.2RBY.Chr4:218966545-219024978	5	-1	1	22	24946	24967	AGGGUAAUUUUAUCAUUUUUAA	..:.::::.:::::: :.	AGUGGAGUGAUGAAAUUAGCUG	Cleavage		5
osa-miR1438	AGGGUAAUUUUAUCAUUUUUAA	Lcu.2RBY.Chr4:218966545-219024978	5	-1	1	22	18312	18333	AGGGUAAUUUUAUCAUUUUUAA	..:.::::.:::::: :.	AGUGGAGUGAUGAAAUUAGCUG	Cleavage		5
osa-miR1438	AGGGUAAUUUUAUCAUUUUUAA	Lcu.2RBY.Chr4:218966545-219024978	5	-1	1	22	494	515	AGGGUAAUUUUAUCAUUUUUAA	: ::: ::::::.:: ::..:	UCAAAUCUGAUAAGAUCACUUU	Cleavage		5
gma-miR1533	AUAAUAAAAAUAAUAAUGA	Lcu.2RBY.Chr7:474327216-474368813	4	-1	1	19	21182	21200	AUAAUAAAAAUAAUAAUGA	:.:: :: ::::::::::	UUAUGAUAAUUUUUAUUAG	Cleavage		5
gma-miR1533	AUAAUAAAAAUAAUAAUGA	Lcu.2RBY.Chr7:474327216-474368813	4.5	-1	1	19	12438	12456	AUAAUAAAAAUAAUAAUGA	:.:::: :: ::::::::	UUAUUAAUAAUUUUAUUAA	Translation		5
gma-miR1533	AUAAUAAAAAUAAUAAUGA	Lcu.2RBY.Chr7:474327216-474368813	5	-1	1	19	20670	20688	AUAAUAAAAAUAAUAAUGA	:.: : :::::::: :::	UUAAUUUUAUUUUUUUUAG	Cleavage		5
gma-miR1533	AUAAUAAAAAUAAUAAUGA	Lcu.2RBY.Chr7:474327216-474368813	5	-1	1	19	22830	22848	AUAAUAAAAAUAAUAAUGA	:. :: :::::::::::	UUUUUUCUAUUUUUAUUAG	Cleavage		5
gma-miR1533	AUAAUAAAAAUAAU-AAUGA	Lcu.2RBY.Chr7:474327216-474368813	5	-1	1	19	16699	16718	AUAAUAAAAAUAAU-AAUGA	:.::: ::::::::::: :	UUAUUCAUUAUUUUUAUCAG	Cleavage		5
aly-miR860-5p	AUAUAGUCCAAUCUAUUGAAG	Lcu.2RBY.Chr4:218966545-219024978	5	-1	1	21	35482	35502	AUAUAGUCCAAUCUAUUGAAG	:: :::::. :: .::::::	AUUGAAUAGGGUGAGCUAUAU	Translation		5
aly-miR860-5p	AUAUAGUCCAAUCUAUUGAAG	Lcu.2RBY.Chr4:218966545-219024978	5	-1	1	21	53422	53442	AUAUAGUCCAAUCUAUUGAAG	:.::: :::: :.:::::	UGUUAAUUGAUUUAAUUAUAU	Cleavage		5
aly-miR860-5p	AUAUAGUCCAAUCU-AUUGAAG	Lcu.2RBY.Chr4:218966545-219024978	5	-1	1	21	41100	41121	AUAUAGUCCAAUCU-AUUGAAG	::..: ::.::: :::::::	GAUCGGUGAGGUUGAACUAUAU	Cleavage		5
aly-miR860-5p	AUAUAGUCCAAUCU-AUUGAAG	Lcu.2RBY.Chr4:218966545-219024978	5	-1	1	21	25342	25363	AUAUAGUCCAAUCU-AUUGAAG	::..: ::.::: :::::::	GAUCGGUGAGGUUGAACUAUAU	Cleavage		5
aly-miR860-5p	AUAUAGUCCAAUCU-AUUGAAG	Lcu.2RBY.Chr4:218966545-219024978	5	-1	1	21	35306	35327	AUAUAGUCCAAUCU-AUUGAAG	::..: ::.::: :::::::	GAUCGGUGAGGUUGAACUAUAU	Cleavage		5
gma-miR5380c	AUGAAUGGUGAAGAUGAAGAG	Lcu.2RBY.Chr4:218966545-219024978	4	-1	1	21	9251	9271	AUGAAUGGUGAAGAUGAAGAG	::: :::::::::.: ::::	CUCACCAUCUUCACUAAUCAU	Cleavage		5
gma-miR5380c	AUGAAUGGUGAAGAUGAAGAG	Lcu.2RBY.Chr4:218966545-219024978	4.5	-1	1	21	55350	55370	AUGAAUGGUGAAGAUGAAGAG	::::::: ::.: .:::.::	AUCUUCAUGUUUAAUAUUUAU	Cleavage		5
gma-miR5380c	AUGAAUGGUGAAGAUGAAGAG	Lcu.2RBY.Chr4:218966545-219024978	4.5	-1	1	21	5679	5699	AUGAAUGGUGAAGAUGAAGAG	:::.:::: .::.:: :::	UCCUUUAUCUAUACUAUACAU	Translation		5
gma-miR5380c	AUGAAUGGUGAAGAUGAAGAG	Lcu.2RBY.Chr4:218966545-219024978	5	-1	1	21	19075	19095	AUGAAUGGUGAAGAUGAAGAG	:::.::.:::....::..	UACUUUAUUUUCGUUGUUUGG	Cleavage		5
gma-miR5380c	AUGAAUGGUGAAGAUGAAGAG	Lcu.2RBY.Chr4:218966545-219024978	5	-1	1	21	25713	25733	AUGAAUGGUGAAGAUGAAGAG	:::.::.:::....::..	UACUUUAUUUUCGUUGUUUGG	Cleavage		5
aly-miR4223	AUGGAAUUUGAUAAAUAAACAC	Lcu.2RBY.Chr7:474327216-474368813	2.5	-1	1	22	12553	12574	AUGGAAUUUGAUAAAUAAACAC	:::.:::::.::::: :::	UGUUUUGUUUAUUAAAUUACAU	Cleavage		5
aly-miR4223	AUGGAAUUUGAUAAAUAAACAC	Lcu.2RBY.Chr7:474327216-474368813	4.5	-1	1	22	17194	17215	AUGGAAUUUGAUAAAUAAACAC	::::::: :::.::.::	UUCAUUAUUUAACAAGUUUCAA	Translation		5
aly-miR4223	AUGGAAUUUGAUAAAUAAACAC	Lcu.2RBY.Chr7:474327216-474368813	5	-1	1	22	1882	1903	AUGGAAUUUGAUAAAUAAACAC	::::: :::: :.::: :.::	AUGUUUCUUUACCGAAUGCUAU	Translation		5
aly-miR4223	AUGGAAUUUGAUAAAUAAACAC	Lcu.2RBY.Chr7:474327216-474368813	5	-1	1	22	415	436	AUGGAAUUUGAUAAAUAAACAC	:::. :: :::::: :.::	AGCUUUGAUUUUCAAAUCCUAU	Cleavage		5
aly-miR4223	AUGGAAUUUGAUAAAUAAACAC	Lcu.2RBY.Chr7:474327216-474368813	5	-1	1	22	15739	15760	AUGGAAUUUGAUAAAUAAACAC	::: :::.:: ::::::	UUUCUUACGUAUUAAUUUCCAU	Cleavage		5
cre-miR1173	AUGGUUGCAAUAGAAAUCAUG	Lcu.2RBY.Chr4:218966545-219024978	4	-1	1	21	36883	36903	AUGGUUGCAAUAGAAAUCAUG	:::.:: .:::::::....:	GAUGGUUAUUAUUGCAGUUGU	Cleavage		5
cre-miR1173	AUGGUUGCAAUAGAAAUCAUG	Lcu.2RBY.Chr4:218966545-219024978	4	-1	1	21	42709	42729	AUGGUUGCAAUAGAAAUCAUG	:::.:: .:::::::....:	GAUGGUUAUUAUUGCAGUUGU	Cleavage		5
cre-miR1173	AUGGUUGCAAUAGAAAUCAUG	Lcu.2RBY.Chr4:218966545-219024978	5	-1	1	21	13033	13053	AUGGUUGCAAUAGAAAUCAUG	:: ::: . ::::::::::	AAUCAUUAUAAUUGCAACCAC	Cleavage		5
cre-miR1173	AUGGUUGCAAUAGAAAUCAUG	Lcu.2RBY.Chr4:218966545-219024978	5	-1	1	21	13103	13123	AUGGUUGCAAUAGAAAUCAUG	:: ::: . ::::::::::	AAUCAUUAUAAUUGCAACCAC	Cleavage		5
cre-miR1173	AUGGUUGCAAUAGAAAUCAUG	Lcu.2RBY.Chr4:218966545-219024978	5	-1	1	21	48604	48624	AUGGUUGCAAUAGAAAUCAUG	: :::.::::: .:.:::	GCCGUUUUUUAUUGGGAUCAU	Cleavage		5
gma-miR1520p	AUGUUGUUAUUGGAUGAUGACGGU	Lcu.2RBY.Chr7:474327216-474368813	4	-1	1	24	18374	18397	AUGUUGUUAUUGGAUGAUGACGGU	:: :::: .:::::: :::::	AAGGUGAUCAAUCAAUAAAAACAU	Cleavage		5
gma-miR1520p	AUGUUGUUAUUGGAUGAUGACGGU	Lcu.2RBY.Chr7:474327216-474368813	5	-1	1	24	20150	20173	AUGUUGUUAUUGGAUGAUGACGGU	:.::.:: :::::.::.::	UCAAUUAUUAUAGAAUAAUAAUAU	Cleavage		5
gma-miR1520p	AUGUUGUUAUUGGAUGAUGACGGU	Lcu.2RBY.Chr7:474327216-474368813	5	-1	1	24	21312	21335	AUGUUGUUAUUGGAUGAUGACGGU	: .::::..::::..::.:	CAUUUAGUCAUUUAAUAGUAAUAA	Cleavage		5
gma-miR1520p	AUGUUGUUAUUGGAUGAUGACGGU	Lcu.2RBY.Chr7:474327216-474368813	5	-1	1	24	26356	26379	AUGUUGUUAUUGGAUGAUGACGGU	::::. :..:: :..:::::	CGAAUCAUUUUUUAAAAGUAACAU	Cleavage		5
gma-miR1520p	AUGUUGUUAUUGGAUGAUGACGGU	Lcu.2RBY.Chr7:474327216-474368813	5	-1	1	24	33634	33657	AUGUUGUUAUUGGAUGAUGACGGU	::::. :..:: :..:::::	CGAAUCAUUUUUUAAAAGUAACAU	Cleavage		5
sbi-miR6233-3p	CAAGUUUGGUUUUGGUAAUUAAUG	Lcu.2RBY.Chr7:474327216-474368813	4	-1	1	24	11631	11654	CAAGUUUGGUUUUGGUAAUUAAUG	: :::..:::::.:::.::	UAAAAUUUAUUAAAACUAAAUUUU	Cleavage		5
sbi-miR6233-3p	CAAGUUUGGUUUUGGUAAUUAAUG	Lcu.2RBY.Chr7:474327216-474368813	4.5	-1	1	24	28727	28750	CAAGUUUGGUUUUGGUAAUUAAUG	::::: :::: .::: ::::	CUCAAAUUAACAAACUCAAUCUUG	Translation		5
sbi-miR6233-3p	CAAGUUUGGUUUUGGUAAUUAAUG	Lcu.2RBY.Chr7:474327216-474368813	4.5	-1	1	24	11923	11946	CAAGUUUGGUUUUGGUAAUUAAUG	: : :..:::::.::::::	UAAAACUAAUUAAAACUAAACUUA	Cleavage		5
sbi-miR6233-3p	CAAGUUUGGUUUUGGUAAUUAAUG	Lcu.2RBY.Chr7:474327216-474368813	5	-1	1	24	5969	5992	CAAGUUUGGUUUUGGUAAUUAAUG	.:: :::::::::: :::	GACAGAUGACCAAAACCACACUCC	Cleavage		5
sbi-miR6233-3p	CAAGUUUGGUUUUGGUAAUUAAUG	Lcu.2RBY.Chr7:474327216-474368813	5	-1	1	24	7471	7494	CAAGUUUGGUUUUGGUAAUUAAUG	: :.. :::.::::::::	UUGUCCUAAUUUAAAUCAAACUUG	Cleavage		5
pti-miR5471	CGAGAAUCGAUACUAAUACGC	Lcu.2RBY.Chr4:218966545-219024978	3.5	-1	1	21	33617	33637	CGAGAAUCGAUACUAAUACGC	:::::::::.::::.:.	AAAUAUUAGUAUUGAUUUUUA	Cleavage		5
pti-miR5471	CGAGAAUCGAUACUAAUACGC	Lcu.2RBY.Chr4:218966545-219024978	4.5	-1	1	21	22766	22786	CGAGAAUCGAUACUAAUACGC	:::::::::: ::::.:	UAGUAUUAGUAUGGAUUUUGU	Cleavage		5
pti-miR5471	CGAGAAUCGAUACUAAUACGC	Lcu.2RBY.Chr4:218966545-219024978	4.5	-1	1	21	39360	39380	CGAGAAUCGAUACUAAUACGC	::::::: ::::::.:.	AAAUAUUAGUUUCGAUUUUUA	Translation		5
pti-miR5471	CGAGAAUCGAUACUAAUACGC	Lcu.2RBY.Chr4:218966545-219024978	5	-1	1	21	34721	34740	CGAGAAUCGAUACUAAUACGC	::::: ::::.:.:: :.:	UAGUAUU-GUAUUGGUUAUUG	Cleavage		5
pti-miR5471	CGAGAAUCGAUACUAAUACGC	Lcu.2RBY.Chr4:218966545-219024978	5	-1	1	21	46760	46779	CGAGAAUCGAUACUAAUACGC	::::: ::::.:.:: :.:	UAGUAUU-GUAUUGGUUAUUG	Cleavage		5
osa-miR2931	CUUUAUUGUUGAUGUCAAAA	Lcu.2RBY.Chr7:474327216-474368813	4	-1	1	20	20341	20359	CUUUAUUGUUGAUGUCAAAA	::::: :::::.:.::::	AUUUGA-AUCAAUAGUAAAU	Cleavage		5
osa-miR2931	CUUUAUUGUUGAUGUCAAAA	Lcu.2RBY.Chr7:474327216-474368813	4.5	-1	1	20	32284	32303	CUUUAUUGUUGAUGUCAAAA	::::: ::::: ::: ::.:	UUUUGUCAUCAUCAAAAAGG	Cleavage		5
osa-miR2931	CUUUAUUGUUGAUGUCAAAA	Lcu.2RBY.Chr7:474327216-474368813	5	-1	1	20	31825	31844	CUUUAUUGUUGAUGUCAAAA	::::::. :..:::: ::.:	UUUUGAUUUUGACAAAAAGG	Cleavage		5
osa-miR2931	CUUUAUUGUUGAUGUCAAAA	Lcu.2RBY.Chr7:474327216-474368813	5	-1	1	20	32018	32037	CUUUAUUGUUGAUGUCAAAA	:: :::.::: :::. ::::	UUCUGAUAUCUACAGAAAAG	Translation		5
osa-miR2931	CUUUAUUGUUGAUGUCAAAA	Lcu.2RBY.Chr7:474327216-474368813	5	-1	1	20	22051	22070	CUUUAUUGUUGAUGUCAAAA	: :::..:::: ::::: :	GUGUGAUGUCAAAAAUAAUG	Cleavage		5
mtr-miR5270a	GAGGAGGAGUAGUUUUAGGUCAUU	Lcu.2RBY.Chr4:218966545-219024978	5	-1	1	24	5395	5418	GAGGAGGAGUAGUUUUAGGUCAUU	.:.::. :::.::.::..:	GUAUGCUUAGCACUGCUUCUUUUG	Cleavage		5
mtr-miR5270a	GAGGAGGAGUAGUUUUAGGUCAUU	Lcu.2RBY.Chr4:218966545-219024978	5	-1	1	24	4926	4949	GAGGAGGAGUAGUUUUAGGUCAUU	..:::::.:. ::.:..::	UUAACUUUAAAAUUGAUCUUUUUC	Cleavage		5
mtr-miR5270a	GAGGAGGAGUAGUUUUAGGUCAUU	Lcu.2RBY.Chr4:218966545-219024978	5	-1	1	24	58330	58353	GAGGAGGAGUAGUUUUAGGUCAUU	...:: .: :::::.::.::	AUAUGUUUAUGAAUACUCUUCUUC	Cleavage		5
mtr-miR5270b	GAGGAGGAGUAGUUUUAGGUCAUU	Lcu.2RBY.Chr4:218966545-219024978	5	-1	1	24	5395	5418	GAGGAGGAGUAGUUUUAGGUCAUU	.:.::. :::.::.::..:	GUAUGCUUAGCACUGCUUCUUUUG	Cleavage		5
mtr-miR5270b	GAGGAGGAGUAGUUUUAGGUCAUU	Lcu.2RBY.Chr4:218966545-219024978	5	-1	1	24	4926	4949	GAGGAGGAGUAGUUUUAGGUCAUU	..:::::.:. ::.:..::	UUAACUUUAAAAUUGAUCUUUUUC	Cleavage		5
mtr-miR5270b	GAGGAGGAGUAGUUUUAGGUCAUU	Lcu.2RBY.Chr4:218966545-219024978	5	-1	1	24	58330	58353	GAGGAGGAGUAGUUUUAGGUCAUU	...:: .: :::::.::.::	AUAUGUUUAUGAAUACUCUUCUUC	Cleavage		5
mtr-miR5270a	GAGGAGGAGUAGUUUU--AGGUCAUU	Lcu.2RBY.Chr4:218966545-219024978	4.5	-1	1	24	7796	7821	GAGGAGGAGUAGUUUU--AGGUCAUU	:::: ::::.:.:::.:.:::	UACCACCUCCAAAAUUGCUCUUUCUC	Cleavage		5
mtr-miR5270a	GAGGAGGAGUAGUUUU--AGGUCAUU	Lcu.2RBY.Chr4:218966545-219024978	4.5	-1	1	24	10935	10960	GAGGAGGAGUAGUUUU--AGGUCAUU	:::: ::::.:.:::.:.:::	UACCACCUCCAAAAUUGCUCUUUCUC	Cleavage		5
mtr-miR5270b	GAGGAGGAGUAGUUUU--AGGUCAUU	Lcu.2RBY.Chr4:218966545-219024978	4.5	-1	1	24	7796	7821	GAGGAGGAGUAGUUUU--AGGUCAUU	:::: ::::.:.:::.:.:::	UACCACCUCCAAAAUUGCUCUUUCUC	Cleavage		5
mtr-miR5270b	GAGGAGGAGUAGUUUU--AGGUCAUU	Lcu.2RBY.Chr4:218966545-219024978	4.5	-1	1	24	10935	10960	GAGGAGGAGUAGUUUU--AGGUCAUU	:::: ::::.:.:::.:.:::	UACCACCUCCAAAAUUGCUCUUUCUC	Cleavage		5
ata-miR167a-3p	GAUCGUGCUGUGACAGUUUCACC	Lcu.2RBY.Chr1:20126119-20138212	3	-1	1	23	2830	2852	GAUCGUGCUGUGACAGUUUCACC	: : : ::::::.:.::.::::.	GUUAAUACUGUCGCGGCGCGAUU	Cleavage		5
ata-miR167a-3p	GAUCGUGCUGUGACAGUUUCACC	Lcu.2RBY.Chr1:20126119-20138212	3.5	-1	1	23	10447	10469	GAUCGUGCUGUGACAGUUUCACC	:.:::::.:.::.::::.	UCGCCAGCUGUCGCGGCGCGAUU	Cleavage		5
ata-miR167a-3p	GAUCGUGCUGUGACAGUUUCACC	Lcu.2RBY.Chr1:20126119-20138212	4	-1	1	23	3726	3748	GAUCGUGCUGUGACAGUUUCACC	:: :::.: :.::: ::::::.	UGUAAAAUUAUUACAACACGAUU	Cleavage		5
ata-miR167a-3p	GAUCGUGCUGUGACAGUUUCACC	Lcu.2RBY.Chr1:20126119-20138212	4	-1	1	23	11338	11360	GAUCGUGCUGUGACAGUUUCACC	:: :::.: :.::: ::::::.	UGUAAAAUUAUUACAACACGAUU	Cleavage		5
ata-miR167a-3p	GAUCGUGCUGUGACAGUUUCACC	Lcu.2RBY.Chr1:20126119-20138212	5	-1	1	23	5297	5318	GAUCGUGCUGUGACAGUUUCACC	::::: :: .::::::::::	AAUGAAA-UGAUACAGCACGAUG	Cleavage		5
cre-miR1167	GGGGUGUGAUGAUUUGAAAC	Lcu.2RBY.Chr4:218966545-219024978	4.5	-1	1	20	53130	53149	GGGGUGUGAUGAUUUGAAAC	::. ::::::.:.::.:.	UAUUUUAAUCAUUAUACUCU	Cleavage		5
cre-miR1167	GGGGUGUGAUGAUUUGAAAC	Lcu.2RBY.Chr4:218966545-219024978	4.5	-1	1	20	53904	53923	GGGGUGUGAUGAUUUGAAAC	::::: .:..:..:::::	UUUUCAUGUUGUUGCACCCA	Cleavage		5
cre-miR1167	GGGGUGUGAUGAUUUGAAAC	Lcu.2RBY.Chr4:218966545-219024978	4.5	-1	1	20	19904	19923	GGGGUGUGAUGAUUUGAAAC	: ::.:: .::.::::.::	CUGUCGAAGUAUUACACUCC	Cleavage		5
cre-miR1167	GGGGUGUGAUGAUUUGAAAC	Lcu.2RBY.Chr4:218966545-219024978	5	-1	1	20	28385	28404	GGGGUGUGAUGAUUUGAAAC	:: ::::: :: :.:.:::	AUUCCAAAUAAUAAUAUCCC	Translation		5
cre-miR1167	GGGGUGUGAUGAUUUGAAAC	Lcu.2RBY.Chr4:218966545-219024978	5	-1	1	20	11569	11588	GGGGUGUGAUGAUUUGAAAC	:::. :.:::::: : :::	AUUUUUAGUCAUCAAAACCC	Cleavage		5
osa-miR395c	GUGAAGUGUUUGGAGGAACUC	Lcu.2RBY.Chr7:474327216-474368813	4.5	-1	1	21	4039	4059	GUGAAGUGUUUGGAGGAACUC	:: :: ::.:::::: ::.:	AAGCUCAUCUAAACACCUCGC	Cleavage		5
sbi-miR395k	GUGAAGUGUUUGGAGGAACUC	Lcu.2RBY.Chr7:474327216-474368813	4.5	-1	1	21	4039	4059	GUGAAGUGUUUGGAGGAACUC	:: :: ::.:::::: ::.:	AAGCUCAUCUAAACACCUCGC	Cleavage		5
zma-miR395c-3p	GUGAAGUGUUUGGAGGAACUC	Lcu.2RBY.Chr7:474327216-474368813	4.5	-1	1	21	4039	4059	GUGAAGUGUUUGGAGGAACUC	:: :: ::.:::::: ::.:	AAGCUCAUCUAAACACCUCGC	Cleavage		5
zma-miR395l-3p	GUGAAGUGUUUGGAGGAACUC	Lcu.2RBY.Chr7:474327216-474368813	4.5	-1	1	21	4039	4059	GUGAAGUGUUUGGAGGAACUC	:: :: ::.:::::: ::.:	AAGCUCAUCUAAACACCUCGC	Cleavage		5
zma-miR395m-3p	GUGAAGUGUUUGGAGGAACUC	Lcu.2RBY.Chr7:474327216-474368813	4.5	-1	1	21	4039	4059	GUGAAGUGUUUGGAGGAACUC	:: :: ::.:::::: ::.:	AAGCUCAUCUAAACACCUCGC	Cleavage		5
osa-miR395c	GUGAAGUGUUUGGAGGAACUC	Lcu.2RBY.Chr7:474327216-474368813	5	-1	1	21	21098	21118	GUGAAGUGUUUGGAGGAACUC	::.:...::::.::.::	UUAGUCUUUUGAACAUUUUAC	Cleavage		5
osa-miR395c	GUGAAGUGUUUGGAGGAACUC	Lcu.2RBY.Chr7:474327216-474368813	5	-1	1	21	9257	9276	GUGAAGUGUUUGGAGGAACUC	:::::::::. :.:::::	UCAUUCCUCCAAG-AUUUCAC	Cleavage		5
osa-miR395c	GUGAAGUGUUUGGAGGAACUC	Lcu.2RBY.Chr7:474327216-474368813	5	-1	1	21	12063	12083	GUGAAGUGUUUGGAGGAACUC	: : :..:.::::: :::::	GCGAUUUUUCAAACUCUUCAA	Cleavage		5
osa-miR395c	GUGAAGUGUUUGGAGGAACUC	Lcu.2RBY.Chr7:474327216-474368813	5	-1	1	21	3296	3316	GUGAAGUGUUUGGAGGAACUC	::::: ..:::: :::...	UUGUUCCCUUAAACUCUUUGU	Cleavage		5
sbi-miR395k	GUGAAGUGUUUGGAGGAACUC	Lcu.2RBY.Chr7:474327216-474368813	5	-1	1	21	21098	21118	GUGAAGUGUUUGGAGGAACUC	::.:...::::.::.::	UUAGUCUUUUGAACAUUUUAC	Cleavage		5
sbi-miR395k	GUGAAGUGUUUGGAGGAACUC	Lcu.2RBY.Chr7:474327216-474368813	5	-1	1	21	9257	9276	GUGAAGUGUUUGGAGGAACUC	:::::::::. :.:::::	UCAUUCCUCCAAG-AUUUCAC	Cleavage		5
sbi-miR395k	GUGAAGUGUUUGGAGGAACUC	Lcu.2RBY.Chr7:474327216-474368813	5	-1	1	21	12063	12083	GUGAAGUGUUUGGAGGAACUC	: : :..:.::::: :::::	GCGAUUUUUCAAACUCUUCAA	Cleavage		5
sbi-miR395k	GUGAAGUGUUUGGAGGAACUC	Lcu.2RBY.Chr7:474327216-474368813	5	-1	1	21	3296	3316	GUGAAGUGUUUGGAGGAACUC	::::: ..:::: :::...	UUGUUCCCUUAAACUCUUUGU	Cleavage		5
zma-miR395c-3p	GUGAAGUGUUUGGAGGAACUC	Lcu.2RBY.Chr7:474327216-474368813	5	-1	1	21	21098	21118	GUGAAGUGUUUGGAGGAACUC	::.:...::::.::.::	UUAGUCUUUUGAACAUUUUAC	Cleavage		5
zma-miR395c-3p	GUGAAGUGUUUGGAGGAACUC	Lcu.2RBY.Chr7:474327216-474368813	5	-1	1	21	9257	9276	GUGAAGUGUUUGGAGGAACUC	:::::::::. :.:::::	UCAUUCCUCCAAG-AUUUCAC	Cleavage		5
zma-miR395c-3p	GUGAAGUGUUUGGAGGAACUC	Lcu.2RBY.Chr7:474327216-474368813	5	-1	1	21	12063	12083	GUGAAGUGUUUGGAGGAACUC	: : :..:.::::: :::::	GCGAUUUUUCAAACUCUUCAA	Cleavage		5
zma-miR395c-3p	GUGAAGUGUUUGGAGGAACUC	Lcu.2RBY.Chr7:474327216-474368813	5	-1	1	21	3296	3316	GUGAAGUGUUUGGAGGAACUC	::::: ..:::: :::...	UUGUUCCCUUAAACUCUUUGU	Cleavage		5
zma-miR395l-3p	GUGAAGUGUUUGGAGGAACUC	Lcu.2RBY.Chr7:474327216-474368813	5	-1	1	21	21098	21118	GUGAAGUGUUUGGAGGAACUC	::.:...::::.::.::	UUAGUCUUUUGAACAUUUUAC	Cleavage		5
zma-miR395l-3p	GUGAAGUGUUUGGAGGAACUC	Lcu.2RBY.Chr7:474327216-474368813	5	-1	1	21	9257	9276	GUGAAGUGUUUGGAGGAACUC	:::::::::. :.:::::	UCAUUCCUCCAAG-AUUUCAC	Cleavage		5
zma-miR395l-3p	GUGAAGUGUUUGGAGGAACUC	Lcu.2RBY.Chr7:474327216-474368813	5	-1	1	21	12063	12083	GUGAAGUGUUUGGAGGAACUC	: : :..:.::::: :::::	GCGAUUUUUCAAACUCUUCAA	Cleavage		5
zma-miR395l-3p	GUGAAGUGUUUGGAGGAACUC	Lcu.2RBY.Chr7:474327216-474368813	5	-1	1	21	3296	3316	GUGAAGUGUUUGGAGGAACUC	::::: ..:::: :::...	UUGUUCCCUUAAACUCUUUGU	Cleavage		5
zma-miR395m-3p	GUGAAGUGUUUGGAGGAACUC	Lcu.2RBY.Chr7:474327216-474368813	5	-1	1	21	21098	21118	GUGAAGUGUUUGGAGGAACUC	::.:...::::.::.::	UUAGUCUUUUGAACAUUUUAC	Cleavage		5
zma-miR395m-3p	GUGAAGUGUUUGGAGGAACUC	Lcu.2RBY.Chr7:474327216-474368813	5	-1	1	21	9257	9276	GUGAAGUGUUUGGAGGAACUC	:::::::::. :.:::::	UCAUUCCUCCAAG-AUUUCAC	Cleavage		5
zma-miR395m-3p	GUGAAGUGUUUGGAGGAACUC	Lcu.2RBY.Chr7:474327216-474368813	5	-1	1	21	12063	12083	GUGAAGUGUUUGGAGGAACUC	: : :..:.::::: :::::	GCGAUUUUUCAAACUCUUCAA	Cleavage		5
zma-miR395m-3p	GUGAAGUGUUUGGAGGAACUC	Lcu.2RBY.Chr7:474327216-474368813	5	-1	1	21	3296	3316	GUGAAGUGUUUGGAGGAACUC	::::: ..:::: :::...	UUGUUCCCUUAAACUCUUUGU	Cleavage		5
zma-miR395k-5p	GUUUCCUUCAAGCACUUCACAU	Lcu.2RBY.Chr4:218966545-219024978	3.5	-1	1	22	19494	19515	GUUUCCUUCAAGCACUUCACAU	::.::: ::::.:::.::.	GGCUGGAGUACUUGGAGGGAAU	Cleavage		5
zma-miR395k-5p	GUUUCCUUCAAGCACUUCACAU	Lcu.2RBY.Chr4:218966545-219024978	4.5	-1	1	22	38445	38466	GUUUCCUUCAAGCACUUCACAU	:::::: ::::::.::.	AUUCAAAGUGCAUGAAGGGAAU	Translation		5
zma-miR395k-5p	GUUUCCUUCAAGCACUUCACAU	Lcu.2RBY.Chr4:218966545-219024978	4.5	-1	1	22	19610	19631	GUUUCCUUCAAGCACUUCACAU	:::::: :::::::::.	CUCAGAAGUGGCUGAAGGAAAU	Translation		5
zma-miR395k-5p	GUUUCCUUCAAGCACUUCACAU	Lcu.2RBY.Chr4:218966545-219024978	5	-1	1	22	7554	7575	GUUUCCUUCAAGCACUUCACAU	::: : :::::::::.:	ACUUGAUUGGAUUGAAGGAAGC	Cleavage		5
zma-miR395k-5p	GUUUCCUUCAAGCACUUCACAU	Lcu.2RBY.Chr4:218966545-219024978	5	-1	1	22	10693	10714	GUUUCCUUCAAGCACUUCACAU	::: : :::::::::.:	ACCUGAUUGGAUUGAAGGAAGC	Cleavage		5
hme-miR-965	UAAGCGUAUAGCUUUUCCCCUU	Lcu.2RBY.Chr4:218966545-219024978	4.5	-1	1	22	18143	18164	UAAGCGUAUAGCUUUUCCCCUU	: : ::.:::: :::::: ::	UAUGAGAGAAGCCAUACGCGUA	Translation		5
hme-miR-965	UAAGCGUAUAGCUUUUCCCCUU	Lcu.2RBY.Chr4:218966545-219024978	4.5	-1	1	22	24777	24798	UAAGCGUAUAGCUUUUCCCCUU	: : ::.:::: :::::: ::	UAUGAGAGAAGCCAUACGCGUA	Translation		5
hme-miR-965	UAAGCGUAUAGCUUUUCCCCUU	Lcu.2RBY.Chr4:218966545-219024978	5	-1	1	22	24673	24694	UAAGCGUAUAGCUUUUCCCCUU	: :::: .:.:: :::::: ::	AUGGGGUGAGGCCAUACGCGUA	Translation		5
hme-miR-965	UAAGCGUAUAGCUUUUCCCCUU	Lcu.2RBY.Chr4:218966545-219024978	5	-1	1	22	18039	18060	UAAGCGUAUAGCUUUUCCCCUU	:::: .:.:: :::::: ::	GUGGGGUGAGGCCAUACGCGUA	Translation		5
hme-miR-965	UAAGCGUAUAGCUUUUCCCCUU	Lcu.2RBY.Chr4:218966545-219024978	5	-1	1	22	40316	40337	UAAGCGUAUAGCUUUUCCCCUU	: :..:::: :::::: ::	GUAGUGGGAAGCCAUACGCGUA	Translation		5
gra-miR8740	UAAUGAUGUGGCACAAUAUUA	Lcu.2RBY.Chr4:218966545-219024978	5	-1	1	21	21920	21940	UAAUGAUGUGGCACAAUAUUA	::::::: ..: ::::::	GUUUAUUGUGAUGCUUCAUUA	Translation		5
gra-miR8740	UAAUGAUGUGGCACAAUAUUA	Lcu.2RBY.Chr4:218966545-219024978	5	-1	1	21	26631	26651	UAAUGAUGUGGCACAAUAUUA	:: .:: ::::::: ::::	GAACGUUAUGCCACACCAUUU	Cleavage		5
gra-miR8740	UAAUGAUGUGGCACAAUAUUA	Lcu.2RBY.Chr4:218966545-219024978	5	-1	1	21	54441	54461	UAAUGAUGUGGCACAAUAUUA	::.:::: :::. :.:::.	GCAUGUUGUCCCAUUUUAUUG	Cleavage		5
gra-miR8740	UAAUGAUGUGGCACAAUAUUA	Lcu.2RBY.Chr4:218966545-219024978	5	-1	1	21	53141	53161	UAAUGAUGUGGCACAAUAUUA	: ::: : ::. :.::.::::	UUAUACUCUGUGAUAUUAUUA	Translation		5
gra-miR8740	UAAUGAUGUGGCACAAUAUUA	Lcu.2RBY.Chr4:218966545-219024978	5	-1	1	21	5845	5865	UAAUGAUGUGGCACAAUAUUA	:: : : ::::::.::::	AGCUAAUAUACCACAUUAUUA	Cleavage		5
ptc-miR7814	UAGAUUGUUUUUAUGCUUUGA	Lcu.2RBY.Chr7:474327216-474368813	4.5	-1	1	21	27837	27857	UAGAUUGUUUUUAUGCUUUGA	:..:: : :.::::..::.::	UUGAAACUUGAAAAUGAUUUA	Cleavage		5
ptc-miR7814	UAGAUUGUUUUUAUGCUUUGA	Lcu.2RBY.Chr7:474327216-474368813	5	-1	1	21	10778	10798	UAGAUUGUUUUUAUGCUUUGA	.::::::..:::.: ::.	AGCGAGCAUAGGAACGACCUG	Cleavage		5
ptc-miR7814	UAGAUUGUUUUUAUGCUUUGA	Lcu.2RBY.Chr7:474327216-474368813	5	-1	1	21	15227	15246	UAGAUUGUUUUUAUGCUUUGA	:::::: ::::::::: : :	CCAAAGC-UAAAAACAAACCA	Cleavage		5
ptc-miR7814	UAGAUUGUUUUUAUGCUUUGA	Lcu.2RBY.Chr7:474327216-474368813	5	-1	1	21	32913	32933	UAGAUUGUUUUUAUGCUUUGA	::. : .::::::::.::	AGAAGAAAAGAAAACAAUUUA	Cleavage		5
ptc-miR7814	UAGAUUGUUUUUAUGCUUUGA	Lcu.2RBY.Chr7:474327216-474368813	5	-1	1	21	25633	25653	UAGAUUGUUUUUAUGCUUUGA	::. : .::::::::.::	AGAAGAAAAGAAAACAAUUUA	Cleavage		5
mtr-miR2596	UCUAUUUCAUUGUUCCACACA	Lcu.2RBY.Chr4:218966545-219024978	4	-1	1	21	34129	34149	UCUAUUUCAUUGUUCCACACA	:::: : ..:::.::::::	CUUGUGAAUUGAUGGAAUAGA	Cleavage		5
mtr-miR2596	UCUAUUUCAUUGUUCCACACA	Lcu.2RBY.Chr4:218966545-219024978	4	-1	1	21	39873	39893	UCUAUUUCAUUGUUCCACACA	:::: : ..:::.::::::	CUUGUGAAUUGAUGGAAUAGA	Cleavage		5
mtr-miR2596	UCUAUUUCAUUGUUCCACACA	Lcu.2RBY.Chr4:218966545-219024978	4	-1	1	21	46062	46082	UCUAUUUCAUUGUUCCACACA	:::: : ..:::.::::::	CUUGUGAAUUGAUGGAAUAGA	Cleavage		5
mtr-miR2596	UCUAUUUCAUUGUUCCACACA	Lcu.2RBY.Chr4:218966545-219024978	4	-1	1	21	36955	36975	UCUAUUUCAUUGUUCCACACA	::: .::::::::: :::	AUUGUUCGACAAUGAAAGAGA	Cleavage		5
mtr-miR2596	UCUAUUUCAUUGUUCCACACA	Lcu.2RBY.Chr4:218966545-219024978	5	-1	1	21	29410	29430	UCUAUUUCAUUGUUCCACACA	: :::::..:: :::: ::	AAUUUGGAAUGAUAAAAUUGA	Cleavage		5
mtr-miR5740	UGAACAGAAAGAACAUUUGGC	Lcu.2RBY.Chr7:474327216-474368813	4.5	-1	1	21	22800	22820	UGAACAGAAAGAACAUUUGGC	..:: ::::.:::.: ::.:	AUUAAUUGUUUUUUUUAUUUA	Cleavage		5
mtr-miR5740	UGAACAGAAAGAACAUUUGGC	Lcu.2RBY.Chr7:474327216-474368813	4.5	-1	1	21	37037	37057	UGAACAGAAAGAACAUUUGGC	.::: : ::.:::.: ::::	UUCAACUCUUUUUUUUCUUCA	Cleavage		5
mtr-miR5740	UGAACAGAAAGAACAUUUGGC	Lcu.2RBY.Chr7:474327216-474368813	5	-1	1	21	16992	17012	UGAACAGAAAGAACAUUUGGC	..::::::: : :.::::..	UUUAAAUGUUGUAUUUGUUUG	Translation		5
mtr-miR5740	UGAACAGAAAGAACAUUUGGC	Lcu.2RBY.Chr7:474327216-474368813	5	-1	1	21	38091	38111	UGAACAGAAAGAACAUUUGGC	: :::: :::.:: :::: .:	GACAAAGGUUUUUACUGUCUA	Cleavage		5
mtr-miR5740	UGAACAGAAAGAACAUUUGGC	Lcu.2RBY.Chr7:474327216-474368813	5	-1	1	21	113	133	UGAACAGAAAGAACAUUUGGC	: : :. :::. ::.::::::	GACUAGGGUUUCUUUUGUUCA	Translation		5
ata-miR395a-3p	UGAAGUGUUUGGGGGAACUC	Lcu.2RBY.Chr4:218966545-219024978	4.5	-1	1	20	11928	11947	UGAAGUGUUUGGGGGAACUC	::.:::::: ::.::::	UGAUUUCCCCAAUCAUUUCA	Cleavage		5
ata-miR395a-3p	UGAAGUGUUUGGGGGAACUC	Lcu.2RBY.Chr4:218966545-219024978	4.5	-1	1	20	15062	15081	UGAAGUGUUUGGGGGAACUC	:::::::::: . ::::..	AAGUUCCCCCACGAACUUUG	Cleavage		5
ata-miR395a-3p	UGAAGUGUUUGGGGGAACUC	Lcu.2RBY.Chr4:218966545-219024978	4.5	-1	1	20	12682	12701	UGAAGUGUUUGGGGGAACUC	::::. :.::::..: :::	AAGUUUACUCAAAUGCAUCA	Cleavage		5
ata-miR395c-3p	UGAAGUGUUUGGGGGAACUC	Lcu.2RBY.Chr4:218966545-219024978	4.5	-1	1	20	11928	11947	UGAAGUGUUUGGGGGAACUC	::.:::::: ::.::::	UGAUUUCCCCAAUCAUUUCA	Cleavage		5
ata-miR395c-3p	UGAAGUGUUUGGGGGAACUC	Lcu.2RBY.Chr4:218966545-219024978	4.5	-1	1	20	15062	15081	UGAAGUGUUUGGGGGAACUC	:::::::::: . ::::..	AAGUUCCCCCACGAACUUUG	Cleavage		5
ata-miR395c-3p	UGAAGUGUUUGGGGGAACUC	Lcu.2RBY.Chr4:218966545-219024978	4.5	-1	1	20	12682	12701	UGAAGUGUUUGGGGGAACUC	::::. :.::::..: :::	AAGUUUACUCAAAUGCAUCA	Cleavage		5
ata-miR395d-3p	UGAAGUGUUUGGGGGAACUC	Lcu.2RBY.Chr4:218966545-219024978	4.5	-1	1	20	11928	11947	UGAAGUGUUUGGGGGAACUC	::.:::::: ::.::::	UGAUUUCCCCAAUCAUUUCA	Cleavage		5
ata-miR395d-3p	UGAAGUGUUUGGGGGAACUC	Lcu.2RBY.Chr4:218966545-219024978	4.5	-1	1	20	15062	15081	UGAAGUGUUUGGGGGAACUC	:::::::::: . ::::..	AAGUUCCCCCACGAACUUUG	Cleavage		5
ata-miR395d-3p	UGAAGUGUUUGGGGGAACUC	Lcu.2RBY.Chr4:218966545-219024978	4.5	-1	1	20	12682	12701	UGAAGUGUUUGGGGGAACUC	::::. :.::::..: :::	AAGUUUACUCAAAUGCAUCA	Cleavage		5
ata-miR395e-3p	UGAAGUGUUUGGGGGAACUC	Lcu.2RBY.Chr4:218966545-219024978	4.5	-1	1	20	11928	11947	UGAAGUGUUUGGGGGAACUC	::.:::::: ::.::::	UGAUUUCCCCAAUCAUUUCA	Cleavage		5
ata-miR395e-3p	UGAAGUGUUUGGGGGAACUC	Lcu.2RBY.Chr4:218966545-219024978	4.5	-1	1	20	15062	15081	UGAAGUGUUUGGGGGAACUC	:::::::::: . ::::..	AAGUUCCCCCACGAACUUUG	Cleavage		5
ata-miR395e-3p	UGAAGUGUUUGGGGGAACUC	Lcu.2RBY.Chr4:218966545-219024978	4.5	-1	1	20	12682	12701	UGAAGUGUUUGGGGGAACUC	::::. :.::::..: :::	AAGUUUACUCAAAUGCAUCA	Cleavage		5
ata-miR395f-3p	UGAAGUGUUUGGGGGAACUC	Lcu.2RBY.Chr4:218966545-219024978	4.5	-1	1	20	11928	11947	UGAAGUGUUUGGGGGAACUC	::.:::::: ::.::::	UGAUUUCCCCAAUCAUUUCA	Cleavage		5
ata-miR395f-3p	UGAAGUGUUUGGGGGAACUC	Lcu.2RBY.Chr4:218966545-219024978	4.5	-1	1	20	15062	15081	UGAAGUGUUUGGGGGAACUC	:::::::::: . ::::..	AAGUUCCCCCACGAACUUUG	Cleavage		5
ata-miR395f-3p	UGAAGUGUUUGGGGGAACUC	Lcu.2RBY.Chr4:218966545-219024978	4.5	-1	1	20	12682	12701	UGAAGUGUUUGGGGGAACUC	::::. :.::::..: :::	AAGUUUACUCAAAUGCAUCA	Cleavage		5
bdi-miR395a	UGAAGUGUUUGGGGGAACUC	Lcu.2RBY.Chr4:218966545-219024978	4.5	-1	1	20	11928	11947	UGAAGUGUUUGGGGGAACUC	::.:::::: ::.::::	UGAUUUCCCCAAUCAUUUCA	Cleavage		5
bdi-miR395a	UGAAGUGUUUGGGGGAACUC	Lcu.2RBY.Chr4:218966545-219024978	4.5	-1	1	20	15062	15081	UGAAGUGUUUGGGGGAACUC	:::::::::: . ::::..	AAGUUCCCCCACGAACUUUG	Cleavage		5
bdi-miR395a	UGAAGUGUUUGGGGGAACUC	Lcu.2RBY.Chr4:218966545-219024978	4.5	-1	1	20	12682	12701	UGAAGUGUUUGGGGGAACUC	::::. :.::::..: :::	AAGUUUACUCAAAUGCAUCA	Cleavage		5
bdi-miR395b	UGAAGUGUUUGGGGGAACUC	Lcu.2RBY.Chr4:218966545-219024978	4.5	-1	1	20	11928	11947	UGAAGUGUUUGGGGGAACUC	::.:::::: ::.::::	UGAUUUCCCCAAUCAUUUCA	Cleavage		5
bdi-miR395b	UGAAGUGUUUGGGGGAACUC	Lcu.2RBY.Chr4:218966545-219024978	4.5	-1	1	20	15062	15081	UGAAGUGUUUGGGGGAACUC	:::::::::: . ::::..	AAGUUCCCCCACGAACUUUG	Cleavage		5
bdi-miR395b	UGAAGUGUUUGGGGGAACUC	Lcu.2RBY.Chr4:218966545-219024978	4.5	-1	1	20	12682	12701	UGAAGUGUUUGGGGGAACUC	::::. :.::::..: :::	AAGUUUACUCAAAUGCAUCA	Cleavage		5
bdi-miR395c-3p	UGAAGUGUUUGGGGGAACUC	Lcu.2RBY.Chr4:218966545-219024978	4.5	-1	1	20	11928	11947	UGAAGUGUUUGGGGGAACUC	::.:::::: ::.::::	UGAUUUCCCCAAUCAUUUCA	Cleavage		5
bdi-miR395c-3p	UGAAGUGUUUGGGGGAACUC	Lcu.2RBY.Chr4:218966545-219024978	4.5	-1	1	20	15062	15081	UGAAGUGUUUGGGGGAACUC	:::::::::: . ::::..	AAGUUCCCCCACGAACUUUG	Cleavage		5
bdi-miR395c-3p	UGAAGUGUUUGGGGGAACUC	Lcu.2RBY.Chr4:218966545-219024978	4.5	-1	1	20	12682	12701	UGAAGUGUUUGGGGGAACUC	::::. :.::::..: :::	AAGUUUACUCAAAUGCAUCA	Cleavage		5
bdi-miR395e-3p	UGAAGUGUUUGGGGGAACUC	Lcu.2RBY.Chr4:218966545-219024978	4.5	-1	1	20	11928	11947	UGAAGUGUUUGGGGGAACUC	::.:::::: ::.::::	UGAUUUCCCCAAUCAUUUCA	Cleavage		5
bdi-miR395e-3p	UGAAGUGUUUGGGGGAACUC	Lcu.2RBY.Chr4:218966545-219024978	4.5	-1	1	20	15062	15081	UGAAGUGUUUGGGGGAACUC	:::::::::: . ::::..	AAGUUCCCCCACGAACUUUG	Cleavage		5
bdi-miR395e-3p	UGAAGUGUUUGGGGGAACUC	Lcu.2RBY.Chr4:218966545-219024978	4.5	-1	1	20	12682	12701	UGAAGUGUUUGGGGGAACUC	::::. :.::::..: :::	AAGUUUACUCAAAUGCAUCA	Cleavage		5
bdi-miR395f-3p	UGAAGUGUUUGGGGGAACUC	Lcu.2RBY.Chr4:218966545-219024978	4.5	-1	1	20	11928	11947	UGAAGUGUUUGGGGGAACUC	::.:::::: ::.::::	UGAUUUCCCCAAUCAUUUCA	Cleavage		5
bdi-miR395f-3p	UGAAGUGUUUGGGGGAACUC	Lcu.2RBY.Chr4:218966545-219024978	4.5	-1	1	20	15062	15081	UGAAGUGUUUGGGGGAACUC	:::::::::: . ::::..	AAGUUCCCCCACGAACUUUG	Cleavage		5
bdi-miR395f-3p	UGAAGUGUUUGGGGGAACUC	Lcu.2RBY.Chr4:218966545-219024978	4.5	-1	1	20	12682	12701	UGAAGUGUUUGGGGGAACUC	::::. :.::::..: :::	AAGUUUACUCAAAUGCAUCA	Cleavage		5
bdi-miR395g-3p	UGAAGUGUUUGGGGGAACUC	Lcu.2RBY.Chr4:218966545-219024978	4.5	-1	1	20	11928	11947	UGAAGUGUUUGGGGGAACUC	::.:::::: ::.::::	UGAUUUCCCCAAUCAUUUCA	Cleavage		5
bdi-miR395g-3p	UGAAGUGUUUGGGGGAACUC	Lcu.2RBY.Chr4:218966545-219024978	4.5	-1	1	20	15062	15081	UGAAGUGUUUGGGGGAACUC	:::::::::: . ::::..	AAGUUCCCCCACGAACUUUG	Cleavage		5
bdi-miR395g-3p	UGAAGUGUUUGGGGGAACUC	Lcu.2RBY.Chr4:218966545-219024978	4.5	-1	1	20	12682	12701	UGAAGUGUUUGGGGGAACUC	::::. :.::::..: :::	AAGUUUACUCAAAUGCAUCA	Cleavage		5
bdi-miR395h-3p	UGAAGUGUUUGGGGGAACUC	Lcu.2RBY.Chr4:218966545-219024978	4.5	-1	1	20	11928	11947	UGAAGUGUUUGGGGGAACUC	::.:::::: ::.::::	UGAUUUCCCCAAUCAUUUCA	Cleavage		5
bdi-miR395h-3p	UGAAGUGUUUGGGGGAACUC	Lcu.2RBY.Chr4:218966545-219024978	4.5	-1	1	20	15062	15081	UGAAGUGUUUGGGGGAACUC	:::::::::: . ::::..	AAGUUCCCCCACGAACUUUG	Cleavage		5
bdi-miR395h-3p	UGAAGUGUUUGGGGGAACUC	Lcu.2RBY.Chr4:218966545-219024978	4.5	-1	1	20	12682	12701	UGAAGUGUUUGGGGGAACUC	::::. :.::::..: :::	AAGUUUACUCAAAUGCAUCA	Cleavage		5
bdi-miR395j-3p	UGAAGUGUUUGGGGGAACUC	Lcu.2RBY.Chr4:218966545-219024978	4.5	-1	1	20	11928	11947	UGAAGUGUUUGGGGGAACUC	::.:::::: ::.::::	UGAUUUCCCCAAUCAUUUCA	Cleavage		5
bdi-miR395j-3p	UGAAGUGUUUGGGGGAACUC	Lcu.2RBY.Chr4:218966545-219024978	4.5	-1	1	20	15062	15081	UGAAGUGUUUGGGGGAACUC	:::::::::: . ::::..	AAGUUCCCCCACGAACUUUG	Cleavage		5
bdi-miR395j-3p	UGAAGUGUUUGGGGGAACUC	Lcu.2RBY.Chr4:218966545-219024978	4.5	-1	1	20	12682	12701	UGAAGUGUUUGGGGGAACUC	::::. :.::::..: :::	AAGUUUACUCAAAUGCAUCA	Cleavage		5
bdi-miR395k-3p	UGAAGUGUUUGGGGGAACUC	Lcu.2RBY.Chr4:218966545-219024978	4.5	-1	1	20	11928	11947	UGAAGUGUUUGGGGGAACUC	::.:::::: ::.::::	UGAUUUCCCCAAUCAUUUCA	Cleavage		5
bdi-miR395k-3p	UGAAGUGUUUGGGGGAACUC	Lcu.2RBY.Chr4:218966545-219024978	4.5	-1	1	20	15062	15081	UGAAGUGUUUGGGGGAACUC	:::::::::: . ::::..	AAGUUCCCCCACGAACUUUG	Cleavage		5
bdi-miR395k-3p	UGAAGUGUUUGGGGGAACUC	Lcu.2RBY.Chr4:218966545-219024978	4.5	-1	1	20	12682	12701	UGAAGUGUUUGGGGGAACUC	::::. :.::::..: :::	AAGUUUACUCAAAUGCAUCA	Cleavage		5
bdi-miR395l-3p	UGAAGUGUUUGGGGGAACUC	Lcu.2RBY.Chr4:218966545-219024978	4.5	-1	1	20	11928	11947	UGAAGUGUUUGGGGGAACUC	::.:::::: ::.::::	UGAUUUCCCCAAUCAUUUCA	Cleavage		5
bdi-miR395l-3p	UGAAGUGUUUGGGGGAACUC	Lcu.2RBY.Chr4:218966545-219024978	4.5	-1	1	20	15062	15081	UGAAGUGUUUGGGGGAACUC	:::::::::: . ::::..	AAGUUCCCCCACGAACUUUG	Cleavage		5
bdi-miR395l-3p	UGAAGUGUUUGGGGGAACUC	Lcu.2RBY.Chr4:218966545-219024978	4.5	-1	1	20	12682	12701	UGAAGUGUUUGGGGGAACUC	::::. :.::::..: :::	AAGUUUACUCAAAUGCAUCA	Cleavage		5
bdi-miR395m	UGAAGUGUUUGGGGGAACUC	Lcu.2RBY.Chr4:218966545-219024978	4.5	-1	1	20	11928	11947	UGAAGUGUUUGGGGGAACUC	::.:::::: ::.::::	UGAUUUCCCCAAUCAUUUCA	Cleavage		5
bdi-miR395m	UGAAGUGUUUGGGGGAACUC	Lcu.2RBY.Chr4:218966545-219024978	4.5	-1	1	20	15062	15081	UGAAGUGUUUGGGGGAACUC	:::::::::: . ::::..	AAGUUCCCCCACGAACUUUG	Cleavage		5
bdi-miR395m	UGAAGUGUUUGGGGGAACUC	Lcu.2RBY.Chr4:218966545-219024978	4.5	-1	1	20	12682	12701	UGAAGUGUUUGGGGGAACUC	::::. :.::::..: :::	AAGUUUACUCAAAUGCAUCA	Cleavage		5
bdi-miR395n-3p	UGAAGUGUUUGGGGGAACUC	Lcu.2RBY.Chr4:218966545-219024978	4.5	-1	1	20	11928	11947	UGAAGUGUUUGGGGGAACUC	::.:::::: ::.::::	UGAUUUCCCCAAUCAUUUCA	Cleavage		5
bdi-miR395n-3p	UGAAGUGUUUGGGGGAACUC	Lcu.2RBY.Chr4:218966545-219024978	4.5	-1	1	20	15062	15081	UGAAGUGUUUGGGGGAACUC	:::::::::: . ::::..	AAGUUCCCCCACGAACUUUG	Cleavage		5
bdi-miR395n-3p	UGAAGUGUUUGGGGGAACUC	Lcu.2RBY.Chr4:218966545-219024978	4.5	-1	1	20	12682	12701	UGAAGUGUUUGGGGGAACUC	::::. :.::::..: :::	AAGUUUACUCAAAUGCAUCA	Cleavage		5
bdi-miR395o-3p	UGAAGUGUUUGGGGGAACUC	Lcu.2RBY.Chr4:218966545-219024978	4.5	-1	1	20	11928	11947	UGAAGUGUUUGGGGGAACUC	::.:::::: ::.::::	UGAUUUCCCCAAUCAUUUCA	Cleavage		5
bdi-miR395o-3p	UGAAGUGUUUGGGGGAACUC	Lcu.2RBY.Chr4:218966545-219024978	4.5	-1	1	20	15062	15081	UGAAGUGUUUGGGGGAACUC	:::::::::: . ::::..	AAGUUCCCCCACGAACUUUG	Cleavage		5
bdi-miR395o-3p	UGAAGUGUUUGGGGGAACUC	Lcu.2RBY.Chr4:218966545-219024978	4.5	-1	1	20	12682	12701	UGAAGUGUUUGGGGGAACUC	::::. :.::::..: :::	AAGUUUACUCAAAUGCAUCA	Cleavage		5
bdi-miR395q	UGAAGUGUUUGGGGGAACUC	Lcu.2RBY.Chr4:218966545-219024978	4.5	-1	1	20	11928	11947	UGAAGUGUUUGGGGGAACUC	::.:::::: ::.::::	UGAUUUCCCCAAUCAUUUCA	Cleavage		5
bdi-miR395q	UGAAGUGUUUGGGGGAACUC	Lcu.2RBY.Chr4:218966545-219024978	4.5	-1	1	20	15062	15081	UGAAGUGUUUGGGGGAACUC	:::::::::: . ::::..	AAGUUCCCCCACGAACUUUG	Cleavage		5
bdi-miR395q	UGAAGUGUUUGGGGGAACUC	Lcu.2RBY.Chr4:218966545-219024978	4.5	-1	1	20	12682	12701	UGAAGUGUUUGGGGGAACUC	::::. :.::::..: :::	AAGUUUACUCAAAUGCAUCA	Cleavage		5
cpa-miR395a	UGAAGUGUUUGGGGGAACUC	Lcu.2RBY.Chr4:218966545-219024978	4.5	-1	1	20	11928	11947	UGAAGUGUUUGGGGGAACUC	::.:::::: ::.::::	UGAUUUCCCCAAUCAUUUCA	Cleavage		5
cpa-miR395a	UGAAGUGUUUGGGGGAACUC	Lcu.2RBY.Chr4:218966545-219024978	4.5	-1	1	20	15062	15081	UGAAGUGUUUGGGGGAACUC	:::::::::: . ::::..	AAGUUCCCCCACGAACUUUG	Cleavage		5
cpa-miR395a	UGAAGUGUUUGGGGGAACUC	Lcu.2RBY.Chr4:218966545-219024978	4.5	-1	1	20	12682	12701	UGAAGUGUUUGGGGGAACUC	::::. :.::::..: :::	AAGUUUACUCAAAUGCAUCA	Cleavage		5
cpa-miR395b	UGAAGUGUUUGGGGGAACUC	Lcu.2RBY.Chr4:218966545-219024978	4.5	-1	1	20	11928	11947	UGAAGUGUUUGGGGGAACUC	::.:::::: ::.::::	UGAUUUCCCCAAUCAUUUCA	Cleavage		5
cpa-miR395b	UGAAGUGUUUGGGGGAACUC	Lcu.2RBY.Chr4:218966545-219024978	4.5	-1	1	20	15062	15081	UGAAGUGUUUGGGGGAACUC	:::::::::: . ::::..	AAGUUCCCCCACGAACUUUG	Cleavage		5
cpa-miR395b	UGAAGUGUUUGGGGGAACUC	Lcu.2RBY.Chr4:218966545-219024978	4.5	-1	1	20	12682	12701	UGAAGUGUUUGGGGGAACUC	::::. :.::::..: :::	AAGUUUACUCAAAUGCAUCA	Cleavage		5
cpa-miR395c	UGAAGUGUUUGGGGGAACUC	Lcu.2RBY.Chr4:218966545-219024978	4.5	-1	1	20	11928	11947	UGAAGUGUUUGGGGGAACUC	::.:::::: ::.::::	UGAUUUCCCCAAUCAUUUCA	Cleavage		5
cpa-miR395c	UGAAGUGUUUGGGGGAACUC	Lcu.2RBY.Chr4:218966545-219024978	4.5	-1	1	20	15062	15081	UGAAGUGUUUGGGGGAACUC	:::::::::: . ::::..	AAGUUCCCCCACGAACUUUG	Cleavage		5
cpa-miR395c	UGAAGUGUUUGGGGGAACUC	Lcu.2RBY.Chr4:218966545-219024978	4.5	-1	1	20	12682	12701	UGAAGUGUUUGGGGGAACUC	::::. :.::::..: :::	AAGUUUACUCAAAUGCAUCA	Cleavage		5
cpa-miR395d	UGAAGUGUUUGGGGGAACUC	Lcu.2RBY.Chr4:218966545-219024978	4.5	-1	1	20	11928	11947	UGAAGUGUUUGGGGGAACUC	::.:::::: ::.::::	UGAUUUCCCCAAUCAUUUCA	Cleavage		5
cpa-miR395d	UGAAGUGUUUGGGGGAACUC	Lcu.2RBY.Chr4:218966545-219024978	4.5	-1	1	20	15062	15081	UGAAGUGUUUGGGGGAACUC	:::::::::: . ::::..	AAGUUCCCCCACGAACUUUG	Cleavage		5
cpa-miR395d	UGAAGUGUUUGGGGGAACUC	Lcu.2RBY.Chr4:218966545-219024978	4.5	-1	1	20	12682	12701	UGAAGUGUUUGGGGGAACUC	::::. :.::::..: :::	AAGUUUACUCAAAUGCAUCA	Cleavage		5
cpa-miR395e	UGAAGUGUUUGGGGGAACUC	Lcu.2RBY.Chr4:218966545-219024978	4.5	-1	1	20	11928	11947	UGAAGUGUUUGGGGGAACUC	::.:::::: ::.::::	UGAUUUCCCCAAUCAUUUCA	Cleavage		5
cpa-miR395e	UGAAGUGUUUGGGGGAACUC	Lcu.2RBY.Chr4:218966545-219024978	4.5	-1	1	20	15062	15081	UGAAGUGUUUGGGGGAACUC	:::::::::: . ::::..	AAGUUCCCCCACGAACUUUG	Cleavage		5
cpa-miR395e	UGAAGUGUUUGGGGGAACUC	Lcu.2RBY.Chr4:218966545-219024978	4.5	-1	1	20	12682	12701	UGAAGUGUUUGGGGGAACUC	::::. :.::::..: :::	AAGUUUACUCAAAUGCAUCA	Cleavage		5
tae-miR395b	UGAAGUGUUUGGGGGAACUC	Lcu.2RBY.Chr4:218966545-219024978	4.5	-1	1	20	11928	11947	UGAAGUGUUUGGGGGAACUC	::.:::::: ::.::::	UGAUUUCCCCAAUCAUUUCA	Cleavage		5
tae-miR395b	UGAAGUGUUUGGGGGAACUC	Lcu.2RBY.Chr4:218966545-219024978	4.5	-1	1	20	15062	15081	UGAAGUGUUUGGGGGAACUC	:::::::::: . ::::..	AAGUUCCCCCACGAACUUUG	Cleavage		5
tae-miR395b	UGAAGUGUUUGGGGGAACUC	Lcu.2RBY.Chr4:218966545-219024978	4.5	-1	1	20	12682	12701	UGAAGUGUUUGGGGGAACUC	::::. :.::::..: :::	AAGUUUACUCAAAUGCAUCA	Cleavage		5
ata-miR395a-3p	UGAAGUGUUUGGGGGAACUC	Lcu.2RBY.Chr4:218966545-219024978	5	-1	1	20	12261	12280	UGAAGUGUUUGGGGGAACUC	:::..: :::::..::.:	UCGUUUUCGCAAACGUUUUA	Cleavage		5
ata-miR395a-3p	UGAAGUGUUUGGGGGAACUC	Lcu.2RBY.Chr4:218966545-219024978	5	-1	1	20	55289	55308	UGAAGUGUUUGGGGGAACUC	: ::.:: :::.::::::	AAUUUUCCAAAAAUACUUCA	Translation		5
ata-miR395c-3p	UGAAGUGUUUGGGGGAACUC	Lcu.2RBY.Chr4:218966545-219024978	5	-1	1	20	12261	12280	UGAAGUGUUUGGGGGAACUC	:::..: :::::..::.:	UCGUUUUCGCAAACGUUUUA	Cleavage		5
ata-miR395c-3p	UGAAGUGUUUGGGGGAACUC	Lcu.2RBY.Chr4:218966545-219024978	5	-1	1	20	55289	55308	UGAAGUGUUUGGGGGAACUC	: ::.:: :::.::::::	AAUUUUCCAAAAAUACUUCA	Translation		5
ata-miR395d-3p	UGAAGUGUUUGGGGGAACUC	Lcu.2RBY.Chr4:218966545-219024978	5	-1	1	20	12261	12280	UGAAGUGUUUGGGGGAACUC	:::..: :::::..::.:	UCGUUUUCGCAAACGUUUUA	Cleavage		5
ata-miR395d-3p	UGAAGUGUUUGGGGGAACUC	Lcu.2RBY.Chr4:218966545-219024978	5	-1	1	20	55289	55308	UGAAGUGUUUGGGGGAACUC	: ::.:: :::.::::::	AAUUUUCCAAAAAUACUUCA	Translation		5
ata-miR395e-3p	UGAAGUGUUUGGGGGAACUC	Lcu.2RBY.Chr4:218966545-219024978	5	-1	1	20	12261	12280	UGAAGUGUUUGGGGGAACUC	:::..: :::::..::.:	UCGUUUUCGCAAACGUUUUA	Cleavage		5
ata-miR395e-3p	UGAAGUGUUUGGGGGAACUC	Lcu.2RBY.Chr4:218966545-219024978	5	-1	1	20	55289	55308	UGAAGUGUUUGGGGGAACUC	: ::.:: :::.::::::	AAUUUUCCAAAAAUACUUCA	Translation		5
ata-miR395f-3p	UGAAGUGUUUGGGGGAACUC	Lcu.2RBY.Chr4:218966545-219024978	5	-1	1	20	12261	12280	UGAAGUGUUUGGGGGAACUC	:::..: :::::..::.:	UCGUUUUCGCAAACGUUUUA	Cleavage		5
ata-miR395f-3p	UGAAGUGUUUGGGGGAACUC	Lcu.2RBY.Chr4:218966545-219024978	5	-1	1	20	55289	55308	UGAAGUGUUUGGGGGAACUC	: ::.:: :::.::::::	AAUUUUCCAAAAAUACUUCA	Translation		5
bdi-miR395a	UGAAGUGUUUGGGGGAACUC	Lcu.2RBY.Chr4:218966545-219024978	5	-1	1	20	12261	12280	UGAAGUGUUUGGGGGAACUC	:::..: :::::..::.:	UCGUUUUCGCAAACGUUUUA	Cleavage		5
bdi-miR395a	UGAAGUGUUUGGGGGAACUC	Lcu.2RBY.Chr4:218966545-219024978	5	-1	1	20	55289	55308	UGAAGUGUUUGGGGGAACUC	: ::.:: :::.::::::	AAUUUUCCAAAAAUACUUCA	Translation		5
bdi-miR395b	UGAAGUGUUUGGGGGAACUC	Lcu.2RBY.Chr4:218966545-219024978	5	-1	1	20	12261	12280	UGAAGUGUUUGGGGGAACUC	:::..: :::::..::.:	UCGUUUUCGCAAACGUUUUA	Cleavage		5
bdi-miR395b	UGAAGUGUUUGGGGGAACUC	Lcu.2RBY.Chr4:218966545-219024978	5	-1	1	20	55289	55308	UGAAGUGUUUGGGGGAACUC	: ::.:: :::.::::::	AAUUUUCCAAAAAUACUUCA	Translation		5
bdi-miR395c-3p	UGAAGUGUUUGGGGGAACUC	Lcu.2RBY.Chr4:218966545-219024978	5	-1	1	20	12261	12280	UGAAGUGUUUGGGGGAACUC	:::..: :::::..::.:	UCGUUUUCGCAAACGUUUUA	Cleavage		5
bdi-miR395c-3p	UGAAGUGUUUGGGGGAACUC	Lcu.2RBY.Chr4:218966545-219024978	5	-1	1	20	55289	55308	UGAAGUGUUUGGGGGAACUC	: ::.:: :::.::::::	AAUUUUCCAAAAAUACUUCA	Translation		5
bdi-miR395e-3p	UGAAGUGUUUGGGGGAACUC	Lcu.2RBY.Chr4:218966545-219024978	5	-1	1	20	12261	12280	UGAAGUGUUUGGGGGAACUC	:::..: :::::..::.:	UCGUUUUCGCAAACGUUUUA	Cleavage		5
bdi-miR395e-3p	UGAAGUGUUUGGGGGAACUC	Lcu.2RBY.Chr4:218966545-219024978	5	-1	1	20	55289	55308	UGAAGUGUUUGGGGGAACUC	: ::.:: :::.::::::	AAUUUUCCAAAAAUACUUCA	Translation		5
bdi-miR395f-3p	UGAAGUGUUUGGGGGAACUC	Lcu.2RBY.Chr4:218966545-219024978	5	-1	1	20	12261	12280	UGAAGUGUUUGGGGGAACUC	:::..: :::::..::.:	UCGUUUUCGCAAACGUUUUA	Cleavage		5
bdi-miR395f-3p	UGAAGUGUUUGGGGGAACUC	Lcu.2RBY.Chr4:218966545-219024978	5	-1	1	20	55289	55308	UGAAGUGUUUGGGGGAACUC	: ::.:: :::.::::::	AAUUUUCCAAAAAUACUUCA	Translation		5
bdi-miR395g-3p	UGAAGUGUUUGGGGGAACUC	Lcu.2RBY.Chr4:218966545-219024978	5	-1	1	20	12261	12280	UGAAGUGUUUGGGGGAACUC	:::..: :::::..::.:	UCGUUUUCGCAAACGUUUUA	Cleavage		5
bdi-miR395g-3p	UGAAGUGUUUGGGGGAACUC	Lcu.2RBY.Chr4:218966545-219024978	5	-1	1	20	55289	55308	UGAAGUGUUUGGGGGAACUC	: ::.:: :::.::::::	AAUUUUCCAAAAAUACUUCA	Translation		5
bdi-miR395h-3p	UGAAGUGUUUGGGGGAACUC	Lcu.2RBY.Chr4:218966545-219024978	5	-1	1	20	12261	12280	UGAAGUGUUUGGGGGAACUC	:::..: :::::..::.:	UCGUUUUCGCAAACGUUUUA	Cleavage		5
bdi-miR395h-3p	UGAAGUGUUUGGGGGAACUC	Lcu.2RBY.Chr4:218966545-219024978	5	-1	1	20	55289	55308	UGAAGUGUUUGGGGGAACUC	: ::.:: :::.::::::	AAUUUUCCAAAAAUACUUCA	Translation		5
bdi-miR395j-3p	UGAAGUGUUUGGGGGAACUC	Lcu.2RBY.Chr4:218966545-219024978	5	-1	1	20	12261	12280	UGAAGUGUUUGGGGGAACUC	:::..: :::::..::.:	UCGUUUUCGCAAACGUUUUA	Cleavage		5
bdi-miR395j-3p	UGAAGUGUUUGGGGGAACUC	Lcu.2RBY.Chr4:218966545-219024978	5	-1	1	20	55289	55308	UGAAGUGUUUGGGGGAACUC	: ::.:: :::.::::::	AAUUUUCCAAAAAUACUUCA	Translation		5
bdi-miR395k-3p	UGAAGUGUUUGGGGGAACUC	Lcu.2RBY.Chr4:218966545-219024978	5	-1	1	20	12261	12280	UGAAGUGUUUGGGGGAACUC	:::..: :::::..::.:	UCGUUUUCGCAAACGUUUUA	Cleavage		5
bdi-miR395k-3p	UGAAGUGUUUGGGGGAACUC	Lcu.2RBY.Chr4:218966545-219024978	5	-1	1	20	55289	55308	UGAAGUGUUUGGGGGAACUC	: ::.:: :::.::::::	AAUUUUCCAAAAAUACUUCA	Translation		5
bdi-miR395l-3p	UGAAGUGUUUGGGGGAACUC	Lcu.2RBY.Chr4:218966545-219024978	5	-1	1	20	12261	12280	UGAAGUGUUUGGGGGAACUC	:::..: :::::..::.:	UCGUUUUCGCAAACGUUUUA	Cleavage		5
bdi-miR395l-3p	UGAAGUGUUUGGGGGAACUC	Lcu.2RBY.Chr4:218966545-219024978	5	-1	1	20	55289	55308	UGAAGUGUUUGGGGGAACUC	: ::.:: :::.::::::	AAUUUUCCAAAAAUACUUCA	Translation		5
bdi-miR395m	UGAAGUGUUUGGGGGAACUC	Lcu.2RBY.Chr4:218966545-219024978	5	-1	1	20	12261	12280	UGAAGUGUUUGGGGGAACUC	:::..: :::::..::.:	UCGUUUUCGCAAACGUUUUA	Cleavage		5
bdi-miR395m	UGAAGUGUUUGGGGGAACUC	Lcu.2RBY.Chr4:218966545-219024978	5	-1	1	20	55289	55308	UGAAGUGUUUGGGGGAACUC	: ::.:: :::.::::::	AAUUUUCCAAAAAUACUUCA	Translation		5
bdi-miR395n-3p	UGAAGUGUUUGGGGGAACUC	Lcu.2RBY.Chr4:218966545-219024978	5	-1	1	20	12261	12280	UGAAGUGUUUGGGGGAACUC	:::..: :::::..::.:	UCGUUUUCGCAAACGUUUUA	Cleavage		5
bdi-miR395n-3p	UGAAGUGUUUGGGGGAACUC	Lcu.2RBY.Chr4:218966545-219024978	5	-1	1	20	55289	55308	UGAAGUGUUUGGGGGAACUC	: ::.:: :::.::::::	AAUUUUCCAAAAAUACUUCA	Translation		5
bdi-miR395o-3p	UGAAGUGUUUGGGGGAACUC	Lcu.2RBY.Chr4:218966545-219024978	5	-1	1	20	12261	12280	UGAAGUGUUUGGGGGAACUC	:::..: :::::..::.:	UCGUUUUCGCAAACGUUUUA	Cleavage		5
bdi-miR395o-3p	UGAAGUGUUUGGGGGAACUC	Lcu.2RBY.Chr4:218966545-219024978	5	-1	1	20	55289	55308	UGAAGUGUUUGGGGGAACUC	: ::.:: :::.::::::	AAUUUUCCAAAAAUACUUCA	Translation		5
bdi-miR395q	UGAAGUGUUUGGGGGAACUC	Lcu.2RBY.Chr4:218966545-219024978	5	-1	1	20	12261	12280	UGAAGUGUUUGGGGGAACUC	:::..: :::::..::.:	UCGUUUUCGCAAACGUUUUA	Cleavage		5
bdi-miR395q	UGAAGUGUUUGGGGGAACUC	Lcu.2RBY.Chr4:218966545-219024978	5	-1	1	20	55289	55308	UGAAGUGUUUGGGGGAACUC	: ::.:: :::.::::::	AAUUUUCCAAAAAUACUUCA	Translation		5
cpa-miR395a	UGAAGUGUUUGGGGGAACUC	Lcu.2RBY.Chr4:218966545-219024978	5	-1	1	20	12261	12280	UGAAGUGUUUGGGGGAACUC	:::..: :::::..::.:	UCGUUUUCGCAAACGUUUUA	Cleavage		5
cpa-miR395a	UGAAGUGUUUGGGGGAACUC	Lcu.2RBY.Chr4:218966545-219024978	5	-1	1	20	55289	55308	UGAAGUGUUUGGGGGAACUC	: ::.:: :::.::::::	AAUUUUCCAAAAAUACUUCA	Translation		5
cpa-miR395b	UGAAGUGUUUGGGGGAACUC	Lcu.2RBY.Chr4:218966545-219024978	5	-1	1	20	12261	12280	UGAAGUGUUUGGGGGAACUC	:::..: :::::..::.:	UCGUUUUCGCAAACGUUUUA	Cleavage		5
cpa-miR395b	UGAAGUGUUUGGGGGAACUC	Lcu.2RBY.Chr4:218966545-219024978	5	-1	1	20	55289	55308	UGAAGUGUUUGGGGGAACUC	: ::.:: :::.::::::	AAUUUUCCAAAAAUACUUCA	Translation		5
cpa-miR395c	UGAAGUGUUUGGGGGAACUC	Lcu.2RBY.Chr4:218966545-219024978	5	-1	1	20	12261	12280	UGAAGUGUUUGGGGGAACUC	:::..: :::::..::.:	UCGUUUUCGCAAACGUUUUA	Cleavage		5
cpa-miR395c	UGAAGUGUUUGGGGGAACUC	Lcu.2RBY.Chr4:218966545-219024978	5	-1	1	20	55289	55308	UGAAGUGUUUGGGGGAACUC	: ::.:: :::.::::::	AAUUUUCCAAAAAUACUUCA	Translation		5
cpa-miR395d	UGAAGUGUUUGGGGGAACUC	Lcu.2RBY.Chr4:218966545-219024978	5	-1	1	20	12261	12280	UGAAGUGUUUGGGGGAACUC	:::..: :::::..::.:	UCGUUUUCGCAAACGUUUUA	Cleavage		5
cpa-miR395d	UGAAGUGUUUGGGGGAACUC	Lcu.2RBY.Chr4:218966545-219024978	5	-1	1	20	55289	55308	UGAAGUGUUUGGGGGAACUC	: ::.:: :::.::::::	AAUUUUCCAAAAAUACUUCA	Translation		5
cpa-miR395e	UGAAGUGUUUGGGGGAACUC	Lcu.2RBY.Chr4:218966545-219024978	5	-1	1	20	12261	12280	UGAAGUGUUUGGGGGAACUC	:::..: :::::..::.:	UCGUUUUCGCAAACGUUUUA	Cleavage		5
cpa-miR395e	UGAAGUGUUUGGGGGAACUC	Lcu.2RBY.Chr4:218966545-219024978	5	-1	1	20	55289	55308	UGAAGUGUUUGGGGGAACUC	: ::.:: :::.::::::	AAUUUUCCAAAAAUACUUCA	Translation		5
tae-miR395b	UGAAGUGUUUGGGGGAACUC	Lcu.2RBY.Chr4:218966545-219024978	5	-1	1	20	12261	12280	UGAAGUGUUUGGGGGAACUC	:::..: :::::..::.:	UCGUUUUCGCAAACGUUUUA	Cleavage		5
tae-miR395b	UGAAGUGUUUGGGGGAACUC	Lcu.2RBY.Chr4:218966545-219024978	5	-1	1	20	55289	55308	UGAAGUGUUUGGGGGAACUC	: ::.:: :::.::::::	AAUUUUCCAAAAAUACUUCA	Translation		5
gma-miR395d	UGAAGUGUUUGGGGGAACUUU	Lcu.2RBY.Chr4:218966545-219024978	4.5	-1	1	21	12681	12701	UGAAGUGUUUGGGGGAACUUU	::::::. :.::::..: :::	AAAGUUUACUCAAAUGCAUCA	Cleavage		5
gma-miR395d	UGAAGUGUUUGGGGGAACUUU	Lcu.2RBY.Chr4:218966545-219024978	4.5	-1	1	21	15061	15081	UGAAGUGUUUGGGGGAACUUU	.::::::::::: . ::::..	GAAGUUCCCCCACGAACUUUG	Cleavage		5
gma-miR395d	UGAAGUGUUUGGGGGAACUUU	Lcu.2RBY.Chr4:218966545-219024978	4.5	-1	1	21	11927	11947	UGAAGUGUUUGGGGGAACUUU	::.:::::: ::.::::	GUGAUUUCCCCAAUCAUUUCA	Cleavage		5
gma-miR395e	UGAAGUGUUUGGGGGAACUUU	Lcu.2RBY.Chr4:218966545-219024978	4.5	-1	1	21	12681	12701	UGAAGUGUUUGGGGGAACUUU	::::::. :.::::..: :::	AAAGUUUACUCAAAUGCAUCA	Cleavage		5
gma-miR395e	UGAAGUGUUUGGGGGAACUUU	Lcu.2RBY.Chr4:218966545-219024978	4.5	-1	1	21	15061	15081	UGAAGUGUUUGGGGGAACUUU	.::::::::::: . ::::..	GAAGUUCCCCCACGAACUUUG	Cleavage		5
gma-miR395e	UGAAGUGUUUGGGGGAACUUU	Lcu.2RBY.Chr4:218966545-219024978	4.5	-1	1	21	11927	11947	UGAAGUGUUUGGGGGAACUUU	::.:::::: ::.::::	GUGAUUUCCCCAAUCAUUUCA	Cleavage		5
gma-miR395f	UGAAGUGUUUGGGGGAACUUU	Lcu.2RBY.Chr4:218966545-219024978	4.5	-1	1	21	12681	12701	UGAAGUGUUUGGGGGAACUUU	::::::. :.::::..: :::	AAAGUUUACUCAAAUGCAUCA	Cleavage		5
gma-miR395f	UGAAGUGUUUGGGGGAACUUU	Lcu.2RBY.Chr4:218966545-219024978	4.5	-1	1	21	15061	15081	UGAAGUGUUUGGGGGAACUUU	.::::::::::: . ::::..	GAAGUUCCCCCACGAACUUUG	Cleavage		5
gma-miR395f	UGAAGUGUUUGGGGGAACUUU	Lcu.2RBY.Chr4:218966545-219024978	4.5	-1	1	21	11927	11947	UGAAGUGUUUGGGGGAACUUU	::.:::::: ::.::::	GUGAUUUCCCCAAUCAUUUCA	Cleavage		5
gma-miR395g	UGAAGUGUUUGGGGGAACUUU	Lcu.2RBY.Chr4:218966545-219024978	4.5	-1	1	21	12681	12701	UGAAGUGUUUGGGGGAACUUU	::::::. :.::::..: :::	AAAGUUUACUCAAAUGCAUCA	Cleavage		5
gma-miR395g	UGAAGUGUUUGGGGGAACUUU	Lcu.2RBY.Chr4:218966545-219024978	4.5	-1	1	21	15061	15081	UGAAGUGUUUGGGGGAACUUU	.::::::::::: . ::::..	GAAGUUCCCCCACGAACUUUG	Cleavage		5
gma-miR395g	UGAAGUGUUUGGGGGAACUUU	Lcu.2RBY.Chr4:218966545-219024978	4.5	-1	1	21	11927	11947	UGAAGUGUUUGGGGGAACUUU	::.:::::: ::.::::	GUGAUUUCCCCAAUCAUUUCA	Cleavage		5
gma-miR395d	UGAAGUGUUUGGGGGAACUUU	Lcu.2RBY.Chr4:218966545-219024978	5	-1	1	21	55288	55308	UGAAGUGUUUGGGGGAACUUU	::: ::.:: :::.::::::	AAAUUUUCCAAAAAUACUUCA	Translation		5
gma-miR395d	UGAAGUGUUUGGGGGAACUUU	Lcu.2RBY.Chr4:218966545-219024978	5	-1	1	21	12260	12280	UGAAGUGUUUGGGGGAACUUU	:::..: :::::..::.:	CUCGUUUUCGCAAACGUUUUA	Cleavage		5
gma-miR395e	UGAAGUGUUUGGGGGAACUUU	Lcu.2RBY.Chr4:218966545-219024978	5	-1	1	21	55288	55308	UGAAGUGUUUGGGGGAACUUU	::: ::.:: :::.::::::	AAAUUUUCCAAAAAUACUUCA	Translation		5
gma-miR395e	UGAAGUGUUUGGGGGAACUUU	Lcu.2RBY.Chr4:218966545-219024978	5	-1	1	21	12260	12280	UGAAGUGUUUGGGGGAACUUU	:::..: :::::..::.:	CUCGUUUUCGCAAACGUUUUA	Cleavage		5
gma-miR395f	UGAAGUGUUUGGGGGAACUUU	Lcu.2RBY.Chr4:218966545-219024978	5	-1	1	21	55288	55308	UGAAGUGUUUGGGGGAACUUU	::: ::.:: :::.::::::	AAAUUUUCCAAAAAUACUUCA	Translation		5
gma-miR395f	UGAAGUGUUUGGGGGAACUUU	Lcu.2RBY.Chr4:218966545-219024978	5	-1	1	21	12260	12280	UGAAGUGUUUGGGGGAACUUU	:::..: :::::..::.:	CUCGUUUUCGCAAACGUUUUA	Cleavage		5
gma-miR395g	UGAAGUGUUUGGGGGAACUUU	Lcu.2RBY.Chr4:218966545-219024978	5	-1	1	21	55288	55308	UGAAGUGUUUGGGGGAACUUU	::: ::.:: :::.::::::	AAAUUUUCCAAAAAUACUUCA	Translation		5
gma-miR395g	UGAAGUGUUUGGGGGAACUUU	Lcu.2RBY.Chr4:218966545-219024978	5	-1	1	21	12260	12280	UGAAGUGUUUGGGGGAACUUU	:::..: :::::..::.:	CUCGUUUUCGCAAACGUUUUA	Cleavage		5
hme-miR-279d	UGACUAGAUCCAUACUCGUCUG	Lcu.2RBY.Chr4:218966545-219024978	4.5	-1	1	22	40250	40271	UGACUAGAUCCAUACUCGUCUG	: ::: ::::::. ::.::..	GAUACGCGUAUGGGGCUGGUUG	Cleavage		5
hme-miR-279d	UGACUAGAUCCAUACUCGUCUG	Lcu.2RBY.Chr4:218966545-219024978	5	-1	1	22	34473	34494	UGACUAGAUCCAUACUCGUCUG	: ::: ::::::. ::.::.	GAUACGCGUAUGGGGCUGGUUU	Cleavage		5
hme-miR-279d	UGACUAGAUCCAUACUCGUCUG	Lcu.2RBY.Chr4:218966545-219024978	5	-1	1	22	22767	22788	UGACUAGAUCCAUACUCGUCUG	:. :::::::::.: ::.	AGUAUUAGUAUGGAUUUUGUUU	Cleavage		5
hme-miR-279d	UGACUAGAUCCAUACUCGUCUG	Lcu.2RBY.Chr4:218966545-219024978	5	-1	1	22	35416	35437	UGACUAGAUCCAUACUCGUCUG	.: ::: : ::: .:.:::::.	UAUACGUGAAUGUGUUUAGUCG	Translation		5
hme-miR-279d	UGACUAGAUCCAUACUCGUCUG	Lcu.2RBY.Chr4:218966545-219024978	5	-1	1	22	41218	41239	UGACUAGAUCCAUACUCGUCUG	.: ::: : ::: .:.:::::.	UAUACGUGAAUGUGUUUAGUCG	Translation		5
ath-miR5021	UGAGAAGAAGAAGAAGAAAA	Lcu.2RBY.Chr5:450611568-450619528	3.5	-1	1	20	2000	2019	UGAGAAGAAGAAGAAGAAAA	::: : .::.::.::::::	GUUUAUCUUUUUUUUUCUCA	Cleavage		5
ath-miR5021	UGAGAAGAAGAAGAAGAAAA	Lcu.2RBY.Chr5:450611568-450619528	4	-1	1	20	227	246	UGAGAAGAAGAAGAAGAAAA	::: ::.::.::: :::.:	CUUUAUUUUUUUUCAUCUUA	Cleavage		5
ath-miR5021	UGAGAAGAAGAAGAAGAAAA	Lcu.2RBY.Chr5:450611568-450619528	5	-1	1	20	5592	5611	UGAGAAGAAGAAGAAGAAAA	:::::: .:: ::.::::.	UUUUCUGUUUAUUUUUCUUC	Translation		5
ath-miR5021	UGAGAAGAAGAAGAAGAAAA	Lcu.2RBY.Chr5:450611568-450619528	5	-1	1	20	375	394	UGAGAAGAAGAAGAAGAAAA	:: :::::::: ::: ::..	UUAUCUUCUUCCUCUGCUUG	Cleavage		5
ath-miR5021	UGAGAAGAAGAAGAAGAAAA	Lcu.2RBY.Chr5:450611568-450619528	5	-1	1	20	4292	4311	UGAGAAGAAGAAGAAGAAAA	: :: :: : :::::::::	CUCUCAUCAUGUUCUUCUCA	Translation		5
ppt-miR419	UGAUGAAUGAUGACGAUGUAU	Lcu.2RBY.Chr4:218966545-219024978	5	-1	1	21	6951	6971	UGAUGAAUGAUGACGAUGUAU	::.::: ::: ::::::.:	CUAUAUCAACAUAAUUCAUUA	Cleavage		5
ppt-miR419	UGAUGAAUGAUGACGAUGUAU	Lcu.2RBY.Chr4:218966545-219024978	5	-1	1	21	10291	10311	UGAUGAAUGAUGACGAUGUAU	::.::: ::: ::::::.:	CUAUAUCAACAUAAUUCAUUA	Cleavage		5
ppt-miR419	UGAUGAAUGAUGACGAUGUAU	Lcu.2RBY.Chr4:218966545-219024978	5	-1	1	21	10259	10278	UGAUGAAUGAUGACGAUGUAU	:::: : ::: .::::::::	UUACAAC-UCAAUAUUCAUCA	Translation		5
ppt-miR419	UGAUGAAUGAUGACGAUGUAU	Lcu.2RBY.Chr4:218966545-219024978	5	-1	1	21	6919	6938	UGAUGAAUGAUGACGAUGUAU	:::: : ::: .::::::::	UUACAAC-UCAAUAUUCAUCA	Translation		5
ppt-miR419	UGAUGAAUGAUGACGAU-GUAU	Lcu.2RBY.Chr4:218966545-219024978	5	-1	1	21	28044	28065	UGAUGAAUGAUGACGAU-GUAU	:::. ::: :::::: ::::::	AUAUUAUCAUCAUCAAUCAUCA	Cleavage		5
aly-miR856-3p	UGAUGUUAUUUGUGGUAUAAA	Lcu.2RBY.Chr7:474327216-474368813	4.5	-1	1	21	18828	18848	UGAUGUUAUUUGUGGUAUAAA	: : :...:::::: :::::.	UGUUUGUUACAAAUCACAUCG	Cleavage		5
aly-miR856-3p	UGAUGUUAUUUGUGGUAUAAA	Lcu.2RBY.Chr7:474327216-474368813	5	-1	1	21	33639	33659	UGAUGUUAUUUGUGGUAUAAA	: : ..: ::.::::::::	CAUUUUUUAAAAGUAACAUCA	Cleavage		5
aly-miR856-3p	UGAUGUUAUUUGUGGUAUAAA	Lcu.2RBY.Chr7:474327216-474368813	5	-1	1	21	26361	26381	UGAUGUUAUUUGUGGUAUAAA	: : ..: ::.::::::::	CAUUUUUUAAAAGUAACAUCA	Cleavage		5
aly-miR856-3p	UGAUGUUAUUUGUGGUAUAAA	Lcu.2RBY.Chr7:474327216-474368813	5	-1	1	21	19423	19442	UGAUGUUAUUUGUGGUAUAAA	::: ::::..::::.:: :	GGUAU-CCACGGAUAAUAUAA	Cleavage		5
aly-miR856-3p	UGAUGUUAUUUGUGGUAUAAA	Lcu.2RBY.Chr7:474327216-474368813	5	-1	1	21	19476	19495	UGAUGUUAUUUGUGGUAUAAA	::: .::. :::::.::::	CGUAU-UCAUUAAUAAUAUCA	Translation		5
bdi-miR845	UGCUCUGAUACCAAUUGUUGG	Lcu.2RBY.Chr4:218966545-219024978	3.5	-1	1	21	19313	19333	UGCUCUGAUACCAAUUGUUGG	:. : :::::::::::::	UACAUUAGUGGUAUCAGAGCA	Cleavage		5
bdi-miR845	UGCUCUGAUACCAAUUGUUGG	Lcu.2RBY.Chr4:218966545-219024978	3.5	-1	1	21	31051	31071	UGCUCUGAUACCAAUUGUUGG	:. : :::::::::::::	UACAUUAGUGGUAUCAGAGCA	Cleavage		5
bdi-miR845	UGCUCUGAUACCAAUUGUUGG	Lcu.2RBY.Chr4:218966545-219024978	4	-1	1	21	35937	35957	UGCUCUGAUACCAAUUGUUGG	:. : ::::.::::::::	UACAUUAGUGGUGUCAGAGCA	Cleavage		5
bdi-miR845	UGCUCUGAUACCAAUUGUUGG	Lcu.2RBY.Chr4:218966545-219024978	4	-1	1	21	41739	41759	UGCUCUGAUACCAAUUGUUGG	:. : ::::.::::::::	UACAUUAGUGGUGUCAGAGCA	Cleavage		5
bdi-miR845	UGCUCUGAUACCAAUUGUUGG	Lcu.2RBY.Chr4:218966545-219024978	4.5	-1	1	21	12620	12640	UGCUCUGAUACCAAUUGUUGG	::.... :: :::::::::::	CCGGUGUUUCGUAUCAGAGCA	Cleavage		5
gma-miR1525	UGGGUUAAUUAAGUUUUUAGU	Lcu.2RBY.Chr4:218966545-219024978	4.5	-1	1	21	7829	7849	UGGGUUAAUUAAGUUUUUAGU	.:::. ::: :::::.:::	CUUAAGUCCUUUAUUAAUCCA	Translation		5
gma-miR1525	UGGGUUAAUUAAGUUUUUAGU	Lcu.2RBY.Chr4:218966545-219024978	5	-1	1	21	4275	4295	UGGGUUAAUUAAGUUUUUAGU	:::. .::::::::....	UUCAAAGCUUUAAUUAAUUUG	Cleavage		5
gma-miR1525	UGGGUUAAUUAAGUUUUUAGU	Lcu.2RBY.Chr4:218966545-219024978	5	-1	1	21	52468	52488	UGGGUUAAUUAAGUUUUUAGU	:. .:: ::::::.:..::	GAUGUGAAAUUAAUUGAUUCA	Cleavage		5
gma-miR1525	UGGGUUAAUUAAGUUUUUAGU	Lcu.2RBY.Chr4:218966545-219024978	5	-1	1	21	55255	55275	UGGGUUAAUUAAGUUUUUAGU	::: .:. :..::::::.:	UAUAACGAUAUGGUUAACCUA	Cleavage		5
gma-miR1525	UGGGUUAAUUAAGUUUUUAGU	Lcu.2RBY.Chr4:218966545-219024978	5	-1	1	21	13495	13515	UGGGUUAAUUAAGUUUUUAGU	: : : .: ::::::::..::	AAUCAUGAAUUAAUUAAUUCA	Cleavage		5
ath-miR5019	UGUUGGGAAAGAAAAACUCUU	Lcu.2RBY.unitig2725:101869-117296	4.5	-1	1	21	3091	3111	UGUUGGGAAAGAAAAACUCUU	:.:: :: : ::::..:::::	AGGAUUUGUGCUUUUUCAACA	Cleavage		5
ath-miR5019	UGUUGGGAAAGAAAAACUCUU	Lcu.2RBY.unitig2725:101869-117296	4.5	-1	1	21	3748	3768	UGUUGGGAAAGAAAAACUCUU	:.:: :: : ::::..:::::	AGGAUUUGUGCUUUUUCAACA	Cleavage		5
ath-miR5019	UGUUGGGAAAGAAAAACUCUU	Lcu.2RBY.unitig2725:101869-117296	4.5	-1	1	21	13246	13266	UGUUGGGAAAGAAAAACUCUU	:.:: :: : ::::..:::::	AGGAUUUGUGCUUUUUCAACA	Cleavage		5
ath-miR5019	UGUUGGGAAAGAAAAACUCUU	Lcu.2RBY.unitig2725:101869-117296	4.5	-1	1	21	12658	12678	UGUUGGGAAAGAAAAACUCUU	:: :::::.::: .::::	UUGACUUUUUUUUUAUCAACU	Cleavage		5
ath-miR5019	UGUUGGGAAAGAAAAACUCUU	Lcu.2RBY.unitig2725:101869-117296	4.5	-1	1	21	2503	2523	UGUUGGGAAAGAAAAACUCUU	:: :::::.::: .::::	UUGACUUUUUUUUUAUCAACU	Cleavage		5
lja-miR7543	UUAAUGAUACAUGUUUGACU	Lcu.2RBY.Chr4:218966545-219024978	4.5	-1	1	20	27577	27596	UUAAUGAUACAUGUUUGACU	: ::::.:::::: ::: ::	AAUCAAGCAUGUAACAUCAA	Cleavage		5
lja-miR7543	UUAAUGAUACAUGUUUGACU	Lcu.2RBY.Chr4:218966545-219024978	5	-1	1	20	27089	27108	UUAAUGAUACAUGUUUGACU	:: :.::::::: ..::::	AGAAAGACAUGUAAUGUUAA	Cleavage		5
lja-miR7543	UUAAUGAUACAUGUUUGACU	Lcu.2RBY.Chr4:218966545-219024978	5	-1	1	20	27859	27877	UUAAUGAUACAUGUUUGACU	.::.:: ::: ::::.::::	GGUUAACCAU-UAUCGUUAA	Translation		5
lja-miR7543	UUAAUGAUACAUGUUUGACU	Lcu.2RBY.Chr4:218966545-219024978	5	-1	1	20	35101	35120	UUAAUGAUACAUGUUUGACU	::.: ..::::.: :::.:	UGUUAUGUAUGUGUGAUUGA	Cleavage		5
lja-miR7543	UUAAUGAUACAUGUUUGACU	Lcu.2RBY.Chr4:218966545-219024978	5	-1	1	20	40895	40914	UUAAUGAUACAUGUUUGACU	::.: ..::::.: :::.:	UGUUAUGUAUGUGUGAUUGA	Cleavage		5
gra-miR8665	UUAAUUAUUAUAUAGAUCAAGGAU	Lcu.2RBY.Chr4:218966545-219024978	3.5	-1	1	24	1397	1420	UUAAUUAUUAUAUAGAUCAAGGAU	::.. :::::::.::: ::::.:	AUUUAAGAUCUAUGUAAAAAUUGA	Cleavage		5
gra-miR8665	UUAAUUAUUAUAUAGAUCAAGGAU	Lcu.2RBY.Chr4:218966545-219024978	3.5	-1	1	24	18429	18451	UUAAUUAUUAUAUAGAUCAAGGAU	:::: :::::.:::::::	UGAUAUGAU-UAUAUGAUAAUUAU	Cleavage		5
gra-miR8665	UUAAUUAUUAUAUAGAUCAAGGAU	Lcu.2RBY.Chr4:218966545-219024978	3.5	-1	1	24	25063	25085	UUAAUUAUUAUAUAGAUCAAGGAU	:::: :::::.:::::::	UGAUAUGAU-UAUAUGAUAAUUAU	Cleavage		5
gra-miR8665	UUAAUUAUUAUAUAGAUCAAGGAU	Lcu.2RBY.Chr4:218966545-219024978	4	-1	1	24	30917	30940	UUAAUUAUUAUAUAGAUCAAGGAU	:: :.:::::::::: :::	GCAAUUUUUUUAUAUAAUAAAUAA	Cleavage		5
gra-miR8665	UUAAUUAUUAUAUAGAUCAAGGAU	Lcu.2RBY.Chr4:218966545-219024978	5	-1	1	24	1300	1323	UUAAUUAUUAUAUAGAUCAAGGAU	:: ::::::::: : :::	UGGCGAGAACUAUAUAAUUAGUAA	Cleavage		5
ptc-miR482b-3p	UUACCAAUACCUCUCAUGCCAA	Lcu.2RBY.Chr4:218966545-219024978	4	-1	1	22	18363	18384	UUACCAAUACCUCUCAUGCCAA	: :. :::::::::: ::::	GUUGUUUGAGAGGUAUAGGUAU	Cleavage		5
ptc-miR482b-3p	UUACCAAUACCUCUCAUGCCAA	Lcu.2RBY.Chr4:218966545-219024978	4.5	-1	1	22	24997	25018	UUACCAAUACCUCUCAUGCCAA	: :. ::::::::.: ::::	GUUGUUUGAGAGGUGUAGGUAU	Cleavage		5
ptc-miR482b-3p	UUACCAAUACCUCUCAUGCCAA	Lcu.2RBY.Chr4:218966545-219024978	5	-1	1	22	2989	3010	UUACCAAUACCUCUCAUGCCAA	::::::.:::.::: :.	AAUCCAUGAGGGGUGUUGAUGC	Cleavage		5
ptc-miR482b-3p	UUACCAAUACCUCUCAUGCCAA	Lcu.2RBY.Chr4:218966545-219024978	5	-1	1	22	30940	30961	UUACCAAUACCUCUCAUGCCAA	:::::: ::::.:: ::.	AGAGCAUGACAGGUGUUUGUGU	Cleavage		5
ptc-miR482b-3p	UUACCAAUACCUCUCAUGCCAA	Lcu.2RBY.Chr4:218966545-219024978	5	-1	1	22	3840	3861	UUACCAAUACCUCUCAUGCCAA	::: ::: : ::::::::	GUAUCAUCAGAUGGAUUGGUAA	Translation		5
lja-miR7544	UUAGAAAGAAAAUGUUGUUAGC	Lcu.2RBY.Chr7:474327216-474368813	4.5	-1	1	22	17268	17289	UUAGAAAGAAAAUGUUGUUAGC	: ::: :: ::.:::.:::	CAAACCAAAAUCUUUUUUUUAA	Translation		5
lja-miR7544	UUAGAAAGAAAAUGUUGUUAGC	Lcu.2RBY.Chr7:474327216-474368813	4.5	-1	1	22	20365	20385	UUAGAAAGAAAAUGUUGUUAGC	:.:: :::::.:::.:::	CCCUAUAA-AUUUUUUUUUUAA	Cleavage		5
lja-miR7544	UUAGAAAGAAAAUGUUGUUAGC	Lcu.2RBY.Chr7:474327216-474368813	5	-1	1	22	31648	31669	UUAGAAAGAAAAUGUUGUUAGC	: :: :: ::::::.:::::	GAUAUCAUCAUUUUUUUUCUCU	Cleavage		5
lja-miR7544	UUAGAAAGAAAAUGUUGUUAGC	Lcu.2RBY.Chr7:474327216-474368813	5	-1	1	22	7494	7515	UUAGAAAGAAAAUGUUGUUAGC	.:::::::::. : ::::	GGAUGCAACAUUUUUCUGCUAA	Cleavage		5
lja-miR7544	UUAGAAAGAAAAUGUUGUUAGC	Lcu.2RBY.Chr7:474327216-474368813	5	-1	1	22	31975	31996	UUAGAAAGAAAAUGUUGUUAGC	.: :.::::::. :::::	AGAGAAAGCAUUUUUCUUCUAC	Cleavage		5
ath-miR5629	UUAGGGUAGUUAACGGAAGUUA	Lcu.2RBY.Chr4:218966545-219024978	4.5	-1	1	22	33510	33531	UUAGGGUAGUUAACGGAAGUUA	..: ::::::::::. .:.:	GCGUUACCGUUAACUAUGUUGA	Cleavage		5
ath-miR5629	UUAGGGUAGUUAACGGAAGUUA	Lcu.2RBY.Chr4:218966545-219024978	5	-1	1	22	53415	53436	UUAGGGUAGUUAACGGAAGUUA	::.::..:::::.:. ..:::	GAAUUUUUGUUAAUUGAUUUAA	Cleavage		5
ath-miR5629	UUAGGGUAGUUAACGGAAGUUA	Lcu.2RBY.Chr4:218966545-219024978	5	-1	1	22	9063	9084	UUAGGGUAGUUAACGGAAGUUA	::.:::: : ::: :.:::::	CAAUUUCCUUCAACCAUCCUAA	Cleavage		5
ath-miR5629	UUAGGGUAGUUAACGGAAGUUA	Lcu.2RBY.Chr4:218966545-219024978	5	-1	1	22	11124	11145	UUAGGGUAGUUAACGGAAGUUA	:: ::. :::::::...:::	UAUAUUUAAUUAACUAUUUUAA	Cleavage		5
ath-miR5629	UUAGGGUAGUUAACGGAAGUUA	Lcu.2RBY.Chr4:218966545-219024978	5	-1	1	22	7987	8008	UUAGGGUAGUUAACGGAAGUUA	:: ::. :::::::...:::	UAUAUUUAAUUAACUAUUUUAA	Cleavage		5
bdi-miR7712-3p	UUAUUGUGGUAACUUUAAGAUGGC	Lcu.2RBY.Chr5:132934686-132958393	4	-1	1	24	15870	15893	UUAUUGUGGUAACUUUAAGAUGGC	.::. :: ::::.:.:.:::::	UAUAUUAUAUAGUUGCUAUAAUAA	Cleavage		5
bdi-miR7712-3p	UUAUUGUGGUAACUUUAAGAUGGC	Lcu.2RBY.Chr5:132934686-132958393	4.5	-1	1	24	21620	21643	UUAUUGUGGUAACUUUAAGAUGGC	:::::::.::..::::	UAGGCAGAAAAGUUAUCAUGAUAA	Cleavage		5
bdi-miR7712-3p	UUAUUGUGGUAACUUUAAGAUGGC	Lcu.2RBY.Chr5:132934686-132958393	5	-1	1	24	22282	22305	UUAUUGUGGUAACUUUAAGAUGGC	.::. :: :::.:.:.:::::	UAUAUUAUAUUGUUGCUAUAAUAA	Cleavage		5
bdi-miR7712-3p	UUAUUGUGGUAACUUUAAGAUGGC	Lcu.2RBY.Chr5:132934686-132958393	5	-1	1	24	21682	21705	UUAUUGUGGUAACUUUAAGAUGGC	:.: :.::::::. :..:::	UAUUUUUAAGAGUUACUCCGGUAA	Cleavage		5
bdi-miR7712-3p	UUAUUGUGGUAACUUUAAGAUGGC	Lcu.2RBY.Chr5:132934686-132958393	5	-1	1	24	13960	13983	UUAUUGUGGUAACUUUAAGAUGGC	:: ::::: :. :.:::::	ACACACUAAAAGUAAUAAUAAUAA	Translation		5
gra-miR8766	UUAUUUUGGAAUUAGAAAAGUCGU	Lcu.2RBY.Chr4:218966545-219024978	2.5	-1	1	24	33626	33649	UUAUUUUGGAAUUAGAAAAGUCGU	:::.:::::..:::::::	UAUUGAUUUUUAAUUUUAAAAUAA	Cleavage		5
gra-miR8766	UUAUUUUGGAAUUAGAAAAGUCGU	Lcu.2RBY.Chr4:218966545-219024978	2.5	-1	1	24	39369	39392	UUAUUUUGGAAUUAGAAAAGUCGU	:::.:::::..:::::::	UUUCGAUUUUUAAUUUUAAAAUAA	Cleavage		5
gra-miR8766	UUAUUUUGGAAUUAGAAAAGUCGU	Lcu.2RBY.Chr4:218966545-219024978	3	-1	1	24	31151	31174	UUAUUUUGGAAUUAGAAAAGUCGU	:.::::.:..::.::.::::.	AAUAUUUUUUUGGUUUCAGAAUAG	Cleavage		5
gra-miR8766	UUAUUUUGGAAUUAGAAAAGUCGU	Lcu.2RBY.Chr4:218966545-219024978	3.5	-1	1	24	41691	41714	UUAUUUUGGAAUUAGAAAAGUCGU	:.:..: :::.:::..:::::::	AUGGUUACUCUGAUUUUAAAAUAA	Cleavage		5
gra-miR8766	UUAUUUUGGAAUUAGAAAAGUCGU	Lcu.2RBY.Chr7:474327216-474368813	4.5	-1	1	24	11537	11560	UUAUUUUGGAAUUAGAAAAGUCGU	:. : ::: . :::::.::: :::	AUUAAUUUCUAAAUUCUAAACUAA	Cleavage		5
gra-miR8766	UUAUUUUGGAAUUAGAAAAGUCGU	Lcu.2RBY.Chr7:474327216-474368813	4.5	-1	1	24	12527	12550	UUAUUUUGGAAUUAGAAAAGUCGU	: ::.:.::: .:::.:::	UAUUAUAUUUUGAUUGUAAAGUAA	Cleavage		5
gra-miR8766	UUAUUUUGGAAUUAGAAAAGUCGU	Lcu.2RBY.Chr4:218966545-219024978	5	-1	1	24	45501	45524	UUAUUUUGGAAUUAGAAAAGUCGU	::: :: :. :: :..:::::::	UCGAAUUCUUAAAGUUUAAAAUAA	Translation		5
gra-miR8766	UUAUUUUGGAAUUAGAAAAGUCGU	Lcu.2RBY.Chr7:474327216-474368813	5	-1	1	24	20749	20772	UUAUUUUGGAAUUAGAAAAGUCGU	:. :::::: : ::..::::::.	AUUACUUUUGAAUUUUUAAAAUAG	Cleavage		5
gra-miR8766	UUAUUUUGGAAUUAGAAAAGUCGU	Lcu.2RBY.Chr7:474327216-474368813	5	-1	1	24	14679	14701	UUAUUUUGGAAUUAGAAAAGUCGU	: ::::::::: :.::: :::	UUCAAUUUUCUAAU-CUAAACUAA	Translation		5
gra-miR8766	UUAUUUUGGAAUUAGAAAAGUCGU	Lcu.2RBY.Chr7:474327216-474368813	5	-1	1	24	19478	19501	UUAUUUUGGAAUUAGAAAAGUCGU	: :: :::: .::::::::	UAUUCAUUAAUAAUAUCAAAAUAA	Translation		5
sly-miR9472-3p	UUCACAAUCUCUGCUGAAAAA	Lcu.2RBY.Chr4:218966545-219024978	4	-1	1	21	20661	20681	UUCACAAUCUCUGCUGAAAAA	::::..:.::::::: ::..	AUUUUUGGUAGAGAUUUUGGG	Cleavage		5
sly-miR9472-3p	UUCACAAUCUCUGCUGAAAAA	Lcu.2RBY.Chr4:218966545-219024978	5	-1	1	21	40520	40540	UUCACAAUCUCUGCUGAAAAA	::: ..::: :: :::::::	AUUUGUGGCAUAGUUUGUGAA	Translation		5
sly-miR9472-3p	UUCACAAUCUCUGCUGAAAAA	Lcu.2RBY.Chr4:218966545-219024978	5	-1	1	21	34736	34756	UUCACAAUCUCUGCUGAAAAA	: :: ..::: :: :::::::	UAUUGUGGCAUAGUUUGUGAA	Translation		5
sly-miR9472-3p	UUCACAAUCUCUGCUGAAAAA	Lcu.2RBY.Chr4:218966545-219024978	5	-1	1	21	52441	52461	UUCACAAUCUCUGCUGAAAAA	:::.. :::: .::::::	AAUUUUGUCAGAUGUUGUGAU	Cleavage		5
sly-miR9472-3p	UUCACAAUCUCUGCUGAAAAA	Lcu.2RBY.Chr4:218966545-219024978	5	-1	1	21	44584	44604	UUCACAAUCUCUGCUGAAAAA	: ::: : :::: ::::::.	UGUUUGAUCAGAUAUUGUGGU	Cleavage		5
pvu-miR1514a	UUCAUUUUGAAAAUAGGCAUUG	Lcu.2RBY.Chr4:218966545-219024978	4	-1	1	22	12010	12031	UUCAUUUUGAAAAUAGGCAUUG	: : .: ::::::.::.:::.	AACUUUCCAUUUUCGAAGUGAG	Cleavage		5
pvu-miR1514a	UUCAUUUUGAAAAUAGGCAUUG	Lcu.2RBY.Chr4:218966545-219024978	4.5	-1	1	22	48852	48873	UUCAUUUUGAAAAUAGGCAUUG	:::.. :::::::. .::::	UCAUGUUAAUUUUCAGUGUGAA	Cleavage		5
pvu-miR1514a	UUCAUUUUGAAAAUAGGCAUUG	Lcu.2RBY.Chr4:218966545-219024978	5	-1	1	22	30954	30975	UUCAUUUUGAAAAUAGGCAUUG	::. :.:::::.. .::::	GUUUGUGUGUUUUCGGUGUGAA	Cleavage		5
pvu-miR1514a	UUCAUUUUGAAAAUAGGCAUUG	Lcu.2RBY.Chr4:218966545-219024978	5	-1	1	22	47867	47888	UUCAUUUUGAAAAUAGGCAUUG	:: :: :::: ::::::.:	GCAUUACUCUUUUAAAAAUGGA	Cleavage		5
pvu-miR1514a	UUCAUUU--UGAAAAUAGGCAUUG	Lcu.2RBY.Chr4:218966545-219024978	4.75	-1	1	22	47962	47985	UUCAUUU--UGAAAAUAGGCAUUG	:::: :::::::: :::::::	AUAUGCGUAUUUUCAUUAAAUGAA	Cleavage		5
stu-miR8024a-3p	UUGGAGGAUUUGAAGAUUUCAACU	Lcu.2RBY.Chr7:474327216-474368813	4	-1	1	24	17479	17502	UUGGAGGAUUUGAAGAUUUCAACU	.:::::::.:::::.: :	GAUCCUGAUCUUCAGAUCCUUCCA	Cleavage		5
stu-miR8024b	UUGGAGGAUUUGAAGAUUUCAACU	Lcu.2RBY.Chr7:474327216-474368813	4	-1	1	24	17479	17502	UUGGAGGAUUUGAAGAUUUCAACU	.:::::::.:::::.: :	GAUCCUGAUCUUCAGAUCCUUCCA	Cleavage		5
stu-miR8024a-3p	UUGGAGGAUUUGAAGAUUUCAACU	Lcu.2RBY.Chr7:474327216-474368813	4.5	-1	1	24	12060	12083	UUGGAGGAUUUGAAGAUUUCAACU	.: :.:::::: .::.:::	CUCGCGAUUUUUCAAACUCUUCAA	Cleavage		5
stu-miR8024b	UUGGAGGAUUUGAAGAUUUCAACU	Lcu.2RBY.Chr7:474327216-474368813	4.5	-1	1	24	12060	12083	UUGGAGGAUUUGAAGAUUUCAACU	.: :.:::::: .::.:::	CUCGCGAUUUUUCAAACUCUUCAA	Cleavage		5
stu-miR8024a-3p	UUGGAGGAUUUGAAGAUUUCAACU	Lcu.2RBY.Chr7:474327216-474368813	5	-1	1	24	23736	23759	UUGGAGGAUUUGAAGAUUUCAACU	::.:::::: :.::.::	UCAUUUUAUUUUCAAAACUUCUAA	Cleavage		5
stu-miR8024a-3p	UUGGAGGAUUUGAAGAUUUCAACU	Lcu.2RBY.Chr7:474327216-474368813	5	-1	1	24	13114	13137	UUGGAGGAUUUGAAGAUUUCAACU	:::: : ::.::.: ::::	UCCAAAAAUAUCCAGAUUCACCAA	Cleavage		5
stu-miR8024a-3p	UUGGAGGAUUUGAAGAUUUCAACU	Lcu.2RBY.Chr7:474327216-474368813	5	-1	1	24	35436	35459	UUGGAGGAUUUGAAGAUUUCAACU	:.: :::: ::::::. ::	AACGCAGAACUUCUAAUCCUUAAA	Translation		5
stu-miR8024b	UUGGAGGAUUUGAAGAUUUCAACU	Lcu.2RBY.Chr7:474327216-474368813	5	-1	1	24	23736	23759	UUGGAGGAUUUGAAGAUUUCAACU	::.:::::: :.::.::	UCAUUUUAUUUUCAAAACUUCUAA	Cleavage		5
stu-miR8024b	UUGGAGGAUUUGAAGAUUUCAACU	Lcu.2RBY.Chr7:474327216-474368813	5	-1	1	24	13114	13137	UUGGAGGAUUUGAAGAUUUCAACU	:::: : ::.::.: ::::	UCCAAAAAUAUCCAGAUUCACCAA	Cleavage		5
stu-miR8024b	UUGGAGGAUUUGAAGAUUUCAACU	Lcu.2RBY.Chr7:474327216-474368813	5	-1	1	24	35436	35459	UUGGAGGAUUUGAAGAUUUCAACU	:.: :::: ::::::. ::	AACGCAGAACUUCUAAUCCUUAAA	Translation		5
ath-miR5632-3p	UUGGAUUUAUAGUUGGAUAAG	Lcu.2RBY.Chr4:218966545-219024978	4.5	-1	1	21	54780	54800	UUGGAUUUAUAGUUGGAUAAG	::::: ::: : ::::::.:	AUUAUCAAACCACAAAUCCGA	Translation		5
ath-miR5632-3p	UUGGAUUUAUAGUUGGAUAAG	Lcu.2RBY.Chr4:218966545-219024978	4.5	-1	1	21	7041	7061	UUGGAUUUAUAGUUGGAUAAG	: :: ..:::::::. :.:::	CAUAAUUAACUAUAGCUUCAA	Cleavage		5
ath-miR5632-3p	UUGGAUUUAUAGUUGGAUAAG	Lcu.2RBY.Chr4:218966545-219024978	5	-1	1	21	9392	9412	UUGGAUUUAUAGUUGGAUAAG	:: ::::.:::: ::..:	UCUACCCAAUUAUAUAUUUAU	Cleavage		5
ath-miR5632-3p	UUGGAUUUAUAGUUGGAUAAG	Lcu.2RBY.Chr4:218966545-219024978	5	-1	1	21	6051	6071	UUGGAUUUAUAGUUGGAUAAG	:: ::::.:::: ::..:	UCUACCCAAUUAUAUAUUUAU	Cleavage		5
ath-miR5632-3p	UUGGAUUUAUAGUUGGAUAAG	Lcu.2RBY.Chr4:218966545-219024978	5	-1	1	21	27152	27172	UUGGAUUUAUAGUUGGAUAAG	: :::: ::::: :::: ::	CAUAUCAUACUAUCAAUCAAA	Cleavage		5
stu-miR8022	UUUAAAUGAGAAUUUUGGACUAUU	Lcu.2RBY.Chr7:474327216-474368813	4.5	-1	1	24	22478	22501	UUUAAAUGAGAAUUUUGGACUAUU	::. ::: .:::::::::	GUAUUUCUCUAAUCUUCAUUUAAA	Translation		5
stu-miR8022	UUUAAAUGAGAAUUUUGGACUAUU	Lcu.2RBY.Chr7:474327216-474368813	5	-1	1	24	4844	4867	UUUAAAUGAGAAUUUUGGACUAUU	:: :.::::::::.. ::::	CUUAACCUAAAAUUCUUGCUUAAU	Cleavage		5
stu-miR8022	UUUAAAUGAGAAUUUUGGACUAUU	Lcu.2RBY.Chr7:474327216-474368813	5	-1	1	24	23346	23369	UUUAAAUGAGAAUUUUGGACUAUU	.::::::.::::: ::.	UAUCUCAUAAAAUUUUCAUUAAAG	Cleavage		5
stu-miR8022	UUUAAAUGAGAAUUUUGGACUAUU	Lcu.2RBY.Chr7:474327216-474368813	5	-1	1	24	3732	3755	UUUAAAUGAGAAUUUUGGACUAUU	:.::::::::.. ::.:.	CUUCACCUAAAAUUCUUGCUUGAG	Cleavage		5
stu-miR8022	UUUAAAUGAGAAUUUUGGACUAUU	Lcu.2RBY.Chr7:474327216-474368813	5	-1	1	24	33715	33738	UUUAAAUGAGAAUUUUGGACUAUU	: :: .::::::: :: ::.:	CUAACUCAGAAAUUCUAAUCUAGA	Cleavage		5
mtr-miR5745b	UUUAAUUUAUAUACAUCGUCA	Lcu.2RBY.Chr4:218966545-219024978	4.5	-1	1	21	51742	51761	UUUAAUUUAUAUACAUCGUCA	::: : ::::::::::: ::	AGACUA-GUAUAUAAAUUUAA	Cleavage		5
mtr-miR5745b	UUUAAUUUAUAUACAUCGUCA	Lcu.2RBY.Chr4:218966545-219024978	5	-1	1	21	31008	31028	UUUAAUUUAUAUACAUCGUCA	:::. : ::: :::::::::	UGAUUCUUUAUUUAAAUUAAA	Translation		5
mtr-miR5745b	UUUAAUUUAUAUACAUCGUCA	Lcu.2RBY.Chr4:218966545-219024978	5	-1	1	21	9446	9466	UUUAAUUUAUAUACAUCGUCA	:::: : ::: ::: :::::	GGACGUUAUAUUUAACUUAAA	Translation		5
mtr-miR5745b	UUUAAUUUAUAUACAUCGUCA	Lcu.2RBY.Chr4:218966545-219024978	5	-1	1	21	21426	21446	UUUAAUUUAUAUACAUCGUCA	: :.:. ::::::.::: ..:	UUAUGGAGUAUAUGAAUAGGA	Cleavage		5
mtr-miR5745b	UUUAAUUUAUAUACAUCGUCA	Lcu.2RBY.Chr4:218966545-219024978	5	-1	1	21	33157	33177	UUUAAUUUAUAUACAUCGUCA	: :.:. ::::::.::: ..:	UUAUGGAGUAUAUGAAUAGGA	Cleavage		5
bdi-miR5185a-3p	UUUGAGAAUUGAACUAGAAGC	Lcu.2RBY.Chr7:474327216-474368813	5	-1	1	21	14607	14627	UUUGAGAAUUGAACUAGAAGC	::::: : :::::::: :::	GCUUCAAUAUCAAUUCUAAAA	Cleavage		5
bdi-miR5185a-3p	UUUGAGAAUUGAACUAGAAGC	Lcu.2RBY.Chr7:474327216-474368813	5	-1	1	21	14671	14691	UUUGAGAAUUGAACUAGAAGC	::: :::::::.:: ::	AAAACUAAUUCAAUUUUCUAA	Cleavage		5
bdi-miR5185a-3p	UUUGAGAAUUGAACUAGAAGC	Lcu.2RBY.Chr7:474327216-474368813	5	-1	1	21	19816	19836	UUUGAGAAUUGAACUAGAAGC	:: :::::.: ::.:: ::	AAUUAUAGUUUAUUUUUCUAA	Cleavage		5
bdi-miR5185a-3p	UUUGAGAAUUGAACUAGAAGC	Lcu.2RBY.Chr7:474327216-474368813	5	-1	1	21	23731	23751	UUUGAGAAUUGAACUAGAAGC	.::.: ::. :::.:::::	AUUUUUCAUUUUAUUUUCAAA	Translation		5
bdi-miR5185a-3p	UUUGAGAAUUGAACUAGAAGC	Lcu.2RBY.Chr7:474327216-474368813	5	-1	1	21	410	430	UUUGAGAAUUGAACUAGAAGC	:: . ::..:::.:::::	AUCUCAGCUUUGAUUUUCAAA	Cleavage		5
bdi-miR5185b-3p	UUUGAGAAUUGAACUAGAAGC	Lcu.2RBY.Chr7:474327216-474368813	5	-1	1	21	14607	14627	UUUGAGAAUUGAACUAGAAGC	::::: : :::::::: :::	GCUUCAAUAUCAAUUCUAAAA	Cleavage		5
bdi-miR5185b-3p	UUUGAGAAUUGAACUAGAAGC	Lcu.2RBY.Chr7:474327216-474368813	5	-1	1	21	14671	14691	UUUGAGAAUUGAACUAGAAGC	::: :::::::.:: ::	AAAACUAAUUCAAUUUUCUAA	Cleavage		5
bdi-miR5185b-3p	UUUGAGAAUUGAACUAGAAGC	Lcu.2RBY.Chr7:474327216-474368813	5	-1	1	21	19816	19836	UUUGAGAAUUGAACUAGAAGC	:: :::::.: ::.:: ::	AAUUAUAGUUUAUUUUUCUAA	Cleavage		5
bdi-miR5185b-3p	UUUGAGAAUUGAACUAGAAGC	Lcu.2RBY.Chr7:474327216-474368813	5	-1	1	21	23731	23751	UUUGAGAAUUGAACUAGAAGC	.::.: ::. :::.:::::	AUUUUUCAUUUUAUUUUCAAA	Translation		5
bdi-miR5185b-3p	UUUGAGAAUUGAACUAGAAGC	Lcu.2RBY.Chr7:474327216-474368813	5	-1	1	21	410	430	UUUGAGAAUUGAACUAGAAGC	:: . ::..:::.:::::	AUCUCAGCUUUGAUUUUCAAA	Cleavage		5
bdi-miR5185c-3p	UUUGAGAAUUGAACUAGAAGC	Lcu.2RBY.Chr7:474327216-474368813	5	-1	1	21	14607	14627	UUUGAGAAUUGAACUAGAAGC	::::: : :::::::: :::	GCUUCAAUAUCAAUUCUAAAA	Cleavage		5
bdi-miR5185c-3p	UUUGAGAAUUGAACUAGAAGC	Lcu.2RBY.Chr7:474327216-474368813	5	-1	1	21	14671	14691	UUUGAGAAUUGAACUAGAAGC	::: :::::::.:: ::	AAAACUAAUUCAAUUUUCUAA	Cleavage		5
bdi-miR5185c-3p	UUUGAGAAUUGAACUAGAAGC	Lcu.2RBY.Chr7:474327216-474368813	5	-1	1	21	19816	19836	UUUGAGAAUUGAACUAGAAGC	:: :::::.: ::.:: ::	AAUUAUAGUUUAUUUUUCUAA	Cleavage		5
bdi-miR5185c-3p	UUUGAGAAUUGAACUAGAAGC	Lcu.2RBY.Chr7:474327216-474368813	5	-1	1	21	23731	23751	UUUGAGAAUUGAACUAGAAGC	.::.: ::. :::.:::::	AUUUUUCAUUUUAUUUUCAAA	Translation		5
bdi-miR5185c-3p	UUUGAGAAUUGAACUAGAAGC	Lcu.2RBY.Chr7:474327216-474368813	5	-1	1	21	410	430	UUUGAGAAUUGAACUAGAAGC	:: . ::..:::.:::::	AUCUCAGCUUUGAUUUUCAAA	Cleavage		5
bdi-miR5185d-3p	UUUGAGAAUUGAACUAGAAGC	Lcu.2RBY.Chr7:474327216-474368813	5	-1	1	21	14607	14627	UUUGAGAAUUGAACUAGAAGC	::::: : :::::::: :::	GCUUCAAUAUCAAUUCUAAAA	Cleavage		5
bdi-miR5185d-3p	UUUGAGAAUUGAACUAGAAGC	Lcu.2RBY.Chr7:474327216-474368813	5	-1	1	21	14671	14691	UUUGAGAAUUGAACUAGAAGC	::: :::::::.:: ::	AAAACUAAUUCAAUUUUCUAA	Cleavage		5
bdi-miR5185d-3p	UUUGAGAAUUGAACUAGAAGC	Lcu.2RBY.Chr7:474327216-474368813	5	-1	1	21	19816	19836	UUUGAGAAUUGAACUAGAAGC	:: :::::.: ::.:: ::	AAUUAUAGUUUAUUUUUCUAA	Cleavage		5
bdi-miR5185d-3p	UUUGAGAAUUGAACUAGAAGC	Lcu.2RBY.Chr7:474327216-474368813	5	-1	1	21	23731	23751	UUUGAGAAUUGAACUAGAAGC	.::.: ::. :::.:::::	AUUUUUCAUUUUAUUUUCAAA	Translation		5
bdi-miR5185d-3p	UUUGAGAAUUGAACUAGAAGC	Lcu.2RBY.Chr7:474327216-474368813	5	-1	1	21	410	430	UUUGAGAAUUGAACUAGAAGC	:: . ::..:::.:::::	AUCUCAGCUUUGAUUUUCAAA	Cleavage		5
bdi-miR5185e-3p	UUUGAGAAUUGAACUAGAAGC	Lcu.2RBY.Chr7:474327216-474368813	5	-1	1	21	14607	14627	UUUGAGAAUUGAACUAGAAGC	::::: : :::::::: :::	GCUUCAAUAUCAAUUCUAAAA	Cleavage		5
bdi-miR5185e-3p	UUUGAGAAUUGAACUAGAAGC	Lcu.2RBY.Chr7:474327216-474368813	5	-1	1	21	14671	14691	UUUGAGAAUUGAACUAGAAGC	::: :::::::.:: ::	AAAACUAAUUCAAUUUUCUAA	Cleavage		5
bdi-miR5185e-3p	UUUGAGAAUUGAACUAGAAGC	Lcu.2RBY.Chr7:474327216-474368813	5	-1	1	21	19816	19836	UUUGAGAAUUGAACUAGAAGC	:: :::::.: ::.:: ::	AAUUAUAGUUUAUUUUUCUAA	Cleavage		5
bdi-miR5185e-3p	UUUGAGAAUUGAACUAGAAGC	Lcu.2RBY.Chr7:474327216-474368813	5	-1	1	21	23731	23751	UUUGAGAAUUGAACUAGAAGC	.::.: ::. :::.:::::	AUUUUUCAUUUUAUUUUCAAA	Translation		5
bdi-miR5185e-3p	UUUGAGAAUUGAACUAGAAGC	Lcu.2RBY.Chr7:474327216-474368813	5	-1	1	21	410	430	UUUGAGAAUUGAACUAGAAGC	:: . ::..:::.:::::	AUCUCAGCUUUGAUUUUCAAA	Cleavage		5
bdi-miR5185f-3p	UUUGAGAAUUGAACUAGAAGC	Lcu.2RBY.Chr7:474327216-474368813	5	-1	1	21	14607	14627	UUUGAGAAUUGAACUAGAAGC	::::: : :::::::: :::	GCUUCAAUAUCAAUUCUAAAA	Cleavage		5
bdi-miR5185f-3p	UUUGAGAAUUGAACUAGAAGC	Lcu.2RBY.Chr7:474327216-474368813	5	-1	1	21	14671	14691	UUUGAGAAUUGAACUAGAAGC	::: :::::::.:: ::	AAAACUAAUUCAAUUUUCUAA	Cleavage		5
bdi-miR5185f-3p	UUUGAGAAUUGAACUAGAAGC	Lcu.2RBY.Chr7:474327216-474368813	5	-1	1	21	19816	19836	UUUGAGAAUUGAACUAGAAGC	:: :::::.: ::.:: ::	AAUUAUAGUUUAUUUUUCUAA	Cleavage		5
bdi-miR5185f-3p	UUUGAGAAUUGAACUAGAAGC	Lcu.2RBY.Chr7:474327216-474368813	5	-1	1	21	23731	23751	UUUGAGAAUUGAACUAGAAGC	.::.: ::. :::.:::::	AUUUUUCAUUUUAUUUUCAAA	Translation		5
bdi-miR5185f-3p	UUUGAGAAUUGAACUAGAAGC	Lcu.2RBY.Chr7:474327216-474368813	5	-1	1	21	410	430	UUUGAGAAUUGAACUAGAAGC	:: . ::..:::.:::::	AUCUCAGCUUUGAUUUUCAAA	Cleavage		5
bdi-miR5185g-3p	UUUGAGAAUUGAACUAGAAGC	Lcu.2RBY.Chr7:474327216-474368813	5	-1	1	21	14607	14627	UUUGAGAAUUGAACUAGAAGC	::::: : :::::::: :::	GCUUCAAUAUCAAUUCUAAAA	Cleavage		5
bdi-miR5185g-3p	UUUGAGAAUUGAACUAGAAGC	Lcu.2RBY.Chr7:474327216-474368813	5	-1	1	21	14671	14691	UUUGAGAAUUGAACUAGAAGC	::: :::::::.:: ::	AAAACUAAUUCAAUUUUCUAA	Cleavage		5
bdi-miR5185g-3p	UUUGAGAAUUGAACUAGAAGC	Lcu.2RBY.Chr7:474327216-474368813	5	-1	1	21	19816	19836	UUUGAGAAUUGAACUAGAAGC	:: :::::.: ::.:: ::	AAUUAUAGUUUAUUUUUCUAA	Cleavage		5
bdi-miR5185g-3p	UUUGAGAAUUGAACUAGAAGC	Lcu.2RBY.Chr7:474327216-474368813	5	-1	1	21	23731	23751	UUUGAGAAUUGAACUAGAAGC	.::.: ::. :::.:::::	AUUUUUCAUUUUAUUUUCAAA	Translation		5
bdi-miR5185g-3p	UUUGAGAAUUGAACUAGAAGC	Lcu.2RBY.Chr7:474327216-474368813	5	-1	1	21	410	430	UUUGAGAAUUGAACUAGAAGC	:: . ::..:::.:::::	AUCUCAGCUUUGAUUUUCAAA	Cleavage		5
bdi-miR5185h-3p	UUUGAGAAUUGAACUAGAAGC	Lcu.2RBY.Chr7:474327216-474368813	5	-1	1	21	14607	14627	UUUGAGAAUUGAACUAGAAGC	::::: : :::::::: :::	GCUUCAAUAUCAAUUCUAAAA	Cleavage		5
bdi-miR5185h-3p	UUUGAGAAUUGAACUAGAAGC	Lcu.2RBY.Chr7:474327216-474368813	5	-1	1	21	14671	14691	UUUGAGAAUUGAACUAGAAGC	::: :::::::.:: ::	AAAACUAAUUCAAUUUUCUAA	Cleavage		5
bdi-miR5185h-3p	UUUGAGAAUUGAACUAGAAGC	Lcu.2RBY.Chr7:474327216-474368813	5	-1	1	21	19816	19836	UUUGAGAAUUGAACUAGAAGC	:: :::::.: ::.:: ::	AAUUAUAGUUUAUUUUUCUAA	Cleavage		5
bdi-miR5185h-3p	UUUGAGAAUUGAACUAGAAGC	Lcu.2RBY.Chr7:474327216-474368813	5	-1	1	21	23731	23751	UUUGAGAAUUGAACUAGAAGC	.::.: ::. :::.:::::	AUUUUUCAUUUUAUUUUCAAA	Translation		5
bdi-miR5185h-3p	UUUGAGAAUUGAACUAGAAGC	Lcu.2RBY.Chr7:474327216-474368813	5	-1	1	21	410	430	UUUGAGAAUUGAACUAGAAGC	:: . ::..:::.:::::	AUCUCAGCUUUGAUUUUCAAA	Cleavage		5
bdi-miR5185i-3p	UUUGAGAAUUGAACUAGAAGC	Lcu.2RBY.Chr7:474327216-474368813	5	-1	1	21	14607	14627	UUUGAGAAUUGAACUAGAAGC	::::: : :::::::: :::	GCUUCAAUAUCAAUUCUAAAA	Cleavage		5
bdi-miR5185i-3p	UUUGAGAAUUGAACUAGAAGC	Lcu.2RBY.Chr7:474327216-474368813	5	-1	1	21	14671	14691	UUUGAGAAUUGAACUAGAAGC	::: :::::::.:: ::	AAAACUAAUUCAAUUUUCUAA	Cleavage		5
bdi-miR5185i-3p	UUUGAGAAUUGAACUAGAAGC	Lcu.2RBY.Chr7:474327216-474368813	5	-1	1	21	19816	19836	UUUGAGAAUUGAACUAGAAGC	:: :::::.: ::.:: ::	AAUUAUAGUUUAUUUUUCUAA	Cleavage		5
bdi-miR5185i-3p	UUUGAGAAUUGAACUAGAAGC	Lcu.2RBY.Chr7:474327216-474368813	5	-1	1	21	23731	23751	UUUGAGAAUUGAACUAGAAGC	.::.: ::. :::.:::::	AUUUUUCAUUUUAUUUUCAAA	Translation		5
bdi-miR5185i-3p	UUUGAGAAUUGAACUAGAAGC	Lcu.2RBY.Chr7:474327216-474368813	5	-1	1	21	410	430	UUUGAGAAUUGAACUAGAAGC	:: . ::..:::.:::::	AUCUCAGCUUUGAUUUUCAAA	Cleavage		5
bdi-miR5185j-3p	UUUGAGAAUUGAACUAGAAGC	Lcu.2RBY.Chr7:474327216-474368813	5	-1	1	21	14607	14627	UUUGAGAAUUGAACUAGAAGC	::::: : :::::::: :::	GCUUCAAUAUCAAUUCUAAAA	Cleavage		5
bdi-miR5185j-3p	UUUGAGAAUUGAACUAGAAGC	Lcu.2RBY.Chr7:474327216-474368813	5	-1	1	21	14671	14691	UUUGAGAAUUGAACUAGAAGC	::: :::::::.:: ::	AAAACUAAUUCAAUUUUCUAA	Cleavage		5
bdi-miR5185j-3p	UUUGAGAAUUGAACUAGAAGC	Lcu.2RBY.Chr7:474327216-474368813	5	-1	1	21	19816	19836	UUUGAGAAUUGAACUAGAAGC	:: :::::.: ::.:: ::	AAUUAUAGUUUAUUUUUCUAA	Cleavage		5
bdi-miR5185j-3p	UUUGAGAAUUGAACUAGAAGC	Lcu.2RBY.Chr7:474327216-474368813	5	-1	1	21	23731	23751	UUUGAGAAUUGAACUAGAAGC	.::.: ::. :::.:::::	AUUUUUCAUUUUAUUUUCAAA	Translation		5
bdi-miR5185j-3p	UUUGAGAAUUGAACUAGAAGC	Lcu.2RBY.Chr7:474327216-474368813	5	-1	1	21	410	430	UUUGAGAAUUGAACUAGAAGC	:: . ::..:::.:::::	AUCUCAGCUUUGAUUUUCAAA	Cleavage		5
bdi-miR5185k-3p	UUUGAGAAUUGAACUAGAAGC	Lcu.2RBY.Chr7:474327216-474368813	5	-1	1	21	14607	14627	UUUGAGAAUUGAACUAGAAGC	::::: : :::::::: :::	GCUUCAAUAUCAAUUCUAAAA	Cleavage		5
bdi-miR5185k-3p	UUUGAGAAUUGAACUAGAAGC	Lcu.2RBY.Chr7:474327216-474368813	5	-1	1	21	14671	14691	UUUGAGAAUUGAACUAGAAGC	::: :::::::.:: ::	AAAACUAAUUCAAUUUUCUAA	Cleavage		5
bdi-miR5185k-3p	UUUGAGAAUUGAACUAGAAGC	Lcu.2RBY.Chr7:474327216-474368813	5	-1	1	21	19816	19836	UUUGAGAAUUGAACUAGAAGC	:: :::::.: ::.:: ::	AAUUAUAGUUUAUUUUUCUAA	Cleavage		5
bdi-miR5185k-3p	UUUGAGAAUUGAACUAGAAGC	Lcu.2RBY.Chr7:474327216-474368813	5	-1	1	21	23731	23751	UUUGAGAAUUGAACUAGAAGC	.::.: ::. :::.:::::	AUUUUUCAUUUUAUUUUCAAA	Translation		5
bdi-miR5185k-3p	UUUGAGAAUUGAACUAGAAGC	Lcu.2RBY.Chr7:474327216-474368813	5	-1	1	21	410	430	UUUGAGAAUUGAACUAGAAGC	:: . ::..:::.:::::	AUCUCAGCUUUGAUUUUCAAA	Cleavage		5
aly-miR3447-3p	UUUGAGUGUGUUUGUUAUGAA	Lcu.2RBY.Chr7:474327216-474368813	5	-1	1	21	7763	7783	UUUGAGUGUGUUUGUUAUGAA	:::.:. ::::::. .:::	AACAUGAUUAACACAUAUAAA	Cleavage		5
aly-miR3447-3p	UUUGAGUGUGUUUGUUAUGAA	Lcu.2RBY.Chr7:474327216-474368813	5	-1	1	21	4498	4517	UUUGAGUGUGUUUGUUAUGAA	::::: ::.:: ::.:.:::	AUCAUA-CAGACUCAUUUAAA	Cleavage		5
aly-miR3447-3p	UUUGAGUGUGUUUGUUAUGAA	Lcu.2RBY.Chr7:474327216-474368813	5	-1	1	21	17324	17344	UUUGAGUGUGUUUGUUAUGAA	:: :: :::. .:.:::::	AACAAAAAAAAUCUAUUCAAA	Cleavage		5
aly-miR3447-3p	UUUGAGUGUGUUUGUUAUGAA	Lcu.2RBY.Chr7:474327216-474368813	5	-1	1	21	21948	21967	UUUGAGUGUGUUUGUUAUGAA	: .:::: ::.:.::::: ::	UAUAUAA-AAGCGCACUCUAA	Cleavage		5
aly-miR3447-3p	UUUGAGUGUGUUUG-UUAUGAA	Lcu.2RBY.Chr7:474327216-474368813	5	-1	1	21	20708	20729	UUUGAGUGUGUUUG-UUAUGAA	:::: ::::::::.: :::	AAAAUAAUCAAACACAUUAAAA	Cleavage		5
gra-miR8781b	UUUGAUUAGGAAGUUUGAGGAUCA	Lcu.2RBY.Chr7:474327216-474368813	5	-1	1	24	15424	15447	UUUGAUUAGGAAGUUUGAGGAUCA	.::::::. ::: .:::..:	UCCCUCUCAAAUCUCCGGAUCGGA	Cleavage		5
gra-miR8781b	UUUGAUUAGGAAGUUUGAGGAUCA	Lcu.2RBY.Chr7:474327216-474368813	5	-1	1	24	23769	23792	UUUGAUUAGGAAGUUUGAGGAUCA	::::.: ::.:::::: :	UCUAACUCAGAAUUUCUAAUCCAU	Cleavage		5
gra-miR8781b	UUUGAUUAGGAAGUUUGAGGAUCA	Lcu.2RBY.Chr7:474327216-474368813	5	-1	1	24	35083	35106	UUUGAUUAGGAAGUUUGAGGAUCA	::::.: ::.:::::: :	UCUAACUCAGAGUUUCUAAUCCAU	Cleavage		5
gra-miR8781b	UUUGAUUAGGAAGUUUGAGGAUCA	Lcu.2RBY.Chr7:474327216-474368813	5	-1	1	24	749	772	UUUGAUUAGGAAGUUUGAGGAUCA	: .:::: ::::.:: . ::::	GUAAUCUCAUACUUUCUUGACAAA	Cleavage		5
gra-miR8781b	UUUGAUUAGGAAGUUUGAGGAUCA	Lcu.2RBY.Chr7:474327216-474368813	5	-1	1	24	14673	14696	UUUGAUUAGGAAGUUUGAGGAUCA	:. ::.::.:::::: ::	AACUAAUUCAAUUUUCUAAUCUAA	Cleavage		5
ath-miR5648-5p	UUUGGAAAUAUUUGGCUUGACU	Lcu.2RBY.Chr3:415059853-415071712	3.5	-1	1	22	4629	4650	UUUGGAAAUAUUUGGCUUGACU	...:.:::::::::::: :	GUAUGGGUCAAAUAUUUCCAUA	Cleavage		5
ath-miR5648-5p	UUUGGAAAUAUUUGGCUUGACU	Lcu.2RBY.Chr3:415059853-415071712	4.5	-1	1	22	2935	2956	UUUGGAAAUAUUUGGCUUGACU	: ::. :.:::::::: ::..:	AAUCGUGUCAAAUAUUCCCGGA	Cleavage		5
ath-miR5648-5p	UUUGGAAAUAUUUGGCUUGACU	Lcu.2RBY.Chr3:415059853-415071712	4.5	-1	1	22	7242	7263	UUUGGAAAUAUUUGGCUUGACU	: ::: :..:: ::::::::	CGCCAAUCUGAAAAUUUCCAAU	Translation		5
ath-miR5648-5p	UUUGGAAAUAUUUGGCUUGACU	Lcu.2RBY.Chr3:415059853-415071712	5	-1	1	22	1382	1403	UUUGGAAAUAUUUGGCUUGACU	::: ::: ::::::...:	ACCCAAUCCAUAUAUUUUUGAU	Cleavage		5
ath-miR5648-5p	UUUGGAAAUAUUUGGCUUGACU	Lcu.2RBY.Chr3:415059853-415071712	5	-1	1	22	801	822	UUUGGAAAUAUUUGGCUUGACU	::: :.::: ::: ::.::	AACCAAACUAAAAAUUGCCGAA	Translation		5
bra-miR9559-5p	UUUGGAUUUUGGUCAUUGUUG	Lcu.2RBY.Chr6:116449652-116462261	4	-1	1	21	1173	1193	UUUGGAUUUUGGUCAUUGUUG	:.:: :: ..:::::::::	UUAUAAGGAAUGAAAUCCAAA	Cleavage		5
bra-miR9559-5p	UUUGGAUUUUGGUCAUUGUUG	Lcu.2RBY.Chr6:116449652-116462261	4	-1	1	21	12486	12506	UUUGGAUUUUGGUCAUUGUUG	:.:: :: ..:::::::::	UUAUAAGGAAUGAAAUCCAAA	Cleavage		5
bra-miR9559-5p	UUUGGAUUUUGGUCAUUGUUG	Lcu.2RBY.Chr6:116449652-116462261	5	-1	1	21	5122	5142	UUUGGAUUUUGGUCAUUGUUG	:: :: ::::....:::::	GAAGAAGGACCGGGGUCCAAU	Cleavage		5
bra-miR9559-5p	UUUGGAUUUUGGUCAUUGUUG	Lcu.2RBY.Chr6:116449652-116462261	5	-1	1	21	4526	4546	UUUGGAUUUUGGUCAUUGUUG	.:: ::::.: ::.::::	ACGCACGGACCGAUAUUCAAA	Cleavage		5
bra-miR9559-5p	UUUGGAUUUUGGUCAUUGUUG	Lcu.2RBY.Chr6:116449652-116462261	5	-1	1	21	10068	10088	UUUGGAUUUUGGUCAUUGUUG	: : : :..:::::::::	UCAAAUUAAUUAAAAUCCAAU	Cleavage		5
gra-miR8787	UUUUCUUUUAAUUGGACGAGAUA	Lcu.2RBY.Chr4:218966545-219024978	4.5	-1	1	23	6280	6302	UUUUCUUUUAAUUGGACGAGAUA	: .: ::.::::::: .::::	CAAUUAGUUCAAUUAACGGAAAC	Cleavage		5
gra-miR8787	UUUUCUUUUAAUUGGACGAGAUA	Lcu.2RBY.Chr4:218966545-219024978	4.5	-1	1	23	9618	9640	UUUUCUUUUAAUUGGACGAGAUA	: .: ::.::::::: .::::	CAAUUAGUUCAAUUAACGGAAAU	Cleavage		5
gra-miR8787	UUUUCUUUUAAUUGGACGAGAUA	Lcu.2RBY.Chr4:218966545-219024978	4.5	-1	1	23	13523	13545	UUUUCUUUUAAUUGGACGAGAUA	:: :.:::::::: :: ::	CACAUCAUUCAAUUAAAUGAUAA	Cleavage		5
gra-miR8787	UUUUCUUUUAAUUGGACGAGAUA	Lcu.2RBY.Chr4:218966545-219024978	5	-1	1	23	38717	38739	UUUUCUUUUAAUUGGACGAGAUA	.:::..::::.:.:.::	GGAUGUGUCUGAUUAGAGGGAAU	Cleavage		5
gra-miR8787	UUUUCUUUUAAUUGGACGAGAUA	Lcu.2RBY.Chr4:218966545-219024978	5	-1	1	23	16333	16355	UUUUCUUUUAAUUGGACGAGAUA	:: :. :.:.::::.:: .:::	UAGAUUAUUCGAUUAGAAAGAAA	Cleavage		5
bdi-miR827-5p	UUUUGUUGGUUGUCAUCUAACC	Lcu.2RBY.Chr7:474327216-474368813	4.5	-1	1	22	38787	38808	UUUUGUUGGUUGUCAUCUAACC	.::::.::.:.::..:.:	UUGAGGAUGGCAGCUAAUGAGA	Cleavage		5
bdi-miR827-5p	UUUUGUUGGUUGUCAUCUAACC	Lcu.2RBY.Chr7:474327216-474368813	4.5	-1	1	22	23140	23161	UUUUGUUGGUUGUCAUCUAACC	::::: :.:.. ::.::::	AUAUAGAUAAUAGUAAAUAAAA	Cleavage		5
bdi-miR827-5p	UUUUGUUGGUUGUCAUCUAACC	Lcu.2RBY.Chr7:474327216-474368813	4.5	-1	1	22	2887	2908	UUUUGUUGGUUGUCAUCUAACC	:: : :::: :.::.::::	UUGUAAAGGACACCUAAUAAAA	Translation		5
bdi-miR827-5p	UUUUGUUGGUUGUCAUCUAACC	Lcu.2RBY.Chr7:474327216-474368813	5	-1	1	22	1978	1999	UUUUGUUGGUUGUCAUCUAACC	.:.::.::.:.::..:.:	AUGAGGGUGGCAGCUAAUGAGA	Cleavage		5
bdi-miR827-5p	UUUUGUUGGUUGUCAUCUAACC	Lcu.2RBY.Chr7:474327216-474368813	5	-1	1	22	3381	3402	UUUUGUUGGUUGUCAUCUAACC	::::: :.: :. ::::::	UUAUAGAUCAUAUCUUACAAAA	Translation		5
ghr-miR7502	UUUUUAACAGUAGAAAUGAAUGAA	Lcu.2RBY.Chr4:218966545-219024978	4	-1	1	24	733	756	UUUUUAACAGUAGAAAUGAAUGAA	:.::: ::: ::::::: :.:::	GUUAUUGAUUGCUACUGUAAGAAA	Cleavage		5
ghr-miR7502	UUUUUAACAGUAGAAAUGAAUGAA	Lcu.2RBY.Chr4:218966545-219024978	4	-1	1	24	3670	3693	UUUUUAACAGUAGAAAUGAAUGAA	::. : ::: ::::::::::	AGUUUUUUUAUCUUCUGUUAAAAA	Translation		5
ghr-miR7502	UUUUUAACAGUAGAAAUGAAUGAA	Lcu.2RBY.Chr4:218966545-219024978	4.5	-1	1	24	11601	11624	UUUUUAACAGUAGAAAUGAAUGAA	::.: ::::::::: ::: .:::	UUUAAUCAUUUCUAAUGUGGAAAU	Translation		5
ghr-miR7502	UUUUUAACAGUAGAAAUGAAUGAA	Lcu.2RBY.Chr4:218966545-219024978	4.5	-1	1	24	44216	44239	UUUUUAACAGUAGAAAUGAAUGAA	..:: :: ::.:::::.::.:	ACUGUUGUUUGCUGCUGUUGAAGA	Cleavage		5
ghr-miR7502	UUUUUAACAGUAGAAAUGAAUGAA	Lcu.2RBY.Chr4:218966545-219024978	5	-1	1	24	58293	58315	UUUUUAACAGUAGAAAUGAAUGAA	..:::: ::.::::::.:::	CGUGUUCAAA-CUGCUGUUAGAAA	Cleavage		5
gma-miR4348a	AAACUUGUAAGAUGGUGACAUU	Lcu.2RBY.Chr7:474327216-474368813	4	-1	1	22	19870	19890	AAACUUGUAAGAUGGUGACAUU	:.:::. ..::::::.::::::	AGUGUU-UUAUCUUAUAAGUUU	Cleavage		4
gma-miR4348a	AAACUUGUAAGAUGGUGACAUU	Lcu.2RBY.Chr7:474327216-474368813	4	-1	1	22	17191	17212	AAACUUGUAAGAUGGUGACAUU	:::..::.: ::::::::	AUAUUCAUUAUUUAACAAGUUU	Cleavage		4
gma-miR4348a	AAACUUGUAAGAUGGUGACAUU	Lcu.2RBY.Chr7:474327216-474368813	4.5	-1	1	22	16748	16769	AAACUUGUAAGAUGGUGACAUU	::: ::.::.::.::::	ACAGUCCAAAUUUUGCAGGUUU	Cleavage		4
gma-miR4348a	AAACUUGUAAGAUGGUGACAUU	Lcu.2RBY.Chr7:474327216-474368813	5	-1	1	22	15801	15822	AAACUUGUAAGAUGGUGACAUU	: : :.:.:.:.:: ::.::::	AUUAUUAUCGUUUUCCAGGUUU	Cleavage		4
rgl-miR7805-5p	AAAUUUGGUGUAGUGAAUAGU	Lcu.2RBY.Chr7:474327216-474368813	4.5	-1	1	21	12716	12735	AAAUUUGGUGUAGUGAAUAGU	.::::.:.:: ::.::::::	UUUAUUUAUUA-ACUAAAUUU	Translation		4
rgl-miR7805-5p	AAAUUUGGUGUAGUGAAUAGU	Lcu.2RBY.Chr7:474327216-474368813	5	-1	1	21	25158	25178	AAAUUUGGUGUAGUGAAUAGU	: ::::.:.:.:::.::. :	AAUAUUUAUUGCACUAAGGUA	Cleavage		4
rgl-miR7805-5p	AAAUUUGGUGUAGUGAAUAGU	Lcu.2RBY.Chr7:474327216-474368813	5	-1	1	21	32438	32458	AAAUUUGGUGUAGUGAAUAGU	: ::::.:.:.:::.::. :	AAUAUUUAUUGCACUAAGGUA	Cleavage		4
rgl-miR7805-5p	AAAUUUGGUGUAGUGAAUAGU	Lcu.2RBY.Chr7:474327216-474368813	5	-1	1	21	14337	14357	AAAUUUGGUGUAGUGAAUAGU	::: .:.:: .:.::.:::	UAUAUAUAUUAAGCUAAGUUU	Translation		4
mtr-miR5759	AAGGGGGUGAAAAGAUUCAAA	Lcu.2RBY.Chr4:218966545-219024978	4	-1	1	21	3666	3686	AAGGGGGUGAAAAGAUUCAAA	:::.:.::::.:.:..::	AAUGAGUUUUUUUAUCUUCUG	Cleavage		4
mtr-miR5759	AAGGGGGUGAAAAGAUUCAAA	Lcu.2RBY.Chr4:218966545-219024978	5	-1	1	21	5159	5179	AAGGGGGUGAAAAGAUUCAAA	:::::::::::.: .. .::	CUUGAAUCUUUUUAAUUAUUU	Cleavage		4
mtr-miR5759	AAGGGGGUGAAAAGAUUCAAA	Lcu.2RBY.Chr4:218966545-219024978	5	-1	1	21	8354	8374	AAGGGGGUGAAAAGAUUCAAA	::::: : : ::::..::::	AUUGAAACAUAUCACUUCCUU	Translation		4
mtr-miR5759	AAGGGGGUGAAAAGAUUCAAA	Lcu.2RBY.Chr4:218966545-219024978	5	-1	1	21	55527	55547	AAGGGGGUGAAAAGAUUCAAA	: :::::::.:.....::	UCCGCAUCUUUUUAUUUUUUU	Cleavage		4
mtr-miR5265	AAGUGAUGUUGGAAUGGUUA	Lcu.2RBY.Chr7:474327216-474368813	4	-1	1	20	30183	30202	AAGUGAUGUUGGAAUGGUUA	:. .:: :..::::::::::	UGCUCAAUUUAACAUCACUU	Cleavage		4
mtr-miR5265	AAGUGAUGUUGGAAUGGUUA	Lcu.2RBY.Chr7:474327216-474368813	5	-1	1	20	7107	7126	AAGUGAUGUUGGAAUGGUUA	::.::: .:.::: .::::	CAAUCAUCUCGACAAUACUU	Cleavage		4
mtr-miR5265	AAGUGAUGUUGGAAUGGUUA	Lcu.2RBY.Chr7:474327216-474368813	5	-1	1	20	17052	17071	AAGUGAUGUUGGAAUGGUUA	:: . ::: :::.::::.::	UAUUAAUUGCAAUAUCAUUU	Cleavage		4
mtr-miR5265	AAGUGAUGUUGGAAUGGUUA	Lcu.2RBY.Chr7:474327216-474368813	5	-1	1	20	14602	14621	AAGUGAUGUUGGAAUGGUUA	..::. :.:::.:::: ::	CGGCCGCUUCAAUAUCAAUU	Cleavage		4
mtr-miR7696c-5p	AAGUUCUCAUAAUUCAAAAAG	Lcu.2RBY.Chr7:474327216-474368813	3.5	-1	1	21	36145	36165	AAGUUCUCAUAAUUCAAAAAG	:::::::. :::: :::::::	CUUUUUGGCUUAUCAGAACUU	Cleavage		4
mtr-miR7696c-5p	AAGUUCUCAUAAUUCAAAAAG	Lcu.2RBY.Chr7:474327216-474368813	4.5	-1	1	21	36488	36508	AAGUUCUCAUAAUUCAAAAAG	: :::: : :::::: ::.::	CAUUUUAAUUUAUGAUAAUUU	Cleavage		4
mtr-miR7696c-5p	AAGUUCUCAUAAUUCAAAAAG	Lcu.2RBY.Chr7:474327216-474368813	5	-1	1	21	2502	2522	AAGUUCUCAUAAUUCAAAAAG	:::::: ::::.::: :..:	CUUUUUAAAUUGUGAAAGUUG	Cleavage		4
mtr-miR7696c-5p	AAGUUCUCAUAAUUCAAAAAG	Lcu.2RBY.Chr7:474327216-474368813	5	-1	1	21	36262	36282	AAGUUCUCAUAAUUCAAAAAG	: :::: : :::::. ::.::	CGUUUUAAUUUAUGGUAAUUU	Cleavage		4
mtr-miR7696d-5p	AAGUUCUCAUAAUUCAAAACG	Lcu.2RBY.Chr7:474327216-474368813	3.5	-1	1	21	36145	36165	AAGUUCUCAUAAUUCAAAACG	: :::::. :::: :::::::	CUUUUUGGCUUAUCAGAACUU	Cleavage		4
mtr-miR7696d-5p	AAGUUCUCAUAAUUCAAAACG	Lcu.2RBY.Chr7:474327216-474368813	4.5	-1	1	21	36488	36508	AAGUUCUCAUAAUUCAAAACG	: :::: : :::::: ::.::	CAUUUUAAUUUAUGAUAAUUU	Cleavage		4
mtr-miR7696d-5p	AAGUUCUCAUAAUUCAAAACG	Lcu.2RBY.Chr7:474327216-474368813	5	-1	1	21	36262	36282	AAGUUCUCAUAAUUCAAAACG	:::::: : :::::. ::.::	CGUUUUAAUUUAUGGUAAUUU	Cleavage		4
mtr-miR7696d-5p	AAGUUCUCAUAAUUCAAAACG	Lcu.2RBY.Chr7:474327216-474368813	5	-1	1	21	2502	2522	AAGUUCUCAUAAUUCAAAACG	: :::: ::::.::: :..:	CUUUUUAAAUUGUGAAAGUUG	Cleavage		4
bra-miR5712	AAUAUUAAUAUAAUUGGUGAG	Lcu.2RBY.Chr6:116449652-116462261	3.5	-1	1	21	8887	8906	AAUAUUAAUAUAAUUGGUGAG	:::: :::::: ::::::::	GUCAC-AAUUAUUUUAAUAUU	Cleavage		4
bra-miR5712	AAUAUUAAUAUAAUUGGUGAG	Lcu.2RBY.Chr6:116449652-116462261	5	-1	1	21	996	1016	AAUAUUAAUAUAAUUGGUGAG	.::: :::: : ::::::::	UUCAGGAAUUCUUUUAAUAUU	Translation		4
bra-miR5712	AAUAUUAAUAUAAUUGGUGAG	Lcu.2RBY.Chr6:116449652-116462261	5	-1	1	21	9010	9030	AAUAUUAAUAUAAUUGGUGAG	:..::::::: ::: :::	AAAAUUAAUUAUAAUAAAAUU	Cleavage		4
bra-miR5712	AAUAUUAAUAUAAUUGGUGAG	Lcu.2RBY.Chr6:116449652-116462261	5	-1	1	21	12309	12329	AAUAUUAAUAUAAUUGGUGAG	.::: :::: : ::::::::	UUCAGGAAUUCUUUUAAUAUU	Translation		4
ghr-miR7493	AAUAUUUUAAUAAUUCAAUCGUCA	Lcu.2RBY.Chr7:474327216-474368813	4.5	-1	1	24	14184	14207	AAUAUUUUAAUAAUUCAAUCGUCA	::: :::::::: ::::	GUUCCUUUGUCUUAUUAAAUUAUU	Cleavage		4
ghr-miR7493	AAUAUUUUAAUAAUUCAAUCGUCA	Lcu.2RBY.Chr7:474327216-474368813	5	-1	1	24	20750	20773	AAUAUUUUAAUAAUUCAAUCGUCA	: :: ::::::: ::::::::	UUACUUUUGAAUUUUUAAAAUAGA	Translation		4
ghr-miR7493	AAUAUUUUAAUAAUUCAAUCGUCA	Lcu.2RBY.Chr7:474327216-474368813	5	-1	1	24	15946	15969	AAUAUUUUAAUAAUUCAAUCGUCA	.:: :: ::::::: :.::	AUAAUGUUAAACUAUUAAAUUGUU	Cleavage		4
ghr-miR7493	AAUAUUUUAAUAAUUCAAUCGUCA	Lcu.2RBY.Chr7:474327216-474368813	5	-1	1	24	23121	23144	AAUAUUUUAAUAAUUCAAUCGUCA	:: ::::: ::.:::::	UUAACAUAUAAUUAAUAGAAUAUA	Translation		4
osa-miR5536	AAUGGUAGUGACAUUAUGGUAG	Lcu.2RBY.Chr4:218966545-219024978	3.5	-1	1	22	33698	33719	AAUGGUAGUGACAUUAUGGUAG	::::::: :.:.::..:::	CAUCCAUAAUAUUAUUAUUAUU	Cleavage		4
osa-miR5536	AAUGGUAGUGACAUUAUGGUAG	Lcu.2RBY.Chr4:218966545-219024978	5	-1	1	22	28535	28556	AAUGGUAGUGACAUUAUGGUAG	: ::: :: : :.::::..:::	CCACCUUAUUUUUACUAUUAUU	Cleavage		4
osa-miR5536	AAUGGUAGUGACAUUAUGGUAG	Lcu.2RBY.Chr4:218966545-219024978	5	-1	1	22	5078	5099	AAUGGUAGUGACAUUAUGGUAG	.:::: : :.:.::..:::	AAUUCAUAUUAUUAUUAUUAUU	Cleavage		4
osa-miR5536	AAUGGUAGUGACAUUAUGGUAG	Lcu.2RBY.Chr4:218966545-219024978	5	-1	1	22	29207	29228	AAUGGUAGUGACAUUAUGGUAG	.::: :::.:.::..:::	AAGCCACUUUGUUAUUAUUAUU	Cleavage		4
aly-miR3435-3p	AAUUGACAGUAUUAUGCCAGA	Lcu.2RBY.Chr4:218966545-219024978	4.5	-1	1	21	38032	38052	AAUUGACAGUAUUAUGCCAGA	.:: :.:.::..:::...::	GUUGUCGUGAUGUUGUUGGUU	Cleavage		4
aly-miR3435-3p	AAUUGACAGUAUUAUGCCAGA	Lcu.2RBY.Chr4:218966545-219024978	4.5	-1	1	21	57056	57075	AAUUGACAGUAUUAUGCCAGA	: ::: :::::::: ::::	AAUUGCA-AAUACUGUGAAUU	Cleavage		4
aly-miR3435-3p	AAUUGACAGUAUUAUGCCAGA	Lcu.2RBY.Chr4:218966545-219024978	5	-1	1	21	35021	35041	AAUUGACAGUAUUAUGCCAGA	::::::::.::: :::	GAGUGCAUAAUAUUGUGAAUA	Cleavage		4
aly-miR3435-3p	AAUUGACAGUAUUAUGCCAGA	Lcu.2RBY.Chr4:218966545-219024978	5	-1	1	21	40815	40835	AAUUGACAGUAUUAUGCCAGA	::::::::.::: :::	GAGUGCAUAAUAUUGUGAAUA	Cleavage		4
mtr-miR2664a	AAUUGUGGUGGGUUGACAGUC	Lcu.2RBY.Chr5:132934686-132958393	4.5	-1	1	21	1792	1812	AAUUGUGGUGGGUUGACAGUC	:::: :::..:..:: ::::	CACUGACAAUUCGUCAAAAUU	Cleavage		4
mtr-miR2664b	AAUUGUGGUGGGUUGACAGUC	Lcu.2RBY.Chr5:132934686-132958393	4.5	-1	1	21	1792	1812	AAUUGUGGUGGGUUGACAGUC	:::: :::..:..:: ::::	CACUGACAAUUCGUCAAAAUU	Cleavage		4
mtr-miR2664a	AAUUGUGGUGGGUUGACAGUC	Lcu.2RBY.Chr5:132934686-132958393	5	-1	1	21	1680	1700	AAUUGUGGUGGGUUGACAGUC	:.::::: .: ::::..:::	CAUUGUCAUUCGACCAUGAUU	Translation		4
mtr-miR2664a	AAUUGUGGUGGGUUGACAGUC	Lcu.2RBY.Chr5:132934686-132958393	5	-1	1	21	1150	1170	AAUUGUGGUGGGUUGACAGUC	::: :.:..:::..: ::::	UACUCUUAGUCCAUUAAAAUU	Cleavage		4
mtr-miR2664a	AAUUGUGGUGGGUUGACAGUC	Lcu.2RBY.Chr5:132934686-132958393	5	-1	1	21	1294	1314	AAUUGUGGUGGGUUGACAGUC	::: :.:..:::..: ::::	UACUCUUAGUCCAUUAAAAUU	Cleavage		4
mtr-miR2664b	AAUUGUGGUGGGUUGACAGUC	Lcu.2RBY.Chr5:132934686-132958393	5	-1	1	21	1680	1700	AAUUGUGGUGGGUUGACAGUC	:.::::: .: ::::..:::	CAUUGUCAUUCGACCAUGAUU	Translation		4
mtr-miR2664b	AAUUGUGGUGGGUUGACAGUC	Lcu.2RBY.Chr5:132934686-132958393	5	-1	1	21	1150	1170	AAUUGUGGUGGGUUGACAGUC	::: :.:..:::..: ::::	UACUCUUAGUCCAUUAAAAUU	Cleavage		4
mtr-miR2664b	AAUUGUGGUGGGUUGACAGUC	Lcu.2RBY.Chr5:132934686-132958393	5	-1	1	21	1294	1314	AAUUGUGGUGGGUUGACAGUC	::: :.:..:::..: ::::	UACUCUUAGUCCAUUAAAAUU	Cleavage		4
stu-miR8020	AAUUUCAUUGAGUAUGUUGUUGUU	Lcu.2RBY.Chr4:218966545-219024978	3.5	-1	1	24	247	270	AAUUUCAUUGAGUAUGUUGUUGUU	::::::. :..:..::::::::	GCCAACAAUUUGUUUGAUGAAAUU	Cleavage		4
stu-miR8020	AAUUUCAUUGAGUAUGUUGUUGUU	Lcu.2RBY.Chr4:218966545-219024978	4.5	-1	1	24	37	60	AAUUUCAUUGAGUAUGUUGUUGUU	:: .:..:..::::::::	GCGCGGAAGGUGUUUGAUGAAAUU	Cleavage		4
stu-miR8020	AAUUUCAUUGAGUAUGUUGUUGUU	Lcu.2RBY.Chr4:218966545-219024978	5	-1	1	24	13804	13827	AAUUUCAUUGAGUAUGUUGUUGUU	:: :::.:.:: :.::::	CCUUGGAAAAUAUUUAAAGGAAUU	Cleavage		4
stu-miR8020	AAUUUCAUUGAGUAUGUUGUUGUU	Lcu.2RBY.Chr4:218966545-219024978	5	-1	1	24	53134	53157	AAUUUCAUUGAGUAUGUUGUUGUU	: :: .:::::: .::: :::	UUAAUCAUUAUACUCUGUGAUAUU	Cleavage		4
ath-miR5998a	ACAGUUUGUGUUUUGUUUUGU	Lcu.2RBY.unitig2725:101869-117296	4.5	-1	1	21	12520	12540	ACAGUUUGUGUUUUGUUUUGU	: ::::.::::.::: .:: :	AGAAAAUAAAAUACAUGCUUU	Cleavage		4
ath-miR5998a	ACAGUUUGUGUUUUGUUUUGU	Lcu.2RBY.unitig2725:101869-117296	4.5	-1	1	21	2366	2386	ACAGUUUGUGUUUUGUUUUGU	: ::::.::::.::: .:: :	AGAAAAUAAAAUACAUGCUUU	Cleavage		4
ath-miR5998b	ACAGUUUGUGUUUUGUUUUGU	Lcu.2RBY.unitig2725:101869-117296	4.5	-1	1	21	12520	12540	ACAGUUUGUGUUUUGUUUUGU	: ::::.::::.::: .:: :	AGAAAAUAAAAUACAUGCUUU	Cleavage		4
ath-miR5998b	ACAGUUUGUGUUUUGUUUUGU	Lcu.2RBY.unitig2725:101869-117296	4.5	-1	1	21	2366	2386	ACAGUUUGUGUUUUGUUUUGU	: ::::.::::.::: .:: :	AGAAAAUAAAAUACAUGCUUU	Cleavage		4
ath-miR5998a	ACAGUUUGUGUUUUGUUUUGU	Lcu.2RBY.unitig2725:101869-117296	5	-1	1	21	14722	14742	ACAGUUUGUGUUUUGUUUUGU	:: :: :.::.:: ::.::::	ACUAACCGAAGCAGAAGCUGU	Cleavage		4
ath-miR5998a	ACAGUUUGUGUUUUGUUUUGU	Lcu.2RBY.unitig2725:101869-117296	5	-1	1	21	5219	5239	ACAGUUUGUGUUUUGUUUUGU	:: :: :.::.:: ::.::::	ACUAACCGAAGCAGAAGCUGU	Cleavage		4
ath-miR5998b	ACAGUUUGUGUUUUGUUUUGU	Lcu.2RBY.unitig2725:101869-117296	5	-1	1	21	14722	14742	ACAGUUUGUGUUUUGUUUUGU	:: :: :.::.:: ::.::::	ACUAACCGAAGCAGAAGCUGU	Cleavage		4
ath-miR5998b	ACAGUUUGUGUUUUGUUUUGU	Lcu.2RBY.unitig2725:101869-117296	5	-1	1	21	5219	5239	ACAGUUUGUGUUUUGUUUUGU	:: :: :.::.:: ::.::::	ACUAACCGAAGCAGAAGCUGU	Cleavage		4
aly-miR4248a	ACAUUUUAUUUUUGGCAAUCA	Lcu.2RBY.Chr7:474327216-474368813	4.5	-1	1	21	35911	35931	ACAUUUUAUUUUUGGCAAUCA	:: ::::.:::..::::	CUUUUUCCAAGAAUGGAAUGG	Cleavage		4
aly-miR4248b	ACAUUUUAUUUUUGGCAAUCA	Lcu.2RBY.Chr7:474327216-474368813	4.5	-1	1	21	35911	35931	ACAUUUUAUUUUUGGCAAUCA	:: ::::.:::..::::	CUUUUUCCAAGAAUGGAAUGG	Cleavage		4
aly-miR4248c	ACAUUUUAUUUUUGGCAAUCA	Lcu.2RBY.Chr7:474327216-474368813	4.5	-1	1	21	35911	35931	ACAUUUUAUUUUUGGCAAUCA	:: ::::.:::..::::	CUUUUUCCAAGAAUGGAAUGG	Cleavage		4
aly-miR4248a	ACAUUUUAUUUUUGGCAAUCA	Lcu.2RBY.Chr7:474327216-474368813	5	-1	1	21	37662	37682	ACAUUUUAUUUUUGGCAAUCA	:: :.:::.:::::.: :	UCCUUCCUAAAGAUAAAGUUU	Cleavage		4
aly-miR4248a	ACAUUUUAUUUUUGGCAAUCA	Lcu.2RBY.Chr7:474327216-474368813	5	-1	1	21	21834	21854	ACAUUUUAUUUUUGGCAAUCA	:: :::::: :::::::	AUUUUUCCAAAAUAAAAAUGU	Cleavage		4
aly-miR4248a	ACAUUUUAUUUUUGGCAAUCA	Lcu.2RBY.Chr7:474327216-474368813	5	-1	1	21	37431	37451	ACAUUUUAUUUUUGGCAAUCA	: : : ..::.:::: :::::	UUAAUAUUAAGAAUACAAUGU	Cleavage		4
aly-miR4248b	ACAUUUUAUUUUUGGCAAUCA	Lcu.2RBY.Chr7:474327216-474368813	5	-1	1	21	37662	37682	ACAUUUUAUUUUUGGCAAUCA	:: :.:::.:::::.: :	UCCUUCCUAAAGAUAAAGUUU	Cleavage		4
aly-miR4248b	ACAUUUUAUUUUUGGCAAUCA	Lcu.2RBY.Chr7:474327216-474368813	5	-1	1	21	21834	21854	ACAUUUUAUUUUUGGCAAUCA	:: :::::: :::::::	AUUUUUCCAAAAUAAAAAUGU	Cleavage		4
aly-miR4248b	ACAUUUUAUUUUUGGCAAUCA	Lcu.2RBY.Chr7:474327216-474368813	5	-1	1	21	37431	37451	ACAUUUUAUUUUUGGCAAUCA	: : : ..::.:::: :::::	UUAAUAUUAAGAAUACAAUGU	Cleavage		4
aly-miR4248c	ACAUUUUAUUUUUGGCAAUCA	Lcu.2RBY.Chr7:474327216-474368813	5	-1	1	21	37662	37682	ACAUUUUAUUUUUGGCAAUCA	:: :.:::.:::::.: :	UCCUUCCUAAAGAUAAAGUUU	Cleavage		4
aly-miR4248c	ACAUUUUAUUUUUGGCAAUCA	Lcu.2RBY.Chr7:474327216-474368813	5	-1	1	21	21834	21854	ACAUUUUAUUUUUGGCAAUCA	:: :::::: :::::::	AUUUUUCCAAAAUAAAAAUGU	Cleavage		4
aly-miR4248c	ACAUUUUAUUUUUGGCAAUCA	Lcu.2RBY.Chr7:474327216-474368813	5	-1	1	21	37431	37451	ACAUUUUAUUUUUGGCAAUCA	: : : ..::.:::: :::::	UUAAUAUUAAGAAUACAAUGU	Cleavage		4
ppt-miR529e	AGAAGAGAGAGAGUACAGCCC	Lcu.2RBY.Chr4:218966545-219024978	5	-1	1	21	36026	36046	AGAAGAGAGAGAGUACAGCCC	: : :::::.:::. .::::	UGUCGGUACUUUCUUGUUUCU	Cleavage		4
ppt-miR529e	AGAAGAGAGAGAGUACAGCCC	Lcu.2RBY.Chr4:218966545-219024978	5	-1	1	21	41828	41848	AGAAGAGAGAGAGUACAGCCC	: : :::::.:::. .::::	UGUCGGUACUUUCUUGUUUCU	Cleavage		4
ppt-miR529e	AGAAGAGAGAGAGUACAGCCC	Lcu.2RBY.Chr4:218966545-219024978	5	-1	1	21	25776	25796	AGAAGAGAGAGAGUACAGCCC	:.:: :.:.:::.::: .:	AUGUUGGAUUUUCUUUCUGUU	Cleavage		4
ppt-miR529e	AGAAGAGAGAGAGUACAGCCC	Lcu.2RBY.Chr4:218966545-219024978	5	-1	1	21	28263	28282	AGAAGAGAGAGAGUACAGCCC	::: .::::.:::::::	GUUCUG-GCUCUUUCUCUUCC	Cleavage		4
ppt-miR529f	AGAAGAGAGAGAGUACAGCCC	Lcu.2RBY.Chr4:218966545-219024978	5	-1	1	21	36026	36046	AGAAGAGAGAGAGUACAGCCC	: : :::::.:::. .::::	UGUCGGUACUUUCUUGUUUCU	Cleavage		4
ppt-miR529f	AGAAGAGAGAGAGUACAGCCC	Lcu.2RBY.Chr4:218966545-219024978	5	-1	1	21	41828	41848	AGAAGAGAGAGAGUACAGCCC	: : :::::.:::. .::::	UGUCGGUACUUUCUUGUUUCU	Cleavage		4
ppt-miR529f	AGAAGAGAGAGAGUACAGCCC	Lcu.2RBY.Chr4:218966545-219024978	5	-1	1	21	25776	25796	AGAAGAGAGAGAGUACAGCCC	:.:: :.:.:::.::: .:	AUGUUGGAUUUUCUUUCUGUU	Cleavage		4
ppt-miR529f	AGAAGAGAGAGAGUACAGCCC	Lcu.2RBY.Chr4:218966545-219024978	5	-1	1	21	28263	28282	AGAAGAGAGAGAGUACAGCCC	::: .::::.:::::::	GUUCUG-GCUCUUUCUCUUCC	Cleavage		4
bdi-miR529-5p	AGAAGAGAGAGAGUACAGCCU	Lcu.2RBY.Chr4:218966545-219024978	5	-1	1	21	36026	36046	AGAAGAGAGAGAGUACAGCCU	: : :::::.:::. .::::	UGUCGGUACUUUCUUGUUUCU	Cleavage		4
bdi-miR529-5p	AGAAGAGAGAGAGUACAGCCU	Lcu.2RBY.Chr4:218966545-219024978	5	-1	1	21	41828	41848	AGAAGAGAGAGAGUACAGCCU	: : :::::.:::. .::::	UGUCGGUACUUUCUUGUUUCU	Cleavage		4
bdi-miR529-5p	AGAAGAGAGAGAGUACAGCCU	Lcu.2RBY.Chr4:218966545-219024978	5	-1	1	21	25776	25796	AGAAGAGAGAGAGUACAGCCU	: :.:: :.:.:::.::: .:	AUGUUGGAUUUUCUUUCUGUU	Cleavage		4
bdi-miR529-5p	AGAAGAGAGAGAGUACAGCCU	Lcu.2RBY.Chr4:218966545-219024978	5	-1	1	21	28263	28282	AGAAGAGAGAGAGUACAGCCU	::: .::::.:::::::	GUUCUG-GCUCUUUCUCUUCC	Cleavage		4
zma-miR529-5p	AGAAGAGAGAGAGUACAGCCU	Lcu.2RBY.Chr4:218966545-219024978	5	-1	1	21	36026	36046	AGAAGAGAGAGAGUACAGCCU	: : :::::.:::. .::::	UGUCGGUACUUUCUUGUUUCU	Cleavage		4
zma-miR529-5p	AGAAGAGAGAGAGUACAGCCU	Lcu.2RBY.Chr4:218966545-219024978	5	-1	1	21	41828	41848	AGAAGAGAGAGAGUACAGCCU	: : :::::.:::. .::::	UGUCGGUACUUUCUUGUUUCU	Cleavage		4
zma-miR529-5p	AGAAGAGAGAGAGUACAGCCU	Lcu.2RBY.Chr4:218966545-219024978	5	-1	1	21	25776	25796	AGAAGAGAGAGAGUACAGCCU	: :.:: :.:.:::.::: .:	AUGUUGGAUUUUCUUUCUGUU	Cleavage		4
zma-miR529-5p	AGAAGAGAGAGAGUACAGCCU	Lcu.2RBY.Chr4:218966545-219024978	5	-1	1	21	28263	28282	AGAAGAGAGAGAGUACAGCCU	::: .::::.:::::::	GUUCUG-GCUCUUUCUCUUCC	Cleavage		4
osa-miR529b	AGAAGAGAGAGAGUACAGCUU	Lcu.2RBY.Chr4:218966545-219024978	5	-1	1	21	25776	25796	AGAAGAGAGAGAGUACAGCUU	: :.:: :.:.:::.::: .:	AUGUUGGAUUUUCUUUCUGUU	Cleavage		4
osa-miR529b	AGAAGAGAGAGAGUACAGCUU	Lcu.2RBY.Chr4:218966545-219024978	5	-1	1	21	36026	36046	AGAAGAGAGAGAGUACAGCUU	: :::::.:::. .::::	UGUCGGUACUUUCUUGUUUCU	Cleavage		4
osa-miR529b	AGAAGAGAGAGAGUACAGCUU	Lcu.2RBY.Chr4:218966545-219024978	5	-1	1	21	41828	41848	AGAAGAGAGAGAGUACAGCUU	: :::::.:::. .::::	UGUCGGUACUUUCUUGUUUCU	Cleavage		4
osa-miR529b	AGAAGAGAGAGAGUACAGCUU	Lcu.2RBY.Chr4:218966545-219024978	5	-1	1	21	28263	28282	AGAAGAGAGAGAGUACAGCUU	::: .::::.:::::::	GUUCUG-GCUCUUUCUCUUCC	Cleavage		4
osa-miR5492	AGAAGGAGAAUAGAUAUGGUU	Lcu.2RBY.Chr4:226243450-226251514	4.5	-1	1	21	7829	7849	AGAAGGAGAAUAGAUAUGGUU	: .::::::.::.:.:: ::	UAAUAUAUCUGUUUUUCUACU	Cleavage		4
osa-miR5492	AGAAGGAGAAUAGAUAUGGUU	Lcu.2RBY.Chr4:226243450-226251514	4.5	-1	1	21	6508	6528	AGAAGGAGAAUAGAUAUGGUU	.::: .::::.::.::.:	GUAUAUAGUUAUUUUCUUUUU	Cleavage		4
osa-miR5492	AGAAGGAGAAUAGAUAUGGUU	Lcu.2RBY.Chr4:226243450-226251514	5	-1	1	21	7969	7989	AGAAGGAGAAUAGAUAUGGUU	: .:::::::::. :::::	UAGUAUAUCUAUUUAGCUUCU	Cleavage		4
osa-miR5492	AGAAGGAGAAUAGA--UAUGGUU	Lcu.2RBY.Chr4:226243450-226251514	5	-1	1	21	6954	6976	AGAAGGAGAAUAGA--UAUGGUU	.::.::. :::::::::.:::	GACUAUGAUUCUAUUCUCUUUCA	Cleavage		4
ppt-miR2079	AGAGUUGAUGUUGAUGACGCA	Lcu.2RBY.Chr4:218966545-219024978	4.5	-1	1	21	6854	6874	AGAGUUGAUGUUGAUGACGCA	: ::: :::::::: :::	AACAUCAACAACAUCAUCUCA	Cleavage		4
ppt-miR2079	AGAGUUGAUGUUGAUGACGCA	Lcu.2RBY.Chr4:218966545-219024978	5	-1	1	21	50200	50220	AGAGUUGAUGUUGAUGACGCA	::::::::::.::.:	UUACCGAUCAACAUCAGCUUU	Cleavage		4
ppt-miR2079	AGAGUUGAUGUUGAUGACGCA	Lcu.2RBY.Chr4:218966545-219024978	5	-1	1	21	6212	6232	AGAGUUGAUGUUGAUGACGCA	: :::::.:: ::::::	UCAUUAAUCAAUAUAAACUCU	Cleavage		4
ppt-miR2079	AGAGUUGAUGUUGAUGACGCA	Lcu.2RBY.Chr4:218966545-219024978	5	-1	1	21	9553	9573	AGAGUUGAUGUUGAUGACGCA	: :::::.:: ::::::	UCAUUAAUCAAUAUAAACUCU	Cleavage		4
zma-miR2275a-5p	AGAGUUGGAGGAAAGCAAACC	Lcu.2RBY.Chr7:474327216-474368813	4.5	-1	1	21	22822	22842	AGAGUUGGAGGAAAGCAAACC	::::.:::..:.: :.:.:	UUUUUGUUUUUUUUCUAUUUU	Cleavage		4
zma-miR2275a-5p	AGAGUUGGAGGAAAGCAAACC	Lcu.2RBY.Chr7:474327216-474368813	4.5	-1	1	21	14157	14177	AGAGUUGGAGGAAAGCAAACC	::: ::::.::..: .:::	UUUUUUCUUUUCUUUAUUUCU	Cleavage		4
zma-miR2275a-5p	AGAGUUGGAGGAAAGCAAACC	Lcu.2RBY.Chr7:474327216-474368813	4.5	-1	1	21	13588	13608	AGAGUUGGAGGAAAGCAAACC	: ::: : :::.:..::.:.:	GUUUUUCAUUCUUUUAAUUUU	Cleavage		4
zma-miR2275a-5p	AGAGUUGGAGGAAAGCAAACC	Lcu.2RBY.Chr7:474327216-474368813	5	-1	1	21	15835	15855	AGAGUUGGAGGAAAGCAAACC	: ::: : :: ::.:::.:.:	GAUUUUCAUUGCUUCAAUUUU	Translation		4
gra-miR8691	AGAUGAUGAGAAAGGAAAGUCAAG	Lcu.2RBY.Chr5:461832246-461835906	4.5	-1	1	24	2620	2643	AGAUGAUGAGAAAGGAAAGUCAAG	:::: ..::::::::..:.:	AGCGACUGGUUUUUCUCAUUGUUU	Cleavage		4
gra-miR8691	AGAUGAUGAGAAAGGAAAGUCAAG	Lcu.2RBY.Chr5:461832246-461835906	4.5	-1	1	24	451	474	AGAUGAUGAGAAAGGAAAGUCAAG	: : .::: :: :::::: ::::	AUAGUUUUUGCUCUCUCAUAAUCU	Cleavage		4
gra-miR8691	AGAUGAUGAGAAAGGAAAGUCAAG	Lcu.2RBY.Chr5:461832246-461835906	4.5	-1	1	24	2224	2247	AGAUGAUGAGAAAGGAAAGUCAAG	:::: .: :::::::::.	GAAUCCUUUAUUCUCUCAUCAUUC	Cleavage		4
gra-miR8691	AGAUGAUGAGAAAGGAAAGUCAAG	Lcu.2RBY.Chr5:461832246-461835906	5	-1	1	24	1195	1218	AGAUGAUGAGAAAGGAAAGUCAAG	.:: :: :..:::.::.:. :::	UUUUUCUAUUUUUUUUCGUUCUCU	Cleavage		4
nta-miR6150	AGAUUUGUUUGAUCGUCUUGGC	Lcu.2RBY.unitig2725:101869-117296	5	-1	1	22	4696	4717	AGAUUUGUUUGAUCGUCUUGGC	:.::: . ::::: :::::::	GUCAACUUCAUCAAUCAAAUCU	Cleavage		4
nta-miR6150	AGAUUUGUUUGAUCGUCUUGGC	Lcu.2RBY.unitig2725:101869-117296	5	-1	1	22	14198	14219	AGAUUUGUUUGAUCGUCUUGGC	:.::: . ::::: :::::::	GUCAACUUCAUCAAUCAAAUCU	Cleavage		4
nta-miR6150	AGAUUUGUUUGAUCGUCUUGGC	Lcu.2RBY.unitig2725:101869-117296	5	-1	1	22	14079	14100	AGAUUUGUUUGAUCGUCUUGGC	:.:::: ::: ::.:::: :	AGCGAGACAAUCUAAUAAAUAU	Translation		4
nta-miR6150	AGAUUUGUUUGAUCGUCUUGGC	Lcu.2RBY.unitig2725:101869-117296	5	-1	1	22	4577	4598	AGAUUUGUUUGAUCGUCUUGGC	:.:::: ::: ::.:::: :	AGCGAGACAAUCUAAUAAAUAU	Translation		4
osa-miR1853-5p	AGCAUUCAAACAUUCCCAAUUACC	Lcu.2RBY.Chr4:218966545-219024978	4	-1	1	24	18559	18582	AGCAUUCAAACAUUCCCAAUUACC	: : .::: .::::::: :::::	GAUUGUUGUUGAUGUUUGCAUGCU	Cleavage		4
osa-miR1853-5p	AGCAUUCAAACAUUCCCAAUUACC	Lcu.2RBY.Chr4:218966545-219024978	4	-1	1	24	25193	25216	AGCAUUCAAACAUUCCCAAUUACC	: : .::: .::::::: :::::	GAUUGUUGUUGAUGUUUGCAUGCU	Cleavage		4
osa-miR1853-5p	AGCAUUCAAACAUUCCCAAUUACC	Lcu.2RBY.Chr4:218966545-219024978	4.5	-1	1	24	47191	47214	AGCAUUCAAACAUUCCCAAUUACC	::: :::::: ::::: ::.::.	GGUUAUUGGGCAUGUUAGAGUGUG	Cleavage		4
osa-miR1853-5p	AGCAUUCAAACAUUCCCAAUUACC	Lcu.2RBY.Chr4:218966545-219024978	5	-1	1	24	29815	29838	AGCAUUCAAACAUUCCCAAUUACC	::: :..:::: ::::: :	UGAGUUUGAGGGUGUUGGAAUGGU	Cleavage		4
stu-miR8029	AGCCAUUUUUCUUUGUUUUGGAGC	Lcu.2RBY.Chr5:132934686-132958393	4.5	-1	1	24	11003	11026	AGCCAUUUUUCUUUGUUUUGGAGC	.::::: .::::.::::: :	UUAUCAAAAAUGAGAAGAAUGGGU	Cleavage		4
stu-miR8029	AGCCAUUUUUCUUUGUUUUGGAGC	Lcu.2RBY.Chr5:132934686-132958393	5	-1	1	24	12882	12905	AGCCAUUUUUCUUUGUUUUGGAGC	::..:.::::... :::.:	ACAGAAAGGCGAAGAGGGUUGGUU	Cleavage		4
stu-miR8029	AGCCAUUUUUCUUUGUUUUGGAGC	Lcu.2RBY.Chr5:132934686-132958393	5	-1	1	24	20722	20745	AGCCAUUUUUCUUUGUUUUGGAGC	.:::.: .:::: :::: ::	UUGAUAAAGCUGAGAAUAAUGACU	Cleavage		4
stu-miR8029	AGCCAUUUUUCUUUGUUUUGGAGC	Lcu.2RBY.Chr5:132934686-132958393	5	-1	1	24	22402	22425	AGCCAUUUUUCUUUGUUUUGGAGC	.:::: ::.:::::. :: :	UUAGUAAAAGAAGGAAAAGAGGGU	Cleavage		4
rgl-miR7798	AGGGAGUGUUUGCAAAAACU	Lcu.2RBY.Chr6:404674828-404681803	5	-1	1	20	6554	6573	AGGGAGUGUUUGCAAAAACU	::: :: ::.:.:::.::	CUUUUAUGAAAGCGCUCUCU	Cleavage		4
rgl-miR7798	AGGGAGUGUUUGCAAAAACU	Lcu.2RBY.Chr6:404674828-404681803	5	-1	1	20	6668	6687	AGGGAGUGUUUGCAAAAACU	::: :: ::.:.:::.::	CUUUUAUGAAAGCGCUCUCU	Cleavage		4
rgl-miR7798	AGGGAGUGUUUGCAAAAACU	Lcu.2RBY.Chr6:404674828-404681803	5	-1	1	20	6592	6611	AGGGAGUGUUUGCAAAAACU	: ::: : ::.:.:::.::	CGCUUUGGAAAGCGCUCUCU	Cleavage		4
rgl-miR7798	AGGGAGUGUUUGCAAAAACU	Lcu.2RBY.Chr6:404674828-404681803	5	-1	1	20	6480	6499	AGGGAGUGUUUGCAAAAACU	: ::: : ::.:.:::.::	CGCUUUGGAAAGCGCUCUCU	Cleavage		4
ppt-miR1074	AGGGUUGUUAGUUGUGUUGAU	Lcu.2RBY.Chr4:218966545-219024978	4.5	-1	1	21	56004	56024	AGGGUUGUUAGUUGUGUUGAU	: ::::: ::: ::.::.::	AACAACAAAACAAAUAAUCCC	Translation		4
ppt-miR1074	AGGGUUGUUAGUUGUGUUGAU	Lcu.2RBY.Chr4:218966545-219024978	5	-1	1	21	11051	11070	AGGGUUGUUAGUUGUGUUGAU	::::: .::: .::::::.:	UUCAAC-UAACCGACAACCUU	Translation		4
ppt-miR1074	AGGGUUGUUAGUUGUGUUGAU	Lcu.2RBY.Chr4:218966545-219024978	5	-1	1	21	15563	15583	AGGGUUGUUAGUUGUGUUGAU	.:.: ::::::::: :::	GAUAGCCCAACUAACACGCCU	Cleavage		4
ppt-miR1074	AGGGUUGUUAGUUGUGUUGAU	Lcu.2RBY.Chr4:218966545-219024978	5	-1	1	21	49136	49156	AGGGUUGUUAGUUGUGUUGAU	.::. :.:.::.::::: :	UCUAAUCCGAUUAGCAACCGU	Cleavage		4
gma-miR1533	AUAAUAAAAAUAAUAAUGA	Lcu.2RBY.Chr4:8620189-8622793	2	-1	1	19	697	715	AUAAUAAAAAUAAUAAUGA	:.::::::::: :::::::	UUAUUAUUAUUAUUAUUAU	Cleavage		4
gma-miR1533	AUAAUAAAAAUAAUAAUGA	Lcu.2RBY.Chr4:8620189-8622793	2	-1	1	19	718	736	AUAAUAAAAAUAAUAAUGA	:.::::::::: :::::::	UUAUUAUUAUUAUUAUUAU	Cleavage		4
gma-miR1533	AUAAUAAAAAUAAUAAUGA	Lcu.2RBY.Chr4:8620189-8622793	2	-1	1	19	739	757	AUAAUAAAAAUAAUAAUGA	:.::::::::: :::::::	UUAUUAUUAUUAUUAUUAU	Cleavage		4
gma-miR1533	AUAAUAAAAAUAAUAAUGA	Lcu.2RBY.Chr4:8620189-8622793	2	-1	1	19	760	778	AUAAUAAAAAUAAUAAUGA	:.::::::::: :::::::	UUAUUAUUAUUAUUAUUAU	Cleavage		4
mtr-miR2619b-5p	AUAUGUUUUGAUUCUUUGGCA	Lcu.2RBY.Chr5:37183597-37189152	5	-1	1	21	3144	3164	AUAUGUUUUGAUUCUUUGGCA	: ..:.:::: .::.:.::.:	UCUUAGAGAAAUAAGAUAUGU	Translation		4
mtr-miR2619b-5p	AUAUGUUUUGAUUCUUUGGCA	Lcu.2RBY.Chr5:37183597-37189152	5	-1	1	21	3452	3472	AUAUGUUUUGAUUCUUUGGCA	: ..:.:::: .::.:.::.:	UCUUAGAGAAAUAAGAUAUGU	Translation		4
mtr-miR2619b-5p	AUAUGUUUUGAUUCUUUGGCA	Lcu.2RBY.Chr5:37183597-37189152	5	-1	1	21	3803	3823	AUAUGUUUUGAUUCUUUGGCA	: ..:.:::: .::.:.::.:	UCUUAGAGAAAUAAGAUAUGU	Translation		4
mtr-miR2619b-5p	AUAUGUUUUGAUUCUUUGGCA	Lcu.2RBY.Chr5:37183597-37189152	5	-1	1	21	4199	4219	AUAUGUUUUGAUUCUUUGGCA	: ..:.:::: .::.:.::.:	UCUUAGAGAAAUAAGAUAUGU	Translation		4
ptc-miR6479	AUCAAUGAGAAUACUACUGCA	Lcu.2RBY.Chr4:218966545-219024978	4.5	-1	1	21	33702	33722	AUCAAUGAGAAUACUACUGCA	.: :: :::: :.::::::	CAUAAUAUUAUUAUUAUUGAU	Cleavage		4
ptc-miR6479	AUCAAUGAGAAUACUACUGCA	Lcu.2RBY.Chr4:218966545-219024978	4.5	-1	1	21	39445	39465	AUCAAUGAGAAUACUACUGCA	.: :: :::: :.::::::	GAUAUUAUUAUUAUUAUUGAU	Cleavage		4
ptc-miR6479	AUCAAUGAGAAUACUACUGCA	Lcu.2RBY.Chr4:218966545-219024978	5	-1	1	21	21640	21660	AUCAAUGAGAAUACUACUGCA	: .::.::.:: :..:::::	AGAGGUGGUGUUGUUGUUGAU	Cleavage		4
ptc-miR6479	AUCAAUGAGAAUACUACUGCA	Lcu.2RBY.Chr4:218966545-219024978	5	-1	1	21	45583	45603	AUCAAUGAGAAUACUACUGCA	:: :: :::: ::::: ::	CCCAAUAUUAUUAUCAUUUAU	Cleavage		4
ath-miR837-5p	AUCAGUUUCUUGUUCGUUUCA	Lcu.2RBY.Chr4:218966545-219024978	4.5	-1	1	21	17292	17312	AUCAGUUUCUUGUUCGUUUCA	: : :.:::..::::. ::::	UAAUAUGAAUGAGAAGGUGAU	Cleavage		4
ath-miR837-5p	AUCAGUUUCUUGUUCGUUUCA	Lcu.2RBY.Chr4:218966545-219024978	4.5	-1	1	21	23923	23943	AUCAGUUUCUUGUUCGUUUCA	: : :.:::..::::. ::::	UAAUAUGAAUGAGAAGGUGAU	Cleavage		4
ath-miR837-5p	AUCAGUUUCUUGUUCGUUUCA	Lcu.2RBY.Chr4:218966545-219024978	5	-1	1	21	47712	47732	AUCAGUUUCUUGUUCGUUUCA	: :::.::::.:::::	CUGGUCAAACGAGAAGCUGAU	Cleavage		4
ath-miR837-5p	AUCAGUUUCUUGUUCGUUUCA	Lcu.2RBY.Chr4:218966545-219024978	5	-1	1	21	51991	52011	AUCAGUUUCUUGUUCGUUUCA	.::. .:.: ::::.::::	AUGAAUUGAUAUGAAAUUGAU	Translation		4
stu-miR7984d-5p	AUCCGAACUUUGACCGAAAUUGCU	Lcu.2RBY.Chr4:218966545-219024978	3	-1	1	24	12038	12061	AUCCGAACUUUGACCGAAAUUGCU	.::::::::::::: ::.:::	CCUAAUUUCGGUCAAACUUUGGAA	Cleavage		4
stu-miR7984d-5p	AUCCGAACUUUGACCGAAAUUGCU	Lcu.2RBY.Chr4:218966545-219024978	5	-1	1	24	1436	1459	AUCCGAACUUUGACCGAAAUUGCU	: .:.:::.: :::.::::.: :	AAUAGUUUUGUUCAGAGUUUGAAG	Cleavage		4
stu-miR7984d-5p	AUCCGAACUUUGACCG--AAAUUGCU	Lcu.2RBY.Chr4:218966545-219024978	4.5	-1	1	24	33779	33804	AUCCGAACUUUGACCG--AAAUUGCU	:.::: ::::.:::::: ::::	AAGAGUUUGACGGUUAAAGUUGGGAU	Cleavage		4
stu-miR7984d-5p	AUCCGAACUUUGACCG--AAAUUGCU	Lcu.2RBY.Chr4:218966545-219024978	4.5	-1	1	24	39522	39547	AUCCGAACUUUGACCG--AAAUUGCU	:.::: ::::.:::::: ::::	AAGAGUUUGACGGUUAAAGUUGGGAU	Cleavage		4
osa-miR1862f	AUGAGGUUGGUUUAUUUUGG	Lcu.2RBY.Chr7:474327216-474368813	2.5	-1	1	20	6903	6922	AUGAGGUUGGUUUAUUUUGG	::::::::::.:::.::.:	CCAAAAUAAAUCAAUCUUAG	Cleavage		4
osa-miR1862g	AUGAGGUUGGUUUAUUUUGG	Lcu.2RBY.Chr7:474327216-474368813	2.5	-1	1	20	6903	6922	AUGAGGUUGGUUUAUUUUGG	::::::::::.:::.::.:	CCAAAAUAAAUCAAUCUUAG	Cleavage		4
osa-miR1862f	AUGAGGUUGGUUUAUUUUGG	Lcu.2RBY.Chr7:474327216-474368813	4	-1	1	20	4784	4803	AUGAGGUUGGUUUAUUUUGG	.: ::::::::: :::::	UAGACAUAAACCAAACUCAU	Cleavage		4
osa-miR1862g	AUGAGGUUGGUUUAUUUUGG	Lcu.2RBY.Chr7:474327216-474368813	4	-1	1	20	4784	4803	AUGAGGUUGGUUUAUUUUGG	.: ::::::::: :::::	UAGACAUAAACCAAACUCAU	Cleavage		4
osa-miR1862f	AUGAGGUUGGUUUAUUUUGG	Lcu.2RBY.Chr7:474327216-474368813	5	-1	1	20	8360	8379	AUGAGGUUGGUUUAUUUUGG	::: :::.:: :.:::::.	CCAUAAUGAAGCGACCUCGC	Translation		4
osa-miR1862g	AUGAGGUUGGUUUAUUUUGG	Lcu.2RBY.Chr7:474327216-474368813	5	-1	1	20	8360	8379	AUGAGGUUGGUUUAUUUUGG	::: :::.:: :.:::::.	CCAUAAUGAAGCGACCUCGC	Translation		4
osa-miR1862f	AUGAGGUUGGUUUAU-UUUGG	Lcu.2RBY.Chr7:474327216-474368813	5	-1	1	20	3684	3704	AUGAGGUUGGUUUAU-UUUGG	.::.: : .:::::::::::	UCAGACAGGAACCAACCUCAA	Cleavage		4
osa-miR1862g	AUGAGGUUGGUUUAU-UUUGG	Lcu.2RBY.Chr7:474327216-474368813	5	-1	1	20	3684	3704	AUGAGGUUGGUUUAU-UUUGG	.::.: : .:::::::::::	UCAGACAGGAACCAACCUCAA	Cleavage		4
mtr-miR2642	AUGAGUUUCAUCAAAUCAUGU	Lcu.2RBY.Chr7:474327216-474368813	3	-1	1	21	12267	12287	AUGAGUUUCAUCAAAUCAUGU	: : :::::::::::.:.::	CCUUUAUUUGAUGAAAUUUAU	Cleavage		4
mtr-miR2642	AUGAGUUUCAUCAAAUCAUGU	Lcu.2RBY.Chr4:218966545-219024978	4	-1	1	21	49912	49932	AUGAGUUUCAUCAAAUCAUGU	:: ::::::: :::..:.::	UCAAGAUUUGAAGAAGUUUAU	Translation		4
mtr-miR2642	AUGAGUUUCAUCAAAUCAUGU	Lcu.2RBY.Chr4:218966545-219024978	4	-1	1	21	253	273	AUGAGUUUCAUCAAAUCAUGU	: .::::::::::.:..:	AAUUUGUUUGAUGAAAUUUGU	Cleavage		4
mtr-miR2642	AUGAGUUUCAUCAAAUCAUGU	Lcu.2RBY.Chr7:474327216-474368813	5	-1	1	21	19539	19559	AUGAGUUUCAUCAAAUCAUGU	:.:::::::. ::::.:	UACGGGUUUGAUGGUACUCGU	Cleavage		4
mtr-miR2642	AUGAGUUUCAUCAAAUCAUGU	Lcu.2RBY.Chr7:474327216-474368813	5	-1	1	21	17735	17755	AUGAGUUUCAUCAAAUCAUGU	:::.: :::::.::: .:	UGAUGGUAUGAUGGAACAUAA	Cleavage		4
mtr-miR2642	AUGAGUUUCAUCAAAUCAUGU	Lcu.2RBY.Chr7:474327216-474368813	5	-1	1	21	3069	3089	AUGAGUUUCAUCAAAUCAUGU	::: ::::: :::::..:	GAAUGCUUUGAAAAAACUUGU	Translation		4
mtr-miR2642	AUGAGUUUCAUCAAAUCAUGU	Lcu.2RBY.Chr4:218966545-219024978	5	-1	1	21	51971	51991	AUGAGUUUCAUCAAAUCAUGU	::: : :::.:::::.:..	UCAUAAAUUGGUGAAAUUUGA	Cleavage		4
mtr-miR2642	AUGAGUUUCAUCAAAUCAUGU	Lcu.2RBY.Chr4:218966545-219024978	5	-1	1	21	43762	43782	AUGAGUUUCAUCAAAUCAUGU	:::. :::: :.::::.:	GAAUGGGAUGAUCAGACUCGU	Cleavage		4
ath-miR5658	AUGAUGAUGAUGAUGAUGAAA	Lcu.2RBY.Chr4:8620189-8622793	3	-1	1	21	695	715	AUGAUGAUGAUGAUGAUGAAA	: :.::.::.::.::.::.::	UAUUAUUAUUAUUAUUAUUAU	Cleavage		4
ath-miR5658	AUGAUGAUGAUGAUGAUGAAA	Lcu.2RBY.Chr4:8620189-8622793	3	-1	1	21	716	736	AUGAUGAUGAUGAUGAUGAAA	: :.::.::.::.::.::.::	UAUUAUUAUUAUUAUUAUUAU	Cleavage		4
ath-miR5658	AUGAUGAUGAUGAUGAUGAAA	Lcu.2RBY.Chr4:8620189-8622793	3	-1	1	21	737	757	AUGAUGAUGAUGAUGAUGAAA	: :.::.::.::.::.::.::	UAUUAUUAUUAUUAUUAUUAU	Cleavage		4
ath-miR5658	AUGAUGAUGAUGAUGAUGAAA	Lcu.2RBY.Chr4:8620189-8622793	3	-1	1	21	758	778	AUGAUGAUGAUGAUGAUGAAA	: :.::.::.::.::.::.::	UAUUAUUAUUAUUAUUAUUAU	Cleavage		4
gma-miR4992	AUUCUAAGAUGGUUUUUGUUAG	Lcu.2RBY.Chr7:3938553-3952717	4.5	-1	1	22	13832	13853	AUUCUAAGAUGGUUUUUGUUAG	::.:.::::.::.::: ::	AAAAUAGAAACUAUUUUACAAG	Cleavage		4
gma-miR4992	AUUCUAAGAUGGUUUUUGUUAG	Lcu.2RBY.Chr7:3938553-3952717	4.5	-1	1	22	6571	6592	AUUCUAAGAUGGUUUUUGUUAG	:::::::.::::. ::.::	GGAACAAAAGCCAUUGAAGGAU	Cleavage		4
gma-miR4992	AUUCUAAGAUGGUUUUUGUUAG	Lcu.2RBY.Chr7:3938553-3952717	4.5	-1	1	22	717	737	AUUCUAAGAUGGUUUUUGUUAG	:::: :::.::: :::::::	GCAACACAAAUCAU-UUAGAAU	Cleavage		4
gma-miR4992	AUUCUAAGAUGGUUUUUGUUAG	Lcu.2RBY.Chr7:3938553-3952717	5	-1	1	22	7832	7853	AUUCUAAGAUGGUUUUUGUUAG	.:.:::::::.. :::.::.:	UUGACAAAAAUUUCCUUGGAGU	Translation		4
hme-miR-2768	AUUGGUUAAGAUAUUGCAUCGU	Lcu.2RBY.Chr4:218966545-219024978	4	-1	1	22	19163	19184	AUUGGUUAAGAUAUUGCAUCGU	:. :: ::::::.::.....::	AUUAUACAAUAUUUUGGUUGAU	Cleavage		4
hme-miR-2768	AUUGGUUAAGAUAUUGCAUCGU	Lcu.2RBY.Chr4:218966545-219024978	4	-1	1	22	25801	25822	AUUGGUUAAGAUAUUGCAUCGU	:. :: ::::::.::.....::	AUUAUACAAUAUUUUGGUUGAU	Cleavage		4
hme-miR-2768	AUUGGUUAAGAUAUUGCAUCGU	Lcu.2RBY.Chr4:218966545-219024978	4.5	-1	1	22	53121	53142	AUUGGUUAAGAUAUUGCAUCGU	:::: :::.::::.:: :	UUUAUGCUUUAUUUUAAUCAUU	Cleavage		4
hme-miR-2768	AUUGGUUAAGAUAUUGCAUCGU	Lcu.2RBY.Chr4:218966545-219024978	5	-1	1	22	29627	29648	AUUGGUUAAGAUAUUGCAUCGU	: :.:::::.:: :::::	AACACGUAAUAUUUUCCCCAAU	Cleavage		4
gma-miR6299	AUUUAAAAUUAUUGAUUUGUCA	Lcu.2RBY.Chr7:474327216-474368813	3.5	-1	1	22	1390	1411	AUUUAAAAUUAUUGAUUUGUCA	:::: ::::.:::::::	CAUGAAAUAAAUAGUUUUAAAA	Cleavage		4
gma-miR6299	AUUUAAAAUUAUUGAUUUGUCA	Lcu.2RBY.Chr7:474327216-474368813	4	-1	1	22	23285	23305	AUUUAAAAUUAUUGAUUUGUCA	.::::.:: ::::::::::	UAUUAAAUUAA-AAUUUUAAAU	Translation		4
gma-miR6299	AUUUAAAAUUAUUGAUUUGUCA	Lcu.2RBY.Chr7:474327216-474368813	4.5	-1	1	22	23597	23618	AUUUAAAAUUAUUGAUUUGUCA	:::: :::::::::::	AUUGAAAUAUAUAAUUUUAAAA	Cleavage		4
gma-miR6299	AUUUAAAAUUAUUGAUUUGUCA	Lcu.2RBY.Chr7:474327216-474368813	5	-1	1	22	41265	41286	AUUUAAAAUUAUUGAUUUGUCA	:.:::: :: :: :::::.:	ACAUAAAUAAACAAAUUUAAGU	Translation		4
mtr-miR5296	AUUUUGUGUGGGUGUAAGAGGUGU	Lcu.2RBY.Chr7:474327216-474368813	2.5	-1	1	24	8251	8274	AUUUUGUGUGGGUGUAAGAGGUGU	:..::: ::::::::.:::::	UAAUUUCUCCCACCCACAUAAAAU	Cleavage		4
mtr-miR5296	AUUUUGUGUGGGUGUAAGAGGUGU	Lcu.2RBY.Chr7:474327216-474368813	4.5	-1	1	24	32115	32138	AUUUUGUGUGGGUGUAAGAGGUGU	: : .::: :.:::.::: ::::	AAAGUUCUGAUACCUACAGAAAAG	Cleavage		4
mtr-miR5296	AUUUUGUGUGGGUGUAAGAGGUGU	Lcu.2RBY.Chr7:474327216-474368813	5	-1	1	24	32014	32037	AUUUUGUGUGGGUGUAAGAGGUGU	..: .::: :.:.:.::: ::::	GUAGUUCUGAUAUCUACAGAAAAG	Cleavage		4
mtr-miR5296	AUUUUGUGUGGGUGUAAGAGGUGU	Lcu.2RBY.Chr7:474327216-474368813	5	-1	1	24	17156	17179	AUUUUGUGUGGGUGUAAGAGGUGU	:.:: .:...:.::::::	UGUUAUUUUUUAUUUAUACAAAAA	Cleavage		4
mtr-miR5259	CAAGGGGUAUUGCGGAGGAUA	Lcu.2RBY.Chr4:218966545-219024978	4	-1	1	21	7812	7832	CAAGGGGUAUUGCGGAGGAUA	::.:.: :::::::.:::	GCUCUUUCUCAAUACCUCUUA	Cleavage		4
mtr-miR5259	CAAGGGGUAUUGCGGAGGAUA	Lcu.2RBY.Chr4:218966545-219024978	4	-1	1	21	10951	10971	CAAGGGGUAUUGCGGAGGAUA	::.:.: :::::::.:::	GCUCUUUCUCAAUACCUCUUA	Cleavage		4
mtr-miR5259	CAAGGGGUAUUGCGGAGGAUA	Lcu.2RBY.Chr4:218966545-219024978	4.5	-1	1	21	21381	21401	CAAGGGGUAUUGCGGAGGAUA	.: .:: :.:::.::..:::	AGUAUUCAGUAAUGCCUUUUG	Cleavage		4
mtr-miR5259	CAAGGGGUAUUGCGGAGGAUA	Lcu.2RBY.Chr4:218966545-219024978	5	-1	1	21	33112	33132	CAAGGGGUAUUGCGGAGGAUA	.: .::.:.:::.:: .:::	AGUAUUCUGUAAUGCCAUUUG	Cleavage		4
bdi-miR5174c-3p	CAAUUUUGCGUGGAACUGAGGGAG	Lcu.2RBY.Chr4:218966545-219024978	4.5	-1	1	24	45643	45666	CAAUUUUGCGUGGAACUGAGGGAG	..:.: : ..:.::.::::::	GGGUUUUAUUAUUAUGCGAAAUUG	Cleavage		4
bdi-miR5174c-3p	CAAUUUUGCGUGGAACUGAGGGAG	Lcu.2RBY.Chr4:218966545-219024978	5	-1	1	24	14486	14509	CAAUUUUGCGUGGAACUGAGGGAG	::..: : ::: :.::::::::	AUCUUUAAAUUCAAUGCAAAAUUA	Cleavage		4
bdi-miR5174c-3p	CAAUUUUGCGUGGAACUGAGGGAG	Lcu.2RBY.Chr4:218966545-219024978	5	-1	1	24	55432	55455	CAAUUUUGCGUGGAACUGAGGGAG	::: :::::. .:::.::	UGUUAUCAAUUCCAUUUAAAGUUA	Cleavage		4
bdi-miR5174c-3p	CAAUUUUGCGUGGAACUGAGG-GAG	Lcu.2RBY.Chr4:218966545-219024978	5	-1	1	24	27679	27703	CAAUUUUGCGUGGAACUGAGG-GAG	::: .:::: :::: : :::::::	CUCAUCUCAUUUCCUCACAAAAUUC	Translation		4
mtr-miR7698-3p	CAGACAACUUUGAUGAAAAGC	Lcu.2RBY.Chr5:132934686-132958393	4.5	-1	1	21	17043	17063	CAGACAACUUUGAUGAAAAGC	:: :: :::.:::::::. :	UCUGUUGAUCGAAGUUGUUGG	Cleavage		4
mtr-miR7698-3p	CAGACAACUUUGAUGAAAAGC	Lcu.2RBY.Chr5:132934686-132958393	4.5	-1	1	21	19320	19340	CAGACAACUUUGAUGAAAAGC	: : :::.:.::::::: :	UGUCUGCAUUAGAGUUGUCGG	Cleavage		4
mtr-miR7698-3p	CAGACAACUUUGAUGAAAAGC	Lcu.2RBY.Chr5:132934686-132958393	5	-1	1	21	21989	22009	CAGACAACUUUGAUGAAAAGC	:: .: :::::::::::	UGAGUUAGUGAAAGUUGUCUG	Cleavage		4
mtr-miR7698-3p	CAGACAA--CUUUGAUGAAAAGC	Lcu.2RBY.Chr5:132934686-132958393	4.75	-1	1	21	876	898	CAGACAA--CUUUGAUGAAAAGC	:::: ::::::: :::::::	AAUUUUAAUCAAAGAAUUGUCUG	Cleavage		4
vvi-miR3631a-5p	CAUGUUGACAUCAUCCAAUAUA	Lcu.2RBY.Chr4:218966545-219024978	4.5	-1	1	22	36680	36701	CAUGUUGACAUCAUCCAAUAUA	.::: ::::::::....:	GUCGUUGUAUGAUGUCGGUGUU	Cleavage		4
vvi-miR3631a-5p	CAUGUUGACAUCAUCCAAUAUA	Lcu.2RBY.Chr4:218966545-219024978	4.5	-1	1	22	40911	40932	CAUGUUGACAUCAUCCAAUAUA	: :::::: : :.::::::	UUGACUGGAUGUUUUUAACAUG	Translation		4
vvi-miR3631a-5p	CAUGUUGACAUCAUCCAAUAUA	Lcu.2RBY.Chr4:218966545-219024978	4.5	-1	1	22	35117	35138	CAUGUUGACAUCAUCCAAUAUA	: :::::: : :.::::::	UUGACUGGAUGUUUUUAACAUG	Translation		4
vvi-miR3631b-5p	CAUGUUGACAUCAUCCAAUAUA	Lcu.2RBY.Chr4:218966545-219024978	4.5	-1	1	22	36680	36701	CAUGUUGACAUCAUCCAAUAUA	.::: ::::::::....:	GUCGUUGUAUGAUGUCGGUGUU	Cleavage		4
vvi-miR3631b-5p	CAUGUUGACAUCAUCCAAUAUA	Lcu.2RBY.Chr4:218966545-219024978	4.5	-1	1	22	40911	40932	CAUGUUGACAUCAUCCAAUAUA	: :::::: : :.::::::	UUGACUGGAUGUUUUUAACAUG	Translation		4
vvi-miR3631b-5p	CAUGUUGACAUCAUCCAAUAUA	Lcu.2RBY.Chr4:218966545-219024978	4.5	-1	1	22	35117	35138	CAUGUUGACAUCAUCCAAUAUA	: :::::: : :.::::::	UUGACUGGAUGUUUUUAACAUG	Translation		4
vvi-miR3631c	CAUGUUGACAUCAUCCAAUAUA	Lcu.2RBY.Chr4:218966545-219024978	4.5	-1	1	22	36680	36701	CAUGUUGACAUCAUCCAAUAUA	.::: ::::::::....:	GUCGUUGUAUGAUGUCGGUGUU	Cleavage		4
vvi-miR3631c	CAUGUUGACAUCAUCCAAUAUA	Lcu.2RBY.Chr4:218966545-219024978	4.5	-1	1	22	40911	40932	CAUGUUGACAUCAUCCAAUAUA	: :::::: : :.::::::	UUGACUGGAUGUUUUUAACAUG	Translation		4
vvi-miR3631c	CAUGUUGACAUCAUCCAAUAUA	Lcu.2RBY.Chr4:218966545-219024978	4.5	-1	1	22	35117	35138	CAUGUUGACAUCAUCCAAUAUA	: :::::: : :.::::::	UUGACUGGAUGUUUUUAACAUG	Translation		4
vvi-miR3631d	CAUGUUGACAUCAUCCAAUAUA	Lcu.2RBY.Chr4:218966545-219024978	4.5	-1	1	22	36680	36701	CAUGUUGACAUCAUCCAAUAUA	.::: ::::::::....:	GUCGUUGUAUGAUGUCGGUGUU	Cleavage		4
vvi-miR3631d	CAUGUUGACAUCAUCCAAUAUA	Lcu.2RBY.Chr4:218966545-219024978	4.5	-1	1	22	40911	40932	CAUGUUGACAUCAUCCAAUAUA	: :::::: : :.::::::	UUGACUGGAUGUUUUUAACAUG	Translation		4
vvi-miR3631d	CAUGUUGACAUCAUCCAAUAUA	Lcu.2RBY.Chr4:218966545-219024978	4.5	-1	1	22	35117	35138	CAUGUUGACAUCAUCCAAUAUA	: :::::: : :.::::::	UUGACUGGAUGUUUUUAACAUG	Translation		4
vvi-miR3631a-5p	CAUGUUGACAUCAUCCAAUAUA	Lcu.2RBY.Chr4:218966545-219024978	5	-1	1	22	53071	53092	CAUGUUGACAUCAUCCAAUAUA	:::: :: ::::..:.:::	GUUAUUAAAUUAUGUUGAUAUG	Cleavage		4
vvi-miR3631b-5p	CAUGUUGACAUCAUCCAAUAUA	Lcu.2RBY.Chr4:218966545-219024978	5	-1	1	22	53071	53092	CAUGUUGACAUCAUCCAAUAUA	:::: :: ::::..:.:::	GUUAUUAAAUUAUGUUGAUAUG	Cleavage		4
vvi-miR3631c	CAUGUUGACAUCAUCCAAUAUA	Lcu.2RBY.Chr4:218966545-219024978	5	-1	1	22	53071	53092	CAUGUUGACAUCAUCCAAUAUA	:::: :: ::::..:.:::	GUUAUUAAAUUAUGUUGAUAUG	Cleavage		4
vvi-miR3631d	CAUGUUGACAUCAUCCAAUAUA	Lcu.2RBY.Chr4:218966545-219024978	5	-1	1	22	53071	53092	CAUGUUGACAUCAUCCAAUAUA	:::: :: ::::..:.:::	GUUAUUAAAUUAUGUUGAUAUG	Cleavage		4
gra-miR8661	CAUUACUUUUUCAUUCAUUAA	Lcu.2RBY.Chr5:132934686-132958393	4.5	-1	1	21	9591	9610	CAUUACUUUUUCAUUCAUUAA	:::: ::::::::::.:	AAAAUGU-UGAAAAAGUAGUU	Cleavage		4
gra-miR8661	CAUUACUUUUUCAUUCAUUAA	Lcu.2RBY.Chr5:132934686-132958393	5	-1	1	21	10321	10341	CAUUACUUUUUCAUUCAUUAA	:::.:::: ...::.:::	GACAUGGAUGACGGGGUGAUG	Translation		4
gra-miR8661	CAUUACUUUUUCAUUCAUUAA	Lcu.2RBY.Chr5:132934686-132958393	5	-1	1	21	4973	4992	CAUUACUUUUUCAUUCAUUAA	:::: ::::::.::: :::	CUAAU-AAUGAAGAAGAAAUA	Cleavage		4
gra-miR8661	CAUUACUUUUUCAUUCAUUAA	Lcu.2RBY.Chr5:132934686-132958393	5	-1	1	21	12128	12148	CAUUACUUUUUCAUUCAUUAA	:: :.::::::::: ..:	ACAAGGGAUGAAAAAGAGGUA	Cleavage		4
ppt-miR529g	CGAAGAGAGAGAGCACAGUCC	Lcu.2RBY.Chr4:218966545-219024978	4.5	-1	1	21	1325	1345	CGAAGAGAGAGAGCACAGUCC	: : ::.:.:::::.:::	AAAAUAUGUUUUCUCUUUUCC	Cleavage		4
ppt-miR529g	CGAAGAGAGAGAGCACAGUCC	Lcu.2RBY.Chr4:218966545-219024978	4.5	-1	1	21	28263	28282	CGAAGAGAGAGAGCACAGUCC	::: :::::.:::::::	GUUCUG-GCUCUUUCUCUUCC	Cleavage		4
ppt-miR529g	CGAAGAGAGAGAGCACAGUCC	Lcu.2RBY.Chr4:218966545-219024978	5	-1	1	21	34587	34607	CGAAGAGAGAGAGCACAGUCC	: : :::: :::.:::: :.:	GCAGUGUGAUCUUUCUCGUUG	Cleavage		4
ppt-miR529g	CGAAGAGAGAGAGCACAGUCC	Lcu.2RBY.Chr4:218966545-219024978	5	-1	1	21	40368	40388	CGAAGAGAGAGAGCACAGUCC	: : :::: :::.:::: :.:	GCAGUGUGAUCUUUCUCGUUG	Cleavage		4
vvi-miR477b-3p	CGAAGUCUUUGGGGAGAGUGG	Lcu.2RBY.Chr7:474327216-474368813	4.5	-1	1	21	29705	29725	CGAAGUCUUUGGGGAGAGUGG	::::::.:..:.:..:: :	AAACUCUCUCUGAGGGUUUGG	Cleavage		4
vvi-miR477b-3p	CGAAGUCUUUGGGGAGAGUGG	Lcu.2RBY.Chr7:474327216-474368813	4.5	-1	1	21	4424	4444	CGAAGUCUUUGGGGAGAGUGG	::: ::: :..:::::::	UGCCUCGCCCAAGGGACUUCG	Translation		4
vvi-miR477b-3p	CGAAGUCUUUGGGGAGAGUGG	Lcu.2RBY.Chr7:474327216-474368813	5	-1	1	21	19299	19319	CGAAGUCUUUGGGGAGAGUGG	.::. :::. :.::::::::	UCAUAGUCCUAAGAGACUUCG	Translation		4
vvi-miR477b-3p	CGAAGUCUUUGGGGAGAGUGG	Lcu.2RBY.Chr7:474327216-474368813	5	-1	1	21	16110	16130	CGAAGUCUUUGGGGAGAGUGG	..:.::..::::: .::.:	AGGUUUUCUUCAAAGUUUUUG	Cleavage		4
stu-miR8046-3p	CGCUGAAAUUUCGAUCAUAAU	Lcu.2RBY.Chr7:474327216-474368813	3.5	-1	1	21	957	977	CGCUGAAAUUUCGAUCAUAAU	:::::::: .:::::..:.:	UUUAUGAUCUGAAUUUUGGUG	Cleavage		4
stu-miR8046-3p	CGCUGAAAUUUCGAUCAUAAU	Lcu.2RBY.Chr7:474327216-474368813	3.5	-1	1	21	2119	2139	CGCUGAAAUUUCGAUCAUAAU	: :.::::.:.: ::::::.:	AGUGUGAUUGGAUUUUCAGUG	Cleavage		4
stu-miR8046-3p	CGCUGAAAUUUCGAUCAUAAU	Lcu.2RBY.Chr7:474327216-474368813	4.5	-1	1	21	4869	4889	CGCUGAAAUUUCGAUCAUAAU	.:: :::.:::.::::: ::	GUUUGGAUUGAAGUUUCACCG	Cleavage		4
stu-miR8046-3p	CGCUGAAAUUUCGAUCAUAAU	Lcu.2RBY.Chr7:474327216-474368813	5	-1	1	21	38928	38948	CGCUGAAAUUUCGAUCAUAAU	: :.::::.:.: ::::.:.	AGUGUGAUUGGAUUUUCGGUU	Cleavage		4
osa-miR1862e	CUAGAUUUGUUUAUUUUGGGACGG	Lcu.2RBY.Chr7:474327216-474368813	3.5	-1	1	24	2900	2923	CUAGAUUUGUUUAUUUUGGGACGG	:::::::::::::.::	CUAAUAAAAAAUAAACAAAUUUAU	Cleavage		4
osa-miR1862e	CUAGAUUUGUUUAUUUUGGGACGG	Lcu.2RBY.Chr7:474327216-474368813	4.5	-1	1	24	19488	19511	CUAGAUUUGUUUAUUUUGGGACGG	: .:::::::::::::: :	UAAUAUCAAAAUAAACAAAUAUUC	Cleavage		4
osa-miR1862e	CUAGAUUUGUUUAUUUUGGGACGG	Lcu.2RBY.Chr7:474327216-474368813	4.5	-1	1	24	6898	6921	CUAGAUUUGUUUAUUUUGGGACGG	::::::::::. :::::	UCCGACCAAAAUAAAUCAAUCUUA	Cleavage		4
osa-miR1862e	CUAGAUUUGUUUAUUUUGGGACGG	Lcu.2RBY.Chr7:474327216-474368813	4.5	-1	1	24	41261	41284	CUAGAUUUGUUUAUUUUGGGACGG	::::::::::::.::	UAAAACAUAAAUAAACAAAUUUAA	Cleavage		4
ssp-miR1432	CUCAGGAAAGAUGACACCGAC	Lcu.2RBY.Chr4:218966545-219024978	5	-1	1	21	32508	32528	CUCAGGAAAGAUGACACCGAC	::: ::.:::::::::	AAGACUGUGAUUUUUCCUGAG	Cleavage		4
ssp-miR1432	CUCAGGAAAGAUGACACCGAC	Lcu.2RBY.Chr4:218966545-219024978	5	-1	1	21	28996	29016	CUCAGGAAAGAUGACACCGAC	:::::::: ::: ..:::	CGCGGUGUCAACUUCUUUGAC	Translation		4
ssp-miR1432	CUCAGGAAAGAUGACACCGAC	Lcu.2RBY.Chr4:218966545-219024978	5	-1	1	21	22048	22068	CUCAGGAAAGAUGACACCGAC	::::: .::.: :.::::	AGCGGUGGUAUUUGUUCUGAA	Cleavage		4
ssp-miR1432	CUCAGGAAAGAUGACACCGAC	Lcu.2RBY.Chr4:218966545-219024978	5	-1	1	21	5181	5201	CUCAGGAAAGAUGACACCGAC	.: : :.:::::::: :.:	CAUGUUUUUAUCUUUCCAGGG	Cleavage		4
ptc-miR6470	CUCUGAUAUCAUAUUAAAAAA	Lcu.2RBY.Chr4:218966545-219024978	4	-1	1	21	42743	42763	CUCUGAUAUCAUAUUAAAAAA	: :::::::: :::..:.:	AGUGUUAAUAUGUUAUUGGGG	Cleavage		4
ptc-miR6470	CUCUGAUAUCAUAUUAAAAAA	Lcu.2RBY.Chr4:218966545-219024978	5	-1	1	21	27642	27662	CUCUGAUAUCAUAUUAAAAAA	: : ::::::::: :::: :	UAUAUUAAUAUGAAAUCACAA	Cleavage		4
ptc-miR6470	CUCUGAUAUCAUAUUAAAAAA	Lcu.2RBY.Chr4:218966545-219024978	5	-1	1	21	30218	30238	CUCUGAUAUCAUAUUAAAAAA	: :::. :.:::::: ::.:	GUAUUUGUUGUGAUAUGAGGG	Cleavage		4
ptc-miR6470	CUCUGAUAUCAUAUUAAAAAA	Lcu.2RBY.Chr4:218966545-219024978	5	-1	1	21	37600	37620	CUCUGAUAUCAUAUUAAAAAA	::: .:.::::: .::::	GGUUUGUGUGUGAUAAUAGAG	Cleavage		4
gma-miR1521a	CUGUUAAUGGAAAAUGUUGA	Lcu.2RBY.Chr4:218966545-219024978	5	-1	1	20	44627	44646	CUGUUAAUGGAAAAUGUUGA	::.:: ::..::::..::	AGAAUAUCUUUUAUUAGUAG	Cleavage		4
gma-miR1521a	CUGUUAAUGGAAAAUGUUGA	Lcu.2RBY.Chr4:218966545-219024978	5	-1	1	20	43560	43579	CUGUUAAUGGAAAAUGUUGA	:: ::::: . ::::.:::	GCACCAUUUCUGAUUAGCAG	Translation		4
gma-miR1521a	CUGUUAAUGGAAAAUGUUGA	Lcu.2RBY.Chr4:218966545-219024978	5	-1	1	20	27471	27490	CUGUUAAUGGAAAAUGUUGA	.::.: :::::: : ::::	GUAAUAAUUUCCAAUCACAG	Cleavage		4
gma-miR1521a	CUGUUAAUGGAAAAUGUUGA	Lcu.2RBY.Chr4:218966545-219024978	5	-1	1	20	200	218	CUGUUAAUGGAAAAUGUUGA	:::.. :::: ::::::::	ACAAUGAUUUC-AUUAACAG	Cleavage		4
cpa-miR8140	CUUUUCAAGACUUCAGCUUCA	Lcu.2RBY.Chr5:132934686-132958393	4	-1	1	21	16040	16060	CUUUUCAAGACUUCAGCUUCA	:::.::..::.:::.:.:	AAAAGUUGGGGUUUUGGAGAA	Cleavage		4
cpa-miR8140	CUUUUCAAGACUUCAGCUUCA	Lcu.2RBY.Chr5:132934686-132958393	4	-1	1	21	22452	22472	CUUUUCAAGACUUCAGCUUCA	:::.::..::.:::.:.:	AAAAGUUGGGGUUUUGGAGAA	Cleavage		4
cpa-miR8140	CUUUUCAAGACUUCAGCUUCA	Lcu.2RBY.Chr5:132934686-132958393	4	-1	1	21	10746	10766	CUUUUCAAGACUUCAGCUUCA	.:. :::::::::::::	AUUGGUGGAAGUCUUGAAAAA	Cleavage		4
cpa-miR8140	CUUUUCAAGACUUCAGCUUCA	Lcu.2RBY.Chr5:132934686-132958393	4.5	-1	1	21	13573	13593	CUUUUCAAGACUUCAGCUUCA	:. : :::::.:::::.:	AUAGACAGAAGUUUUGAAGAA	Cleavage		4
bcy-miR529	GAAGAAGAGAGAUGGUAGAG	Lcu.2RBY.Chr1:1020506-1028425	4.5	-1	1	20	3899	3918	GAAGAAGAGAGAUGGUAGAG	:.:...::.:.:.:::::	AUUUGUUAUUUUUUUUCUUG	Cleavage		4
bcy-miR529	GAAGAAGAGAGAUGGUAGAG	Lcu.2RBY.Chr1:1020506-1028425	4.5	-1	1	20	24	43	GAAGAAGAGAGAUGGUAGAG	::: .:::.:::.: .:::	GUCUCUCAUUUCUUUAUUUC	Cleavage		4
bgy-miR529	GAAGAAGAGAGAUGGUAGAG	Lcu.2RBY.Chr1:1020506-1028425	4.5	-1	1	20	3899	3918	GAAGAAGAGAGAUGGUAGAG	:.:...::.:.:.:::::	AUUUGUUAUUUUUUUUCUUG	Cleavage		4
bgy-miR529	GAAGAAGAGAGAUGGUAGAG	Lcu.2RBY.Chr1:1020506-1028425	4.5	-1	1	20	24	43	GAAGAAGAGAGAUGGUAGAG	::: .:::.:::.: .:::	GUCUCUCAUUUCUUUAUUUC	Cleavage		4
bcy-miR529	GAAGAAGAGAGAUGGUAGAG	Lcu.2RBY.Chr1:1020506-1028425	5	-1	1	20	2197	2216	GAAGAAGAGAGAUGGUAGAG	::.:. :::::.:: :.::.	CUUUGGCAUCUUUCAUUUUU	Cleavage		4
bcy-miR529	GAAGAAGAGAGAUGGUAGAG	Lcu.2RBY.Chr1:1020506-1028425	5	-1	1	20	2477	2496	GAAGAAGAGAGAUGGUAGAG	:.: :..:.:::.::.::	GUUUUCUGUUUCUUUUUUUG	Cleavage		4
bgy-miR529	GAAGAAGAGAGAUGGUAGAG	Lcu.2RBY.Chr1:1020506-1028425	5	-1	1	20	2197	2216	GAAGAAGAGAGAUGGUAGAG	::.:. :::::.:: :.::.	CUUUGGCAUCUUUCAUUUUU	Cleavage		4
bgy-miR529	GAAGAAGAGAGAUGGUAGAG	Lcu.2RBY.Chr1:1020506-1028425	5	-1	1	20	2477	2496	GAAGAAGAGAGAUGGUAGAG	:.: :..:.:::.::.::	GUUUUCUGUUUCUUUUUUUG	Cleavage		4
lja-miR7520	GAGGGGGAAGGUGAUGACAUC	Lcu.2RBY.Chr7:474327216-474368813	3.5	-1	1	21	15175	15195	GAGGGGGAAGGUGAUGACAUC	: :::::::::::.: .::	UCUCUCAUCACCUUCUCAUUC	Cleavage		4
lja-miR7520	GAGGGGGAAGGUGAUGACAUC	Lcu.2RBY.Chr7:474327216-474368813	3.5	-1	1	21	36991	37011	GAGGGGGAAGGUGAUGACAUC	::: :::::.:::...::.	AUUGUAAUCACUUUCUUUCUU	Cleavage		4
lja-miR7520	GAGGGGGAAGGUGAUGACAUC	Lcu.2RBY.Chr7:474327216-474368813	4	-1	1	21	31648	31668	GAGGGGGAAGGUGAUGACAUC	::: ::::::..::....:::	GAUAUCAUCAUUUUUUUUCUC	Cleavage		4
lja-miR7520	GAGGGGGAAGGUGAUGACAUC	Lcu.2RBY.Chr7:474327216-474368813	5	-1	1	21	1848	1868	GAGGGGGAAGGUGAUGACAUC	:: :::.::.::. .:::.	UCUGCCAUUACUUUUGUCCUU	Cleavage		4
osa-miR156f-3p	GCUCACUUCUCUUUCUGUCAGC	Lcu.2RBY.Chr4:218966545-219024978	3	-1	1	22	51800	51821	GCUCACUUCUCUUUCUGUCAGC	:: ::::::::.:: ::::	UUAGAGAGAAAGAGGAGAGAGC	Cleavage		4
osa-miR156h-3p	GCUCACUUCUCUUUCUGUCAGC	Lcu.2RBY.Chr4:218966545-219024978	3	-1	1	22	51800	51821	GCUCACUUCUCUUUCUGUCAGC	:: ::::::::.:: ::::	UUAGAGAGAAAGAGGAGAGAGC	Cleavage		4
osa-miR156l-3p	GCUCACUUCUCUUUCUGUCAGC	Lcu.2RBY.Chr4:218966545-219024978	3	-1	1	22	51800	51821	GCUCACUUCUCUUUCUGUCAGC	:: ::::::::.:: ::::	UUAGAGAGAAAGAGGAGAGAGC	Cleavage		4
zma-miR156d-3p	GCUCACUUCUCUUUCUGUCAGC	Lcu.2RBY.Chr4:218966545-219024978	3	-1	1	22	51800	51821	GCUCACUUCUCUUUCUGUCAGC	:: ::::::::.:: ::::	UUAGAGAGAAAGAGGAGAGAGC	Cleavage		4
zma-miR156f-3p	GCUCACUUCUCUUUCUGUCAGC	Lcu.2RBY.Chr4:218966545-219024978	3	-1	1	22	51800	51821	GCUCACUUCUCUUUCUGUCAGC	:: ::::::::.:: ::::	UUAGAGAGAAAGAGGAGAGAGC	Cleavage		4
zma-miR156g-3p	GCUCACUUCUCUUUCUGUCAGC	Lcu.2RBY.Chr4:218966545-219024978	3	-1	1	22	51800	51821	GCUCACUUCUCUUUCUGUCAGC	:: ::::::::.:: ::::	UUAGAGAGAAAGAGGAGAGAGC	Cleavage		4
osa-miR156f-3p	GCUCACUUCUCUUUCUGUCAGC	Lcu.2RBY.Chr4:218966545-219024978	4.5	-1	1	22	20820	20841	GCUCACUUCUCUUUCUGUCAGC	::: ::: :::. :::::::.	UCUGUCAGCAAGGCAAGUGAGU	Cleavage		4
osa-miR156f-3p	GCUCACUUCUCUUUCUGUCAGC	Lcu.2RBY.Chr4:218966545-219024978	4.5	-1	1	22	57403	57424	GCUCACUUCUCUUUCUGUCAGC	:::: .::::: ::::::	AGGGACAAGAAGAGUCGUGAGC	Cleavage		4
osa-miR156h-3p	GCUCACUUCUCUUUCUGUCAGC	Lcu.2RBY.Chr4:218966545-219024978	4.5	-1	1	22	20820	20841	GCUCACUUCUCUUUCUGUCAGC	::: ::: :::. :::::::.	UCUGUCAGCAAGGCAAGUGAGU	Cleavage		4
osa-miR156h-3p	GCUCACUUCUCUUUCUGUCAGC	Lcu.2RBY.Chr4:218966545-219024978	4.5	-1	1	22	57403	57424	GCUCACUUCUCUUUCUGUCAGC	:::: .::::: ::::::	AGGGACAAGAAGAGUCGUGAGC	Cleavage		4
osa-miR156l-3p	GCUCACUUCUCUUUCUGUCAGC	Lcu.2RBY.Chr4:218966545-219024978	4.5	-1	1	22	20820	20841	GCUCACUUCUCUUUCUGUCAGC	::: ::: :::. :::::::.	UCUGUCAGCAAGGCAAGUGAGU	Cleavage		4
osa-miR156l-3p	GCUCACUUCUCUUUCUGUCAGC	Lcu.2RBY.Chr4:218966545-219024978	4.5	-1	1	22	57403	57424	GCUCACUUCUCUUUCUGUCAGC	:::: .::::: ::::::	AGGGACAAGAAGAGUCGUGAGC	Cleavage		4
zma-miR156d-3p	GCUCACUUCUCUUUCUGUCAGC	Lcu.2RBY.Chr4:218966545-219024978	4.5	-1	1	22	20820	20841	GCUCACUUCUCUUUCUGUCAGC	::: ::: :::. :::::::.	UCUGUCAGCAAGGCAAGUGAGU	Cleavage		4
zma-miR156d-3p	GCUCACUUCUCUUUCUGUCAGC	Lcu.2RBY.Chr4:218966545-219024978	4.5	-1	1	22	57403	57424	GCUCACUUCUCUUUCUGUCAGC	:::: .::::: ::::::	AGGGACAAGAAGAGUCGUGAGC	Cleavage		4
zma-miR156f-3p	GCUCACUUCUCUUUCUGUCAGC	Lcu.2RBY.Chr4:218966545-219024978	4.5	-1	1	22	20820	20841	GCUCACUUCUCUUUCUGUCAGC	::: ::: :::. :::::::.	UCUGUCAGCAAGGCAAGUGAGU	Cleavage		4
zma-miR156f-3p	GCUCACUUCUCUUUCUGUCAGC	Lcu.2RBY.Chr4:218966545-219024978	4.5	-1	1	22	57403	57424	GCUCACUUCUCUUUCUGUCAGC	:::: .::::: ::::::	AGGGACAAGAAGAGUCGUGAGC	Cleavage		4
zma-miR156g-3p	GCUCACUUCUCUUUCUGUCAGC	Lcu.2RBY.Chr4:218966545-219024978	4.5	-1	1	22	20820	20841	GCUCACUUCUCUUUCUGUCAGC	::: ::: :::. :::::::.	UCUGUCAGCAAGGCAAGUGAGU	Cleavage		4
zma-miR156g-3p	GCUCACUUCUCUUUCUGUCAGC	Lcu.2RBY.Chr4:218966545-219024978	4.5	-1	1	22	57403	57424	GCUCACUUCUCUUUCUGUCAGC	:::: .::::: ::::::	AGGGACAAGAAGAGUCGUGAGC	Cleavage		4
osa-miR156f-3p	GCUCACUUCUCUUUCUGUCAGC	Lcu.2RBY.Chr4:218966545-219024978	5	-1	1	22	3291	3312	GCUCACUUCUCUUUCUGUCAGC	:: :.. ::.:::::::: ::	GCAGGUUGAGAGAGAAGUUAGA	Cleavage		4
osa-miR156h-3p	GCUCACUUCUCUUUCUGUCAGC	Lcu.2RBY.Chr4:218966545-219024978	5	-1	1	22	3291	3312	GCUCACUUCUCUUUCUGUCAGC	:: :.. ::.:::::::: ::	GCAGGUUGAGAGAGAAGUUAGA	Cleavage		4
osa-miR156l-3p	GCUCACUUCUCUUUCUGUCAGC	Lcu.2RBY.Chr4:218966545-219024978	5	-1	1	22	3291	3312	GCUCACUUCUCUUUCUGUCAGC	:: :.. ::.:::::::: ::	GCAGGUUGAGAGAGAAGUUAGA	Cleavage		4
zma-miR156d-3p	GCUCACUUCUCUUUCUGUCAGC	Lcu.2RBY.Chr4:218966545-219024978	5	-1	1	22	3291	3312	GCUCACUUCUCUUUCUGUCAGC	:: :.. ::.:::::::: ::	GCAGGUUGAGAGAGAAGUUAGA	Cleavage		4
zma-miR156f-3p	GCUCACUUCUCUUUCUGUCAGC	Lcu.2RBY.Chr4:218966545-219024978	5	-1	1	22	3291	3312	GCUCACUUCUCUUUCUGUCAGC	:: :.. ::.:::::::: ::	GCAGGUUGAGAGAGAAGUUAGA	Cleavage		4
zma-miR156g-3p	GCUCACUUCUCUUUCUGUCAGC	Lcu.2RBY.Chr4:218966545-219024978	5	-1	1	22	3291	3312	GCUCACUUCUCUUUCUGUCAGC	:: :.. ::.:::::::: ::	GCAGGUUGAGAGAGAAGUUAGA	Cleavage		4
bdi-miR7757-3p.1	GGUAGUUGAAUGUUUUGUUUA	Lcu.2RBY.Chr4:218966545-219024978	4.5	-1	1	21	7980	8000	GGUAGUUGAAUGUUUUGUUUA	::::.:: :.:::.::.:: :	UAAAUAAUAUAUUUAAUUAAC	Cleavage		4
bdi-miR7757-3p.1	GGUAGUUGAAUGUUUUGUUUA	Lcu.2RBY.Chr4:218966545-219024978	4.5	-1	1	21	11117	11137	GGUAGUUGAAUGUUUUGUUUA	::::.:: :.:::.::.:: :	UAAAUAAUAUAUUUAAUUAAC	Cleavage		4
bdi-miR7757-3p.1	GGUAGUUGAAUGUUUUGUUUA	Lcu.2RBY.Chr4:218966545-219024978	4.5	-1	1	21	9866	9886	GGUAGUUGAAUGUUUUGUUUA	::.:::: ::: ::::::	CCUACGAAACCUUCUACUACC	Translation		4
bdi-miR7757-3p.1	GGUAGUUGAAUGUUUUGUUUA	Lcu.2RBY.Chr4:218966545-219024978	4.5	-1	1	21	6528	6548	GGUAGUUGAAUGUUUUGUUUA	::.:::: ::: ::::::	CCUACGAAACCUUCUACUACC	Translation		4
osa-miR395t	GUGAAGUGUUUGGGGAAACUC	Lcu.2RBY.Chr4:218966545-219024978	4	-1	1	21	11928	11948	GUGAAGUGUUUGGGGAAACUC	::::::::: ::.::::	UGAUUUCCCCAAUCAUUUCAA	Cleavage		4
osa-miR395t	GUGAAGUGUUUGGGGAAACUC	Lcu.2RBY.Chr4:218966545-219024978	4	-1	1	21	12682	12702	GUGAAGUGUUUGGGGAAACUC	::::: :.::::..: ::::	AAGUUUACUCAAAUGCAUCAC	Cleavage		4
osa-miR395t	GUGAAGUGUUUGGGGAAACUC	Lcu.2RBY.Chr4:218966545-219024978	4.5	-1	1	21	12261	12281	GUGAAGUGUUUGGGGAAACUC	::::.: :::::..::.:	UCGUUUUCGCAAACGUUUUAG	Cleavage		4
osa-miR395t	GUGAAGUGUUUGGGGAAACUC	Lcu.2RBY.Chr4:218966545-219024978	5	-1	1	21	55289	55309	GUGAAGUGUUUGGGGAAACUC	: ::::: :::.::::::.	AAUUUUCCAAAAAUACUUCAU	Cleavage		4
osa-miR395w	GUGAAGUGUUUGGGGGAUUCUC	Lcu.2RBY.Chr7:474327216-474368813	4	-1	1	22	21097	21118	GUGAAGUGUUUGGGGGAUUCUC	:.::.....::::.::.::	UUUAGUCUUUUGAACAUUUUAC	Cleavage		4
osa-miR395w	GUGAAGUGUUUGGGGGAUUCUC	Lcu.2RBY.Chr7:474327216-474368813	4.5	-1	1	22	31892	31913	GUGAAGUGUUUGGGGGAUUCUC	: :::..:.::::::. :.:.	AAAAAUUUCUCAAACAUGUUAU	Cleavage		4
osa-miR395w	GUGAAGUGUUUGGGGGAUUCUC	Lcu.2RBY.Chr7:474327216-474368813	5	-1	1	22	12062	12083	GUGAAGUGUUUGGGGGAUUCUC	.::....::::: :::::	CGCGAUUUUUCAAACUCUUCAA	Cleavage		4
osa-miR395w	GUGAAGUGUUUGGGGGAUUCUC	Lcu.2RBY.Chr7:474327216-474368813	5	-1	1	22	7149	7170	GUGAAGUGUUUGGGGGAUUCUC	:::: .:.::::: : :::	AUCAAUCAUCUAAACAAUACAC	Cleavage		4
osa-miR816	GUGACAUAUUUUACUACAAC	Lcu.2RBY.Chr5:37183597-37189152	5	-1	1	20	3148	3167	GUGACAUAUUUUACUACAAC	: : :::.::::::::.	AGAGAAAUAAGAUAUGUCAU	Cleavage		4
osa-miR816	GUGACAUAUUUUACUACAAC	Lcu.2RBY.Chr5:37183597-37189152	5	-1	1	20	3456	3475	GUGACAUAUUUUACUACAAC	: : :::.::::::::.	AGAGAAAUAAGAUAUGUCAU	Cleavage		4
osa-miR816	GUGACAUAUUUUACUACAAC	Lcu.2RBY.Chr5:37183597-37189152	5	-1	1	20	3807	3826	GUGACAUAUUUUACUACAAC	: : :::.::::::::.	AGAGAAAUAAGAUAUGUCAU	Cleavage		4
osa-miR816	GUGACAUAUUUUACUACAAC	Lcu.2RBY.Chr5:37183597-37189152	5	-1	1	20	4203	4222	GUGACAUAUUUUACUACAAC	: : :::.::::::::.	AGAGAAAUAAGAUAUGUCAU	Cleavage		4
gra-miR8738a	GUUAACUUUAACGGUCAACGGUU	Lcu.2RBY.Chr4:218966545-219024978	4.5	-1	1	23	33780	33802	GUUAACUUUAACGGUCAACGGUU	::::: :::::::::..	AGAGUUUGACGGUUAAAGUUGGG	Cleavage		4
gra-miR8738a	GUUAACUUUAACGGUCAACGGUU	Lcu.2RBY.Chr4:218966545-219024978	4.5	-1	1	23	39523	39545	GUUAACUUUAACGGUCAACGGUU	::::: :::::::::..	AGAGUUUGACGGUUAAAGUUGGG	Cleavage		4
gra-miR8738b	GUUAACUUUAACGGUCAACGGUU	Lcu.2RBY.Chr4:218966545-219024978	4.5	-1	1	23	33780	33802	GUUAACUUUAACGGUCAACGGUU	::::: :::::::::..	AGAGUUUGACGGUUAAAGUUGGG	Cleavage		4
gra-miR8738b	GUUAACUUUAACGGUCAACGGUU	Lcu.2RBY.Chr4:218966545-219024978	4.5	-1	1	23	39523	39545	GUUAACUUUAACGGUCAACGGUU	::::: :::::::::..	AGAGUUUGACGGUUAAAGUUGGG	Cleavage		4
gra-miR8738a	GUUAACUUUAACGGUCAACGGUU	Lcu.2RBY.Chr4:218966545-219024978	5	-1	1	23	18700	18722	GUUAACUUUAACGGUCAACGGUU	::::.:: :::.:::.:	UGGGUUUGAUCGGUAAGGUUGAA	Translation		4
gra-miR8738a	GUUAACUUUAACGGUCAACGGUU	Lcu.2RBY.Chr4:218966545-219024978	5	-1	1	23	22358	22380	GUUAACUUUAACGGUCAACGGUU	:: .:::.::::::::	AAGUUGGGAAUGUUGAAGUUAAC	Cleavage		4
gra-miR8738b	GUUAACUUUAACGGUCAACGGUU	Lcu.2RBY.Chr4:218966545-219024978	5	-1	1	23	18700	18722	GUUAACUUUAACGGUCAACGGUU	::::.:: :::.:::.:	UGGGUUUGAUCGGUAAGGUUGAA	Translation		4
gra-miR8738b	GUUAACUUUAACGGUCAACGGUU	Lcu.2RBY.Chr4:218966545-219024978	5	-1	1	23	22358	22380	GUUAACUUUAACGGUCAACGGUU	:: .:::.::::::::	AAGUUGGGAAUGUUGAAGUUAAC	Cleavage		4
ata-miR395c-5p	GUUCUCCUCAAAUCACUUCA	Lcu.2RBY.Chr5:37183597-37189152	4.5	-1	1	20	3093	3112	GUUCUCCUCAAAUCACUUCA	:::: :::: : :::.::::	UGAACUGAUCUUAGGGGAAC	Translation		4
ata-miR395c-5p	GUUCUCCUCAAAUCACUUCA	Lcu.2RBY.Chr5:37183597-37189152	4.5	-1	1	20	3312	3331	GUUCUCCUCAAAUCACUUCA	:::: :::: : :::.::::	UGAACUGAUCUCAGGGGAAC	Translation		4
ata-miR395c-5p	GUUCUCCUCAAAUCACUUCA	Lcu.2RBY.Chr5:37183597-37189152	4.5	-1	1	20	3489	3508	GUUCUCCUCAAAUCACUUCA	:::: :::: : :::.::::	UGAACUGAUCUUAGGGGAAC	Translation		4
ata-miR395c-5p	GUUCUCCUCAAAUCACUUCA	Lcu.2RBY.Chr5:37183597-37189152	4.5	-1	1	20	3973	3992	GUUCUCCUCAAAUCACUUCA	:::: :::: : :::.::::	UGAAAUGAUCUUAGGGGAAC	Translation		4
bdi-miR395e-5p	GUUCUCCUCAAAUCACUUCAGU	Lcu.2RBY.Chr5:37183597-37189152	4.5	-1	1	22	3310	3331	GUUCUCCUCAAAUCACUUCAGU	:.:::: :::: : :::.::::	AUUGAACUGAUCUCAGGGGAAC	Translation		4
bdi-miR395e-5p	GUUCUCCUCAAAUCACUUCAGU	Lcu.2RBY.Chr5:37183597-37189152	4.5	-1	1	22	3487	3508	GUUCUCCUCAAAUCACUUCAGU	:.:::: :::: : :::.::::	AUUGAACUGAUCUUAGGGGAAC	Translation		4
bdi-miR395e-5p	GUUCUCCUCAAAUCACUUCAGU	Lcu.2RBY.Chr5:37183597-37189152	4.5	-1	1	22	3971	3992	GUUCUCCUCAAAUCACUUCAGU	:.:::: :::: : :::.::::	AUUGAAAUGAUCUUAGGGGAAC	Translation		4
bdi-miR395e-5p	GUUCUCCUCAAAUCACUUCAGU	Lcu.2RBY.Chr5:37183597-37189152	4.5	-1	1	22	3091	3112	GUUCUCCUCAAAUCACUUCAGU	.:::: :::: : :::.::::	UUUGAACUGAUCUUAGGGGAAC	Translation		4
gma-miR5041-3p	GUUGAGCAAGUUGAAGAUGAA	Lcu.2RBY.unitig2725:101869-117296	3.5	-1	1	21	2415	2435	GUUGAGCAAGUUGAAGAUGAA	:..: ::::::::::: :::	AUUGUAUUCAACUUGCUAAAC	Cleavage		4
gma-miR5041-3p	GUUGAGCAAGUUGAAGAUGAA	Lcu.2RBY.unitig2725:101869-117296	3.5	-1	1	21	12569	12589	GUUGAGCAAGUUGAAGAUGAA	:..: ::::::::::: :::	AUUGUAUUCAACUUGCUAAAC	Cleavage		4
gma-miR5041-3p	GUUGAGCAAGUUGAAGAUGAA	Lcu.2RBY.unitig2725:101869-117296	5	-1	1	21	4336	4356	GUUGAGCAAGUUGAAGAUGAA	: :::::.::::.:: :.	AAGAGCUUCAGCUUGUUCUAU	Cleavage		4
gma-miR5041-3p	GUUGAGCAAGUUGAAGAUGAA	Lcu.2RBY.unitig2725:101869-117296	5	-1	1	21	13835	13855	GUUGAGCAAGUUGAAGAUGAA	: :::::.::::.:: :.	AAGAGCUUCAGCUUGUUCUAU	Cleavage		4
mtr-miR5758	UAAGUUGGAAGAAUGUAUUUG	Lcu.2RBY.Chr7:474327216-474368813	3	-1	1	21	19820	19840	UAAGUUGGAAGAAUGUAUUUG	:.: .:::.:::.::::::	AUAGUUUAUUUUUCUAACUUA	Cleavage		4
mtr-miR5758	UAAGUUGGAAGAAUGUAUUUG	Lcu.2RBY.Chr7:474327216-474368813	4.5	-1	1	21	25918	25938	UAAGUUGGAAGAAUGUAUUUG	::::::::::.::.::..:	CAAAUACAUUUUUUCAGUUGG	Cleavage		4
mtr-miR5758	UAAGUUGGAAGAAUGUAUUUG	Lcu.2RBY.Chr7:474327216-474368813	4.5	-1	1	21	38235	38255	UAAGUUGGAAGAAUGUAUUUG	.::.::::.: : ::::::	AUGAUGCAUUUUACAAACUUA	Cleavage		4
mtr-miR5758	UAAGUUGGAAGAAUGUAUUUG	Lcu.2RBY.Chr7:474327216-474368813	5	-1	1	21	1296	1316	UAAGUUGGAAGAAUGUAUUUG	.::.:.::.: : ::::::	GUGAUGCGUUUUACAAACUUA	Cleavage		4
ptc-miR7834	UAAUAAAAUCUCGACUAUUAU	Lcu.2RBY.Chr4:218966545-219024978	3	-1	1	21	33746	33765	UAAUAAAAUCUCGACUAUUAU	::::: :.:.::::::::::	UUAAUA-UUGGGAUUUUAUUA	Cleavage		4
ptc-miR7834	UAAUAAAAUCUCGACUAUUAU	Lcu.2RBY.Chr4:218966545-219024978	3	-1	1	21	39489	39508	UAAUAAAAUCUCGACUAUUAU	::::: :.:.::::::::::	UUAAUA-UUGGGAUUUUAUUA	Cleavage		4
ptc-miR7834	UAAUAAAAUCUCGACUAUUAU	Lcu.2RBY.Chr4:218966545-219024978	3.5	-1	1	21	29297	29317	UAAUAAAAUCUCGACUAUUAU	: .::: .:.::::::::::	AAGAUAAAUGGGAUUUUAUUA	Cleavage		4
ptc-miR7834	UAAUAAAAUCUCGACUAUUAU	Lcu.2RBY.Chr4:218966545-219024978	5	-1	1	21	43005	43025	UAAUAAAAUCUCGACUAUUAU	: :: ::::::::: : ::	GCAUUAUUCGAGAUUUCAAUA	Cleavage		4
gma-miR5674a	UAAUUGUGUUGUACAUUAUCA	Lcu.2RBY.Chr1:20126119-20138212	3.5	-1	1	21	3730	3749	UAAUUGUGUUGUACAUUAUCA	:: :: ::::::::.::::	AAAUUAU-UACAACACGAUUA	Cleavage		4
gma-miR5674a	UAAUUGUGUUGUACAUUAUCA	Lcu.2RBY.Chr1:20126119-20138212	3.5	-1	1	21	11342	11361	UAAUUGUGUUGUACAUUAUCA	:: :: ::::::::.::::	AAAUUAU-UACAACACGAUUA	Cleavage		4
gma-miR5674b	UAAUUGUGUUGUACAUUAUCA	Lcu.2RBY.Chr1:20126119-20138212	3.5	-1	1	21	3730	3749	UAAUUGUGUUGUACAUUAUCA	:: :: ::::::::.::::	AAAUUAU-UACAACACGAUUA	Cleavage		4
gma-miR5674b	UAAUUGUGUUGUACAUUAUCA	Lcu.2RBY.Chr1:20126119-20138212	3.5	-1	1	21	11342	11361	UAAUUGUGUUGUACAUUAUCA	:: :: ::::::::.::::	AAAUUAU-UACAACACGAUUA	Cleavage		4
gma-miR5674a	UAAUUGUGUUGUACAUUAUCA	Lcu.2RBY.Chr1:20126119-20138212	4.5	-1	1	21	4717	4737	UAAUUGUGUUGUACAUUAUCA	::: :: ::::::::::	AAUUAAACUAAAACACAAUUA	Translation		4
gma-miR5674b	UAAUUGUGUUGUACAUUAUCA	Lcu.2RBY.Chr1:20126119-20138212	4.5	-1	1	21	4717	4737	UAAUUGUGUUGUACAUUAUCA	::: :: ::::::::::	AAUUAAACUAAAACACAAUUA	Translation		4
gma-miR5674a	UAAUUGUGUUGUACAUUAUCA	Lcu.2RBY.Chr1:20126119-20138212	5	-1	1	21	7285	7305	UAAUUGUGUUGUACAUUAUCA	:::::::: :..:..:::: :	UGAUAAUGCAUGAUGCAAUGA	Cleavage		4
gma-miR5674b	UAAUUGUGUUGUACAUUAUCA	Lcu.2RBY.Chr1:20126119-20138212	5	-1	1	21	7285	7305	UAAUUGUGUUGUACAUUAUCA	:::::::: :..:..:::: :	UGAUAAUGCAUGAUGCAAUGA	Cleavage		4
csi-miR3951	UAGAUAAAGAUGAGAGAAAAA	Lcu.2RBY.Chr7:474327216-474368813	3.5	-1	1	21	22479	22499	UAGAUAAAGAUGAGAGAAAAA	: ::::::: ::::: ::.::	UAUUUCUCUAAUCUUCAUUUA	Cleavage		4
csi-miR3951	UAGAUAAAGAUGAGAGAAAAA	Lcu.2RBY.Chr7:474327216-474368813	4	-1	1	21	14156	14176	UAGAUAAAGAUGAGAGAAAAA	:::::.:::. :::::::.:	UUUUUUUCUUUUCUUUAUUUC	Translation		4
csi-miR3951	UAGAUAAAGAUGAGAGAAAAA	Lcu.2RBY.Chr7:474327216-474368813	5	-1	1	21	14089	14109	UAGAUAAAGAUGAGAGAAAAA	: ::::::.::.::: :.:	GUAUUCUCUUAUUUUUUUUUC	Cleavage		4
csi-miR3951	UAGAUAAAGAUGAGAGAAAAA	Lcu.2RBY.Chr7:474327216-474368813	5	-1	1	21	12365	12385	UAGAUAAAGAUGAGAGAAAAA	:.::::::.:::::. :	GUGGUUUCUCAUUUUUAUUAA	Cleavage		4
mtr-miR5558-3p	UAGAUUUAGAAUUAGAAAAGC	Lcu.2RBY.Chr7:474327216-474368813	3.5	-1	1	21	14700	14720	UAGAUUUAGAAUUAGAAAAGC	: ::::::: ::::::::	AAUAUUCUAAUACUAAAUCUU	Translation		4
mtr-miR5558-3p	UAGAUUUAGAAUUAGAAAAGC	Lcu.2RBY.Chr7:474327216-474368813	3.5	-1	1	21	20544	20564	UAGAUUUAGAAUUAGAAAAGC	.: ::. ::::::::::::	AUUAUUUAAAUUCUAAAUCUU	Cleavage		4
mtr-miR5558-3p	UAGAUUUAGAAUUAGAAAAGC	Lcu.2RBY.Chr7:474327216-474368813	4	-1	1	21	28814	28834	UAGAUUUAGAAUUAGAAAAGC	:::::::: ::::. :.::	AAUUUUCUAAAUCUAGUUUUA	Translation		4
mtr-miR5558-3p	UAGAUUUAGAAUUAGAAAAGC	Lcu.2RBY.Chr7:474327216-474368813	5	-1	1	21	21451	21471	UAGAUUUAGAAUUAGAAAAGC	::: . :: :.:::::.::	CAUUUAUAAAGUUUAAAUUUA	Translation		4
ptc-miR6444	UAGGAAAAUUAGAGAUUAUGU	Lcu.2RBY.Chr7:474327216-474368813	3.5	-1	1	21	21240	21260	UAGGAAAAUUAGAGAUUAUGU	.::. : :::::::::..::	CUAUGUUAUCUAAUUUUUUUA	Cleavage		4
ptc-miR6444	UAGGAAAAUUAGAGAUUAUGU	Lcu.2RBY.Chr7:474327216-474368813	4	-1	1	21	80	100	UAGGAAAAUUAGAGAUUAUGU	:..::::::: :: ::::::.	AUGUAAUCUCCAACUUUCCUG	Translation		4
ptc-miR6444	UAGGAAAAUUAGAGAUUAUGU	Lcu.2RBY.Chr4:218966545-219024978	4.5	-1	1	21	20924	20944	UAGGAAAAUUAGAGAUUAUGU	..:..: : :.:::::::::	UUGUGGUGUGUGAUUUUCCUA	Cleavage		4
ptc-miR6444	UAGGAAAAUUAGAGAUUAUGU	Lcu.2RBY.Chr7:474327216-474368813	5	-1	1	21	14087	14107	UAGGAAAAUUAGAGAUUAUGU	.:: ::::: :::::..:	CAGUAUUCUCUUAUUUUUUUU	Translation		4
ptc-miR6444	UAGGAAAAUUAGAGAUUAUGU	Lcu.2RBY.Chr4:218966545-219024978	5	-1	1	21	19252	19272	UAGGAAAAUUAGAGAUUAUGU	.:::: :::::.::: : .::	GCAUAUUCUCUGAUUAUGUUA	Cleavage		4
ptc-miR6444	UAGGAAAAUUAGAGAUUAUGU	Lcu.2RBY.Chr4:218966545-219024978	5	-1	1	21	25890	25910	UAGGAAAAUUAGAGAUUAUGU	.:::: :::::.::: : .::	GCAUAUUCUCUGAUUAUGUUA	Cleavage		4
ptc-miR6444	UAGGAAAAUUAGAGAUUAUGU	Lcu.2RBY.Chr4:218966545-219024978	5	-1	1	21	32656	32676	UAGGAAAAUUAGAGAUUAUGU	:.:..: : :.::::::::.	UCGUGGUGUGUGAUUUUCCUG	Cleavage		4
ptc-miR6444	UAGGAAAAUUAGAGAU-UAUGU	Lcu.2RBY.Chr7:474327216-474368813	5	-1	1	21	20434	20455	UAGGAAAAUUAGAGAU-UAUGU	.::: : .:.:::::::..::	UUAUACACUUUUAAUUUUUUUA	Cleavage		4
smo-miR1109	UAGUGGGAGAUUUUGUGUAAC	Lcu.2RBY.Chr7:3938553-3952717	4.5	-1	1	21	12676	12696	UAGUGGGAGAUUUUGUGUAAC	:.:: :::. .:::.::::	AAUGCAGAAAGAUUCCUACUA	Translation		4
smo-miR1109	UAGUGGGAGAUUUUGUGUAAC	Lcu.2RBY.Chr7:3938553-3952717	5	-1	1	21	10299	10319	UAGUGGGAGAUUUUGUGUAAC	.:::::::.::..:.:.	UAGUUACAAAAUUUCUUAUUG	Cleavage		4
smo-miR1109	UAGUGGGAGAUUUUGUGUAAC	Lcu.2RBY.Chr7:3938553-3952717	5	-1	1	21	11030	11050	UAGUGGGAGAUUUUGUGUAAC	::: :::::::::: .:	AACACAGAAAAUCUCCCUUUC	Cleavage		4
smo-miR1109	UAGUGGGAGAUUUUGUGUAAC	Lcu.2RBY.Chr7:3938553-3952717	5	-1	1	21	12657	12676	UAGUGGGAGAUUUUGUGUAAC	:: :: :::.:.:::..:::	UUUUCA-AAAGUUUCCUGCUA	Cleavage		4
stu-miR8034	UAUGACAAACACUGCAAAAACU	Lcu.2RBY.Chr4:218966545-219024978	4.5	-1	1	22	55542	55563	UAUGACAAACACUGCAAAAACU	:::::::: ::: :::.::	UUUUUUUGCAUUGUGUGUUAUC	Cleavage		4
stu-miR8034	UAUGACAAACACUGCAAAAACU	Lcu.2RBY.Chr4:218966545-219024978	5	-1	1	22	34607	34628	UAUGACAAACACUGCAAAAACU	:: :::::: :: ::..::	GUGUUGUGCAGUCUUGGUUGUA	Translation		4
stu-miR8034	UAUGACAAACACUGCAAAAACU	Lcu.2RBY.Chr4:218966545-219024978	5	-1	1	22	40388	40409	UAUGACAAACACUGCAAAAACU	:: :::::: :: ::..::	GUGUUGUGCAGUCUUGGUUGUA	Translation		4
stu-miR8034	UAUGACAAACACUGCAAAAACU	Lcu.2RBY.Chr4:218966545-219024978	5	-1	1	22	46633	46654	UAUGACAAACACUGCAAAAACU	:: :::::: :: ::..::	UCGUUGUGCAGUCUUGGUUGUA	Translation		4
aly-miR400-5p	UAUGAGAGUAUUAUAAGUCAC	Lcu.2RBY.Chr4:218966545-219024978	5	-1	1	21	8035	8055	UAUGAGAGUAUUAUAAGUCAC	::::: ::::.:.::.:	CCCACUUAAAAUAUUUUCGUC	Cleavage		4
aly-miR400-5p	UAUGAGAGUAUUAUAAGUCAC	Lcu.2RBY.Chr4:218966545-219024978	5	-1	1	21	28573	28593	UAUGAGAGUAUUAUAAGUCAC	: :.::: ::::::::.: :	UUAAUUUAAAAUACUCUUAAA	Cleavage		4
aly-miR400-5p	UAUGAGAGUAUUAUAAGUCAC	Lcu.2RBY.Chr4:218966545-219024978	5	-1	1	21	88	108	UAUGAGAGUAUUAUAAGUCAC	:: : :: :::::::.: :::	GUUAGUUUUAAUACUUUGAUA	Cleavage		4
aly-miR400-5p	UAUGAGAGUAUUAUAAGUCAC	Lcu.2RBY.Chr4:218966545-219024978	5	-1	1	21	26703	26723	UAUGAGAGUAUUAUAAGUCAC	:. :.::: :::::.:::	CCUAUCUGUAACACUCUUAUA	Translation		4
ath-miR400	UAUGAGAGUAUUAUAAGUCAC	Lcu.2RBY.Chr4:218966545-219024978	5	-1	1	21	8035	8055	UAUGAGAGUAUUAUAAGUCAC	::::: ::::.:.::.:	CCCACUUAAAAUAUUUUCGUC	Cleavage		4
ath-miR400	UAUGAGAGUAUUAUAAGUCAC	Lcu.2RBY.Chr4:218966545-219024978	5	-1	1	21	28573	28593	UAUGAGAGUAUUAUAAGUCAC	: :.::: ::::::::.: :	UUAAUUUAAAAUACUCUUAAA	Cleavage		4
ath-miR400	UAUGAGAGUAUUAUAAGUCAC	Lcu.2RBY.Chr4:218966545-219024978	5	-1	1	21	88	108	UAUGAGAGUAUUAUAAGUCAC	:: : :: :::::::.: :::	GUUAGUUUUAAUACUUUGAUA	Cleavage		4
ath-miR400	UAUGAGAGUAUUAUAAGUCAC	Lcu.2RBY.Chr4:218966545-219024978	5	-1	1	21	26703	26723	UAUGAGAGUAUUAUAAGUCAC	:. :.::: :::::.:::	CCUAUCUGUAACACUCUUAUA	Translation		4
bra-miR400-5p	UAUGAGAGUAUUAUAAGUCAC	Lcu.2RBY.Chr4:218966545-219024978	5	-1	1	21	8035	8055	UAUGAGAGUAUUAUAAGUCAC	::::: ::::.:.::.:	CCCACUUAAAAUAUUUUCGUC	Cleavage		4
bra-miR400-5p	UAUGAGAGUAUUAUAAGUCAC	Lcu.2RBY.Chr4:218966545-219024978	5	-1	1	21	28573	28593	UAUGAGAGUAUUAUAAGUCAC	: :.::: ::::::::.: :	UUAAUUUAAAAUACUCUUAAA	Cleavage		4
bra-miR400-5p	UAUGAGAGUAUUAUAAGUCAC	Lcu.2RBY.Chr4:218966545-219024978	5	-1	1	21	88	108	UAUGAGAGUAUUAUAAGUCAC	:: : :: :::::::.: :::	GUUAGUUUUAAUACUUUGAUA	Cleavage		4
bra-miR400-5p	UAUGAGAGUAUUAUAAGUCAC	Lcu.2RBY.Chr4:218966545-219024978	5	-1	1	21	26703	26723	UAUGAGAGUAUUAUAAGUCAC	:. :.::: :::::.:::	CCUAUCUGUAACACUCUUAUA	Translation		4
gma-miR482e	UAUGGGGGGAUUGGGAAGGAA	Lcu.2RBY.Chr4:218966545-219024978	4.5	-1	1	21	7850	7870	UAUGGGGGGAUUGGGAAGGAA	: .::: :.:.::.:.::::	UCUCUUGCUAGUCUCUCCAUU	Cleavage		4
gma-miR482e	UAUGGGGGGAUUGGGAAGGAA	Lcu.2RBY.Chr4:218966545-219024978	4.5	-1	1	21	10990	11010	UAUGGGGGGAUUGGGAAGGAA	: .::: :.:.::.:.::::	UCUCUUGCUAGUCUCUCCAUU	Cleavage		4
gma-miR482e	UAUGGGGGGAUUGGGAAGGAA	Lcu.2RBY.Chr4:218966545-219024978	5	-1	1	21	7645	7665	UAUGGGGGGAUUGGGAAGGAA	:.. :::::::.:.: :.::	CUUUCUCCCAAUUCUCACGUA	Cleavage		4
gma-miR482e	UAUGGGGGGAUUGGGAAGGAA	Lcu.2RBY.Chr4:218966545-219024978	5	-1	1	21	10784	10804	UAUGGGGGGAUUGGGAAGGAA	:.. :::::::.:.: :.::	CUUUCUCCCAAUUCUCACGUA	Cleavage		4
gma-miR482b-5p	UAUGGGGGGAUUGGGAAGGAAU	Lcu.2RBY.Chr4:218966545-219024978	4.5	-1	1	22	7849	7870	UAUGGGGGGAUUGGGAAGGAAU	:: .::: :.:.::.:.::::	AUCUCUUGCUAGUCUCUCCAUU	Cleavage		4
gma-miR482b-5p	UAUGGGGGGAUUGGGAAGGAAU	Lcu.2RBY.Chr4:218966545-219024978	4.5	-1	1	22	10989	11010	UAUGGGGGGAUUGGGAAGGAAU	:: .::: :.:.::.:.::::	AUCUCUUGCUAGUCUCUCCAUU	Cleavage		4
gma-miR482d-5p	UAUGGGGGGAUUGGGAAGGAAU	Lcu.2RBY.Chr4:218966545-219024978	4.5	-1	1	22	7849	7870	UAUGGGGGGAUUGGGAAGGAAU	:: .::: :.:.::.:.::::	AUCUCUUGCUAGUCUCUCCAUU	Cleavage		4
gma-miR482d-5p	UAUGGGGGGAUUGGGAAGGAAU	Lcu.2RBY.Chr4:218966545-219024978	4.5	-1	1	22	10989	11010	UAUGGGGGGAUUGGGAAGGAAU	:: .::: :.:.::.:.::::	AUCUCUUGCUAGUCUCUCCAUU	Cleavage		4
gma-miR482b-5p	UAUGGGGGGAUUGGGAAGGAAU	Lcu.2RBY.Chr4:218966545-219024978	5	-1	1	22	10783	10804	UAUGGGGGGAUUGGGAAGGAAU	:.. :::::::.:.: :.::	CCUUUCUCCCAAUUCUCACGUA	Cleavage		4
gma-miR482b-5p	UAUGGGGGGAUUGGGAAGGAAU	Lcu.2RBY.Chr4:218966545-219024978	5	-1	1	22	7644	7665	UAUGGGGGGAUUGGGAAGGAAU	:.. :::::::.:.: :.::	UCUUUCUCCCAAUUCUCACGUA	Cleavage		4
gma-miR482d-5p	UAUGGGGGGAUUGGGAAGGAAU	Lcu.2RBY.Chr4:218966545-219024978	5	-1	1	22	10783	10804	UAUGGGGGGAUUGGGAAGGAAU	:.. :::::::.:.: :.::	CCUUUCUCCCAAUUCUCACGUA	Cleavage		4
gma-miR482d-5p	UAUGGGGGGAUUGGGAAGGAAU	Lcu.2RBY.Chr4:218966545-219024978	5	-1	1	22	7644	7665	UAUGGGGGGAUUGGGAAGGAAU	:.. :::::::.:.: :.::	UCUUUCUCCCAAUUCUCACGUA	Cleavage		4
hme-miR-2763	UAUUAUGCUCAUUACUUUGGAG	Lcu.2RBY.Chr4:218966545-219024978	5	-1	1	22	27068	27089	UAUUAUGCUCAUUACUUUGGAG	.::::: :::: ::::: :::	UUCCAAUAUAAUAAGCAUUAUA	Translation		4
hme-miR-2763	UAUUAUGCUCAUUACUUUGGAG	Lcu.2RBY.Chr4:218966545-219024978	5	-1	1	22	57409	57430	UAUUAUGCUCAUUACUUUGGAG	:.::: .:::::: ::::	AAGAAGAGUCGUGAGCAAAAUA	Cleavage		4
hme-miR-2763	UAUUAUGCUCAUUACUUUGGAG	Lcu.2RBY.Chr4:218966545-219024978	5	-1	1	22	42157	42178	UAUUAUGCUCAUUACUUUGGAG	.: . .:::::: :: ::::::	UUGUUGAGUAAUAAGGAUAAUA	Translation		4
hme-miR-2763	UAUUAUGCUCAUUACUUUGGAG	Lcu.2RBY.Chr4:218966545-219024978	5	-1	1	22	36578	36599	UAUUAUGCUCAUUACUUUGGAG	: :.:.: ::: ::.:::::	AUGCGAGGAAAUAAGUAUAAUU	Translation		4
aly-miR845b-5p	UCAAUUGGUAUCAGAGCAACG	Lcu.2RBY.Chr4:218966545-219024978	3	-1	1	21	9361	9381	UCAAUUGGUAUCAGAGCAACG	::::::::::::::::	CCGGGCUCUGAUACCAAUUGU	Cleavage		4
aly-miR845b-5p	UCAAUUGGUAUCAGAGCAACG	Lcu.2RBY.Chr4:218966545-219024978	4	-1	1	21	43504	43524	UCAAUUGGUAUCAGAGCAACG	:::.: :::::..::: ::	GCUUGUUGUGAUAUUAAUAGA	Cleavage		4
aly-miR845b-5p	UCAAUUGGUAUCAGAGCAACG	Lcu.2RBY.Chr4:218966545-219024978	5	-1	1	21	21469	21489	UCAAUUGGUAUCAGAGCAACG	:::.: ::.:... :::::	GUUUGUUGUGGUGUUUAUUGA	Cleavage		4
aly-miR845b-5p	UCAAUUGGUAUCAGAGCAACG	Lcu.2RBY.Chr4:218966545-219024978	5	-1	1	21	2691	2711	UCAAUUGGUAUCAGAGCAACG	::::: : ::..::: :::	GUUUGCUGUAAUGUCAAAUGA	Cleavage		4
vvi-miR3623-5p	UCACAAGUUCAUCCAAGCACCA	Lcu.2RBY.Chr4:218966545-219024978	4.5	-1	1	22	30626	30647	UCACAAGUUCAUCCAAGCACCA	:: ::::.::::. ::::	CUAUGAUUGGGUGAAUAUGUGU	Cleavage		4
vvi-miR3623-5p	UCACAAGUUCAUCCAAGCACCA	Lcu.2RBY.Chr4:218966545-219024978	5	-1	1	22	34380	34401	UCACAAGUUCAUCCAAGCACCA	:::.: ::::::. :: :::	GAGUGUUGGGAUGAGGUUUUGA	Cleavage		4
vvi-miR3623-5p	UCACAAGUUCAUCCAAGCACCA	Lcu.2RBY.Chr4:218966545-219024978	5	-1	1	22	40157	40178	UCACAAGUUCAUCCAAGCACCA	:::.: ::::::. :: :::	GAGUGUUGGGAUGAGGUUUUGA	Cleavage		4
vvi-miR3623-5p	UCACAAGUUCAUCCAAGCACCA	Lcu.2RBY.Chr4:218966545-219024978	5	-1	1	22	46378	46399	UCACAAGUUCAUCCAAGCACCA	:::.: ::::::. :: :::	GAGUGUUGGGAUGAGGUUUUGA	Cleavage		4
hme-miR-14	UCAGUCUUUUUCUCUCUCCUAU	Lcu.2RBY.Chr4:218966545-219024978	4.5	-1	1	22	17557	17577	UCAGUCUUUUUCUCUCUCCUAU	.: ::::: :::.:::: .:::	GUUGGAGA-AGAGAAAGCUUGA	Cleavage		4
hme-miR-14	UCAGUCUUUUUCUCUCUCCUAU	Lcu.2RBY.Chr4:218966545-219024978	4.5	-1	1	22	24188	24208	UCAGUCUUUUUCUCUCUCCUAU	.: ::::: :::.:::: .:::	GUUGGAGA-AGAGAAAGCUUGA	Cleavage		4
hme-miR-14	UCAGUCUUUUUCUCUCUCCUAU	Lcu.2RBY.Chr4:218966545-219024978	5	-1	1	22	19821	19842	UCAGUCUUUUUCUCUCUCCUAU	:: .:: :::::.:::. ::	UCAGAGGAAAGAAAGAGAUAGA	Cleavage		4
hme-miR-14	UCAGUCUUUUUCUCUCUCCUAU	Lcu.2RBY.Chr4:218966545-219024978	5	-1	1	22	31555	31576	UCAGUCUUUUUCUCUCUCCUAU	:: .:: :::::.:::. ::	UCAGAGGAAAGAAAGAGAUAGA	Cleavage		4
bdi-miR7742-5p	UCAUUCGCUCAUUCACACAGU	Lcu.2RBY.Chr4:218966545-219024978	4.5	-1	1	21	17813	17833	UCAUUCGCUCAUUCACACAGU	:::: ::::: :.::::::	UCUGUUUGAAUAUGUGAAUGA	Translation		4
bdi-miR7742-5p	UCAUUCGCUCAUUCACACAGU	Lcu.2RBY.Chr4:218966545-219024978	4.5	-1	1	21	24443	24463	UCAUUCGCUCAUUCACACAGU	:::: ::::: :.::::::	UCUGUUUGAAUAUGUGAAUGA	Translation		4
bdi-miR7742-5p	UCAUUCGCUCAUUCACACAGU	Lcu.2RBY.Chr4:218966545-219024978	5	-1	1	21	35108	35128	UCAUUCGCUCAUUCACACAGU	::::::: ::: .:.:::	UAUGUGUGAUUGACUGGAUGU	Cleavage		4
bdi-miR7742-5p	UCAUUCGCUCAUUCACACAGU	Lcu.2RBY.Chr4:218966545-219024978	5	-1	1	21	40902	40922	UCAUUCGCUCAUUCACACAGU	::::::: ::: .:.:::	UAUGUGUGAUUGACUGGAUGU	Cleavage		4
gma-miR1515a	UCAUUUUGCGUGCAAUGAUCUG	Lcu.2RBY.Chr4:218966545-219024978	5	-1	1	22	18567	18588	UCAUUUUGCGUGCAAUGAUCUG	::: :::::.:: :..:::	UUGAUGUUUGCAUGCUAGGUGA	Cleavage		4
gma-miR1515a	UCAUUUUGCGUGCAAUGAUCUG	Lcu.2RBY.Chr4:218966545-219024978	5	-1	1	22	25201	25222	UCAUUUUGCGUGCAAUGAUCUG	::: :::::.:: :..:::	UUGAUGUUUGCAUGCUAGGUGA	Cleavage		4
gma-miR1515a	UCAUUUUGCGUGCAAUGAUCUG	Lcu.2RBY.Chr4:218966545-219024978	5	-1	1	22	35169	35190	UCAUUUUGCGUGCAAUGAUCUG	::: :::::.:: :..:::	UUGAUGUUUGCAUGCUAGGUGA	Cleavage		4
gma-miR1515a	UCAUUUUGCGUGCAAUGAUCUG	Lcu.2RBY.Chr4:218966545-219024978	5	-1	1	22	40963	40984	UCAUUUUGCGUGCAAUGAUCUG	::: :::::.:: :..:::	UUGAUGUUUGCAUGCUAGGUGA	Cleavage		4
gma-miR1515b	UCAUUUUGCGUGCAAUGAUCUG	Lcu.2RBY.Chr4:218966545-219024978	5	-1	1	22	18567	18588	UCAUUUUGCGUGCAAUGAUCUG	::: :::::.:: :..:::	UUGAUGUUUGCAUGCUAGGUGA	Cleavage		4
gma-miR1515b	UCAUUUUGCGUGCAAUGAUCUG	Lcu.2RBY.Chr4:218966545-219024978	5	-1	1	22	25201	25222	UCAUUUUGCGUGCAAUGAUCUG	::: :::::.:: :..:::	UUGAUGUUUGCAUGCUAGGUGA	Cleavage		4
gma-miR1515b	UCAUUUUGCGUGCAAUGAUCUG	Lcu.2RBY.Chr4:218966545-219024978	5	-1	1	22	35169	35190	UCAUUUUGCGUGCAAUGAUCUG	::: :::::.:: :..:::	UUGAUGUUUGCAUGCUAGGUGA	Cleavage		4
gma-miR1515b	UCAUUUUGCGUGCAAUGAUCUG	Lcu.2RBY.Chr4:218966545-219024978	5	-1	1	22	40963	40984	UCAUUUUGCGUGCAAUGAUCUG	::: :::::.:: :..:::	UUGAUGUUUGCAUGCUAGGUGA	Cleavage		4
aly-miR845b-3p	UCGCUCUGAUACCAAAUGAUG	Lcu.2RBY.Chr4:218966545-219024978	4.5	-1	1	21	6331	6351	UCGCUCUGAUACCAAAUGAUG	: ..:: ::::::::::::	GAGUGUUACGUAUCAGAGCGA	Cleavage		4
aly-miR845b-3p	UCGCUCUGAUACCAAAUGAUG	Lcu.2RBY.Chr4:218966545-219024978	4.5	-1	1	21	9669	9689	UCGCUCUGAUACCAAAUGAUG	: ..:: ::::::::::::	GAGUGUUACGUAUCAGAGCGA	Cleavage		4
aly-miR845b-3p	UCGCUCUGAUACCAAAUGAUG	Lcu.2RBY.Chr4:218966545-219024978	5	-1	1	21	12621	12641	UCGCUCUGAUACCAAAUGAUG	:. ..::: :::::::::: :	CGGUGUUUCGUAUCAGAGCAA	Cleavage		4
aly-miR845b-3p	UCGCUCUGAUACCAAAUGAUG	Lcu.2RBY.Chr4:218966545-219024978	5	-1	1	21	14941	14961	UCGCUCUGAUACCAAAUGAUG	::. : ::::.:.::::.:	AAUUUUGUGGUGUUAGAGUGU	Cleavage		4
ppt-miR1070	UCGGUUUCUAGUAAAACUUGC	Lcu.2RBY.Chr4:218966545-219024978	4	-1	1	21	17831	17851	UCGGUUUCUAGUAAAACUUGC	:: ::::..:.::::..:.	UGAAAUUUUGUUGGAAAUUGG	Cleavage		4
ppt-miR1070	UCGGUUUCUAGUAAAACUUGC	Lcu.2RBY.Chr4:218966545-219024978	5	-1	1	21	4293	4313	UCGGUUUCUAGUAAAACUUGC	... :::::.:.:..:..::	UUGGUUUUUAUUGGGGAUUGA	Cleavage		4
ppt-miR1070	UCGGUUUCUAGUAAAACUUGC	Lcu.2RBY.Chr4:218966545-219024978	5	-1	1	21	33759	33779	UCGGUUUCUAGUAAAACUUGC	: : :::.:.::::..::	UUUAUUAUUAUUGGAAAUUGA	Cleavage		4
ppt-miR1070	UCGGUUUCUAGUAAAACUUGC	Lcu.2RBY.Chr4:218966545-219024978	5	-1	1	21	39502	39522	UCGGUUUCUAGUAAAACUUGC	: : :::.:.::::..::	UUUAUUAUUAUUGGAAAUUGA	Cleavage		4
aly-miR3448-3p	UCUGAGGAUUUUUUUUGUGGUC	Lcu.2RBY.Chr7:474327216-474368813	4	-1	1	22	13161	13181	UCUGAGGAUUUUUUUUGUGGUC	:..:::::::::: :::::	UCACGUAAAAAAAAUC-UCAGA	Cleavage		4
aly-miR3448-3p	UCUGAGGAUUUUUUUUGUGGUC	Lcu.2RBY.Chr7:474327216-474368813	5	-1	1	22	25421	25442	UCUGAGGAUUUUUUUUGUGGUC	....::.::::..:..:: ::	UGUUGCAGAAAAGGUUUUCUGA	Cleavage		4
aly-miR3448-3p	UCUGAGGAUUUUUUUUGUGGUC	Lcu.2RBY.Chr7:474327216-474368813	5	-1	1	22	32701	32722	UCUGAGGAUUUUUUUUGUGGUC	....::.::::..:..:: ::	UGUUGCAGAAAAGGUUUUCUGA	Cleavage		4
aly-miR3448-3p	UCUGAGGAUUUUUUUUGUGGUC	Lcu.2RBY.Chr7:474327216-474368813	5	-1	1	22	5804	5825	UCUGAGGAUUUUUUUUGUGGUC	.::::..:.:::: .::: :	UUUCACAGGAGAAAUAUUCAAA	Cleavage		4
ptc-miR6462e	UCUUAUGCGUUUUUGUCUCU	Lcu.2RBY.Chr4:218966545-219024978	4	-1	1	20	29485	29504	UCUUAUGCGUUUUUGUCUCU	::.:::::.:::::.:::	AGGGACAAGAACGCGUAAAG	Cleavage		4
ptc-miR6462f	UCUUAUGCGUUUUUGUCUCU	Lcu.2RBY.Chr4:218966545-219024978	4	-1	1	20	29485	29504	UCUUAUGCGUUUUUGUCUCU	::.:::::.:::::.:::	AGGGACAAGAACGCGUAAAG	Cleavage		4
ptc-miR6462e	UCUUAUGCGUUUUUGUCUCU	Lcu.2RBY.Chr4:218966545-219024978	5	-1	1	20	45816	45835	UCUUAUGCGUUUUUGUCUCU	: ::: .:::.:::: :::.	AAAGAGGAAAGCGCAGAAGG	Cleavage		4
ptc-miR6462e	UCUUAUGCGUUUUUGUCUCU	Lcu.2RBY.Chr4:218966545-219024978	5	-1	1	20	40740	40759	UCUUAUGCGUUUUUGUCUCU	::::. :::.:::::: :	UGAGAUUUAAAUGCAUAAUA	Cleavage		4
ptc-miR6462e	UCUUAUGCGUUUUUGUCUCU	Lcu.2RBY.Chr4:218966545-219024978	5	-1	1	20	34957	34976	UCUUAUGCGUUUUUGUCUCU	::::. :::.:::::: :	UGAGAUUUAAAUGCAUAAUA	Cleavage		4
ptc-miR6462f	UCUUAUGCGUUUUUGUCUCU	Lcu.2RBY.Chr4:218966545-219024978	5	-1	1	20	45816	45835	UCUUAUGCGUUUUUGUCUCU	: ::: .:::.:::: :::.	AAAGAGGAAAGCGCAGAAGG	Cleavage		4
ptc-miR6462f	UCUUAUGCGUUUUUGUCUCU	Lcu.2RBY.Chr4:218966545-219024978	5	-1	1	20	40740	40759	UCUUAUGCGUUUUUGUCUCU	::::. :::.:::::: :	UGAGAUUUAAAUGCAUAAUA	Cleavage		4
ptc-miR6462f	UCUUAUGCGUUUUUGUCUCU	Lcu.2RBY.Chr4:218966545-219024978	5	-1	1	20	34957	34976	UCUUAUGCGUUUUUGUCUCU	::::. :::.:::::: :	UGAGAUUUAAAUGCAUAAUA	Cleavage		4
osa-miR1866-3p	UGAAAUUCCUGUAAAAUUCUUG	Lcu.2RBY.Chr4:218966545-219024978	4.5	-1	1	22	21736	21757	UGAAAUUCCUGUAAAAUUCUUG	::. : :::.::::: ::::	GCAGGUUAUUAUAGGAAGUUCA	Cleavage		4
osa-miR1866-3p	UGAAAUUCCUGUAAAAUUCUUG	Lcu.2RBY.Chr4:218966545-219024978	4.5	-1	1	22	33468	33489	UGAAAUUCCUGUAAAAUUCUUG	::. : :::.::::: ::::	GCAGGUUAUUAUAGGAAGUUCA	Cleavage		4
osa-miR1866-3p	UGAAAUUCCUGUAAAAUUCUUG	Lcu.2RBY.Chr4:218966545-219024978	5	-1	1	22	31770	31791	UGAAAUUCCUGUAAAAUUCUUG	.:: : ::.::::: :::..	GUGGACUGUUGCAGGAUUUUUG	Cleavage		4
osa-miR1866-3p	UGAAAUUCCUGUAAAAUUCUUG	Lcu.2RBY.Chr4:218966545-219024978	5	-1	1	22	20036	20057	UGAAAUUCCUGUAAAAUUCUUG	:: : ::.::::: :::..	GUUGACUGUUGCAGGAUUUUUG	Cleavage		4
mtr-miR5227	UGAAGAGAAGAAGAUUGAUGAA	Lcu.2RBY.Chr4:475749006-475756042	4	-1	1	22	352	373	UGAAGAGAAGAAGAUUGAUGAA	:: ::::.::::.::::	UGUUUCUUUCUUUUUCUUUUCA	Cleavage		4
mtr-miR5227	UGAAGAGAAGAAGAUUGAUGAA	Lcu.2RBY.Chr4:475749006-475756042	5	-1	1	22	385	406	UGAAGAGAAGAAGAUUGAUGAA	::: ::: ::::.::.: ::.:	UUCUUCAUUCUUUUUUUAUUUA	Cleavage		4
mtr-miR5227	UGAAGAGAAGAAGAUUGAUGAA	Lcu.2RBY.Chr4:475749006-475756042	5	-1	1	22	1354	1374	UGAAGAGAAGAAGAUUGAUGAA	:: : .:.:::::::: :::::	UUAAAUAGUCUUCUUC-CUUCA	Cleavage		4
mtr-miR5227	UGAAGAGAAGAAGAUUGAUGAA	Lcu.2RBY.Chr4:475749006-475756042	5	-1	1	22	638	659	UGAAGAGAAGAAGAUUGAUGAA	..:. ::.:::: .::::.:	AAUGUUCAUUUUCUGUUCUUUA	Cleavage		4
gma-miR172k	UGAAUCUUGAUGAUGCUGCAU	Lcu.2RBY.Chr4:218966545-219024978	4.5	-1	1	21	9159	9179	UGAAUCUUGAUGAUGCUGCAU	::: . ::::::: ::::.	CAGCAUUCUCAUCAACAUUCG	Cleavage		4
gma-miR172k	UGAAUCUUGAUGAUGCUGCAU	Lcu.2RBY.Chr4:218966545-219024978	5	-1	1	21	3043	3063	UGAAUCUUGAUGAUGCUGCAU	::::::: : .:::.:::	CAGCAGCAUGACUAAGGUUCU	Translation		4
gma-miR172k	UGAAUCUUGAUGAUGCUGCAU	Lcu.2RBY.Chr4:218966545-219024978	5	-1	1	21	37155	37175	UGAAUCUUGAUGAUGCUGCAU	:. :::.:::.:::::.	GAACGACAUUAUCGAGAUUUC	Cleavage		4
gma-miR172k	UGAAUCUUGAUGAUGCUGCAU	Lcu.2RBY.Chr4:218966545-219024978	5	-1	1	21	48470	48490	UGAAUCUUGAUGAUGCUGCAU	:: : .:::::::. ::::.	UUGAAUUAUCAUCAGUAUUCG	Cleavage		4
bdi-miR7736-3p	UGACAUAUCUGAUGGUAAAGG	Lcu.2RBY.Chr4:218966545-219024978	4	-1	1	21	34002	34022	UGACAUAUCUGAUGGUAAAGG	:::.:::. ::::::::.	GUAUUAUCAUUCGAUAUGUCG	Translation		4
bdi-miR7736-3p	UGACAUAUCUGAUGGUAAAGG	Lcu.2RBY.Chr4:218966545-219024978	4	-1	1	21	39746	39766	UGACAUAUCUGAUGGUAAAGG	:::.:::. ::::::::.	GUAUUAUCAUUCGAUAUGUCG	Translation		4
bdi-miR7736-3p	UGACAUAUCUGAUGGUAAAGG	Lcu.2RBY.Chr4:218966545-219024978	4.5	-1	1	21	45918	45938	UGACAUAUCUGAUGGUAAAGG	:::.:::. ::::::::	GUAUUAUCAUUCGAUAUGUCU	Translation		4
bdi-miR7736-3p	UGACAUAUCUGAUGGUAAAGG	Lcu.2RBY.Chr4:218966545-219024978	5	-1	1	21	38706	38726	UGACAUAUCUGAUGGUAAAGG	:::.: ::.:::.::::	GAAUUAUCUUCGGAUGUGUCU	Cleavage		4
ptc-miR478f	UGACAUGUCUUCUAUUUUUAGGGA	Lcu.2RBY.Chr5:37183597-37189152	4	-1	1	24	3143	3166	UGACAUGUCUUCUAUUUUUAGGGA	.:.::.:.: : ::::.::::::	AUCUUAGAGAAAUAAGAUAUGUCA	Cleavage		4
ptc-miR478f	UGACAUGUCUUCUAUUUUUAGGGA	Lcu.2RBY.Chr5:37183597-37189152	4	-1	1	24	3451	3474	UGACAUGUCUUCUAUUUUUAGGGA	.:.::.:.: : ::::.::::::	GUCUUAGAGAAAUAAGAUAUGUCA	Cleavage		4
ptc-miR478f	UGACAUGUCUUCUAUUUUUAGGGA	Lcu.2RBY.Chr5:37183597-37189152	4	-1	1	24	3802	3825	UGACAUGUCUUCUAUUUUUAGGGA	.:.::.:.: : ::::.::::::	AUCUUAGAGAAAUAAGAUAUGUCA	Cleavage		4
ptc-miR478f	UGACAUGUCUUCUAUUUUUAGGGA	Lcu.2RBY.Chr5:37183597-37189152	4	-1	1	24	4198	4221	UGACAUGUCUUCUAUUUUUAGGGA	.:.::.:.: : ::::.::::::	AUCUUAGAGAAAUAAGAUAUGUCA	Cleavage		4
ptc-miR478d	UGACAUGUCUUCUAUUUUUAGUAA	Lcu.2RBY.Chr5:37183597-37189152	4	-1	1	24	3143	3166	UGACAUGUCUUCUAUUUUUAGUAA	: .::.:.: : ::::.::::::	AUCUUAGAGAAAUAAGAUAUGUCA	Cleavage		4
ptc-miR478d	UGACAUGUCUUCUAUUUUUAGUAA	Lcu.2RBY.Chr5:37183597-37189152	4	-1	1	24	3451	3474	UGACAUGUCUUCUAUUUUUAGUAA	: .::.:.: : ::::.::::::	GUCUUAGAGAAAUAAGAUAUGUCA	Cleavage		4
ptc-miR478d	UGACAUGUCUUCUAUUUUUAGUAA	Lcu.2RBY.Chr5:37183597-37189152	4	-1	1	24	3802	3825	UGACAUGUCUUCUAUUUUUAGUAA	: .::.:.: : ::::.::::::	AUCUUAGAGAAAUAAGAUAUGUCA	Cleavage		4
ptc-miR478d	UGACAUGUCUUCUAUUUUUAGUAA	Lcu.2RBY.Chr5:37183597-37189152	4	-1	1	24	4198	4221	UGACAUGUCUUCUAUUUUUAGUAA	: .::.:.: : ::::.::::::	AUCUUAGAGAAAUAAGAUAUGUCA	Cleavage		4
ptc-miR478a	UGACGUGUCUUCUAUUUUUAGGGA	Lcu.2RBY.Chr5:37183597-37189152	4.5	-1	1	24	3143	3166	UGACGUGUCUUCUAUUUUUAGGGA	.:.::.:.: : ::::.:.::::	AUCUUAGAGAAAUAAGAUAUGUCA	Cleavage		4
ptc-miR478a	UGACGUGUCUUCUAUUUUUAGGGA	Lcu.2RBY.Chr5:37183597-37189152	4.5	-1	1	24	3451	3474	UGACGUGUCUUCUAUUUUUAGGGA	.:.::.:.: : ::::.:.::::	GUCUUAGAGAAAUAAGAUAUGUCA	Cleavage		4
ptc-miR478a	UGACGUGUCUUCUAUUUUUAGGGA	Lcu.2RBY.Chr5:37183597-37189152	4.5	-1	1	24	3802	3825	UGACGUGUCUUCUAUUUUUAGGGA	.:.::.:.: : ::::.:.::::	AUCUUAGAGAAAUAAGAUAUGUCA	Cleavage		4
ptc-miR478a	UGACGUGUCUUCUAUUUUUAGGGA	Lcu.2RBY.Chr5:37183597-37189152	4.5	-1	1	24	4198	4221	UGACGUGUCUUCUAUUUUUAGGGA	.:.::.:.: : ::::.:.::::	AUCUUAGAGAAAUAAGAUAUGUCA	Cleavage		4
ptc-miR478b	UGACGUGUCUUCUAUUUUUAGGGA	Lcu.2RBY.Chr5:37183597-37189152	4.5	-1	1	24	3143	3166	UGACGUGUCUUCUAUUUUUAGGGA	.:.::.:.: : ::::.:.::::	AUCUUAGAGAAAUAAGAUAUGUCA	Cleavage		4
ptc-miR478b	UGACGUGUCUUCUAUUUUUAGGGA	Lcu.2RBY.Chr5:37183597-37189152	4.5	-1	1	24	3451	3474	UGACGUGUCUUCUAUUUUUAGGGA	.:.::.:.: : ::::.:.::::	GUCUUAGAGAAAUAAGAUAUGUCA	Cleavage		4
ptc-miR478b	UGACGUGUCUUCUAUUUUUAGGGA	Lcu.2RBY.Chr5:37183597-37189152	4.5	-1	1	24	3802	3825	UGACGUGUCUUCUAUUUUUAGGGA	.:.::.:.: : ::::.:.::::	AUCUUAGAGAAAUAAGAUAUGUCA	Cleavage		4
ptc-miR478b	UGACGUGUCUUCUAUUUUUAGGGA	Lcu.2RBY.Chr5:37183597-37189152	4.5	-1	1	24	4198	4221	UGACGUGUCUUCUAUUUUUAGGGA	.:.::.:.: : ::::.:.::::	AUCUUAGAGAAAUAAGAUAUGUCA	Cleavage		4
ptc-miR478c	UGACGUGUCUUCUAUUUUUAGGGA	Lcu.2RBY.Chr5:37183597-37189152	4.5	-1	1	24	3143	3166	UGACGUGUCUUCUAUUUUUAGGGA	.:.::.:.: : ::::.:.::::	AUCUUAGAGAAAUAAGAUAUGUCA	Cleavage		4
ptc-miR478c	UGACGUGUCUUCUAUUUUUAGGGA	Lcu.2RBY.Chr5:37183597-37189152	4.5	-1	1	24	3451	3474	UGACGUGUCUUCUAUUUUUAGGGA	.:.::.:.: : ::::.:.::::	GUCUUAGAGAAAUAAGAUAUGUCA	Cleavage		4
ptc-miR478c	UGACGUGUCUUCUAUUUUUAGGGA	Lcu.2RBY.Chr5:37183597-37189152	4.5	-1	1	24	3802	3825	UGACGUGUCUUCUAUUUUUAGGGA	.:.::.:.: : ::::.:.::::	AUCUUAGAGAAAUAAGAUAUGUCA	Cleavage		4
ptc-miR478c	UGACGUGUCUUCUAUUUUUAGGGA	Lcu.2RBY.Chr5:37183597-37189152	4.5	-1	1	24	4198	4221	UGACGUGUCUUCUAUUUUUAGGGA	.:.::.:.: : ::::.:.::::	AUCUUAGAGAAAUAAGAUAUGUCA	Cleavage		4
ath-miR5021	UGAGAAGAAGAAGAAGAAAA	Lcu.2RBY.Chr5:192529254-192535255	3.5	-1	1	20	507	526	UGAGAAGAAGAAGAAGAAAA	:: ::::.::.:::::.::	UUCUCUUUUUUUUCUUUUCU	Cleavage		4
ath-miR5021	UGAGAAGAAGAAGAAGAAAA	Lcu.2RBY.Chr5:192529254-192535255	4.5	-1	1	20	5071	5090	UGAGAAGAAGAAGAAGAAAA	::::.::: :.::.::.::	UUUUUUUCAUUUUUUUUUCU	Cleavage		4
ath-miR5021	UGAGAAGAAGAAGAAGAAAA	Lcu.2RBY.Chr5:192529254-192535255	5	-1	1	20	2907	2925	UGAGAAGAAGAAGAAGAAAA	::::::: :: :::::::.:	UUUUCUUGUU-UUCUUCUUA	Translation		4
ath-miR5021	UGAGAAGAAGAAGAAGAAAA	Lcu.2RBY.Chr5:192529254-192535255	5	-1	1	20	2132	2151	UGAGAAGAAGAAGAAGAAAA	::: :.:::: .::::.:	ACUUCCUUUUCUGUUUCUUA	Cleavage		4
cca-miR6108a	UGAGAAGCGUAAGAAGGGAUC	Lcu.2RBY.Chr4:218966545-219024978	3.5	-1	1	21	5454	5474	UGAGAAGCGUAAGAAGGGAUC	:::...::.::..::::.:::	GAUUUUUUUUUGUGCUUUUCA	Cleavage		4
cca-miR6108b	UGAGAAGCGUAAGAAGGGAUC	Lcu.2RBY.Chr4:218966545-219024978	3.5	-1	1	21	5454	5474	UGAGAAGCGUAAGAAGGGAUC	:::...::.::..::::.:::	GAUUUUUUUUUGUGCUUUUCA	Cleavage		4
cca-miR6108g	UGAGAAGCGUAAGAAGGGAUC	Lcu.2RBY.Chr4:218966545-219024978	3.5	-1	1	21	5454	5474	UGAGAAGCGUAAGAAGGGAUC	:::...::.::..::::.:::	GAUUUUUUUUUGUGCUUUUCA	Cleavage		4
cca-miR6108a	UGAGAAGCGUAAGAAGGGAUC	Lcu.2RBY.Chr4:218966545-219024978	5	-1	1	21	53503	53522	UGAGAAGCGUAAGAAGGGAUC	::: ::: :::.:.::::::	AAUCGCUU-UUAUGUUUCUCA	Cleavage		4
cca-miR6108a	UGAGAAGCGUAAGAAGGGAUC	Lcu.2RBY.Chr4:218966545-219024978	5	-1	1	21	58086	58106	UGAGAAGCGUAAGAAGGGAUC	::.::::: . :::::::	ACUCUCUUCUCGGGCUUCUCU	Translation		4
cca-miR6108a	UGAGAAGCGUAAGAAGGGAUC	Lcu.2RBY.Chr4:218966545-219024978	5	-1	1	21	10825	10845	UGAGAAGCGUAAGAAGGGAUC	::.:::.:: : :::.:.:	UUUCUCUUUUUCCCCUUUUUA	Translation		4
cca-miR6108b	UGAGAAGCGUAAGAAGGGAUC	Lcu.2RBY.Chr4:218966545-219024978	5	-1	1	21	53503	53522	UGAGAAGCGUAAGAAGGGAUC	::: ::: :::.:.::::::	AAUCGCUU-UUAUGUUUCUCA	Cleavage		4
cca-miR6108b	UGAGAAGCGUAAGAAGGGAUC	Lcu.2RBY.Chr4:218966545-219024978	5	-1	1	21	58086	58106	UGAGAAGCGUAAGAAGGGAUC	::.::::: . :::::::	ACUCUCUUCUCGGGCUUCUCU	Translation		4
cca-miR6108b	UGAGAAGCGUAAGAAGGGAUC	Lcu.2RBY.Chr4:218966545-219024978	5	-1	1	21	10825	10845	UGAGAAGCGUAAGAAGGGAUC	::.:::.:: : :::.:.:	UUUCUCUUUUUCCCCUUUUUA	Translation		4
cca-miR6108g	UGAGAAGCGUAAGAAGGGAUC	Lcu.2RBY.Chr4:218966545-219024978	5	-1	1	21	53503	53522	UGAGAAGCGUAAGAAGGGAUC	::: ::: :::.:.::::::	AAUCGCUU-UUAUGUUUCUCA	Cleavage		4
cca-miR6108g	UGAGAAGCGUAAGAAGGGAUC	Lcu.2RBY.Chr4:218966545-219024978	5	-1	1	21	58086	58106	UGAGAAGCGUAAGAAGGGAUC	::.::::: . :::::::	ACUCUCUUCUCGGGCUUCUCU	Translation		4
cca-miR6108g	UGAGAAGCGUAAGAAGGGAUC	Lcu.2RBY.Chr4:218966545-219024978	5	-1	1	21	10825	10845	UGAGAAGCGUAAGAAGGGAUC	::.:::.:: : :::.:.:	UUUCUCUUUUUCCCCUUUUUA	Translation		4
aly-miR774b-5p	UGAGAUGAAGAUUUGGAUGAC	Lcu.2RBY.Chr4:218966545-219024978	4.5	-1	1	21	4352	4372	UGAGAUGAAGAUUUGGAUGAC	:.::..::.:.:::::.:.	AUUAUUUAAGUUUUCAUUUUU	Cleavage		4
aly-miR774b-5p	UGAGAUGAAGAUUUGGAUGAC	Lcu.2RBY.Chr4:218966545-219024978	5	-1	1	21	16571	16591	UGAGAUGAAGAUUUGGAUGAC	:: :::::.::..:.::	UGAAUGCAAAUUUUUGUUUCC	Cleavage		4
aly-miR774b-5p	UGAGAUGAAGAUUUGGAUGAC	Lcu.2RBY.Chr4:218966545-219024978	5	-1	1	21	6561	6581	UGAGAUGAAGAUUUGGAUGAC	::::. :::: ::::: .:	AACAUCUUAAUCAUCAUCAUA	Cleavage		4
aly-miR774b-5p	UGAGAUGAAGAUUUGGAUGAC	Lcu.2RBY.Chr4:218966545-219024978	5	-1	1	21	9899	9919	UGAGAUGAAGAUUUGGAUGAC	::::. :::: ::::: .:	AGCAUCUUAAUCAUCAUCAUA	Cleavage		4
osa-miR5148a	UGAGGGGUAGAAAUGUCAUAUCAU	Lcu.2RBY.Chr7:474327216-474368813	4.5	-1	1	24	39714	39737	UGAGGGGUAGAAAUGUCAUAUCAU	: :: ::: ::.:..:.::::	GGUACAUUACAAUUUUGUCUCUCA	Cleavage		4
osa-miR5148b	UGAGGGGUAGAAAUGUCAUAUCAU	Lcu.2RBY.Chr7:474327216-474368813	4.5	-1	1	24	39714	39737	UGAGGGGUAGAAAUGUCAUAUCAU	: :: ::: ::.:..:.::::	GGUACAUUACAAUUUUGUCUCUCA	Cleavage		4
osa-miR5148c	UGAGGGGUAGAAAUGUCAUAUCAU	Lcu.2RBY.Chr7:474327216-474368813	4.5	-1	1	24	39714	39737	UGAGGGGUAGAAAUGUCAUAUCAU	: :: ::: ::.:..:.::::	GGUACAUUACAAUUUUGUCUCUCA	Cleavage		4
osa-miR5148a	UGAGGGGUAGAAAUGUCAUAUCAU	Lcu.2RBY.Chr7:474327216-474368813	5	-1	1	24	33209	33232	UGAGGGGUAGAAAUGUCAUAUCAU	::.::: ::::.:.:::	UUCAGUUGGCAUCUCUAUCUCUCU	Cleavage		4
osa-miR5148a	UGAGGGGUAGAAAUGUCAUAUCAU	Lcu.2RBY.Chr7:474327216-474368813	5	-1	1	24	26400	26422	UGAGGGGUAGAAAUGUCAUAUCAU	: .:::. :::: ::::.:::	UCUAAGUGAU-UUUCCACCCUUCA	Cleavage		4
osa-miR5148a	UGAGGGGUAGAAAUGUCAUAUCAU	Lcu.2RBY.Chr7:474327216-474368813	5	-1	1	24	33678	33700	UGAGGGGUAGAAAUGUCAUAUCAU	: .:::. :::: ::::.:::	UCUAAGUGAU-UUUCCACCCUUCA	Cleavage		4
osa-miR5148b	UGAGGGGUAGAAAUGUCAUAUCAU	Lcu.2RBY.Chr7:474327216-474368813	5	-1	1	24	33209	33232	UGAGGGGUAGAAAUGUCAUAUCAU	::.::: ::::.:.:::	UUCAGUUGGCAUCUCUAUCUCUCU	Cleavage		4
osa-miR5148b	UGAGGGGUAGAAAUGUCAUAUCAU	Lcu.2RBY.Chr7:474327216-474368813	5	-1	1	24	26400	26422	UGAGGGGUAGAAAUGUCAUAUCAU	: .:::. :::: ::::.:::	UCUAAGUGAU-UUUCCACCCUUCA	Cleavage		4
osa-miR5148b	UGAGGGGUAGAAAUGUCAUAUCAU	Lcu.2RBY.Chr7:474327216-474368813	5	-1	1	24	33678	33700	UGAGGGGUAGAAAUGUCAUAUCAU	: .:::. :::: ::::.:::	UCUAAGUGAU-UUUCCACCCUUCA	Cleavage		4
osa-miR5148c	UGAGGGGUAGAAAUGUCAUAUCAU	Lcu.2RBY.Chr7:474327216-474368813	5	-1	1	24	33209	33232	UGAGGGGUAGAAAUGUCAUAUCAU	::.::: ::::.:.:::	UUCAGUUGGCAUCUCUAUCUCUCU	Cleavage		4
osa-miR5148c	UGAGGGGUAGAAAUGUCAUAUCAU	Lcu.2RBY.Chr7:474327216-474368813	5	-1	1	24	26400	26422	UGAGGGGUAGAAAUGUCAUAUCAU	: .:::. :::: ::::.:::	UCUAAGUGAU-UUUCCACCCUUCA	Cleavage		4
osa-miR5148c	UGAGGGGUAGAAAUGUCAUAUCAU	Lcu.2RBY.Chr7:474327216-474368813	5	-1	1	24	33678	33700	UGAGGGGUAGAAAUGUCAUAUCAU	: .:::. :::: ::::.:::	UCUAAGUGAU-UUUCCACCCUUCA	Cleavage		4
vvi-miR3630-5p	UGCAAGUGACGAUAUCAGACA	Lcu.2RBY.Chr4:218966545-219024978	4.5	-1	1	21	18846	18866	UGCAAGUGACGAUAUCAGACA	.::::::.::..:::: :	GAGUUGAUAUUGUUGCUUGAA	Cleavage		4
vvi-miR3630-5p	UGCAAGUGACGAUAUCAGACA	Lcu.2RBY.Chr4:218966545-219024978	5	-1	1	21	36685	36705	UGCAAGUGACGAUAUCAGACA	::: ::::.::: ...:::.:	UGUAUGAUGUCGGUGUUUGUA	Cleavage		4
vvi-miR3630-5p	UGCAAGUGACGAUAUCAGACA	Lcu.2RBY.Chr4:218966545-219024978	5	-1	1	21	182	202	UGCAAGUGACGAUAUCAGACA	:::::.:. :::::: ::	CUCCUGAUGUUUUCACUUACA	Translation		4
vvi-miR3630-5p	UGCAAGUGACGAUAUCAGACA	Lcu.2RBY.Chr4:218966545-219024978	5	-1	1	21	30282	30302	UGCAAGUGACGAUAUCAGACA	:. :::::.::.:: :::	GAUUGGAUAUUGUUACAUGCU	Cleavage		4
tae-miR9778	UGCAUCAUCUCGAACUCGUCG	Lcu.2RBY.Chr6:116449652-116462261	5	-1	1	21	6656	6675	UGCAUCAUCUCGAACUCGUCG	:::: : ::::: .:::::::	CGACUA-UUCGACGUGAUGCA	Cleavage		4
tae-miR9778	UGCAUCAUCUCGAACUCGUCG	Lcu.2RBY.Chr6:116449652-116462261	5	-1	1	21	6741	6760	UGCAUCAUCUCGAACUCGUCG	:::: : ::::: .:::::::	CGACUA-UUCGACGUGAUGCA	Cleavage		4
tae-miR9778	UGCAUCAUCUCGAACUCGUCG	Lcu.2RBY.Chr6:116449652-116462261	5	-1	1	21	6883	6902	UGCAUCAUCUCGAACUCGUCG	:::: : ::::: .:::::::	CGACUA-UUCGACGUGAUGCA	Cleavage		4
tae-miR9778	UGCAUCAUCUCGAACUCGUCG	Lcu.2RBY.Chr6:116449652-116462261	5	-1	1	21	6514	6533	UGCAUCAUCUCGAACUCGUCG	.::: : ::::: .:::::::	UGACUA-UUCGACGUGAUGCA	Cleavage		4
gma-miR9752	UGCUUCUUCUUUUCCCUGUUU	Lcu.2RBY.Chr7:474327216-474368813	4.5	-1	1	21	10608	10628	UGCUUCUUCUUUUCCCUGUUU	...:: :::..:: :::.:::	GGGCAAGGAGGAGCAGAGGCA	Cleavage		4
gma-miR9752	UGCUUCUUCUUUUCCCUGUUU	Lcu.2RBY.Chr7:474327216-474368813	5	-1	1	21	27418	27438	UGCUUCUUCUUUUCCCUGUUU	:.:. :::::: .:::::.:	AGAUCUGGAAAAAGAGAAGUA	Cleavage		4
gma-miR9752	UGCUUCUUCUUUUCCCUGUUU	Lcu.2RBY.Chr7:474327216-474368813	5	-1	1	21	25970	25990	UGCUUCUUCUUUUCCCUGUUU	: :: : :.::::::::: :	UAUCAAGAAGAAGAAGAAGAA	Cleavage		4
gma-miR9752	UGCUUCUUCUUUUCCCUGUUU	Lcu.2RBY.Chr7:474327216-474368813	5	-1	1	21	33249	33269	UGCUUCUUCUUUUCCCUGUUU	: :: : :.::::::::: :	UAUCAAGAAGAAGAAGAAGAA	Cleavage		4
mtr-miR5760	UGCUUUAAGGAUAUUUGUUAAGGA	Lcu.2RBY.Chr7:474327216-474368813	4	-1	1	24	25113	25136	UGCUUUAAGGAUAUUUGUUAAGGA	:: : :..: :::..::::::::	UCGUAAGUAUUUAUUUUUAAAGCA	Cleavage		4
mtr-miR5760	UGCUUUAAGGAUAUUUGUUAAGGA	Lcu.2RBY.Chr7:474327216-474368813	4	-1	1	24	32405	32428	UGCUUUAAGGAUAUUUGUUAAGGA	:: : :..: :::..::::::::	UCGUAAGUAUUUAUUUUUAAAGCA	Cleavage		4
mtr-miR5760	UGCUUUAAGGAUAUUUGUUAAGGA	Lcu.2RBY.Chr7:474327216-474368813	5	-1	1	24	27898	27920	UGCUUUAAGGAUAUUUGUUAAGGA	::.: ::::::.:::.::: :	GUGUUGA-AAAUAUUCUUGAAGAA	Cleavage		4
mtr-miR5760	UGCUUUAAGGAUAUUUGUUAAGGA	Lcu.2RBY.Chr7:474327216-474368813	5	-1	1	24	1390	1413	UGCUUUAAGGAUAUUUGUUAAGGA	::.::::: ..::::: .:	CAUGAAAUAAAUAGUUUUAAAAUA	Translation		4
osa-miR1850.1	UGGAAAGUUGGGAGAUUGGGG	Lcu.2RBY.Chr7:474327216-474368813	4	-1	1	21	6274	6293	UGGAAAGUUGGGAGAUUGGGG	:::::: ::::::.::: ::	ACCCAAU-UCCCAAUUUUACA	Cleavage		4
osa-miR1850.1	UGGAAAGUUGGGAGAUUGGGG	Lcu.2RBY.Chr7:474327216-474368813	4.5	-1	1	21	2704	2724	UGGAAAGUUGGGAGAUUGGGG	...:::: :::: ..:::.::	UUUCAAUAUCCCUGUUUUUCA	Cleavage		4
osa-miR1850.1	UGGAAAGUUGGGAGAUUGGGG	Lcu.2RBY.Chr7:3938553-3952717	4.5	-1	1	21	3108	3128	UGGAAAGUUGGGAGAUUGGGG	.: ::: :.::::.:::.::	UCACAAAAUUCCAAUUUUUCA	Cleavage		4
osa-miR1850.1	UGGAAAGUUGGGAGAUUGGGG	Lcu.2RBY.Chr7:474327216-474368813	5	-1	1	21	12053	12073	UGGAAAGUUGGGAGAUUGGGG	:::::: :.:.:::.::	AUUAAAUCUCGCGAUUUUUCA	Translation		4
osa-miR1850.1	UGGAAAGUUGGGAGAUUGGGG	Lcu.2RBY.Chr7:474327216-474368813	5	-1	1	21	13591	13611	UGGAAAGUUGGGAGAUUGGGG	...:: :::...::.:::...	UUUCAUUCUUUUAAUUUUUUG	Cleavage		4
osa-miR1850.1	UGGAAAGUUGGGAGAUUGGGG	Lcu.2RBY.Chr7:3938553-3952717	5	-1	1	21	2875	2895	UGGAAAGUUGGGAGAUUGGGG	:: :.:::.::::::::. :	CCAGAGUCUUCCAACUUUUGA	Cleavage		4
osa-miR1850.1	UGGAAAGUUGGGAGAUUGGGG	Lcu.2RBY.Chr7:3938553-3952717	5	-1	1	21	4656	4676	UGGAAAGUUGGGAGAUUGGGG	....:. ::.:.::.:::..:	UUUUAGCCUUCUAAUUUUUUA	Cleavage		4
osa-miR1850.1	UGGAAAGUUGGGAGAUUGGGG	Lcu.2RBY.Chr7:3938553-3952717	5	-1	1	21	4974	4994	UGGAAAGUUGGGAGAUUGGGG	...::: ::.:.::. ::.::	UUUCAAGCUUCUAAUCUUUCA	Cleavage		4
ath-miR5641	UGGAAGAAGAUGAUAGAAUUA	Lcu.2RBY.Chr5:450611568-450619528	2.5	-1	1	21	367	387	UGGAAGAAGAUGAUAGAAUUA	:::: ::.::::::::::	GCAUUCGAUUAUCUUCUUCCU	Cleavage		4
ath-miR5641	UGGAAGAAGAUGAUAGAAUUA	Lcu.2RBY.Chr5:450611568-450619528	4	-1	1	21	2211	2231	UGGAAGAAGAUGAUAGAAUUA	::: :::::.::::: ::	UUCUUCAAUCAUUUUCUUACA	Cleavage		4
ath-miR5641	UGGAAGAAGAUGAUAGAAUUA	Lcu.2RBY.Chr5:450611568-450619528	4	-1	1	21	222	241	UGGAAGAAGAUGAUAGAAUUA	.::::: :.::.::.::.::	CGAUUCU-UUAUUUUUUUUCA	Cleavage		4
ath-miR5641	UGGAAGAAGAUGAUAGAAUUA	Lcu.2RBY.Chr5:450611568-450619528	4.5	-1	1	21	6221	6241	UGGAAGAAGAUGAUAGAAUUA	:::::::::.::: : ::	UUCUUCUAUCAUUUUCAUACA	Cleavage		4
ath-miR5641	UGGAAGAAGAUGAUAGAAUUA	Lcu.2RBY.Chr7:474327216-474368813	4.5	-1	1	21	14089	14109	UGGAAGAAGAUGAUAGAAUUA	::::: :.::.::.::..	GUAUUCUCUUAUUUUUUUUUC	Cleavage		4
ath-miR5641	UGGAAGAAGAUGAUAGAAUUA	Lcu.2RBY.Chr7:474327216-474368813	5	-1	1	21	36953	36973	UGGAAGAAGAUGAUAGAAUUA	:.::::: :: ::::.::..	UGAUUCUUUCCUCUUUUUUUC	Translation		4
ath-miR5641	UGGAAGAAGAUGAUAGAAUUA	Lcu.2RBY.Chr7:474327216-474368813	5	-1	1	21	31647	31667	UGGAAGAAGAUGAUAGAAUUA	:.:: . :::::.::.::.:	UGAUAUCAUCAUUUUUUUUCU	Cleavage		4
ath-miR5641	UGGAAGAAGAUGAUAGAAUUA	Lcu.2RBY.Chr7:474327216-474368813	5	-1	1	21	39220	39240	UGGAAGAAGAUGAUAGAAUUA	: .:: ::: ::.:::: :::	UUGUUAUAUAAUUUUCUACCA	Cleavage		4
mtr-miR5298d	UGGAGAUGAUAUGAAGAUGAAAAA	Lcu.2RBY.Chr7:474327216-474368813	5	-1	1	24	22617	22640	UGGAGAUGAUAUGAAGAUGAAAAA	::: :: :::::.:..:.:::	CGUUUAAUAUUCAUGUUGUUUCCU	Cleavage		4
mtr-miR5298d	UGGAGAUGAUAUGAAGAUGAAAAA	Lcu.2RBY.Chr7:474327216-474368813	5	-1	1	24	38540	38563	UGGAGAUGAUAUGAAGAUGAAAAA	:: : .: :::.. :::.::::.:	UUGUGUAACUUUGAAUCGUCUCUA	Translation		4
mtr-miR5298d	UGGAGAUGAUAUGAAGAUGAAAAA	Lcu.2RBY.Chr7:474327216-474368813	5	-1	1	24	1596	1619	UGGAGAUGAUAUGAAGAUGAAAAA	:: : .: :::.. :::.::::.:	UUGUGUAACUUUGAAUCGUCUCUA	Translation		4
mtr-miR5298d	UGGAGAUGAUAUGAAGAUGAAAAA	Lcu.2RBY.Chr7:474327216-474368813	5	-1	1	24	12017	12039	UGGAGAUGAUAUGAAGAUGAAAAA	::: ::: : ::::::::: .::	GUUUGCAU-UACAUAUCAUCAUCA	Cleavage		4
osa-miR2094-5p	UGGCUGCUAGGCUCCUGGGUG	Lcu.2RBY.Chr4:218966545-219024978	5	-1	1	21	18675	18695	UGGCUGCUAGGCUCCUGGGUG	::. . ::::.:.:.::::.	GACUAGUGAGCUUGGUAGCCG	Cleavage		4
osa-miR2094-5p	UGGCUGCUAGGCUCCUGGGUG	Lcu.2RBY.Chr4:218966545-219024978	5	-1	1	21	25310	25330	UGGCUGCUAGGCUCCUGGGUG	::. . ::::.:.:.::::.	GACUAGUGAGCUUGGUAGCCG	Cleavage		4
osa-miR2094-5p	UGGCUGCUAGGCUCCUGGGUG	Lcu.2RBY.Chr4:218966545-219024978	5	-1	1	21	35274	35294	UGGCUGCUAGGCUCCUGGGUG	::. . ::::.:.:.::::.	GACUAGUGAGCUUGGUAGCCG	Cleavage		4
osa-miR2094-5p	UGGCUGCUAGGCUCCUGGGUG	Lcu.2RBY.Chr4:218966545-219024978	5	-1	1	21	41068	41088	UGGCUGCUAGGCUCCUGGGUG	::. . ::::.:.:.::::.	GACUAGUGAGCUUGGUAGCCG	Cleavage		4
gma-miR1525	UGGGUUAAUUAAGUUUUUAGU	Lcu.2RBY.Chr5:132934686-132958393	4.5	-1	1	21	10048	10068	UGGGUUAAUUAAGUUUUUAGU	:::....::::::.:....	GGUAAGGGUUUAAUUGAUUUG	Cleavage		4
gma-miR1525	UGGGUUAAUUAAGUUUUUAGU	Lcu.2RBY.Chr5:132934686-132958393	4.5	-1	1	21	15889	15909	UGGGUUAAUUAAGUUUUUAGU	: :::. :.::::::::. .:	AAUAAGUAUUUAAUUAAUAUA	Cleavage		4
gma-miR1525	UGGGUUAAUUAAGUUUUUAGU	Lcu.2RBY.Chr5:132934686-132958393	4.5	-1	1	21	22301	22321	UGGGUUAAUUAAGUUUUUAGU	: :::. :.::::::::. .:	AAUAAGUAUUUAAUUAAUAUA	Cleavage		4
gma-miR1525	UGGGUUAAUUAAGUUUUUAGU	Lcu.2RBY.Chr5:132934686-132958393	5	-1	1	21	9311	9331	UGGGUUAAUUAAGUUUUUAGU	:.:: :::::: ::..::	AAGAGAAUCUUAAUCAAUUCA	Cleavage		4
ppt-miR1046-3p	UGGUGAAAAAUAUGAAAAAUC	Lcu.2RBY.Chr7:474327216-474368813	4	-1	1	21	23684	23704	UGGUGAAAAAUAUGAAAAAUC	::::::::: :: ::.::.:	UAUUUUUCAUUUUCUUUACUA	Translation		4
ppt-miR1046-3p	UGGUGAAAAAUAUGAAAAAUC	Lcu.2RBY.Chr7:474327216-474368813	4.5	-1	1	21	18908	18928	UGGUGAAAAAUAUGAAAAAUC	::::::::: : ::.::..	AUUUUUUCAUAAUCUUUACUG	Translation		4
ppt-miR1046-3p	UGGUGAAAAAUAUGAAAAAUC	Lcu.2RBY.Chr7:474327216-474368813	5	-1	1	21	16697	16717	UGGUGAAAAAUAUGAAAAAUC	: :: ::::: ::::.:.::	GCUUAUUCAUUAUUUUUAUCA	Translation		4
ppt-miR1046-3p	UGGUGAAAAAUAUGAAAAAUC	Lcu.2RBY.Chr7:474327216-474368813	5	-1	1	21	21179	21199	UGGUGAAAAAUAUGAAAAAUC	::: : ::: ::::.:..:	AUUUUAUGAUAAUUUUUAUUA	Translation		4
gma-miR9742	UGUGUUGUUUGUUUUGUAGCA	Lcu.2RBY.Chr5:132934686-132958393	4.5	-1	1	21	14892	14912	UGUGUUGUUUGUUUUGUAGCA	: ..::::. ::::::::.	ACCAGUAAAAUCAACAACACG	Translation		4
gma-miR9742	UGUGUUGUUUGUUUUGUAGCA	Lcu.2RBY.Chr5:132934686-132958393	5	-1	1	21	2314	2334	UGUGUUGUUUGUUUUGUAGCA	:.:.:::..:::::....	CCAUGCGAAAUGAACAAUGUG	Cleavage		4
gma-miR9742	UGUGUUGUUUGUUUUGUAGCA	Lcu.2RBY.Chr5:132934686-132958393	5	-1	1	21	15196	15216	UGUGUUGUUUGUUUUGUAGCA	: ::.:::.:::: ::: :	AACAACGAAAUAAACUACAGA	Cleavage		4
gma-miR9742	UGUGUUGUUUGUU-UUGUAGCA	Lcu.2RBY.Chr5:132934686-132958393	4.5	-1	1	21	13791	13812	UGUGUUGUUUGUU-UUGUAGCA	: :::: :::::::::.:::	CUCCACAAUAACAAACAAUACA	Cleavage		4
gma-miR2108a	UUAAUGUGUUGUGUUUGUCGG	Lcu.2RBY.Chr4:218966545-219024978	4.5	-1	1	21	13018	13038	UUAAUGUGUUGUGUUUGUCGG	:.::::::::::: :: :	AAGGCAAACACAACAAAUCAU	Cleavage		4
gma-miR2108a	UUAAUGUGUUGUGUUUGUCGG	Lcu.2RBY.Chr4:218966545-219024978	4.5	-1	1	21	13088	13108	UUAAUGUGUUGUGUUUGUCGG	:.::::::::::: :: :	AAGGCAAACACAACAAAUCAU	Cleavage		4
gma-miR2108a	UUAAUGUGUUGUGUUUGUCGG	Lcu.2RBY.Chr4:218966545-219024978	5	-1	1	21	1622	1642	UUAAUGUGUUGUGUUUGUCGG	.: ::::. .::::::: ::	AUGUCAAAUUUAACACAUAAA	Cleavage		4
gma-miR2108a	UUAAUGUGUUGUGUUUGUCGG	Lcu.2RBY.Chr4:218966545-219024978	5	-1	1	21	12482	12502	UUAAUGUGUUGUGUUUGUCGG	: : ::.::::::::: :	AUAAGAUACGCAACACAUUUA	Cleavage		4
ptc-miR475c	UUACAAUGUCCAUUGAUUAAG	Lcu.2RBY.Chr4:218966545-219024978	2.5	-1	1	21	522	542	UUACAAUGUCCAUUGAUUAAG	:::: .:::::..::::::	UCUAAUGGAUGGAUGUUGUAA	Cleavage		4
ptc-miR475c	UUACAAUGUCCAUUGAUUAAG	Lcu.2RBY.Chr4:218966545-219024978	4.5	-1	1	21	312	332	UUACAAUGUCCAUUGAUUAAG	.::.::..::: ::: :::::	UUUGAUUGAUGCACAGUGUAA	Translation		4
ptc-miR475c	UUACAAUGUCCAUUGAUUAAG	Lcu.2RBY.Chr4:218966545-219024978	4.5	-1	1	21	5359	5378	UUACAAUGUCCAUUGAUUAAG	:::. ::::: :::::::::	AUUAGACAAUG-ACAUUGUAA	Translation		4
ptc-miR475c	UUACAAUGUCCAUUGAUUAAG	Lcu.2RBY.Chr4:218966545-219024978	5	-1	1	21	417	437	UUACAAUGUCCAUUGAUUAAG	:.::::::::.: ::::	GCUGAUCAAUGGGCUUUGUCG	Cleavage		4
aly-miR781-5p	UUAGAGUUUUCUGGAUACUUA	Lcu.2RBY.Chr5:132934686-132958393	4.5	-1	1	21	863	883	UUAGAGUUUUCUGGAUACUUA	::.:::::::.:.:::	ACGAAAUUCAGAAAAUUUUAA	Cleavage		4
ath-miR781a	UUAGAGUUUUCUGGAUACUUA	Lcu.2RBY.Chr5:132934686-132958393	4.5	-1	1	21	863	883	UUAGAGUUUUCUGGAUACUUA	::.:::::::.:.:::	ACGAAAUUCAGAAAAUUUUAA	Cleavage		4
ath-miR781b	UUAGAGUUUUCUGGAUACUUA	Lcu.2RBY.Chr5:132934686-132958393	4.5	-1	1	21	863	883	UUAGAGUUUUCUGGAUACUUA	::.:::::::.:.:::	ACGAAAUUCAGAAAAUUUUAA	Cleavage		4
aly-miR781-5p	UUAGAGUUUUCUGGAUACUUA	Lcu.2RBY.Chr5:132934686-132958393	5	-1	1	21	12504	12524	UUAGAGUUUUCUGGAUACUUA	:: ::::.: ::::: .:::	GAAAUAUCUAUAAAACCUUAA	Translation		4
aly-miR781-5p	UUAGAGUUUUCUGGAUACUUA	Lcu.2RBY.Chr5:132934686-132958393	5	-1	1	21	17566	17585	UUAGAGUUUUCUGGAUACUUA	:::: :.. :::::::::.:	GAAGU-UUUUGAAAACUCUGA	Cleavage		4
aly-miR781-5p	UUAGAGUUUUCUGGAUACUUA	Lcu.2RBY.Chr5:132934686-132958393	5	-1	1	21	20380	20400	UUAGAGUUUUCUGGAUACUUA	: :::. ::: :::: :.:::	UUAGUGACCAUAAAAGUUUAA	Translation		4
ath-miR781a	UUAGAGUUUUCUGGAUACUUA	Lcu.2RBY.Chr5:132934686-132958393	5	-1	1	21	12504	12524	UUAGAGUUUUCUGGAUACUUA	:: ::::.: ::::: .:::	GAAAUAUCUAUAAAACCUUAA	Translation		4
ath-miR781a	UUAGAGUUUUCUGGAUACUUA	Lcu.2RBY.Chr5:132934686-132958393	5	-1	1	21	17566	17585	UUAGAGUUUUCUGGAUACUUA	:::: :.. :::::::::.:	GAAGU-UUUUGAAAACUCUGA	Cleavage		4
ath-miR781a	UUAGAGUUUUCUGGAUACUUA	Lcu.2RBY.Chr5:132934686-132958393	5	-1	1	21	20380	20400	UUAGAGUUUUCUGGAUACUUA	: :::. ::: :::: :.:::	UUAGUGACCAUAAAAGUUUAA	Translation		4
ath-miR781b	UUAGAGUUUUCUGGAUACUUA	Lcu.2RBY.Chr5:132934686-132958393	5	-1	1	21	12504	12524	UUAGAGUUUUCUGGAUACUUA	:: ::::.: ::::: .:::	GAAAUAUCUAUAAAACCUUAA	Translation		4
ath-miR781b	UUAGAGUUUUCUGGAUACUUA	Lcu.2RBY.Chr5:132934686-132958393	5	-1	1	21	17566	17585	UUAGAGUUUUCUGGAUACUUA	:::: :.. :::::::::.:	GAAGU-UUUUGAAAACUCUGA	Cleavage		4
ath-miR781b	UUAGAGUUUUCUGGAUACUUA	Lcu.2RBY.Chr5:132934686-132958393	5	-1	1	21	20380	20400	UUAGAGUUUUCUGGAUACUUA	: :::. ::: :::: :.:::	UUAGUGACCAUAAAAGUUUAA	Translation		4
nta-miR827	UUAGAUGAACAUCAACAAACA	Lcu.2RBY.Chr4:218966545-219024978	3.5	-1	1	21	1382	1402	UUAGAUGAACAUCAACAAACA	::::::::::::.:::	AAAACGUUGAUGUUCAUUUAA	Cleavage		4
stu-miR827-3p	UUAGAUGAACAUCAACAAACA	Lcu.2RBY.Chr4:218966545-219024978	3.5	-1	1	21	1382	1402	UUAGAUGAACAUCAACAAACA	::::::::::::.:::	AAAACGUUGAUGUUCAUUUAA	Cleavage		4
nta-miR827	UUAGAUGAACAUCAACAAACA	Lcu.2RBY.Chr4:218966545-219024978	4	-1	1	21	51428	51448	UUAGAUGAACAUCAACAAACA	: : ::::: ::.::::::	AUUAUUUUGAUUUUUAUCUAA	Translation		4
stu-miR827-3p	UUAGAUGAACAUCAACAAACA	Lcu.2RBY.Chr4:218966545-219024978	4	-1	1	21	51428	51448	UUAGAUGAACAUCAACAAACA	: : ::::: ::.::::::	AUUAUUUUGAUUUUUAUCUAA	Translation		4
nta-miR827	UUAGAUGAACAUCAACAAACA	Lcu.2RBY.Chr4:218966545-219024978	5	-1	1	21	20733	20753	UUAGAUGAACAUCAACAAACA	: ::::.::::.: ::.:	AACUGGUUGGUGUUUAACUGA	Cleavage		4
nta-miR827	UUAGAUGAACAUCAACAAACA	Lcu.2RBY.Chr4:218966545-219024978	5	-1	1	21	32176	32196	UUAGAUGAACAUCAACAAACA	: ::: :::: ::.:.:.:	CUUCUGUAGAUGAUCGUUUGA	Cleavage		4
stu-miR827-3p	UUAGAUGAACAUCAACAAACA	Lcu.2RBY.Chr4:218966545-219024978	5	-1	1	21	20733	20753	UUAGAUGAACAUCAACAAACA	: ::::.::::.: ::.:	AACUGGUUGGUGUUUAACUGA	Cleavage		4
stu-miR827-3p	UUAGAUGAACAUCAACAAACA	Lcu.2RBY.Chr4:218966545-219024978	5	-1	1	21	32176	32196	UUAGAUGAACAUCAACAAACA	: ::: :::: ::.:.:.:	CUUCUGUAGAUGAUCGUUUGA	Cleavage		4
bdi-miR7717c-3p	UUAGUUGACUGAGAAAUAGACGGU	Lcu.2RBY.Chr4:218966545-219024978	4.5	-1	1	24	18960	18983	UUAGUUGACUGAGAAAUAGACGGU	::::::.:::: .::: :.	UACAACUAUUUUUCAGGUAACGAG	Cleavage		4
bdi-miR7717c-3p	UUAGUUGACUGAGAAAUAGACGGU	Lcu.2RBY.Chr4:218966545-219024978	4.5	-1	1	24	25598	25621	UUAGUUGACUGAGAAAUAGACGGU	::::::.:::: .::: :.	UACAACUAUUUUUCAGGUAACGAG	Cleavage		4
bdi-miR7717c-3p	UUAGUUGACUGAGAAAUAGACGGU	Lcu.2RBY.Chr4:218966545-219024978	5	-1	1	24	25802	25825	UUAGUUGACUGAGAAAUAGACGGU	: :: :.:..::..:.:::	UUAUACAAUAUUUUGGUUGAUUAA	Cleavage		4
bdi-miR7717c-3p	UUAGUUGACUGAGAAAUAGACGGU	Lcu.2RBY.Chr4:218966545-219024978	5	-1	1	24	19164	19187	UUAGUUGACUGAGAAAUAGACGGU	: :: :.:..::..:.:::	UUAUACAAUAUUUUGGUUGAUUAA	Cleavage		4
bra-miR9562-3p	UUAUUCACAACUGCAUAAUUC	Lcu.2RBY.Chr4:218966545-219024978	5	-1	1	21	18498	18518	UUAUUCACAACUGCAUAAUUC	:::::: :::::.::..	UAUGUAUGCAAUUGUGGAUGG	Translation		4
bra-miR9562-3p	UUAUUCACAACUGCAUAAUUC	Lcu.2RBY.Chr4:218966545-219024978	5	-1	1	21	25132	25152	UUAUUCACAACUGCAUAAUUC	:::::: :::::.::..	UAUGUAUGCAAUUGUGGAUGG	Translation		4
bra-miR9562-3p	UUAUUCACAACUGCAUAAUUC	Lcu.2RBY.Chr4:218966545-219024978	5	-1	1	21	26472	26492	UUAUUCACAACUGCAUAAUUC	.:::: . ::: :::::::	UUGUUAUUUUGUUAUGAAUAA	Cleavage		4
bra-miR9562-3p	UUAUUCACAACUGCAUAAUUC	Lcu.2RBY.Chr4:218966545-219024978	5	-1	1	21	25107	25127	UUAUUCACAACUGCAUAAUUC	: :: :: :::::::::::	GCAUAAUAAUGUUGUGAAUAA	Cleavage		4
esi-miR3454d-5p	UUCCAAGCUCCGACGGGAUGG	Lcu.2RBY.Chr1:20126119-20138212	5	-1	1	21	6026	6046	UUCCAAGCUCCGACGGGAUGG	::.::.: .::::::::	GACACCUGUUGCGGCUUGGAA	Translation		4
esi-miR3454d-5p	UUCCAAGCUCCGACGGGAUGG	Lcu.2RBY.Chr1:20126119-20138212	5	-1	1	21	6645	6665	UUCCAAGCUCCGACGGGAUGG	::.::.: .::::::::	GACACCUGUUGCGGCUUGGAA	Translation		4
esi-miR3454d-5p	UUCCAAGCUCCGACGGGAUGG	Lcu.2RBY.Chr1:20126119-20138212	5	-1	1	21	6712	6732	UUCCAAGCUCCGACGGGAUGG	::.::.: .::::::::	GACACCUGUUGUGGCUUGGAA	Translation		4
esi-miR3454d-5p	UUCCAAGCUCCGACGGGAUGG	Lcu.2RBY.Chr1:20126119-20138212	5	-1	1	21	6781	6801	UUCCAAGCUCCGACGGGAUGG	::.::.: .::::::::	GACACCUGUUGUGGCUUGGAA	Translation		4
esi-miR3454f-5p	UUCCAAGCUCCGACGGGAUGG	Lcu.2RBY.Chr1:20126119-20138212	5	-1	1	21	6026	6046	UUCCAAGCUCCGACGGGAUGG	::.::.: .::::::::	GACACCUGUUGCGGCUUGGAA	Translation		4
esi-miR3454f-5p	UUCCAAGCUCCGACGGGAUGG	Lcu.2RBY.Chr1:20126119-20138212	5	-1	1	21	6645	6665	UUCCAAGCUCCGACGGGAUGG	::.::.: .::::::::	GACACCUGUUGCGGCUUGGAA	Translation		4
esi-miR3454f-5p	UUCCAAGCUCCGACGGGAUGG	Lcu.2RBY.Chr1:20126119-20138212	5	-1	1	21	6712	6732	UUCCAAGCUCCGACGGGAUGG	::.::.: .::::::::	GACACCUGUUGUGGCUUGGAA	Translation		4
esi-miR3454f-5p	UUCCAAGCUCCGACGGGAUGG	Lcu.2RBY.Chr1:20126119-20138212	5	-1	1	21	6781	6801	UUCCAAGCUCCGACGGGAUGG	::.::.: .::::::::	GACACCUGUUGUGGCUUGGAA	Translation		4
gma-miR4400	UUCGGAAAAAUUCUGGAAGACGUC	Lcu.2RBY.Chr4:218966545-219024978	4.5	-1	1	24	348	371	UUCGGAAAAAUUCUGGAAGACGUC	.:::::. :::: ::::: :::	UUUGUCUUUGAGAAAUUUUCAGAA	Translation		4
gma-miR4400	UUCGGAAAAAUUCUGGAAGACGUC	Lcu.2RBY.Chr4:218966545-219024978	5	-1	1	24	21751	21774	UUCGGAAAAAUUCUGGAAGACGUC	:: :. ::.::::::.: ::	AAGUUCAUUGAGGAUUUUUUCUAA	Cleavage		4
gma-miR4400	UUCGGAAAAAUUCUGGAAGACGUC	Lcu.2RBY.Chr4:218966545-219024978	5	-1	1	24	17147	17170	UUCGGAAAAAUUCUGGAAGACGUC	:: ::. :::::::. :::	ACAAGCUGCCGAAAUUUUUUAGAA	Cleavage		4
gma-miR4400	UUCGGAAAAAUUCUGGAAGACGUC	Lcu.2RBY.Chr4:218966545-219024978	5	-1	1	24	48975	48998	UUCGGAAAAAUUCUGGAAGACGUC	: :: . ::: :::::::::	CGAUUAUUAUUGAAGUUUUCCGAA	Translation		4
bdi-miR5185a-5p	UUCUAGUUCAUUUUUCAAAUC	Lcu.2RBY.Chr4:218966545-219024978	4	-1	1	21	37060	37080	UUCUAGUUCAUUUUUCAAAUC	.:::: ::.: :::.::::.	UGUUUGUAAGAGGAAUUAGAG	Translation		4
bdi-miR5185a-5p	UUCUAGUUCAUUUUUCAAAUC	Lcu.2RBY.Chr4:218966545-219024978	4	-1	1	21	42895	42915	UUCUAGUUCAUUUUUCAAAUC	:::: :::. :::.::::.	UUUUUGUAAAGAGAAUUAGAG	Translation		4
bdi-miR5185b-5p	UUCUAGUUCAUUUUUCAAAUC	Lcu.2RBY.Chr4:218966545-219024978	4	-1	1	21	37060	37080	UUCUAGUUCAUUUUUCAAAUC	.:::: ::.: :::.::::.	UGUUUGUAAGAGGAAUUAGAG	Translation		4
bdi-miR5185b-5p	UUCUAGUUCAUUUUUCAAAUC	Lcu.2RBY.Chr4:218966545-219024978	4	-1	1	21	42895	42915	UUCUAGUUCAUUUUUCAAAUC	:::: :::. :::.::::.	UUUUUGUAAAGAGAAUUAGAG	Translation		4
bdi-miR5185c-5p	UUCUAGUUCAUUUUUCAAAUC	Lcu.2RBY.Chr4:218966545-219024978	4	-1	1	21	37060	37080	UUCUAGUUCAUUUUUCAAAUC	.:::: ::.: :::.::::.	UGUUUGUAAGAGGAAUUAGAG	Translation		4
bdi-miR5185c-5p	UUCUAGUUCAUUUUUCAAAUC	Lcu.2RBY.Chr4:218966545-219024978	4	-1	1	21	42895	42915	UUCUAGUUCAUUUUUCAAAUC	:::: :::. :::.::::.	UUUUUGUAAAGAGAAUUAGAG	Translation		4
bdi-miR5185d-5p	UUCUAGUUCAUUUUUCAAAUC	Lcu.2RBY.Chr4:218966545-219024978	4	-1	1	21	37060	37080	UUCUAGUUCAUUUUUCAAAUC	.:::: ::.: :::.::::.	UGUUUGUAAGAGGAAUUAGAG	Translation		4
bdi-miR5185d-5p	UUCUAGUUCAUUUUUCAAAUC	Lcu.2RBY.Chr4:218966545-219024978	4	-1	1	21	42895	42915	UUCUAGUUCAUUUUUCAAAUC	:::: :::. :::.::::.	UUUUUGUAAAGAGAAUUAGAG	Translation		4
bdi-miR5185e-5p	UUCUAGUUCAUUUUUCAAAUC	Lcu.2RBY.Chr4:218966545-219024978	4	-1	1	21	37060	37080	UUCUAGUUCAUUUUUCAAAUC	.:::: ::.: :::.::::.	UGUUUGUAAGAGGAAUUAGAG	Translation		4
bdi-miR5185e-5p	UUCUAGUUCAUUUUUCAAAUC	Lcu.2RBY.Chr4:218966545-219024978	4	-1	1	21	42895	42915	UUCUAGUUCAUUUUUCAAAUC	:::: :::. :::.::::.	UUUUUGUAAAGAGAAUUAGAG	Translation		4
bdi-miR5185f-5p	UUCUAGUUCAUUUUUCAAAUC	Lcu.2RBY.Chr4:218966545-219024978	4	-1	1	21	37060	37080	UUCUAGUUCAUUUUUCAAAUC	.:::: ::.: :::.::::.	UGUUUGUAAGAGGAAUUAGAG	Translation		4
bdi-miR5185f-5p	UUCUAGUUCAUUUUUCAAAUC	Lcu.2RBY.Chr4:218966545-219024978	4	-1	1	21	42895	42915	UUCUAGUUCAUUUUUCAAAUC	:::: :::. :::.::::.	UUUUUGUAAAGAGAAUUAGAG	Translation		4
bdi-miR5185g-5p	UUCUAGUUCAUUUUUCAAAUC	Lcu.2RBY.Chr4:218966545-219024978	4	-1	1	21	37060	37080	UUCUAGUUCAUUUUUCAAAUC	.:::: ::.: :::.::::.	UGUUUGUAAGAGGAAUUAGAG	Translation		4
bdi-miR5185g-5p	UUCUAGUUCAUUUUUCAAAUC	Lcu.2RBY.Chr4:218966545-219024978	4	-1	1	21	42895	42915	UUCUAGUUCAUUUUUCAAAUC	:::: :::. :::.::::.	UUUUUGUAAAGAGAAUUAGAG	Translation		4
bdi-miR5185h-5p	UUCUAGUUCAUUUUUCAAAUC	Lcu.2RBY.Chr4:218966545-219024978	4	-1	1	21	37060	37080	UUCUAGUUCAUUUUUCAAAUC	.:::: ::.: :::.::::.	UGUUUGUAAGAGGAAUUAGAG	Translation		4
bdi-miR5185h-5p	UUCUAGUUCAUUUUUCAAAUC	Lcu.2RBY.Chr4:218966545-219024978	4	-1	1	21	42895	42915	UUCUAGUUCAUUUUUCAAAUC	:::: :::. :::.::::.	UUUUUGUAAAGAGAAUUAGAG	Translation		4
bdi-miR5185i-5p	UUCUAGUUCAUUUUUCAAAUC	Lcu.2RBY.Chr4:218966545-219024978	4	-1	1	21	37060	37080	UUCUAGUUCAUUUUUCAAAUC	.:::: ::.: :::.::::.	UGUUUGUAAGAGGAAUUAGAG	Translation		4
bdi-miR5185i-5p	UUCUAGUUCAUUUUUCAAAUC	Lcu.2RBY.Chr4:218966545-219024978	4	-1	1	21	42895	42915	UUCUAGUUCAUUUUUCAAAUC	:::: :::. :::.::::.	UUUUUGUAAAGAGAAUUAGAG	Translation		4
bdi-miR5185j-5p	UUCUAGUUCAUUUUUCAAAUC	Lcu.2RBY.Chr4:218966545-219024978	4	-1	1	21	37060	37080	UUCUAGUUCAUUUUUCAAAUC	.:::: ::.: :::.::::.	UGUUUGUAAGAGGAAUUAGAG	Translation		4
bdi-miR5185j-5p	UUCUAGUUCAUUUUUCAAAUC	Lcu.2RBY.Chr4:218966545-219024978	4	-1	1	21	42895	42915	UUCUAGUUCAUUUUUCAAAUC	:::: :::. :::.::::.	UUUUUGUAAAGAGAAUUAGAG	Translation		4
bdi-miR5185k-5p	UUCUAGUUCAUUUUUCAAAUC	Lcu.2RBY.Chr4:218966545-219024978	4	-1	1	21	37060	37080	UUCUAGUUCAUUUUUCAAAUC	.:::: ::.: :::.::::.	UGUUUGUAAGAGGAAUUAGAG	Translation		4
bdi-miR5185k-5p	UUCUAGUUCAUUUUUCAAAUC	Lcu.2RBY.Chr4:218966545-219024978	4	-1	1	21	42895	42915	UUCUAGUUCAUUUUUCAAAUC	:::: :::. :::.::::.	UUUUUGUAAAGAGAAUUAGAG	Translation		4
bdi-miR5185a-5p	UUCUAGUUCAUUUUUCAAAUC	Lcu.2RBY.Chr4:218966545-219024978	4.5	-1	1	21	21070	21090	UUCUAGUUCAUUUUUCAAAUC	:: :::::.:.: :.::.:::	GAAUUGAAGAGUCAGCUGGAA	Cleavage		4
bdi-miR5185b-5p	UUCUAGUUCAUUUUUCAAAUC	Lcu.2RBY.Chr4:218966545-219024978	4.5	-1	1	21	21070	21090	UUCUAGUUCAUUUUUCAAAUC	:: :::::.:.: :.::.:::	GAAUUGAAGAGUCAGCUGGAA	Cleavage		4
bdi-miR5185c-5p	UUCUAGUUCAUUUUUCAAAUC	Lcu.2RBY.Chr4:218966545-219024978	4.5	-1	1	21	21070	21090	UUCUAGUUCAUUUUUCAAAUC	:: :::::.:.: :.::.:::	GAAUUGAAGAGUCAGCUGGAA	Cleavage		4
bdi-miR5185d-5p	UUCUAGUUCAUUUUUCAAAUC	Lcu.2RBY.Chr4:218966545-219024978	4.5	-1	1	21	21070	21090	UUCUAGUUCAUUUUUCAAAUC	:: :::::.:.: :.::.:::	GAAUUGAAGAGUCAGCUGGAA	Cleavage		4
bdi-miR5185e-5p	UUCUAGUUCAUUUUUCAAAUC	Lcu.2RBY.Chr4:218966545-219024978	4.5	-1	1	21	21070	21090	UUCUAGUUCAUUUUUCAAAUC	:: :::::.:.: :.::.:::	GAAUUGAAGAGUCAGCUGGAA	Cleavage		4
bdi-miR5185f-5p	UUCUAGUUCAUUUUUCAAAUC	Lcu.2RBY.Chr4:218966545-219024978	4.5	-1	1	21	21070	21090	UUCUAGUUCAUUUUUCAAAUC	:: :::::.:.: :.::.:::	GAAUUGAAGAGUCAGCUGGAA	Cleavage		4
bdi-miR5185g-5p	UUCUAGUUCAUUUUUCAAAUC	Lcu.2RBY.Chr4:218966545-219024978	4.5	-1	1	21	21070	21090	UUCUAGUUCAUUUUUCAAAUC	:: :::::.:.: :.::.:::	GAAUUGAAGAGUCAGCUGGAA	Cleavage		4
bdi-miR5185h-5p	UUCUAGUUCAUUUUUCAAAUC	Lcu.2RBY.Chr4:218966545-219024978	4.5	-1	1	21	21070	21090	UUCUAGUUCAUUUUUCAAAUC	:: :::::.:.: :.::.:::	GAAUUGAAGAGUCAGCUGGAA	Cleavage		4
bdi-miR5185i-5p	UUCUAGUUCAUUUUUCAAAUC	Lcu.2RBY.Chr4:218966545-219024978	4.5	-1	1	21	21070	21090	UUCUAGUUCAUUUUUCAAAUC	:: :::::.:.: :.::.:::	GAAUUGAAGAGUCAGCUGGAA	Cleavage		4
bdi-miR5185j-5p	UUCUAGUUCAUUUUUCAAAUC	Lcu.2RBY.Chr4:218966545-219024978	4.5	-1	1	21	21070	21090	UUCUAGUUCAUUUUUCAAAUC	:: :::::.:.: :.::.:::	GAAUUGAAGAGUCAGCUGGAA	Cleavage		4
bdi-miR5185k-5p	UUCUAGUUCAUUUUUCAAAUC	Lcu.2RBY.Chr4:218966545-219024978	4.5	-1	1	21	21070	21090	UUCUAGUUCAUUUUUCAAAUC	:: :::::.:.: :.::.:::	GAAUUGAAGAGUCAGCUGGAA	Cleavage		4
bdi-miR5185a-5p	UUCUAGUUCAUUUUUCAAAUC	Lcu.2RBY.Chr4:218966545-219024978	5	-1	1	21	37898	37918	UUCUAGUUCAUUUUUCAAAUC	:: : :.::.::.:: ::::	AAUAUCAGAAGUGGACGAGAA	Cleavage		4
bdi-miR5185b-5p	UUCUAGUUCAUUUUUCAAAUC	Lcu.2RBY.Chr4:218966545-219024978	5	-1	1	21	37898	37918	UUCUAGUUCAUUUUUCAAAUC	:: : :.::.::.:: ::::	AAUAUCAGAAGUGGACGAGAA	Cleavage		4
bdi-miR5185c-5p	UUCUAGUUCAUUUUUCAAAUC	Lcu.2RBY.Chr4:218966545-219024978	5	-1	1	21	37898	37918	UUCUAGUUCAUUUUUCAAAUC	:: : :.::.::.:: ::::	AAUAUCAGAAGUGGACGAGAA	Cleavage		4
bdi-miR5185d-5p	UUCUAGUUCAUUUUUCAAAUC	Lcu.2RBY.Chr4:218966545-219024978	5	-1	1	21	37898	37918	UUCUAGUUCAUUUUUCAAAUC	:: : :.::.::.:: ::::	AAUAUCAGAAGUGGACGAGAA	Cleavage		4
bdi-miR5185e-5p	UUCUAGUUCAUUUUUCAAAUC	Lcu.2RBY.Chr4:218966545-219024978	5	-1	1	21	37898	37918	UUCUAGUUCAUUUUUCAAAUC	:: : :.::.::.:: ::::	AAUAUCAGAAGUGGACGAGAA	Cleavage		4
bdi-miR5185f-5p	UUCUAGUUCAUUUUUCAAAUC	Lcu.2RBY.Chr4:218966545-219024978	5	-1	1	21	37898	37918	UUCUAGUUCAUUUUUCAAAUC	:: : :.::.::.:: ::::	AAUAUCAGAAGUGGACGAGAA	Cleavage		4
bdi-miR5185g-5p	UUCUAGUUCAUUUUUCAAAUC	Lcu.2RBY.Chr4:218966545-219024978	5	-1	1	21	37898	37918	UUCUAGUUCAUUUUUCAAAUC	:: : :.::.::.:: ::::	AAUAUCAGAAGUGGACGAGAA	Cleavage		4
bdi-miR5185h-5p	UUCUAGUUCAUUUUUCAAAUC	Lcu.2RBY.Chr4:218966545-219024978	5	-1	1	21	37898	37918	UUCUAGUUCAUUUUUCAAAUC	:: : :.::.::.:: ::::	AAUAUCAGAAGUGGACGAGAA	Cleavage		4
bdi-miR5185i-5p	UUCUAGUUCAUUUUUCAAAUC	Lcu.2RBY.Chr4:218966545-219024978	5	-1	1	21	37898	37918	UUCUAGUUCAUUUUUCAAAUC	:: : :.::.::.:: ::::	AAUAUCAGAAGUGGACGAGAA	Cleavage		4
bdi-miR5185j-5p	UUCUAGUUCAUUUUUCAAAUC	Lcu.2RBY.Chr4:218966545-219024978	5	-1	1	21	37898	37918	UUCUAGUUCAUUUUUCAAAUC	:: : :.::.::.:: ::::	AAUAUCAGAAGUGGACGAGAA	Cleavage		4
bdi-miR5185k-5p	UUCUAGUUCAUUUUUCAAAUC	Lcu.2RBY.Chr4:218966545-219024978	5	-1	1	21	37898	37918	UUCUAGUUCAUUUUUCAAAUC	:: : :.::.::.:: ::::	AAUAUCAGAAGUGGACGAGAA	Cleavage		4
bdi-miR5185m-5p	UUCUAGUUCAUUUUUCGAAUC	Lcu.2RBY.Chr4:218966545-219024978	4.5	-1	1	21	37060	37080	UUCUAGUUCAUUUUUCGAAUC	.::.: ::.: :::.::::.	UGUUUGUAAGAGGAAUUAGAG	Translation		4
bdi-miR5185m-5p	UUCUAGUUCAUUUUUCGAAUC	Lcu.2RBY.Chr4:218966545-219024978	4.5	-1	1	21	42895	42915	UUCUAGUUCAUUUUUCGAAUC	::.: :::. :::.::::.	UUUUUGUAAAGAGAAUUAGAG	Translation		4
bdi-miR5185m-5p	UUCUAGUUCAUUUUUCGAAUC	Lcu.2RBY.Chr4:218966545-219024978	5	-1	1	21	21070	21090	UUCUAGUUCAUUUUUCGAAUC	:: :.:::.:.: :.::.:::	GAAUUGAAGAGUCAGCUGGAA	Cleavage		4
bdi-miR5185m-5p	UUCUAGUUCAUUUUUCGAAUC	Lcu.2RBY.Chr4:218966545-219024978	5	-1	1	21	47971	47991	UUCUAGUUCAUUUUUCGAAUC	::: :::::::.:: ::	UUUUCAUUAAAUGAAUUAAAA	Cleavage		4
ath-miR867	UUGAACAUGGUUUAUUAGGAA	Lcu.2RBY.Chr4:218966545-219024978	5	-1	1	21	22445	22465	UUGAACAUGGUUUAUUAGGAA	..::.::::.:: : ::::	ACUUUAGUAAAUCAAGGUCAA	Cleavage		4
ath-miR867	UUGAACAUGGUUUAUUAGGAA	Lcu.2RBY.Chr4:218966545-219024978	5	-1	1	21	5711	5731	UUGAACAUGGUUUAUUAGGAA	: :::. :..::::::::	CGACAAAUGUAUUAUGUUCAA	Cleavage		4
ath-miR867	UUGAACAUGGUUUAUUAGGAA	Lcu.2RBY.Chr4:218966545-219024978	5	-1	1	21	55760	55780	UUGAACAUGGUUUAUUAGGAA	: ::::::::.. :: :::	GCCAUAAUAAACUGGGUCCAA	Cleavage		4
ath-miR867	UUGAACAUGGUUUAUUAGGAA	Lcu.2RBY.Chr4:218966545-219024978	5	-1	1	21	57109	57129	UUGAACAUGGUUUAUUAGGAA	: .: : ::::::::::: :	UAUCCAUGAAACCAUGUUCUA	Cleavage		4
rgl-miR7807b-3p	UUGAGAUUUUCAUAUAGUUACU	Lcu.2RBY.Chr7:474327216-474368813	4.5	-1	1	22	18035	18055	UUGAGAUUUUCAUAUAGUUACU	:.:: ::::::::.:.::	AUAUAUUA-AUGAAAAUUUUAA	Cleavage		4
rgl-miR7807b-3p	UUGAGAUUUUCAUAUAGUUACU	Lcu.2RBY.Chr7:474327216-474368813	5	-1	1	22	28087	28108	UUGAGAUUUUCAUAUAGUUACU	::::::::: :: .:.::	CUCCACUAUAUGAUAAAUUUAA	Cleavage		4
rgl-miR7807b-3p	UUGAGAUUUUCAUAUAGUUACU	Lcu.2RBY.Chr7:474327216-474368813	5	-1	1	22	29567	29588	UUGAGAUUUUCAUAUAGUUACU	:.:::: ::: ::::::.	CAAAGCUAUCUGACAAUCUCGC	Cleavage		4
rgl-miR7807b-3p	UUGAGAUUUUCAUAUAGUUACU	Lcu.2RBY.Chr7:474327216-474368813	5	-1	1	22	23282	23303	UUGAGAUUUUCAUAUAGUUACU	:.:: :: :::::.:.::	AAAUAUUAAAUUAAAAUUUUAA	Translation		4
ahy-miR3513-3p	UUGAUAAGAUAGAAAUUGUAU	Lcu.2RBY.Chr4:218966545-219024978	3	-1	1	21	39053	39073	UUGAUAAGAUAGAAAUUGUAU	.: :.: ::::::.:::::::	GUUCGAAUUCUAUUUUAUCAA	Cleavage		4
ahy-miR3513-3p	UUGAUAAGAUAGAAAUUGUAU	Lcu.2RBY.Chr4:218966545-219024978	4	-1	1	21	38520	38540	UUGAUAAGAUAGAAAUUGUAU	: ::: : :::::.::.:..:	AAACAUUAUCUAUUUUGUUGA	Cleavage		4
ahy-miR3513-3p	UUGAUAAGAUAGAAAUUGUAU	Lcu.2RBY.Chr4:218966545-219024978	4.5	-1	1	21	4702	4722	UUGAUAAGAUAGAAAUUGUAU	:: :.::::: :::::.:..:	AUUCGAUUUCGAUCUUGUUGA	Translation		4
ahy-miR3513-3p	UUGAUAAGAUAGAAAUUGUAU	Lcu.2RBY.Chr4:218966545-219024978	5	-1	1	21	1996	2016	UUGAUAAGAUAGAAAUUGUAU	:.:: ::. :::::::.:	UGAUAAAUUUAAUCUUAUUAU	Translation		4
gra-miR8774	UUGGAUUUUGAUUCAUAGAUUCGU	Lcu.2RBY.Chr4:218966545-219024978	4.5	-1	1	24	27155	27178	UUGGAUUUUGAUUCAUAGAUUCGU	:::: :::::::::: :	AUCAUACUAUCAAUCAAAAUCAAU	Cleavage		4
gra-miR8774	UUGGAUUUUGAUUCAUAGAUUCGU	Lcu.2RBY.Chr4:218966545-219024978	4.5	-1	1	24	7526	7549	UUGGAUUUUGAUUCAUAGAUUCGU	:.::: ::::.::: :::	CCAUUUUUAUUAAUCGAAACCCAC	Cleavage		4
gra-miR8774	UUGGAUUUUGAUUCAUAGAUUCGU	Lcu.2RBY.Chr4:218966545-219024978	5	-1	1	24	7228	7251	UUGGAUUUUGAUUCAUAGAUUCGU	::: :::: :::::..::	UCACUUCUUUGAAAAAAAAUUUAA	Translation		4
gra-miR8774	UUGGAUUUUGAUUCAUAGAUUCGU	Lcu.2RBY.Chr4:218966545-219024978	5	-1	1	24	22081	22104	UUGGAUUUUGAUUCAUAGAUUCGU	: ::::. ::::.::...:	UUAUUUGUAUGGUUCAAGAUUUGA	Cleavage		4
osa-miR5490	UUGGAUUUUUAUUUAGGACGG	Lcu.2RBY.Chr7:474327216-474368813	4.5	-1	1	21	13055	13075	UUGGAUUUUUAUUUAGGACGG	:: ::::::: ::::::	GGUUCACAAAUAAAUAUCCAA	Cleavage		4
osa-miR5490	UUGGAUUUUUAUUUAGGACGG	Lcu.2RBY.Chr7:474327216-474368813	4.5	-1	1	21	39951	39971	UUGGAUUUUUAUUUAGGACGG	:: ::::::.: :::.::	AAGUGAUAAAUAGAUAUCUAA	Cleavage		4
osa-miR5490	UUGGAUUUUUAUUUAGGACGG	Lcu.2RBY.Chr7:474327216-474368813	5	-1	1	21	21836	21856	UUGGAUUUUUAUUUAGGACGG	::: :::::::::: .:	UUUUCCAAAAUAAAAAUGUAU	Cleavage		4
osa-miR5490	UUGGAUUUUUAUUUAGGACGG	Lcu.2RBY.Chr7:474327216-474368813	5	-1	1	21	11752	11772	UUGGAUUUUUAUUUAGGACGG	:.. :::::::: ::.::	AAUUUUGAAAUAAAACUCUAA	Cleavage		4
aly-miR3439-5p	UUGGGGUUUCGAAAUCAAGAG	Lcu.2RBY.Chr7:474327216-474368813	4	-1	1	21	11283	11303	UUGGGGUUUCGAAAUCAAGAG	.:: :::: :.:::::.:.::	UUCAUGAUAUUGAAACUCUAA	Cleavage		4
aly-miR3439-5p	UUGGGGUUUCGAAAUCAAGAG	Lcu.2RBY.Chr7:474327216-474368813	4.5	-1	1	21	416	436	UUGGGGUUUCGAAAUCAAGAG	.:::::::. :::.::.:	GCUUUGAUUUUCAAAUCCUAU	Translation		4
aly-miR3439-5p	UUGGGGUUUCGAAAUCAAGAG	Lcu.2RBY.Chr7:474327216-474368813	5	-1	1	21	5829	5849	UUGGGGUUUCGAAAUCAAGAG	:. : ::::. :::::.:::	GUUAUCAUUUUUAAACCUCAA	Translation		4
aly-miR3439-5p	UUGGGGUUUCGAAAUCAAGAG	Lcu.2RBY.Chr7:474327216-474368813	5	-1	1	21	11535	11555	UUGGGGUUUCGAAAUCAAGAG	:: ::::: :::..:.::	GAAUUAAUUUCUAAAUUCUAA	Translation		4
gra-miR8634	UUGGUAUGGAGGAUGGAAAAG	Lcu.2RBY.Chr7:474327216-474368813	5	-1	1	21	36967	36987	UUGGUAUGGAGGAUGGAAAAG	.::::.::::: :.::.:. :	UUUUUUCAUCCGCUAUGCUUA	Translation		4
gra-miR8634	UUGGUAUGGAGGAUGGAAAAG	Lcu.2RBY.Chr7:474327216-474368813	5	-1	1	21	23685	23705	UUGGUAUGGAGGAUGGAAAAG	::::.:::..::. :::.:	AUUUUUCAUUUUCUUUACUAU	Cleavage		4
gra-miR8634	UUGGUAUGGAGGAUGGAAAAG	Lcu.2RBY.Chr7:474327216-474368813	5	-1	1	21	8651	8671	UUGGUAUGGAGGAUGGAAAAG	::::.: .::::::: :::	AUUUUUCUCUCUCCAUAGCAA	Cleavage		4
gra-miR8634	UUGGUAUGGAGGAUGGAAAAG	Lcu.2RBY.Chr7:474327216-474368813	5	-1	1	21	6355	6375	UUGGUAUGGAGGAUGGAAAAG	: .:.::::::: :.:::	CAAUGUCGUCCUCCAGAUCAA	Cleavage		4
ddi-miR-7102	UUGUCUUAAUUCCUUGAUAGC	Lcu.2RBY.Chr4:218966545-219024978	4	-1	1	21	29547	29567	UUGUCUUAAUUCCUUGAUAGC	: :::::: ::::.::..::	UCGAUCAAGCAAUUGAGGUAA	Cleavage		4
ddi-miR-7102	UUGUCUUAAUUCCUUGAUAGC	Lcu.2RBY.Chr4:218966545-219024978	4.5	-1	1	21	37626	37646	UUGUCUUAAUUCCUUGAUAGC	:::: :::::.::.::::.	GCUAAGAAGGAGUUGAGACGU	Cleavage		4
ddi-miR-7102	UUGUCUUAAUUCCUUGAUAGC	Lcu.2RBY.Chr4:218966545-219024978	5	-1	1	21	20004	20024	UUGUCUUAAUUCCUUGAUAGC	: :::::. :.::::.:..:	GAUAUCAGUGGAUUAGGGUAU	Cleavage		4
ddi-miR-7102	UUGUCUUAAUUCCUUGAUAGC	Lcu.2RBY.Chr4:218966545-219024978	5	-1	1	21	30799	30819	UUGUCUUAAUUCCUUGAUAGC	:: :: ::..::..::::	UGUAACACGGGGUUGGGACAU	Cleavage		4
ath-miR8182	UUGUGUUGCGUUUCUGUUGAUU	Lcu.2RBY.unitig2725:101869-117296	5	-1	1	22	4941	4962	UUGUGUUGCGUUUCUGUUGAUU	.:.::.::::..:::: :	GAGAGAUAGGAACGUGACACCA	Cleavage		4
ath-miR8182	UUGUGUUGCGUUUCUGUUGAUU	Lcu.2RBY.unitig2725:101869-117296	5	-1	1	22	14441	14462	UUGUGUUGCGUUUCUGUUGAUU	.:.::.::::..:::: :	GAGAGAUAGGAACGUGACACCA	Cleavage		4
ath-miR8182	UUGUGUUGCGUUUCUGUUGAUU	Lcu.2RBY.unitig2725:101869-117296	5	-1	1	22	7667	7688	UUGUGUUGCGUUUCUGUUGAUU	: : :::: :::.::.: :.::	AUUAAACAAAAAUGCGAAAUAA	Cleavage		4
ath-miR8182	UUGUGUUGCGUUUCUGUUGAUU	Lcu.2RBY.unitig2725:101869-117296	5	-1	1	22	1974	1995	UUGUGUUGCGUUUCUGUUGAUU	:::::::.:. ::.::. :	ACACAACAGAGAUUCAGCAUUA	Cleavage		4
ath-miR5650	UUGUUUUGGAUCUUAGAUACA	Lcu.2RBY.Chr4:218966545-219024978	4	-1	1	21	6183	6203	UUGUUUUGGAUCUUAGAUACA	::.::: ::..:::::::	CCGAUUUAACAUUUAAAACAA	Cleavage		4
ath-miR5650	UUGUUUUGGAUCUUAGAUACA	Lcu.2RBY.Chr4:218966545-219024978	4	-1	1	21	9524	9544	UUGUUUUGGAUCUUAGAUACA	::.::: ::..:::::::	CUGAUUUAACAUUUAAAACAA	Cleavage		4
ath-miR5650	UUGUUUUGGAUCUUAGAUACA	Lcu.2RBY.Chr4:218966545-219024978	5	-1	1	21	56101	56121	UUGUUUUGGAUCUUAGAUACA	:::: :: . :.:::::::	CUUAUCGAAAGCCUAAAACAA	Translation		4
ath-miR5650	UUGUUUUGGAUCUUAGAUACA	Lcu.2RBY.Chr4:218966545-219024978	5	-1	1	21	1510	1530	UUGUUUUGGAUCUUAGAUACA	:.:: :.:: ::::::::	CAUGUCCAGGAGACAAAACAA	Translation		4
gra-miR7502f	UUUAGCAGUAGAAAUAGAUGA	Lcu.2RBY.Chr7:474327216-474368813	2.5	-1	1	21	28843	28863	UUUAGCAGUAGAAAUAGAUGA	: .:.::::::::::::.:	AAAAUUGUUUCUACUGCUAGA	Cleavage		4
gra-miR7502f	UUUAGCAGUAGAAAUAGAUGA	Lcu.2RBY.Chr7:474327216-474368813	4.5	-1	1	21	14821	14841	UUUAGCAGUAGAAAUAGAUGA	::::: ::::: : .::::	AAAUCUAAUUCUAAUAUUAAA	Cleavage		4
gra-miR7502f	UUUAGCAGUAGAAAUAGAUGA	Lcu.2RBY.Chr7:474327216-474368813	5	-1	1	21	28822	28842	UUUAGCAGUAGAAAUAGAUGA	::::: ::.:: :::::.	AAAUCUAGUUUUAAAGCUAAG	Cleavage		4
gra-miR7502f	UUUAGCAGUAGAAAUAGAUGA	Lcu.2RBY.Chr7:474327216-474368813	5	-1	1	21	31091	31111	UUUAGCAGUAGAAAUAGAUGA	:: ::::::.: :::..:	GAAUACAUUUCUGCAGCUGGA	Cleavage		4
osa-miR1440b	UUUAGGAGAGUGGUAUUUGAG	Lcu.2RBY.Chr7:474327216-474368813	4	-1	1	21	31258	31278	UUUAGGAGAGUGGUAUUUGAG	:.::: :.::.:.::.::.:	AUUAAACAUCAUUUUCUUAGA	Cleavage		4
osa-miR1440b	UUUAGGAGAGUGGUAUUUGAG	Lcu.2RBY.Chr7:474327216-474368813	4	-1	1	21	36683	36703	UUUAGGAGAGUGGUAUUUGAG	::.:::..:.:::..:::	UCCAGAUAUUAUUCUUUUAAU	Cleavage		4
osa-miR1440b	UUUAGGAGAGUGGUAUUUGAG	Lcu.2RBY.Chr7:474327216-474368813	4.5	-1	1	21	25334	25354	UUUAGGAGAGUGGUAUUUGAG	::.:::.:::::: : .::	UCCAGAUAUCACUCUACAGAA	Cleavage		4
osa-miR1440b	UUUAGGAGAGUGGUAUUUGAG	Lcu.2RBY.Chr7:474327216-474368813	4.5	-1	1	21	32614	32634	UUUAGGAGAGUGGUAUUUGAG	::.:::.:::::: : .::	UCCAGAUAUCACUCUACAGAA	Cleavage		4
gma-miR5041-5p	UUUCAUCUUCAACUUGCUCAA	Lcu.2RBY.Chr4:218966545-219024978	2.5	-1	1	21	15667	15687	UUUCAUCUUCAACUUGCUCAA	: :.: ::::::::::::::	UGGGGGCAGUUGAAGAUGAAA	Cleavage		4
gma-miR5041-5p	UUUCAUCUUCAACUUGCUCAA	Lcu.2RBY.Chr4:218966545-219024978	4	-1	1	21	36935	36955	UUUCAUCUUCAACUUGCUCAA	:: .:::::::.:: ::.:	GGGAAUAAGUUGAGGAAGAGA	Cleavage		4
gma-miR5041-5p	UUUCAUCUUCAA-CUUGCUCAA	Lcu.2RBY.Chr4:218966545-219024978	5	-1	1	21	17564	17585	UUUCAUCUUCAA-CUUGCUCAA	::: ::: ::::::.::::.	AAGAGAAAGCUUGAAGGUGAAG	Cleavage		4
gma-miR5041-5p	UUUCAUCUUCAA-CUUGCUCAA	Lcu.2RBY.Chr4:218966545-219024978	5	-1	1	21	24195	24216	UUUCAUCUUCAA-CUUGCUCAA	::: ::: ::::::.::::.	AAGAGAAAGCUUGAAGGUGAAG	Cleavage		4
ath-miR773b-3p	UUUGAUUCCAGCUUUUGUCUC	Lcu.2RBY.Chr4:218966545-219024978	4.5	-1	1	21	45826	45846	UUUGAUUCCAGCUUUUGUCUC	.::.:.::::::::::	GCGCAGAAGGUUGGAAUCAAA	Cleavage		4
ath-miR773b-3p	UUUGAUUCCAGCUUUUGUCUC	Lcu.2RBY.Chr4:218966545-219024978	4.5	-1	1	21	17853	17873	UUUGAUUCCAGCUUUUGUCUC	: ...:.::::::::..:.	CUGUUGGAGGCUGGAAUUGAG	Cleavage		4
ath-miR773b-3p	UUUGAUUCCAGCUUUUGUCUC	Lcu.2RBY.Chr4:218966545-219024978	4.5	-1	1	21	24486	24506	UUUGAUUCCAGCUUUUGUCUC	: ...:.::::::::..:.	CUGUUGGAGGCUGGAAUUGAG	Cleavage		4
ath-miR773b-3p	UUUGAUUCCAGCUUUUGUCUC	Lcu.2RBY.Chr4:218966545-219024978	5	-1	1	21	3357	3377	UUUGAUUCCAGCUUUUGUCUC	:::: :.:::.: ::.:.:.:	GAGAAAGAAGUUAGAGUUAGA	Cleavage		4
gra-miR827b	UUUGUUUAUGGUCAUCUAAGC	Lcu.2RBY.Chr7:474327216-474368813	5	-1	1	21	28956	28976	UUUGUUUAUGGUCAUCUAAGC	::::::. :::....:::	CAGUAGAUGGACAUGGGUAAA	Translation		4
gra-miR827b	UUUGUUUAUGGUCAUCUAAGC	Lcu.2RBY.Chr7:474327216-474368813	5	-1	1	21	18932	18952	UUUGUUUAUGGUCAUCUAAGC	:::: : ::::::::.::	UCUUACAAAACCAUAAAUAAU	Cleavage		4
gra-miR827b	UUUGUUUAUGGUCAUCUAAGC	Lcu.2RBY.Chr7:474327216-474368813	5	-1	1	21	5530	5550	UUUGUUUAUGGUCAUCUAAGC	:: : ::...::::.:::	AGAUAAAAGAUUGUAAAUAAA	Cleavage		4
gra-miR827b	UUUGUUUAUGGUCAUCUAAGC	Lcu.2RBY.Chr7:474327216-474368813	5	-1	1	21	18217	18237	UUUGUUUAUGGUCAUCUAAGC	::: :.::::::::::	CGGUAGUGAAUCAUAAACAAA	Cleavage		4
zma-miR2275d-3p	UUUGUUUUCCUCUAAUAUCUCA	Lcu.2RBY.Chr5:132934686-132958393	4.5	-1	1	22	10680	10701	UUUGUUUUCCUCUAAUAUCUCA	:: : : ::::: :::::.::.	UGUGUUUUUAGAAGAAAAUAAG	Translation		4
zma-miR2275d-3p	UUUGUUUUCCUCUAAUAUCUCA	Lcu.2RBY.Chr5:132934686-132958393	5	-1	1	22	18339	18360	UUUGUUUUCCUCUAAUAUCUCA	.::: :: :::::..:.::	CAGGAUCUUUGAGGAGGAUAAU	Cleavage		4
zma-miR2275d-3p	UUUGUUUUCCUCUAAUAUCUCA	Lcu.2RBY.Chr5:132934686-132958393	5	-1	1	22	22377	22398	UUUGUUUUCCUCUAAUAUCUCA	: .: :::::.:::.:.:	GCUUAAGUGAGAGGGAAAUAGA	Cleavage		4
zma-miR2275d-3p	UUUGUUUUCCUCUAAUAUCUCA	Lcu.2RBY.Chr5:132934686-132958393	5	-1	1	22	15965	15986	UUUGUUUUCCUCUAAUAUCUCA	: .: :::::.:::.:.:	GCUUAAGUGAGAGGGAAAUAGA	Cleavage		4
tae-miR9773	UUUGUUUUUAUGUUAUUUUGUGAA	Lcu.2RBY.Chr4:218966545-219024978	3.5	-1	1	24	42980	43003	UUUGUUUUUAUGUUAUUUUGUGAA	::::::...::.::::.:	UCUCGAAAAUAGUGUAGAAACGAC	Cleavage		4
tae-miR9773	UUUGUUUUUAUGUUAUUUUGUGAA	Lcu.2RBY.Chr1:20126119-20138212	4.5	-1	1	24	4679	4702	UUUGUUUUUAUGUUAUUUUGUGAA	::::::.::: :::.::	AAUAAUAAAUAAUAUAUAAAUAAU	Cleavage		4
tae-miR9773	UUUGUUUUUAUGUUAUUUUGUGAA	Lcu.2RBY.Chr4:218966545-219024978	5	-1	1	24	36192	36215	UUUGUUUUUAUGUUAUUUUGUGAA	:: ::..:.:.::.::. :::.	AUCCGAAGGUGAUAUGAAGUCAAG	Cleavage		4
tae-miR9773	UUUGUUUUUAUGUUAUUUUGUGAA	Lcu.2RBY.Chr4:218966545-219024978	5	-1	1	24	41996	42019	UUUGUUUUUAUGUUAUUUUGUGAA	:: ::..:.:.::.::. :::.	AUCCGAAGGUGAUAUGAAGUCAAG	Cleavage		4
tae-miR9773	UUUGUUUUUAUGUUAUUUUGUGAA	Lcu.2RBY.Chr4:218966545-219024978	5	-1	1	24	56066	56089	UUUGUUUUUAUGUUAUUUUGUGAA	..:.::::..::.. :.:::	ACAUUGAGAUAAUGUAGGCAUAAA	Cleavage		4
tae-miR9773	UUUGUUUUUAUGUUAUUUUGUGAA	Lcu.2RBY.unitig2725:101869-117296	5	-1	1	24	740	763	UUUGUUUUUAUGUUAUUUUGUGAA	.:::: ::.: : :::.:::	ACUUUAAAAGAAUAAACAAAUAAA	Translation		4
tae-miR9773	UUUGUUUUUAUGUUAUUUUGUGAA	Lcu.2RBY.Chr1:20126119-20138212	5	-1	1	24	89	112	UUUGUUUUUAUGUUAUUUUGUGAA	:::::::: .:::..::.	GAGGGAAAAUAACUAGAAAGUAAG	Translation		4
tae-miR9773	UUUGUUUUUAUGUUAUUUUGUGAA	Lcu.2RBY.Chr1:20126119-20138212	5	-1	1	24	8827	8850	UUUGUUUUUAUGUUAUUUUGUGAA	::: ::::::: :::: ::	AGUUCAAUUUAACAUACAAACCAA	Cleavage		4
tae-miR9773	UUUGUUUUUAUGUUAU--UUUGUGAA	Lcu.2RBY.unitig2725:101869-117296	4.5	-1	1	24	13071	13096	UUUGUUUUUAUGUUAU--UUUGUGAA	:: ::: :::::::..::::::	AACAAAAAUUAUAACAUGGAAACAAC	Cleavage		4
tae-miR9773	UUUGUUUUUAUGUUAU--UUUGUGAA	Lcu.2RBY.unitig2725:101869-117296	4.5	-1	1	24	2916	2941	UUUGUUUUUAUGUUAU--UUUGUGAA	:: ::: :::::::..::::::	AACAAAAAUUAUAACAUGGAAACAAC	Cleavage		4
tae-miR9773	UUUGUUUUUAUGU-UAUUUUGUGAA	Lcu.2RBY.unitig2725:101869-117296	5	-1	1	24	7465	7489	UUUGUUUUUAUGU-UAUUUUGUGAA	: :.:::::: :.::.::.:.:::	AUAAUAAAAUACAUAUGAAGAUAAA	Cleavage		4
tae-miR9773	UUUGUUUU-UAUGUUAUUUUGUGAA	Lcu.2RBY.Chr1:20126119-20138212	4.5	-1	1	24	10339	10363	UUUGUUUU-UAUGUUAUUUUGUGAA	: :::::::::::: :::.::..	AACCCAAAAUAACAUACAAAGCAGG	Cleavage		4
bdi-miR7741-5p.1	UUUUAAUUGUGGAAGCUCUUG	Lcu.2RBY.Chr4:475749006-475756042	4	-1	1	21	6525	6545	UUUUAAUUGUGGAAGCUCUUG	::::.::.::::::: .:	GCAGAGUUUUCACAAUUUGAC	Cleavage		4
bdi-miR7741-5p.1	UUUUAAUUGUGGAAGCUCUUG	Lcu.2RBY.Chr4:475749006-475756042	4.5	-1	1	21	5527	5547	UUUUAAUUGUGGAAGCUCUUG	.::::.:::. ::.::.::	AGAGAGUUUCUUCAGUUGAAC	Translation		4
bdi-miR7741-5p.1	UUUUAAUUGUGGAAGCUCUUG	Lcu.2RBY.Chr4:475749006-475756042	4.5	-1	1	21	4534	4554	UUUUAAUUGUGGAAGCUCUUG	::: .:::::::: ::...	UCAGAAUUUCCACAAGUAGGG	Cleavage		4
bdi-miR7741-5p.1	UUUUAAUUGUGGAAGCUCUUG	Lcu.2RBY.Chr4:475749006-475756042	5	-1	1	21	3089	3109	UUUUAAUUGUGGAAGCUCUUG	:::::: :::.::.::.	AGCCAGCUUCAACAGUUGAAG	Translation		4
ath-miR838	UUUUCUUCUACUUCUUGCACA	Lcu.2RBY.Chr4:218966545-219024978	4.5	-1	1	21	36058	36078	UUUUCUUCUACUUCUUGCACA	::::.::. ::::::::.	GUUGCAGGAGUAAGAAGAAAG	Translation		4
ath-miR838	UUUUCUUCUACUUCUUGCACA	Lcu.2RBY.Chr4:218966545-219024978	4.5	-1	1	21	41861	41881	UUUUCUUCUACUUCUUGCACA	::::.::. ::::::::.	GUUGCAGGAGUAAGAAGAAAG	Translation		4
ath-miR838	UUUUCUUCUACUUCUUGCACA	Lcu.2RBY.Chr5:132934686-132958393	4.5	-1	1	21	9487	9507	UUUUCUUCUACUUCUUGCACA	: ::.:::.:::::.::	CAAACUAGGAGUGGAAGAGAA	Cleavage		4
ath-miR838	UUUUCUUCUACUUCUUGCACA	Lcu.2RBY.Chr4:218966545-219024978	5	-1	1	21	45334	45354	UUUUCUUCUACUUCUUGCACA	: ::..: :.::.:.::::.	UAUGUGAAAGGUGGGAGAAGU	Cleavage		4
ath-miR838	UUUUCUUCUACUUCUUGCACA	Lcu.2RBY.Chr4:218966545-219024978	5	-1	1	21	45730	45749	UUUUCUUCUACUUCUUGCACA	:::..: :: ::::.:::::	CGUGUGA-AAAUAGAGGAAAA	Translation		4
ath-miR838	UUUUCUUCUACUUCUUGCACA	Lcu.2RBY.Chr5:132934686-132958393	5	-1	1	21	9652	9672	UUUUCUUCUACUUCUUGCACA	:::::: :::::::.:	AAUAGAAGAAGAAGAAGAAGA	Translation		4
ath-miR838	UUUUCUUCUACUUCUUGCACA	Lcu.2RBY.Chr5:132934686-132958393	5	-1	1	21	3643	3663	UUUUCUUCUACUUCUUGCACA	: :: :::::: : :::::..	UAUGGAAGAAGAACAAGAAGG	Translation		4
ath-miR838	UUUUCUUCUACUUCUUGCACA	Lcu.2RBY.Chr5:132934686-132958393	5	-1	1	21	9574	9594	UUUUCUUCUACUUCUUGCACA	: :: .:::.: :::: ::::	UAUGAGAGAGGGAGAAAAAAA	Translation		4
mtr-miR5234	UUUUGUUGUGGAUGGCAGAAG	Lcu.2RBY.Chr7:474327216-474368813	4.5	-1	1	21	32017	32037	UUUUGUUGUGGAUGGCAGAAG	::::: .:::.:::. :::.	GUUCUGAUAUCUACAGAAAAG	Cleavage		4
mtr-miR5234	UUUUGUUGUGGAUGGCAGAAG	Lcu.2RBY.Chr7:474327216-474368813	5	-1	1	21	32048	32068	UUUUGUUGUGGAUGGCAGAAG	::::: .:::.:::. :.:.	GUUCUGAUAUCUACAGAAGAG	Cleavage		4
mtr-miR5234	UUUUGUUGUGGAUGGCAGAAG	Lcu.2RBY.Chr7:474327216-474368813	5	-1	1	21	8654	8673	UUUUGUUGUGGAUGGCAGAAG	.:::: :. ::::.:.:::::	UUUCU-CUCUCCAUAGCAAAA	Cleavage		4
mtr-miR5234	UUUUGUUGUGGAUGGCAGAAG	Lcu.2RBY.Chr7:474327216-474368813	5	-1	1	21	32078	32098	UUUUGUUGUGGAUGGCAGAAG	:::: .::..:::. :::.	GCUCUGAUAUUUACAGAAAAG	Cleavage		4
bra-miR5721	AAAAAUGGAGUGAGAAAUGGA	Lcu.2RBY.Chr7:3938553-3952717	4.5	-1	1	21	4835	4855	AAAAAUGGAGUGAGAAAUGGA	::. ::: : :::.:::::::	UCUUUUUAUAACUUCAUUUUU	Cleavage		3
bra-miR5721	AAAAAUGGAGUGAGAAAUGGA	Lcu.2RBY.Chr7:3938553-3952717	4.5	-1	1	21	3756	3776	AAAAAUGGAGUGAGAAAUGGA	::: ::.:::.:::: ::	AAGAUUCCUUACUUCAUUGUU	Cleavage		3
bra-miR5721	AAAAAUGGAGUGAGAAAUGGA	Lcu.2RBY.Chr4:475749006-475756042	4.5	-1	1	21	358	378	AAAAAUGGAGUGAGAAAUGGA	:.. :::.:: .:.:::::::	UUUCUUUUUCUUUUCAUUUUU	Translation		3
bra-miR5721	AAAAAUGGAGUGAGAAAUGGA	Lcu.2RBY.Chr4:218966545-219024978	4.5	-1	1	21	7309	7329	AAAAAUGGAGUGAGAAAUGGA	:: ::::.::: :.::::	AACAGUUCUUACUGCGUUUUA	Cleavage		3
bra-miR5721	AAAAAUGGAGUGAGAAAUGGA	Lcu.2RBY.Chr7:3938553-3952717	5	-1	1	21	6526	6546	AAAAAUGGAGUGAGAAAUGGA	:.. ::.:.:.:..::::::	UUUCCUUUUUAUUUUAUUUUU	Cleavage		3
bra-miR5721	AAAAAUGGAGUGAGAAAUGGA	Lcu.2RBY.Chr4:475749006-475756042	5	-1	1	21	976	996	AAAAAUGGAGUGAGAAAUGGA	:.. :::: :.:..::::::	ACUGAUUCUAAUUUUAUUUUU	Cleavage		3
bra-miR5721	AAAAAUGGAGUGAGAAAUGGA	Lcu.2RBY.Chr4:218966545-219024978	5	-1	1	21	19066	19086	AAAAAUGGAGUGAGAAAUGGA	:: :.:.:::..:::::	GGGAUGUUUUACUUUAUUUUC	Cleavage		3
bra-miR5721	AAAAAUGGAGUGAGAAAUGGA	Lcu.2RBY.Chr4:218966545-219024978	5	-1	1	21	25704	25724	AAAAAUGGAGUGAGAAAUGGA	:: :.:.:::..:::::	GGGAUGUUUUACUUUAUUUUC	Cleavage		3
bra-miR5721	AAAAAUGGAGUGAG-AAAUGGA	Lcu.2RBY.Chr4:475749006-475756042	5	-1	1	21	399	420	AAAAAUGGAGUGAG-AAAUGGA	:..:::: .:.:.::::::::	UUUAUUUAUUUAUUCCAUUUUA	Cleavage		3
bdi-miR7752-3p	AAAAUGAUAGGUUGGAAGAACACGC	Lcu.2RBY.Chr7:474327216-474368813	4.5	-1	1	25	19823	19847	AAAAUGAUAGGUUGGAAGAACACGC	:. : ::.:::.:::.::: .:::	GUUUAUUUUUCUAACUUAUAGUUUA	Cleavage		3
bdi-miR7752-3p	AAAAUGAUAGGUUGGAAGAACACGC	Lcu.2RBY.Chr7:3938553-3952717	4.5	-1	1	25	11593	11617	AAAAUGAUAGGUUGGAAGAACACGC	: :::::..:: : ::.:::::	AAUUUUUCUUUUAAACAAUUAUUUU	Translation		3
bdi-miR7752-3p	AAAAUGAUAGGUUGGAAGAACACGC	Lcu.2RBY.Chr7:3938553-3952717	4.5	-1	1	25	4656	4680	AAAAUGAUAGGUUGGAAGAACACGC	::::.::..: :.:::::	UUUUAGCCUUCUAAUUUUUUAUUUU	Cleavage		3
bdi-miR7752-3p	AAAAUGAUAGGUUGGAAGAACACGC	Lcu.2RBY.Chr7:474327216-474368813	5	-1	1	25	19881	19905	AAAAUGAUAGGUUGGAAGAACACGC	.:: .:.: :::::::::	UUAUAAGUUUAUAGCAUAUCAUUUU	Translation		3
bdi-miR7752-3p	AAAAUGAUAGGUUGGAAGAACACGC	Lcu.2RBY.Chr7:474327216-474368813	5	-1	1	25	20283	20307	AAAAUGAUAGGUUGGAAGAACACGC	:.: .::: .::::::::	UACACGUUUAUCAAAUUAUCAUUUA	Translation		3
bdi-miR7752-3p	AAAAUGAUAGGUUGGAAGAACACGC	Lcu.2RBY.Chr7:3938553-3952717	5	-1	1	25	12421	12445	AAAAUGAUAGGUUGGAAGAACACGC	: : :.::.::::.:: ::	CCCACCUAUACUAAUCUAUUAUAUU	Cleavage		3
osa-miR2920	AAACAACAAUAUAACAUUUCAAA	Lcu.2RBY.Chr5:132934686-132958393	4.5	-1	1	23	3822	3844	AAACAACAAUAUAACAUUUCAAA	.::: :: :.::::::::	UAAUGAAUAUUUUGUUGUUGUUG	Cleavage		3
osa-miR2920	AAACAACAAUAUAACAUUUCAAA	Lcu.2RBY.Chr5:132934686-132958393	4.5	-1	1	23	16766	16788	AAACAACAAUAUAACAUUUCAAA	::.: :::.:::::: ::	UUGUAAGUUGUAUGUUGUUGAUU	Cleavage		3
osa-miR2920	AAACAACAAUAUAACAUUUCAAA	Lcu.2RBY.Chr5:132934686-132958393	5	-1	1	23	17706	17728	AAACAACAAUAUAACAUUUCAAA	.::::.:.:::: ::::	UGACUUGUGUUGUGUUGUAGUUU	Cleavage		3
aly-miR4237	AAACGUAAACAUAUAUAAUCGA	Lcu.2RBY.Chr5:132934686-132958393	4.5	-1	1	22	1706	1727	AAACGUAAACAUAUAUAAUCGA	:::: ::::::::. :::	AUCAUUAAAUAUGUUUGAUUUU	Cleavage		3
aly-miR4237	AAACGUAAACAUAUAUAAUCGA	Lcu.2RBY.Chr5:132934686-132958393	5	-1	1	22	1106	1126	AAACGUAAACAUAUAUAAUCGA	.:::: ::: :::::..::::	GUGAUUUUAU-UGUUUGUGUUU	Cleavage		3
aly-miR4237	AAACGUAAACAUAUAUAAUCGA	Lcu.2RBY.Chr5:132934686-132958393	5	-1	1	22	10027	10048	AAACGUAAACAUAUAUAAUCGA	: :::.:: :::: ::.:::	ACUAUUGUAAAUGUCUAUGUUG	Cleavage		3
gma-miR9746i	AAAGUGUUUGAAUUUCAAUUAGAU	Lcu.2RBY.Chr3:281482777-281488026	4.5	-1	1	24	1964	1987	AAAGUGUUUGAAUUUCAAUUAGAU	::.:::.:: ::::::.:::	GGAUAGUUGGAAACCAAACAUUUU	Translation		3
gma-miR9746i	AAAGUGUUUGAAUUUCAAUUAGAU	Lcu.2RBY.Chr3:281482777-281488026	4.5	-1	1	24	4211	4234	AAAGUGUUUGAAUUUCAAUUAGAU	:: : ::::::.:: :.:::	UGAGAAAUAAAAUUCGAAGAUUUU	Cleavage		3
gma-miR9746i	AAAGUGUUUGAAUUUCAAUUAGAU	Lcu.2RBY.Chr3:281482777-281488026	5	-1	1	24	2442	2465	AAAGUGUUUGAAUUUCAAUUAGAU	::::: ::::..:: ::::	ACAAAAUUGCAAUUUGAAAUCUUU	Cleavage		3
tae-miR9667-5p	AAAUAUGGCAAACAAUGAAUG	Lcu.2RBY.Chr7:474327216-474368813	4.5	-1	1	21	12621	12641	AAAUAUGGCAAACAAUGAAUG	:::::: ::: :.::::::	AAUUCAUAGUUGACUAUAUUU	Translation		3
tae-miR9667-5p	AAAUAUGGCAAACAAUGAAUG	Lcu.2RBY.Chr7:474327216-474368813	4.5	-1	1	21	1921	1941	AAAUAUGGCAAACAAUGAAUG	..::::: :::.:::::::	UGUUCAUGAAUUGUCAUAUUU	Cleavage		3
tae-miR9667-5p	AAAUAUGGCAAACAAUGAAUG	Lcu.2RBY.Chr7:474327216-474368813	5	-1	1	21	22799	22819	AAAUAUGGCAAACAAUGAAUG	::: ::::::: .. :::::	AAUUAAUUGUUUUUUUUAUUU	Cleavage		3
aly-miR4246	AAAUCCAAUUUUCAUUGCUUAA	Lcu.2RBY.Chr5:132934686-132958393	4	-1	1	22	3695	3716	AAAUCCAAUUUUCAUUGCUUAA	::.:::::: :::: .:::	AAUAGUAAUGAAUAUUGUGUUU	Translation		3
aly-miR4246	AAAUCCAAUUUUCAUUGCUUAA	Lcu.2RBY.Chr5:132934686-132958393	5	-1	1	22	8350	8371	AAAUCCAAUUUUCAUUGCUUAA	:: .: .::::::: :::: ::	UUCGGAGAUGAAAAAUGGAAUU	Cleavage		3
aly-miR4246	AAAUCCAAUUUUCAUUGCUUAA	Lcu.2RBY.Chr5:132934686-132958393	5	-1	1	22	12886	12907	AAAUCCAAUUUUCAUUGCUUAA	:.::.: ::...:::: :::	AAAGGCGAAGAGGGUUGGUUUU	Cleavage		3
nta-miR6020a-5p	AAAUGUUUUUCGAGUAUCUUC	Lcu.2RBY.Chr7:3938553-3952717	4	-1	1	21	9263	9283	AAAUGUUUUUCGAGUAUCUUC	.: :: :::::.:::::: :	UGAAAUUCUCGAGAAACAUAU	Cleavage		3
nta-miR6020a-5p	AAAUGUUUUUCGAGUAUCUUC	Lcu.2RBY.Chr7:3938553-3952717	5	-1	1	21	12938	12958	AAAUGUUUUUCGAGUAUCUUC	::::: :.:::::..::	CUAGAUAAUUGAAAAGUAUAC	Cleavage		3
nta-miR6020a-5p	AAAUGUUUUUCGAGUAUCUUC	Lcu.2RBY.Chr7:3938553-3952717	5	-1	1	21	2594	2614	AAAUGUUUUUCGAGUAUCUUC	:: . : ::::...::::::	UAAUGCAGUCGAGGGACAUUU	Cleavage		3
bdi-miR5057	AAAUUUCAAAUCAUUUUGACA	Lcu.2RBY.Chr4:8620189-8622793	5	-1	1	21	1660	1680	AAAUUUCAAAUCAUUUUGACA	::: :::: :::: ::::::	UGUGCAAAUCAUUUAAAAUUU	Cleavage		3
bdi-miR5057	AAAUUUCAAAUCAUUUUGACA	Lcu.2RBY.Chr4:8620189-8622793	5	-1	1	21	1141	1161	AAAUUUCAAAUCAUUUUGACA	:.::::: ::::::. ::	AUUUAAAAUUAUUUGAGUUUA	Cleavage		3
bdi-miR5057	AAAUUUCAAAUCAUUUUGACA	Lcu.2RBY.Chr4:8620189-8622793	5	-1	1	21	912	932	AAAUUUCAAAUCAUUUUGACA	: ::: :::::::.:::	UUAAAUAAUUAUUUGAAGUUU	Cleavage		3
nta-miR6025d	AACAAUUGAGAUAACAUCUAGG	Lcu.2RBY.Chr5:132934686-132958393	5	-1	1	22	17662	17683	AACAAUUGAGAUAACAUCUAGG	:: :: ::::. :::.:::::	CCAAGUUGUUGAGUCAGUUGUU	Translation		3
nta-miR6025d	AACAAUUGAGAUAACAUCUAGG	Lcu.2RBY.Chr5:132934686-132958393	5	-1	1	22	13258	13279	AACAAUUGAGAUAACAUCUAGG	::: ::.:.:. ::::::	AAAAGAACUUGUUUUUAUUGUU	Cleavage		3
nta-miR6025d	AACAAUUGAGAUAA--CAUCUAGG	Lcu.2RBY.Chr5:132934686-132958393	5	-1	1	22	18609	18632	AACAAUUGAGAUAA--CAUCUAGG	::::: ::.:.:.::::::	AAGAGAUGGUUUGUUUUAAUUGUG	Cleavage		3
bdi-miR7717b-3p	AACUAUUUUUAAGUUGACCGAGAA	Lcu.2RBY.Chr4:218966545-219024978	5	-1	1	24	22530	22553	AACUAUUUUUAAGUUGACCGAGAA	:.: : :::::::.:: :::	ACGUUGCUGAACUUAAGAAGAGUA	Cleavage		3
bdi-miR7717b-3p	AACUAUUUUUAAGUUGACCGAGAA	Lcu.2RBY.Chr4:218966545-219024978	5	-1	1	24	33807	33830	AACUAUUUUUAAGUUGACCGAGAA	:::. ::: ::::. ::::	AGAGAGGUUCACUAAAAAGAAGUU	Translation		3
bdi-miR7717b-3p	AACUAUUUUUAAGUUGACCGAGAA	Lcu.2RBY.Chr4:218966545-219024978	5	-1	1	24	39550	39573	AACUAUUUUUAAGUUGACCGAGAA	:::. ::: ::::. ::::	AGAGAGGUUCACUAAAAAGAAGUU	Translation		3
gra-miR1446	AACUCUCUCCCUCAAAGGCUA	Lcu.2RBY.Chr4:218966545-219024978	5	-1	1	21	23841	23861	AACUCUCUCCCUCAAAGGCUA	..:: : :::.:::::::	CUCUUUUAGUGGGGGAGAGUU	Cleavage		3
gra-miR1446	AACUCUCUCCCUCAAAGGCUA	Lcu.2RBY.Chr4:218966545-219024978	5	-1	1	21	39325	39345	AACUCUCUCCCUCAAAGGCUA	..:: : :::.:::::::	CUCUUUUAGUGGGGGAGAGUU	Cleavage		3
gra-miR1446	AACUCUCUCCCUCAAAGGCUA	Lcu.2RBY.Chr4:218966545-219024978	5	-1	1	21	45453	45473	AACUCUCUCCCUCAAAGGCUA	..: ::.::: :::::::	CUUUUUGUGGGGGCGAGAGUU	Cleavage		3
ath-miR870-5p	AAGAACAUCAAAUUAGAAUGU	Lcu.2RBY.Chr7:474327216-474368813	4	-1	1	21	20665	20685	AAGAACAUCAAAUUAGAAUGU	:::.:::::: :: ::.::	UAAUUUUAAUUUUAUUUUUUU	Cleavage		3
ath-miR870-5p	AAGAACAUCAAAUUAGAAUGU	Lcu.2RBY.Chr7:474327216-474368813	5	-1	1	21	14121	14141	AAGAACAUCAAAUUAGAAUGU	:. ::.:: :::: ::::.::	AUUUUUUAUUUUGUUGUUUUU	Cleavage		3
ath-miR870-5p	AAGAACAUCAAAUUAGAAUGU	Lcu.2RBY.Chr7:474327216-474368813	5	-1	1	21	16877	16897	AAGAACAUCAAAUUAGAAUGU	:::.: :::: ::: :.::	UAAUUUUUAUUUUAUGGUUUU	Cleavage		3
osa-miR2921	AAGAACUUAAUAUAACUUUAAAGC	Lcu.2RBY.unitig2725:101869-117296	4.5	-1	1	24	3124	3147	AAGAACUUAAUAUAACUUUAAAGC	: :: :::.:.::.. :::::	GAAUGAAUGUUGUGUUGGCUUCUU	Cleavage		3
osa-miR2921	AAGAACUUAAUAUAACUUUAAAGC	Lcu.2RBY.unitig2725:101869-117296	4.5	-1	1	24	3781	3804	AAGAACUUAAUAUAACUUUAAAGC	: :: :::.:.::.. :::::	GAAUGAAUGUUGUGUUGGCUUCUU	Cleavage		3
osa-miR2921	AAGAACUUAAUAUAACUUUAAAGC	Lcu.2RBY.unitig2725:101869-117296	4.5	-1	1	24	13279	13302	AAGAACUUAAUAUAACUUUAAAGC	: :: :::.:.::.. :::::	GAAUGAAUGUUGUGUUGGCUUCUU	Cleavage		3
tae-miR9652-3p	AAGCUUAAUGAGAACAUGUG	Lcu.2RBY.Chr1:20126119-20138212	4	-1	1	20	7629	7648	AAGCUUAAUGAGAACAUGUG	:: : :::.::::.::::	GACUUCCUCUUAUUAGGCUU	Cleavage		3
tae-miR9652-3p	AAGCUUAAUGAGAACAUGUG	Lcu.2RBY.Chr1:20126119-20138212	5	-1	1	20	3240	3259	AAGCUUAAUGAGAACAUGUG	.:. ::::.::.::.: .::	UAUUUGUUUUCGUUGAUUUU	Cleavage		3
tae-miR9652-3p	AAGCUUAAUGAGAACAUGUG	Lcu.2RBY.Chr1:20126119-20138212	5	-1	1	20	10854	10873	AAGCUUAAUGAGAACAUGUG	.:. ::::.::.::.: .::	UAUUUGUUUUCGUUGAUUUU	Cleavage		3
tae-miR5085	AAGGACAUUUUUUGUGGCCUG	Lcu.2RBY.Chr7:474327216-474368813	4.5	-1	1	21	16635	16655	AAGGACAUUUUUUGUGGCCUG	:::: ::::: :::..::	UUAGCCAAAAAAACUGUUUUU	Cleavage		3
tae-miR5085	AAGGACAUUUUUUGUGGCCUG	Lcu.2RBY.Chr7:474327216-474368813	5	-1	1	21	18577	18597	AAGGACAUUUUUUGUGGCCUG	: ::: :::::..:::..:	AAUGCCUCAAAAGGUGUUUUC	Cleavage		3
tae-miR5085	AAGGACAUUUUUUGUGGCCUG	Lcu.2RBY.Chr7:474327216-474368813	5	-1	1	21	41470	41490	AAGGACAUUUUUUGUGGCCUG	.::::: :..::.: ::::	AGGGCCAAAGGAAGUUUCCUA	Cleavage		3
osa-miR2919	AAGGGGGGGGGGGGAAAGA	Lcu.2RBY.Chr4:218966545-219024978	4.5	-1	1	19	10823	10841	AAGGGGGGGGGGGGAAAGA	.::::.:.....::::::	CUUUUCUCUUUUUCCCCUU	Cleavage		3
osa-miR2919	AAGGGGGGGGGGGGAAAGA	Lcu.2RBY.Chr4:218966545-219024978	4.5	-1	1	19	56308	56326	AAGGGGGGGGGGGGAAAGA	: ::: ..:::..::.:::	UAUUUAUUCCCUUCCUCUU	Cleavage		3
osa-miR2919	AAGGGGGGGGGGGGAAAGA	Lcu.2RBY.Chr4:218966545-219024978	5	-1	1	19	53926	53944	AAGGGGGGGGGGGGAAAGA	.::::::: .::.:..::	AUUUUCCCCAUCCUCUUUU	Translation		3
stu-miR8050-5p	AAGUAGGAAUCAAGGUCAAU	Lcu.2RBY.Chr1:1020506-1028425	4	-1	1	20	6052	6071	AAGUAGGAAUCAAGGUCAAU	.:: :.::::.::.:::.:	GUUCAUCUUGGUUUCUAUUA	Cleavage		3
stu-miR8050-5p	AAGUAGGAAUCAAGGUCAAU	Lcu.2RBY.Chr1:1020506-1028425	5	-1	1	20	1638	1657	AAGUAGGAAUCAAGGUCAAU	: .:.:::.::.::..::	UGUUGCUUUGGUUUCUGUUU	Cleavage		3
stu-miR8050-5p	AAGUAGGAAUCAAGGUCAAU	Lcu.2RBY.Chr1:1020506-1028425	5	-1	1	20	2369	2388	AAGUAGGAAUCAAGGUCAAU	: .:.:::.::.::..::	UGUUGCUUUGGUUUCUGUUU	Cleavage		3
sbi-miR821e	AAGUCAUCAAAAUAAAAGUUG	Lcu.2RBY.Chr4:218966545-219024978	4.5	-1	1	21	19199	19219	AAGUCAUCAAAAUAAAAGUUG	: ::::::::.:::::	GACAUGUUAUUUUGGUGACUG	Cleavage		3
sbi-miR821e	AAGUCAUCAAAAUAAAAGUUG	Lcu.2RBY.Chr4:218966545-219024978	4.5	-1	1	21	48656	48676	AAGUCAUCAAAAUAAAAGUUG	:. :::::::::.::.. :	AUAUGUUUAUUUUGGUGGUAU	Cleavage		3
sbi-miR821e	AAGUC-AUCAAAAUAAAAGUUG	Lcu.2RBY.Chr4:218966545-219024978	5	-1	1	21	46010	46031	AAGUC-AUCAAAAUAAAAGUUG	:.:.::: :::::::: ::.::	CGAUUUUGAUUUUGAUUGAUUU	Cleavage		3
osa-miR821a	AAGUCAUCAACAAAAAAGUUGAAU	Lcu.2RBY.Chr4:218966545-219024978	4.5	-1	1	24	36028	36051	AAGUCAUCAACAAAAAAGUUGAAU	::::: ::::: :::.::	UCGGUACUUUCUUGUUUCUGAUUU	Cleavage		3
osa-miR821a	AAGUCAUCAACAAAAAAGUUGAAU	Lcu.2RBY.Chr4:218966545-219024978	4.5	-1	1	24	41830	41853	AAGUCAUCAACAAAAAAGUUGAAU	::::: ::::: :::.::	UCGGUACUUUCUUGUUUCUGAUUU	Cleavage		3
osa-miR821b	AAGUCAUCAACAAAAAAGUUGAAU	Lcu.2RBY.Chr4:218966545-219024978	4.5	-1	1	24	36028	36051	AAGUCAUCAACAAAAAAGUUGAAU	::::: ::::: :::.::	UCGGUACUUUCUUGUUUCUGAUUU	Cleavage		3
osa-miR821b	AAGUCAUCAACAAAAAAGUUGAAU	Lcu.2RBY.Chr4:218966545-219024978	4.5	-1	1	24	41830	41853	AAGUCAUCAACAAAAAAGUUGAAU	::::: ::::: :::.::	UCGGUACUUUCUUGUUUCUGAUUU	Cleavage		3
osa-miR821c	AAGUCAUCAACAAAAAAGUUGAAU	Lcu.2RBY.Chr4:218966545-219024978	4.5	-1	1	24	36028	36051	AAGUCAUCAACAAAAAAGUUGAAU	::::: ::::: :::.::	UCGGUACUUUCUUGUUUCUGAUUU	Cleavage		3
osa-miR821c	AAGUCAUCAACAAAAAAGUUGAAU	Lcu.2RBY.Chr4:218966545-219024978	4.5	-1	1	24	41830	41853	AAGUCAUCAACAAAAAAGUUGAAU	::::: ::::: :::.::	UCGGUACUUUCUUGUUUCUGAUUU	Cleavage		3
osa-miR821a	AAGUCAUCAACAAAAAAGUUGAAU	Lcu.2RBY.Chr4:218966545-219024978	5	-1	1	24	47231	47254	AAGUCAUCAACAAAAAAGUUGAAU	:: :::::::::..::	CGUGGGGAUUGUUGUUGAUGGUUU	Cleavage		3
osa-miR821b	AAGUCAUCAACAAAAAAGUUGAAU	Lcu.2RBY.Chr4:218966545-219024978	5	-1	1	24	47231	47254	AAGUCAUCAACAAAAAAGUUGAAU	:: :::::::::..::	CGUGGGGAUUGUUGUUGAUGGUUU	Cleavage		3
osa-miR821c	AAGUCAUCAACAAAAAAGUUGAAU	Lcu.2RBY.Chr4:218966545-219024978	5	-1	1	24	47231	47254	AAGUCAUCAACAAAAAAGUUGAAU	:: :::::::::..::	CGUGGGGAUUGUUGUUGAUGGUUU	Cleavage		3
sbi-miR821d	AAGUCAUCAACAACAAAGUUG	Lcu.2RBY.Chr4:218966545-219024978	4	-1	1	21	47234	47254	AAGUCAUCAACAACAAAGUUG	::::::::::::..::	GGGGAUUGUUGUUGAUGGUUU	Cleavage		3
sbi-miR821d	AAGUCAUCAACAACAAAGUUG	Lcu.2RBY.Chr4:218966545-219024978	4.5	-1	1	21	36031	36051	AAGUCAUCAACAACAAAGUUG	::::: ::::: :::.::	GUACUUUCUUGUUUCUGAUUU	Cleavage		3
sbi-miR821d	AAGUCAUCAACAACAAAGUUG	Lcu.2RBY.Chr4:218966545-219024978	4.5	-1	1	21	41833	41853	AAGUCAUCAACAACAAAGUUG	::::: ::::: :::.::	GUACUUUCUUGUUUCUGAUUU	Cleavage		3
sbi-miR821a	AAGUCAUCAACAUAAAAGUUG	Lcu.2RBY.Chr3:415059853-415071712	4.5	-1	1	21	7385	7405	AAGUCAUCAACAUAAAAGUUG	.::::: ::::::::::	CCCUUUUUAGUUUGAUGACUU	Translation		3
sbi-miR821c	AAGUCAUCAACAUAAAAGUUG	Lcu.2RBY.Chr3:415059853-415071712	4.5	-1	1	21	7385	7405	AAGUCAUCAACAUAAAAGUUG	.::::: ::::::::::	CCCUUUUUAGUUUGAUGACUU	Translation		3
sbi-miR821a	AAGUCAUCAACAUAAAAGUUG	Lcu.2RBY.Chr3:415059853-415071712	5	-1	1	21	10065	10085	AAGUCAUCAACAUAAAAGUUG	:::: :::::: :::: :	UGCCUUUAAUGUUGUUGACAU	Cleavage		3
sbi-miR821a	AAGUCAUCAACAUAAAAGUUG	Lcu.2RBY.Chr3:415059853-415071712	5	-1	1	21	11825	11845	AAGUCAUCAACAUAAAAGUUG	::. : : :::::::::::	AAAUAGUCACGUUGAUGACUU	Cleavage		3
sbi-miR821c	AAGUCAUCAACAUAAAAGUUG	Lcu.2RBY.Chr3:415059853-415071712	5	-1	1	21	10065	10085	AAGUCAUCAACAUAAAAGUUG	:::: :::::: :::: :	UGCCUUUAAUGUUGUUGACAU	Cleavage		3
sbi-miR821c	AAGUCAUCAACAUAAAAGUUG	Lcu.2RBY.Chr3:415059853-415071712	5	-1	1	21	11825	11845	AAGUCAUCAACAUAAAAGUUG	::. : : :::::::::::	AAAUAGUCACGUUGAUGACUU	Cleavage		3
sbi-miR821b	AAGUUAUGAACAUAAAAGUUG	Lcu.2RBY.Chr1:185413760-185420233	4.5	-1	1	21	5393	5413	AAGUUAUGAACAUAAAAGUUG	::::::::::.::::	UUAGCCUUAUGUUCAUGACUU	Cleavage		3
sbi-miR821b	AAGUUAUGAACAUAAAAGUUG	Lcu.2RBY.Chr1:185413760-185420233	4.5	-1	1	21	5300	5320	AAGUUAUGAACAUAAAAGUUG	.:. ::.:::::::::.:	AGAUACUUGUGUUCAUAAUUC	Cleavage		3
sbi-miR821b	AAGUUAUGAACAUAAAAGUUG	Lcu.2RBY.Chr1:185413760-185420233	4.5	-1	1	21	4071	4091	AAGUUAUGAACAUAAAAGUUG	::: :.: ::::::.:::	ACACUCAUGUUUUCAUAGCUU	Translation		3
stu-miR7982a	AAGUUGGAUGAUAAUAAUAUAUAU	Lcu.2RBY.Chr4:218966545-219024978	4	-1	1	24	45583	45606	AAGUUGGAUGAUAAUAAUAUAUAU	:::::::::::::..: ::	CCCAAUAUUAUUAUCAUUUAUAUU	Cleavage		3
stu-miR7982b	AAGUUGGAUGAUAAUAAUAUAUAU	Lcu.2RBY.Chr4:218966545-219024978	4	-1	1	24	45583	45606	AAGUUGGAUGAUAAUAAUAUAUAU	:::::::::::::..: ::	CCCAAUAUUAUUAUCAUUUAUAUU	Cleavage		3
stu-miR7982a	AAGUUGGAUGAUAAUAAUAUAUAU	Lcu.2RBY.Chr4:218966545-219024978	4.5	-1	1	24	29214	29237	AAGUUGGAUGAUAAUAAUAUAUAU	:::::::::.::. .:.:	UUUGUUAUUAUUAUUAUUGGAUUA	Cleavage		3
stu-miR7982b	AAGUUGGAUGAUAAUAAUAUAUAU	Lcu.2RBY.Chr4:218966545-219024978	4.5	-1	1	24	29214	29237	AAGUUGGAUGAUAAUAAUAUAUAU	:::::::::.::. .:.:	UUUGUUAUUAUUAUUAUUGGAUUA	Cleavage		3
stu-miR7982a	AAGUUGGAUGAUAAUAAUAUAUAU	Lcu.2RBY.Chr5:450611568-450619528	5	-1	1	24	539	562	AAGUUGGAUGAUAAUAAUAUAUAU	:: ::.:::::.:.::.... ::	AUCGAUGUUAUUGUUAUUUGGAUU	Cleavage		3
stu-miR7982a	AAGUUGGAUGAUAAUAAUAUAUAU	Lcu.2RBY.Chr5:450611568-450619528	5	-1	1	24	573	596	AAGUUGGAUGAUAAUAAUAUAUAU	:: ::::::::::.::.: .. :	AUCGAUAUUAUUAUUAUUCCGUAU	Cleavage		3
stu-miR7982a	AAGUUGGAUGAUAAUAAUAUAUAU	Lcu.2RBY.Chr5:450611568-450619528	5	-1	1	24	4428	4451	AAGUUGGAUGAUAAUAAUAUAUAU	.: : ::::. : :.::::: :::	GUUUCUAUUGCUCUUAUCCAUCUU	Cleavage		3
stu-miR7982b	AAGUUGGAUGAUAAUAAUAUAUAU	Lcu.2RBY.Chr5:450611568-450619528	5	-1	1	24	539	562	AAGUUGGAUGAUAAUAAUAUAUAU	:: ::.:::::.:.::.... ::	AUCGAUGUUAUUGUUAUUUGGAUU	Cleavage		3
stu-miR7982b	AAGUUGGAUGAUAAUAAUAUAUAU	Lcu.2RBY.Chr5:450611568-450619528	5	-1	1	24	573	596	AAGUUGGAUGAUAAUAAUAUAUAU	:: ::::::::::.::.: .. :	AUCGAUAUUAUUAUUAUUCCGUAU	Cleavage		3
stu-miR7982b	AAGUUGGAUGAUAAUAAUAUAUAU	Lcu.2RBY.Chr5:450611568-450619528	5	-1	1	24	4428	4451	AAGUUGGAUGAUAAUAAUAUAUAU	.: : ::::. : :.::::: :::	GUUUCUAUUGCUCUUAUCCAUCUU	Cleavage		3
stu-miR7982a	AAGUUG-GAUGAUAAUAAUAUAUAU	Lcu.2RBY.Chr4:218966545-219024978	5	-1	1	24	5122	5145	AAGUUG-GAUGAUAAUAAUAUAUAU	::: :::::::::.::. .:.:::	UUAU-UAUUAUUAUUAUUAUAGCUU	Cleavage		3
stu-miR7982b	AAGUUG-GAUGAUAAUAAUAUAUAU	Lcu.2RBY.Chr4:218966545-219024978	5	-1	1	24	5122	5145	AAGUUG-GAUGAUAAUAAUAUAUAU	::: :::::::::.::. .:.:::	UUAU-UAUUAUUAUUAUUAUAGCUU	Cleavage		3
osa-miR2922	AAUAAGUGAUUACCGAAAUU	Lcu.2RBY.Chr4:218966545-219024978	4.5	-1	1	20	44925	44944	AAUAAGUGAUUACCGAAAUU	::: :::::.:.::::: :	AAUGGCGGUAGUUACUUAAU	Cleavage		3
osa-miR2922	AAUAAGUGAUUACCGAAAUU	Lcu.2RBY.Chr4:218966545-219024978	5	-1	1	20	25239	25258	AAUAAGUGAUUACCGAAAUU	::::.:::..: .:: :::	UAUUUUGGUGGUAGCUAAUU	Cleavage		3
osa-miR2922	AAUAAGUGAUUACCGAAAUU	Lcu.2RBY.Chr4:218966545-219024978	5	-1	1	20	48663	48681	AAUAAGUGAUUACCGAAAUU	::::.:::..: :.:::::	UAUUUUGGUGGU-AUUUAUU	Cleavage		3
bdi-miR7748a-3p	AAUAUGUUUUCUAUUGUUGGACGG	Lcu.2RBY.Chr7:474327216-474368813	3	-1	1	24	10230	10253	AAUAUGUUUUCUAUUGUUGGACGG	:: :::.:::.:::::::	CAUAACAUGAAUGGAAGACAUAUU	Cleavage		3
bdi-miR7748a-3p	AAUAUGUUUUCUAUUGUUGGACGG	Lcu.2RBY.Chr7:474327216-474368813	4.5	-1	1	24	2764	2787	AAUAUGUUUUCUAUUGUUGGACGG	: ::: .::::::::.: ::	AACUACAAAGAUAGAAAAUAAAUG	Cleavage		3
bdi-miR7748a-3p	AAUAUGUUUUCUAUUGUUGGACGG	Lcu.2RBY.Chr7:474327216-474368813	5	-1	1	24	32516	32539	AAUAUGUUUUCUAUUGUUGGACGG	::: : ::::::.::::	UCUGGAAACUACAGAAAAUAUAUA	Cleavage		3
ghr-miR7493	AAUAUUUUAAUAAUUCAAUCGUCA	Lcu.2RBY.Chr3:281482777-281488026	4	-1	1	24	2662	2685	AAUAUUUUAAUAAUUCAAUCGUCA	:.:::: ::::::::: :: ::	CCAUGAUUUAAUUAUUAAUAUUUU	Cleavage		3
ghr-miR7493	AAUAUUUUAAUAAUUCAAUCGUCA	Lcu.2RBY.Chr3:281482777-281488026	4.5	-1	1	24	3323	3346	AAUAUUUUAAUAAUUCAAUCGUCA	: :: ::::. ::: :::: ::::	UAACCAUUGGUUUACUAAACUAUU	Translation		3
ghr-miR7493	AAUAUUUUAAUAAUUCAAUCGUCA	Lcu.2RBY.Chr6:116449652-116462261	4.5	-1	1	24	4035	4058	AAUAUUUUAAUAAUUCAAUCGUCA	::::: ::.:::.:: ::	CGCGCAUUGACUUGUUAGAAAAUA	Cleavage		3
ghr-miR7493	AAUAUUUUAAUAAUUCAAUCGUCA	Lcu.2RBY.Chr6:116449652-116462261	4.5	-1	1	24	8808	8831	AAUAUUUUAAUAAUUCAAUCGUCA	::: :::::::::: ::	AUGUUAUUUUAUUAUUAAAAAAUA	Cleavage		3
ghr-miR7493	AAUAUUUUAAUAAUUCAAUCGUCA	Lcu.2RBY.Chr3:281482777-281488026	5	-1	1	24	1925	1948	AAUAUUUUAAUAAUUCAAUCGUCA	:: ::: : :::::::::	AUCACAUAUAAUAAAUAAAAUAUU	Translation		3
ghr-miR7493	AAUAU-UUUAAUAAUUCAAUCGUCA	Lcu.2RBY.Chr6:116449652-116462261	5	-1	1	24	9103	9127	AAUAU-UUUAAUAAUUCAAUCGUCA	::::::::: :.:: :::::	AACUAAUUGAAUUAGUGAAUAUAUU	Translation		3
osa-miR166i-5p	AAUGCAGUUUGAUCCAAGAUC	Lcu.2RBY.Chr7:474327216-474368813	4	-1	1	21	12005	12025	AAUGCAGUUUGAUCCAAGAUC	:: ::::::.. .::::::	CCUCGUGGAUCGGUUUGCAUU	Cleavage		3
osa-miR166i-5p	AAUGCAGUUUGAUCCAAGAUC	Lcu.2RBY.Chr7:474327216-474368813	5	-1	1	21	25823	25842	AAUGCAGUUUGAUCCAAGAUC	:: :::::::::. ::.:::	AAUAUUGGAUCAAG-UGUAUU	Cleavage		3
osa-miR166i-5p	AAUGCAGUUUGAUCCAAGAUC	Lcu.2RBY.Chr7:474327216-474368813	5	-1	1	21	33103	33122	AAUGCAGUUUGAUCCAAGAUC	:: :::::::::. ::.:::	AAUAUUGGAUCAAG-UGUAUU	Cleavage		3
gma-miR4394	AAUGGACUAAAGAGAAAGGGGCCG	Lcu.2RBY.Chr7:474327216-474368813	4	-1	1	24	3349	3372	AAUGGACUAAAGAGAAAGGGGCCG	.::::.:: ::.:::.:::.:::	UGGCCUCUAACUUUUUGGUCUAUU	Cleavage		3
gma-miR4394	AAUGGACUAAAGAGAAAGGGGCCG	Lcu.2RBY.Chr7:474327216-474368813	5	-1	1	24	37167	37190	AAUGGACUAAAGAGAAAGGGGCCG	: .:::::.:::: :...::	UACGCGUUUUCUUUUUAUUUUGUU	Cleavage		3
gma-miR4394	AAUGGACUAAAGAGAAAGGGGCCG	Lcu.2RBY.Chr7:474327216-474368813	5	-1	1	24	20671	20694	AAUGGACUAAAGAGAAAGGGGCCG	.... ::.:.:::::::.: :	UAAUUUUAUUUUUUUUAGUCUAGU	Cleavage		3
[truncated: 46,912 more rows]

## Sheet: From upregulated DEGs
miRNA_Acc.	Target_Acc.	Expectation	UPE$	miRNA_start	miRNA_end	Target_start	Target_end	miRNA_aligned_fragment	alignment	Target_aligned_fragment	Inhibition	Target_Desc.	Multiplicity
esi-miR3457-3p	Lcu.2RBY.Chr1:538150492-538159831	4.5	-1	1	21	4664	4684	UAGCUUGUCCUGGGAUUCCGU	:.::: ::.::: : ::::::	AUGGAUUCUCAGCAGAAGCUA	Cleavage		20
esi-miR3457-3p	Lcu.2RBY.Chr1:538150492-538159831	4.5	-1	1	21	4706	4726	UAGCUUGUCCUGGGAUUCCGU	:.::: ::.::: : ::::::	AUGGAUUCUCAGCAGAAGCUA	Cleavage		20
esi-miR3457-3p	Lcu.2RBY.Chr1:538150492-538159831	4.5	-1	1	21	4748	4768	UAGCUUGUCCUGGGAUUCCGU	:.::: ::.::: : ::::::	AUGGAUUCUCAGCAGAAGCUA	Cleavage		20
esi-miR3457-3p	Lcu.2RBY.Chr1:538150492-538159831	4.5	-1	1	21	4790	4810	UAGCUUGUCCUGGGAUUCCGU	:.::: ::.::: : ::::::	AUGGAUUCUCAGCAGAAGCUA	Cleavage		20
esi-miR3457-3p	Lcu.2RBY.Chr1:538150492-538159831	4.5	-1	1	21	4832	4852	UAGCUUGUCCUGGGAUUCCGU	:.::: ::.::: : ::::::	AUGGAUUCUCAGCAGAAGCUA	Cleavage		20
esi-miR3457-3p	Lcu.2RBY.Chr1:538150492-538159831	4.5	-1	1	21	4874	4894	UAGCUUGUCCUGGGAUUCCGU	:.::: ::.::: : ::::::	AUGGAUUCUCAGCAGAAGCUA	Cleavage		20
esi-miR3457-3p	Lcu.2RBY.Chr1:538150492-538159831	4.5	-1	1	21	4916	4936	UAGCUUGUCCUGGGAUUCCGU	:.::: ::.::: : ::::::	AUGGAUUCUCAGCAGAAGCUA	Cleavage		20
esi-miR3457-3p	Lcu.2RBY.Chr1:538150492-538159831	4.5	-1	1	21	4958	4978	UAGCUUGUCCUGGGAUUCCGU	:.::: ::.::: : ::::::	AUGGAUUCUCAGCAGAAGCUA	Cleavage		20
esi-miR3457-3p	Lcu.2RBY.Chr1:538150492-538159831	4.5	-1	1	21	5000	5020	UAGCUUGUCCUGGGAUUCCGU	:.::: ::.::: : ::::::	AUGGAUUCUCAGCAGAAGCUA	Cleavage		20
esi-miR3457-3p	Lcu.2RBY.Chr1:538150492-538159831	4.5	-1	1	21	5042	5062	UAGCUUGUCCUGGGAUUCCGU	:.::: ::.::: : ::::::	AUGGAUUCUCAGCAGAAGCUA	Cleavage		20
esi-miR3457-3p	Lcu.2RBY.Chr1:538150492-538159831	4.5	-1	1	21	5085	5105	UAGCUUGUCCUGGGAUUCCGU	:.::: ::.::: : ::::::	AUGGAUUCUCAGCAGAAGCUA	Cleavage		20
esi-miR3457-3p	Lcu.2RBY.Chr1:538150492-538159831	4.5	-1	1	21	5127	5147	UAGCUUGUCCUGGGAUUCCGU	:.::: ::.::: : ::::::	AUGGAUUCUCAGCAGAAGCUA	Cleavage		20
esi-miR3457-3p	Lcu.2RBY.Chr1:538150492-538159831	4.5	-1	1	21	5169	5189	UAGCUUGUCCUGGGAUUCCGU	:.::: ::.::: : ::::::	AUGGAUUCUCAGCAGAAGCUA	Cleavage		20
esi-miR3457-3p	Lcu.2RBY.Chr1:538150492-538159831	4.5	-1	1	21	5211	5231	UAGCUUGUCCUGGGAUUCCGU	:.::: ::.::: : ::::::	AUGGAUUCUCAGCAGAAGCUA	Cleavage		20
esi-miR3457-3p	Lcu.2RBY.Chr1:538150492-538159831	4.5	-1	1	21	5253	5273	UAGCUUGUCCUGGGAUUCCGU	:.::: ::.::: : ::::::	AUGGAUUCUCAGCAGAAGCUA	Cleavage		20
esi-miR3457-3p	Lcu.2RBY.Chr1:538150492-538159831	4.5	-1	1	21	5295	5315	UAGCUUGUCCUGGGAUUCCGU	:.::: ::.::: : ::::::	AUGGAUUCUCAGCAGAAGCUA	Cleavage		20
esi-miR3457-3p	Lcu.2RBY.Chr1:538150492-538159831	4.5	-1	1	21	5337	5357	UAGCUUGUCCUGGGAUUCCGU	:.::: ::.::: : ::::::	AUGGAUUCUCAGCAGAAGCUA	Cleavage		20
esi-miR3457-3p	Lcu.2RBY.Chr1:538150492-538159831	4.5	-1	1	21	5379	5399	UAGCUUGUCCUGGGAUUCCGU	:.::: ::.::: : ::::::	AUGGAUUCUCAGCAGAAGCUA	Cleavage		20
esi-miR3457-3p	Lcu.2RBY.Chr1:538150492-538159831	4.5	-1	1	21	5421	5441	UAGCUUGUCCUGGGAUUCCGU	:.::: ::.::: : ::::::	AUGGAUUCUCAGCAGAAGCUA	Cleavage		20
esi-miR3457-3p	Lcu.2RBY.Chr1:538150492-538159831	4.5	-1	1	21	5463	5483	UAGCUUGUCCUGGGAUUCCGU	:.::: ::.::: : ::::::	AUGGAUUCUCAGCAGAAGCUA	Cleavage		20		400
gma-miR1533	Lcu.2RBY.Chr1:520995772-521054241	5	-1	1	19	34172	34191	AUAAUAAA-AAUAAUAAUGA	:.:::.::::: :::.::.:	UUAUUGUUAUUGUUUGUUGU	Cleavage		16
gma-miR1533	Lcu.2RBY.Chr1:520995772-521054241	5	-1	1	19	51470	51489	AUAAUAAAAAU-AAUAAUGA	:::::.:: ::::: :::::	UCAUUGUUUAUUUUAAUUAU	Translation		16
gma-miR1533	Lcu.2RBY.Chr1:520995772-521054241	5	-1	1	19	18226	18245	AUAAUAAA-AAUAAUAAUGA	:.:::.::::: :::.::.:	UUAUUGUUAUUGUUUGUUGU	Cleavage		16
gma-miR1533	Lcu.2RBY.Chr1:520995772-521054241	5	-1	1	19	32454	32472	AUAAUAAAAAUAAUAAUGA	:..:: :: :::::::: :	UUGUUUUUUUUUUUAUUCU	Translation		16
gma-miR1533	Lcu.2RBY.Chr1:520995772-521054241	4.5	-1	1	19	18171	18190	AUAAUAAAAAU-AAUAAUGA	:. ::::: :::::::::::	UUUUUAUUUAUUUUUAUUAU	Translation		16
gma-miR1533	Lcu.2RBY.Chr1:520995772-521054241	4.5	-1	1	19	34118	34137	AUAAUAAAAAU-AAUAAUGA	:. ::::: :::::::::::	UUUUUAUUUAUUUUUAUUAU	Translation		16
gma-miR1533	Lcu.2RBY.Chr1:520995772-521054241	4.5	-1	1	19	41976	41994	AUAAUAAAAAUAAUAAUGA	:.::: ::. ::::::::	UUAUUUUUGCUUUUAUUAG	Translation		16
gma-miR1533	Lcu.2RBY.Chr1:520995772-521054241	4.5	-1	1	19	34059	34077	AUAAUAAAAAUAAUAAUGA	:. :::: :: ::::::::	UUUUUAUCAUAUUUAUUAU	Cleavage		16
gma-miR1533	Lcu.2RBY.Chr1:520995772-521054241	4.5	-1	1	19	18111	18129	AUAAUAAAAAUAAUAAUGA	:. :::: :: ::::::::	UUUUUAUCAUAUUUAUUAU	Cleavage		16
gma-miR1533	Lcu.2RBY.Chr1:520995772-521054241	4	-1	1	19	58261	58279	AUAAUAAAAAUAAUAAUGA	.:::::::::: :::::	CUAUUAUUAUUUAUAUUAA	Cleavage		16
gma-miR1533	Lcu.2RBY.Chr1:520995772-521054241	3.5	-1	1	19	41898	41916	AUAAUAAAAAUAAUAAUGA	:.: :.:::::::: ::::	UUAAUGUUAUUUUUUUUAU	Cleavage		16
gma-miR1533	Lcu.2RBY.Chr1:520995772-521054241	3.5	-1	1	19	4374	4392	AUAAUAAAAAUAAUAAUGA	:.: :.:::::::: ::::	UUAAUGUUAUUUUUUUUAU	Cleavage		16
gma-miR1533	Lcu.2RBY.Chr1:520995772-521054241	3	-1	1	19	4452	4470	AUAAUAAAAAUAAUAAUGA	:.::: ::.:::::::::	UUAUUUUUGUUUUUAUUAG	Cleavage		16
gma-miR1533	Lcu.2RBY.Chr1:520995772-521054241	3	-1	1	19	34148	34166	AUAAUAAAAAUAAUAAUGA	:. :::::::: :::::::	UUUUUAUUAUUAUUAUUAU	Cleavage		16
gma-miR1533	Lcu.2RBY.Chr1:520995772-521054241	2.5	-1	1	19	21944	21962	AUAAUAAAAAUAAUAAUGA	: :::::.::::::::::	GCUUUAUUGUUUUUAUUAU	Cleavage		16
gma-miR1533	Lcu.2RBY.Chr1:520995772-521054241	2	-1	1	19	18202	18220	AUAAUAAAAAUAAUAAUGA	:.::::::::: :::::::	UUAUUAUUAUUAUUAUUAU	Cleavage		16		256
vvi-miR3637-5p	Lcu.2RBY.Chr1:520995772-521054241	5	-1	1	24	55757	55780	AUUUAUGUAUUGUGUUUUGUCGGA	::::.. ::::..::.::	GUGUUCAAAGUUCAAUGUAUGAAA	Cleavage		11
vvi-miR3637-5p	Lcu.2RBY.Chr1:520995772-521054241	5	-1	1	24	720	743	AUUUAUGUAUUGUGUUUUGUCGGA	::::.. ::::..::.::	GUGUUCAAAGUUCAAUGUAUGAAA	Cleavage		11
vvi-miR3637-5p	Lcu.2RBY.Chr1:520995772-521054241	5	-1	1	24	55651	55674	AUUUAUGUAUUGUGUUUUGUCGGA	: ::::: . :::: ::.:::	CAAGUCAAAAAGAAAUAAAUGAAU	Cleavage		11
vvi-miR3637-5p	Lcu.2RBY.Chr1:520995772-521054241	5	-1	1	24	614	637	AUUUAUGUAUUGUGUUUUGUCGGA	: ::::: . :::: ::.:::	CAAGUCAAAAAGAAAUAAAUGAAU	Cleavage		11
vvi-miR3637-5p	Lcu.2RBY.Chr1:520995772-521054241	4.5	-1	1	24	32529	32552	AUUUAUGUAUUGUGUUUUGUCGGA	::. .:: .:::..::: ::.:::	UCUUGCAUGACAUGAUAAAUGAAU	Cleavage		11
vvi-miR3637-5p	Lcu.2RBY.Chr1:520995772-521054241	4.5	-1	1	24	45259	45282	AUUUAUGUAUUGUGUUUUGUCGGA	:.: ::::: : :.:::::.::	ACUGUCAAAAGAAAGUACAUGAAG	Cleavage		11
vvi-miR3637-5p	Lcu.2RBY.Chr1:520995772-521054241	4.5	-1	1	24	7744	7767	AUUUAUGUAUUGUGUUUUGUCGGA	:.: ::::: : :.:::::.::	GCUGUCAAAAGAAAGUACAUGAAG	Cleavage		11
vvi-miR3637-5p	Lcu.2RBY.Chr1:520995772-521054241	4.5	-1	1	24	15190	15213	AUUUAUGUAUUGUGUUUUGUCGGA	: ::::::::::...:..:	ACGCAGAAAACACAAUGUGUGGAG	Cleavage		11
vvi-miR3637-5p	Lcu.2RBY.Chr1:520995772-521054241	4.5	-1	1	24	51805	51828	AUUUAUGUAUUGUGUUUUGUCGGA	.::::.:: :: .::::::	GAUAUUAAAAUACCAUUUAUAAAU	Translation		11
vvi-miR3637-5p	Lcu.2RBY.Chr1:520995772-521054241	4.5	-1	1	24	1632	1655	AUUUAUGUAUUGUGUUUUGUCGGA	:: ::::.:. :::::::	AAAAUCACAACAUAGAACAUAAAC	Cleavage		11
vvi-miR3637-5p	Lcu.2RBY.Chr1:520995772-521054241	3.5	-1	1	24	9546	9569	AUUUAUGUAUUGUGUUUUGUCGGA	::::::..::::::: ::	GGGAUAAAAACAUGAUACAUAUAU	Cleavage		11		121
aly-miR838-3p	Lcu.2RBY.Chr1:520995772-521054241	5	-1	1	21	28601	28621	UUUUCUUCUUCUUCUUGCACA	::. : .: :::::::::.	AUUGUUAAGACAAGAAGAAAG	Translation		10
aly-miR838-3p	Lcu.2RBY.Chr1:520995772-521054241	4.5	-1	1	21	2999	3019	UUUUCUUCUUCUUCUUGCACA	:: ..:::.:::::::: :.	GGUUUGAGAGGAAGAAGAUAG	Cleavage		10
aly-miR838-3p	Lcu.2RBY.Chr1:520995772-521054241	4.5	-1	1	21	3068	3088	UUUUCUUCUUCUUCUUGCACA	::: ::::::::::: ::.	AGUGAAAGAAGAAGAAAUAAG	Cleavage		10
aly-miR838-3p	Lcu.2RBY.Chr1:520995772-521054241	4.5	-1	1	21	17545	17565	UUUUCUUCUUCUUCUUGCACA	...:.::::::::.:::	GAAAUGGGGAGAAGAAGGAAA	Cleavage		10
aly-miR838-3p	Lcu.2RBY.Chr1:520995772-521054241	4.5	-1	1	21	11309	11328	UUUUCUUCUUCUUCUUGCACA	::: :::::::: :.:::::	AGUGAAAGAAGAA-AGGAAAA	Cleavage		10
aly-miR838-3p	Lcu.2RBY.Chr1:520995772-521054241	4.5	-1	1	21	38721	38740	UUUUCUUCUUCUUCUUGCACA	::: :::::::: :.:::::	AGUGAAAGAAGAA-AGGAAAA	Cleavage		10
aly-miR838-3p	Lcu.2RBY.Chr1:520995772-521054241	4.5	-1	1	21	18502	18522	UUUUCUUCUUCUUCUUGCACA	: ..:::::.::.::..:.	GUUUUGAGAAGGAGGAGGGAG	Cleavage		10
aly-miR838-3p	Lcu.2RBY.Chr1:520995772-521054241	4.5	-1	1	21	23973	23993	UUUUCUUCUUCUUCUUGCACA	::. :::::..: :::.::	AAUGUUAGAAGGGGCAGAGAA	Cleavage		10
aly-miR838-3p	Lcu.2RBY.Chr1:520995772-521054241	4.5	-1	1	21	34444	34464	UUUUCUUCUUCUUCUUGCACA	: ..:::::.::.::..:.	GUUUUGAGAAGGAGGAGGGAG	Cleavage		10
aly-miR838-3p	Lcu.2RBY.Chr1:520995772-521054241	4.5	-1	1	21	25931	25951	UUUUCUUCUUCUUCUUGCACA	:: .: :::::::::.::.	GGUAUAUCAAGAAGAAGGAAG	Cleavage		10		100
csi-miR3951	Lcu.2RBY.Chr1:520995772-521054241	5	-1	1	21	32458	32479	UAGAUAAAG-AUGAGAGAAAAA	:::::.:.:.:: ::::::::.	UUUUUUUUUUAUUCUUUAUCUG	Cleavage		10
csi-miR3951	Lcu.2RBY.Chr1:520995772-521054241	5	-1	1	21	17919	17939	UAGAUAAAGAUGAGAGAAAAA	::::: :.:.::.:::.:. :	UUUUUAUUUUAUUUUUGUUCA	Cleavage		10
csi-miR3951	Lcu.2RBY.Chr1:520995772-521054241	5	-1	1	21	33867	33887	UAGAUAAAGAUGAGAGAAAAA	::::: :.:.::.:::.:. :	UUUUUAUUUUAUUUUUGUUCA	Cleavage		10
csi-miR3951	Lcu.2RBY.Chr1:520995772-521054241	5	-1	1	21	33967	33986	UAGAUAAAGAUGAGAGAAAAA	:: ::::::: :.:::::.::	UUGUUCUCUC-UUUUUAUUUA	Translation		10
csi-miR3951	Lcu.2RBY.Chr1:520995772-521054241	5	-1	1	21	18019	18038	UAGAUAAAGAUGAGAGAAAAA	:: ::::::: :.:::::.::	UUGUUCUCUC-UUUUUAUUUA	Translation		10
csi-miR3951	Lcu.2RBY.Chr1:520995772-521054241	5	-1	1	21	36309	36329	UAGAUAAAGAUGAGAGAAAAA	:::::: :::.:::::. :	AUUUUCUAACAUUUUUAUUAA	Cleavage		10
csi-miR3951	Lcu.2RBY.Chr1:520995772-521054241	5	-1	1	21	20370	20390	UAGAUAAAGAUGAGAGAAAAA	:::::: :::.:::::. :	AUUUUCUAACAUUUUUAUUAA	Cleavage		10
csi-miR3951	Lcu.2RBY.Chr1:520995772-521054241	5	-1	1	21	17851	17871	UAGAUAAAGAUGAGAGAAAAA	: : :.:::..:::: ::.:.	UCUAUUUCUUGUCUUGAUUUG	Cleavage		10
csi-miR3951	Lcu.2RBY.Chr1:520995772-521054241	5	-1	1	21	33799	33819	UAGAUAAAGAUGAGAGAAAAA	: : :.:::..:::: ::.:.	UCUAUUUCUUGUCUUGAUUUG	Cleavage		10
csi-miR3951	Lcu.2RBY.Chr1:520995772-521054241	5	-1	1	21	4444	4464	UAGAUAAAGAUGAGAGAAAAA	::: : :.::.:::.:.:	GAUUUAUAUUAUUUUUGUUUU	Cleavage		10		100
osa-miR1440b	Lcu.2RBY.Chr1:520995772-521054241	5	-1	1	21	21275	21295	UUUAGGAGAGUGGUAUUUGAG	.:.::::::: ::. :.:::.	UUUAAAUACCUCUUGCUUAAG	Translation		10
osa-miR1440b	Lcu.2RBY.Chr1:520995772-521054241	5	-1	1	21	37209	37229	UUUAGGAGAGUGGUAUUUGAG	.:.::::::: ::. :.:::.	UUUAAAUACCUCUUGCUUAAG	Translation		10
osa-miR1440b	Lcu.2RBY.Chr1:520995772-521054241	5	-1	1	21	14799	14819	UUUAGGAGAGUGGUAUUUGAG	.::.:: : .:::.:.::.::	UUCGAAAAAUACUUUUCUGAA	Cleavage		10
osa-miR1440b	Lcu.2RBY.Chr1:520995772-521054241	5	-1	1	21	36533	36553	UUUAGGAGAGUGGUAUUUGAG	::::: : .:::.:.::::	AUCAAACAAUACUUUUCUAAC	Cleavage		10
osa-miR1440b	Lcu.2RBY.Chr1:520995772-521054241	5	-1	1	21	9052	9072	UUUAGGAGAGUGGUAUUUGAG	.::::.. ::::.:::::	GGUAAAUGUAUCUCUUCUAAA	Translation		10
osa-miR1440b	Lcu.2RBY.Chr1:520995772-521054241	5	-1	1	21	17407	17427	UUUAGGAGAGUGGUAUUUGAG	::::. :.::::: .::::	AUCAAGCUCUACUCUAUUAAA	Cleavage		10
osa-miR1440b	Lcu.2RBY.Chr1:520995772-521054241	4.5	-1	1	21	11015	11035	UUUAGGAGAGUGGUAUUUGAG	::.:::.:::::: : .::	UCCAGAUAUCACUCUACAGAA	Cleavage		10
osa-miR1440b	Lcu.2RBY.Chr1:520995772-521054241	4.5	-1	1	21	38430	38450	UUUAGGAGAGUGGUAUUUGAG	::.:::.:::::: : .::	UCCAGAUAUCACUCUACAGAA	Cleavage		10
osa-miR1440b	Lcu.2RBY.Chr1:520995772-521054241	4.5	-1	1	21	34571	34591	UUUAGGAGAGUGGUAUUUGAG	::: :.::::.:..::.:	CAGAAAAAUCACUUUUUUAGA	Cleavage		10
osa-miR1440b	Lcu.2RBY.Chr1:520995772-521054241	4.5	-1	1	21	18630	18650	UUUAGGAGAGUGGUAUUUGAG	::: :.::::.:..::.:	AGAAAAAAUCACUUUUUUAGA	Cleavage		10		100
sly-miR6024	Lcu.2RBY.Chr1:520995772-521054241	5	-1	1	22	5579	5600	UUUUAGCAAGAGUUGUUUUACC	:: .::: :::.:::::..:	CGUUGAACUACUUUUGCUGGAU	Cleavage		10
sly-miR6024	Lcu.2RBY.Chr1:520995772-521054241	5	-1	1	22	43101	43122	UUUUAGCAAGAGUUGUUUUACC	:: .::: :::.:::::..:	CGUUGAACUACUUUUGCUGGAU	Cleavage		10
sly-miR6024	Lcu.2RBY.Chr1:520995772-521054241	5	-1	1	22	21274	21295	UUUUAGCAAGAGUUGUUUUACC	: :::.: :::::::: ::.	UUUUAAAUACCUCUUGCUUAAG	Cleavage		10
sly-miR6024	Lcu.2RBY.Chr1:520995772-521054241	5	-1	1	22	37208	37229	UUUUAGCAAGAGUUGUUUUACC	: :::.: :::::::: ::.	UUUUAAAUACCUCUUGCUUAAG	Cleavage		10
sly-miR6024	Lcu.2RBY.Chr1:520995772-521054241	5	-1	1	22	42794	42815	UUUUAGCAAGAGUUGUUUUACC	:.::: :.:::::::::	CUCCAGACAUGUUUUGCUAAAA	Cleavage		10
sly-miR6024	Lcu.2RBY.Chr1:520995772-521054241	5	-1	1	22	5272	5293	UUUUAGCAAGAGUUGUUUUACC	:.::: :.:::::::::	CUCCAGACAUGUUUUGCUAAAA	Cleavage		10
sly-miR6024	Lcu.2RBY.Chr1:520995772-521054241	5	-1	1	22	55833	55854	UUUUAGCAAGAGUUGUUUUACC	::::..:.:.: : :::::	GUGAAAAUGAUUUUAGAUAAAA	Cleavage		10
sly-miR6024	Lcu.2RBY.Chr1:520995772-521054241	5	-1	1	22	797	818	UUUUAGCAAGAGUUGUUUUACC	::::..:.:.: : :::::	GUGAAAAUGAUUUUAGAUAAAA	Cleavage		10
sly-miR6024	Lcu.2RBY.Chr1:520995772-521054241	4.5	-1	1	22	21189	21210	UUUUAGCAAGAGUUGUUUUACC	:::: .:::::: :: :::	AUAAAAAAGACUCUUUCUUAAA	Cleavage		10
sly-miR6024	Lcu.2RBY.Chr1:520995772-521054241	4	-1	1	22	2251	2272	UUUUAGCAAGAGUUGUUUUACC	.:.::::.: :::::.::.	AAAGAGACAAUUGUUGCUGAAG	Translation		10		100
stu-miR6024-3p	Lcu.2RBY.Chr1:520995772-521054241	5	-1	1	22	797	818	UUUUAGCAAGAGUUGUUUUCCC	: :::::..:.:.: : :::::	GUGAAAAUGAUUUUAGAUAAAA	Cleavage		10
stu-miR6024-3p	Lcu.2RBY.Chr1:520995772-521054241	5	-1	1	22	55833	55854	UUUUAGCAAGAGUUGUUUUCCC	: :::::..:.:.: : :::::	GUGAAAAUGAUUUUAGAUAAAA	Cleavage		10
stu-miR6024-3p	Lcu.2RBY.Chr1:520995772-521054241	5	-1	1	22	21274	21295	UUUUAGCAAGAGUUGUUUUCCC	:::.: :::::::: ::.	UUUUAAAUACCUCUUGCUUAAG	Cleavage		10
stu-miR6024-3p	Lcu.2RBY.Chr1:520995772-521054241	5	-1	1	22	37208	37229	UUUUAGCAAGAGUUGUUUUCCC	:::.: :::::::: ::.	UUUUAAAUACCUCUUGCUUAAG	Cleavage		10
stu-miR6024-3p	Lcu.2RBY.Chr1:520995772-521054241	5	-1	1	22	42794	42815	UUUUAGCAAGAGUUGUUUUCCC	:.::: :.:::::::::	CUCCAGACAUGUUUUGCUAAAA	Cleavage		10
stu-miR6024-3p	Lcu.2RBY.Chr1:520995772-521054241	5	-1	1	22	5272	5293	UUUUAGCAAGAGUUGUUUUCCC	:.::: :.:::::::::	CUCCAGACAUGUUUUGCUAAAA	Cleavage		10
stu-miR6024-3p	Lcu.2RBY.Chr1:520995772-521054241	5	-1	1	22	43101	43122	UUUUAGCAAGAGUUGUUUUCCC	.::: :::.:::::..:	CGUUGAACUACUUUUGCUGGAU	Cleavage		10
stu-miR6024-3p	Lcu.2RBY.Chr1:520995772-521054241	5	-1	1	22	5579	5600	UUUUAGCAAGAGUUGUUUUCCC	.::: :::.:::::..:	CGUUGAACUACUUUUGCUGGAU	Cleavage		10
stu-miR6024-3p	Lcu.2RBY.Chr1:520995772-521054241	4.5	-1	1	22	21189	21210	UUUUAGCAAGAGUUGUUUUCCC	:::: .:::::: :: :::	AUAAAAAAGACUCUUUCUUAAA	Cleavage		10
stu-miR6024-3p	Lcu.2RBY.Chr1:520995772-521054241	4	-1	1	22	2251	2272	UUUUAGCAAGAGUUGUUUUCCC	.:.::::.: :::::.::.	AAAGAGACAAUUGUUGCUGAAG	Translation		10		100
ath-miR5658	Lcu.2RBY.Chr1:520995772-521054241	5	-1	1	21	53363	53383	AUGAUGAUGAUGAUGAUGAAA	:: : :.::.::::::: :.:	UUCCUUUAUUAUCAUCACCGU	Cleavage		9
ath-miR5658	Lcu.2RBY.Chr1:520995772-521054241	5	-1	1	21	1347	1367	AUGAUGAUGAUGAUGAUGAAA	:::::: ..:..:: ::::	AAUCAUCAAUGUUGUCUUCAU	Cleavage		9
ath-miR5658	Lcu.2RBY.Chr1:520995772-521054241	5	-1	1	21	56381	56401	AUGAUGAUGAUGAUGAUGAAA	:::::: ..:..:: ::::	AAUCAUCAAUGUUGUCUUCAU	Cleavage		9
ath-miR5658	Lcu.2RBY.Chr1:520995772-521054241	5	-1	1	21	58250	58270	AUGAUGAUGAUGAUGAUGAAA	: ::: :::: .::.::.::	UAUCAAAAUCACUAUUAUUAU	Translation		9
ath-miR5658	Lcu.2RBY.Chr1:520995772-521054241	4	-1	1	21	34149	34169	AUGAUGAUGAUGAUGAUGAAA	:::.::.::.::.::.:: ::	UUUUAUUAUUAUUAUUAUAAU	Cleavage		9
ath-miR5658	Lcu.2RBY.Chr1:520995772-521054241	4	-1	1	21	47420	47440	AUGAUGAUGAUGAUGAUGAAA	: .:::::::::::::::	CUAUAUCAUCAUCAUCAUCCA	Cleavage		9
ath-miR5658	Lcu.2RBY.Chr1:520995772-521054241	4	-1	1	21	56867	56887	AUGAUGAUGAUGAUGAUGAAA	:: ::.:::::::: ::::	AUUAAUUAUCAUCAUGAUCAA	Cleavage		9
ath-miR5658	Lcu.2RBY.Chr1:520995772-521054241	3.5	-1	1	21	55022	55042	AUGAUGAUGAUGAUGAUGAAA	:::. :.:::::: :::::::	UUUUCUUAUCAUCUUCAUCAU	Cleavage		9
ath-miR5658	Lcu.2RBY.Chr1:520995772-521054241	3	-1	1	21	18200	18220	AUGAUGAUGAUGAUGAUGAAA	:::.::.::.::.::.::.::	UUUUAUUAUUAUUAUUAUUAU	Cleavage		9
bdi-miR7752-3p	Lcu.2RBY.Chr1:520995772-521054241	5	-1	1	25	10631	10656	AAAAUGAUAGGUUG-GAAGAACACGC	: ::::::: ..:.:: :::::::	AAGGGUUCUUCAUGAUCUUUCAUUUU	Cleavage		9
bdi-miR7752-3p	Lcu.2RBY.Chr1:520995772-521054241	5	-1	1	25	20562	20586	AAAAUGAUAGGUUGGAAGAACACGC	::.:::.:::. ::.: :::	AAUACUUUUUCUAACUAAUUAAUUU	Cleavage		9
bdi-miR7752-3p	Lcu.2RBY.Chr1:520995772-521054241	5	-1	1	25	20602	20626	AAAAUGAUAGGUUGGAAGAACACGC	::.:::.:::. ::.: :::	AAUACUUUUUCUAACUAAUUAAUUU	Cleavage		9
bdi-miR7752-3p	Lcu.2RBY.Chr1:520995772-521054241	5	-1	1	25	20642	20666	AAAAUGAUAGGUUGGAAGAACACGC	::.:::.:::. ::.: :::	AAUACUUUUUCUAACUAAUUAAUUU	Cleavage		9
bdi-miR7752-3p	Lcu.2RBY.Chr1:520995772-521054241	5	-1	1	25	22454	22478	AAAAUGAUAGGUUGGAAGAACACGC	: : ::.:: .:::.:::::: :	UCAUUUUUUUGUAACUUAUCAUGUC	Cleavage		9
bdi-miR7752-3p	Lcu.2RBY.Chr1:520995772-521054241	5	-1	1	25	36500	36524	AAAAUGAUAGGUUGGAAGAACACGC	::.:::.:::. ::.: :::	AAUACUUUUUCUAACUAAUUAAUUU	Cleavage		9
bdi-miR7752-3p	Lcu.2RBY.Chr1:520995772-521054241	5	-1	1	25	36579	36603	AAAAUGAUAGGUUGGAAGAACACGC	::.:::.:::. ::.: :::	AAUACUUUUUCUAACUAAUUAAUUU	Cleavage		9
bdi-miR7752-3p	Lcu.2RBY.Chr1:520995772-521054241	5	-1	1	25	36539	36563	AAAAUGAUAGGUUGGAAGAACACGC	:.:::.:::. ::.: :::	CAAUACUUUUCUAACUAAUUAAUUU	Cleavage		9
bdi-miR7752-3p	Lcu.2RBY.Chr1:520995772-521054241	4.5	-1	1	25	32315	32339	AAAAUGAUAGGUUGGAAGAACACGC	:.::::: .:.:::::::	UAUCCGUUUUCCACAUUGUCAUUUU	Translation		9
bdi-miR7725b-3p.2	Lcu.2RBY.Chr1:520995772-521054241	5	-1	1	24	7071	7093	CAAAUAAGAGGAGACGAGACAUAG	::.: :::. :::.::.:: :::	CUGU-UCUUCUCUUCUUUUUUUUU	Cleavage		8
bdi-miR7725b-3p.2	Lcu.2RBY.Chr1:520995772-521054241	5	-1	1	24	22632	22655	CAAAUAAGAGGAGACGAGACAUAG	:::: :::: : ::::::	CGAGUUCUCUACUCCACCUAUUUG	Cleavage		8
bdi-miR7725b-3p.2	Lcu.2RBY.Chr1:520995772-521054241	4.5	-1	1	24	33733	33756	CAAAUAAGAGGAGACGAGACAUAG	::::::::..:.:: :: :	UUCGAUCUCGUCUUUUUUUUUUAG	Cleavage		8
bdi-miR7725b-3p.2	Lcu.2RBY.Chr1:520995772-521054241	4.5	-1	1	24	42980	43003	CAAAUAAGAGGAGACGAGACAUAG	.:. :::..::::.::::	CAUUCAUUUCUCUUUUCUUGUUUG	Cleavage		8
bdi-miR7725b-3p.2	Lcu.2RBY.Chr1:520995772-521054241	4.5	-1	1	24	5458	5481	CAAAUAAGAGGAGACGAGACAUAG	.:. :::..::::.::::	CAUUCAUUUCUCUUUUCUUGUUUG	Cleavage		8
bdi-miR7725b-3p.2	Lcu.2RBY.Chr1:520995772-521054241	4.5	-1	1	24	18015	18038	CAAAUAAGAGGAGACGAGACAUAG	: : : :. ::::.:.::::::	AUUUUUGUUCUCUCUUUUUAUUUA	Cleavage		8
bdi-miR7725b-3p.2	Lcu.2RBY.Chr1:520995772-521054241	4.5	-1	1	24	33963	33986	CAAAUAAGAGGAGACGAGACAUAG	: : : :. ::::.:.::::::	AUUUUUGUUCUCUCUUUUUAUUUA	Cleavage		8
bdi-miR7725b-3p.2	Lcu.2RBY.Chr1:520995772-521054241	4	-1	1	24	17784	17807	CAAAUAAGAGGAGACGAGACAUAG	::::::::..:.:: :::	UUCGAUCUCGUCUUUUUUUUUUUA	Cleavage		8
hbr-miR6169	Lcu.2RBY.unitig0251:2265865-2288318	5	-1	1	21	13279	13299	UAGUAUUUCUCUUUUCUCUCU	.:.::::::: .::::: .:.	GGGGAGAAAAAGGAAAUUUUG	Translation		8
hbr-miR6169	Lcu.2RBY.unitig0251:2265865-2288318	5	-1	1	21	4966	4986	UAGUAUUUCUCUUUUCUCUCU	::: : :::: .::::.:.	GAAGAUACAAGAAGAAUAUUG	Cleavage		8
hbr-miR6169	Lcu.2RBY.unitig0251:2265865-2288318	5	-1	1	21	14245	14265	UAGUAUUUCUCUUUUCUCUCU	::: : :::: .::::.:.	GAAGAUACAAGAAGAAUAUUG	Cleavage		8
hbr-miR6169	Lcu.2RBY.unitig0251:2265865-2288318	4.5	-1	1	21	21029	21049	UAGUAUUUCUCUUUUCUCUCU	.::::::::. .:.::::.:	GGAGAGAAAGAGGGAAUAUUU	Translation		8
hbr-miR6169	Lcu.2RBY.unitig0251:2265865-2288318	4.5	-1	1	21	4821	4841	UAGUAUUUCUCUUUUCUCUCU	: :::::: .:: ::::::	CUACAGAAAAAGGAUAUACUA	Translation		8
hbr-miR6169	Lcu.2RBY.unitig0251:2265865-2288318	4	-1	1	21	13543	13563	UAGUAUUUCUCUUUUCUCUCU	: :::::::::::.:: :	CUACAGAAAAGAGAAGUAGUU	Cleavage		8
hbr-miR6169	Lcu.2RBY.unitig0251:2265865-2288318	4	-1	1	21	16552	16572	UAGUAUUUCUCUUUUCUCUCU	: ::: ::::::.:.:.::.	AAAGACCAAAGAGGAGUGCUG	Cleavage		8
hbr-miR6169	Lcu.2RBY.unitig0251:2265865-2288318	3.5	-1	1	21	13513	13533	UAGUAUUUCUCUUUUCUCUCU	: :::::::::::::::	CUACAGAAAAGAGAAAUACAG	Cleavage		8
hbr-miR6170	Lcu.2RBY.Chr1:520995772-521054241	5	-1	1	21	44596	44616	CAAGAAACAGAAGAGAGGGAU	:.:.:.:.::: : ::::::	UUUCUUUUUUUCAGAUUCUUG	Cleavage		8
hbr-miR6170	Lcu.2RBY.Chr1:520995772-521054241	5	-1	1	21	20312	20332	CAAGAAACAGAAGAGAGGGAU	::: :::::.:: :.:::	UACCCCCUCUUUUGGGUUUUG	Cleavage		8
hbr-miR6170	Lcu.2RBY.Chr1:520995772-521054241	5	-1	1	21	36251	36271	CAAGAAACAGAAGAGAGGGAU	::: :::::.:: :.:::	UACCCCCUCUUUUGGGUUUUG	Cleavage		8
hbr-miR6170	Lcu.2RBY.Chr1:520995772-521054241	4.5	-1	1	21	20341	20361	CAAGAAACAGAAGAGAGGGAU	: ::.:.:.::.::::: ::	AGCCUUUUUUUUUGUUUGUUU	Cleavage		8
hbr-miR6170	Lcu.2RBY.Chr1:520995772-521054241	4.5	-1	1	21	36280	36300	CAAGAAACAGAAGAGAGGGAU	: ::.:.:.::.::::: ::	AGCCUUUUUUUUUGUUUGUUU	Cleavage		8
hbr-miR6170	Lcu.2RBY.Chr1:520995772-521054241	4	-1	1	21	7073	7093	CAAGAAACAGAAGAGAGGGAU	.:.:.:::::::: :::.::	GUUCUUCUCUUCUUUUUUUUU	Cleavage		8
hbr-miR6170	Lcu.2RBY.Chr1:520995772-521054241	3.5	-1	1	21	18327	18347	CAAGAAACAGAAGAGAGGGAU	:::.::::::.:::::: :	UUCCUUCUCUUUUGUUUCCUC	Cleavage		8
hbr-miR6170	Lcu.2RBY.Chr1:520995772-521054241	3.5	-1	1	21	34273	34293	CAAGAAACAGAAGAGAGGGAU	:::.::::::.:::::: :	UUCCUUCUCUUUUGUUUCCUC	Cleavage		8
hvu-miR6192	Lcu.2RBY.Chr1:520995772-521054241	5	-1	1	22	21706	21727	UAGGAGAGGGGGGAAGGGAUCU	:.::::.:::.::::..	GUUUUCCUUUCCCUCUCUUUGG	Cleavage		8
hvu-miR6192	Lcu.2RBY.Chr1:520995772-521054241	5	-1	1	22	37623	37644	UAGGAGAGGGGGGAAGGGAUCU	:.::::.:::.::::..	GUUUUCCUUUCCCUCUCUUUGG	Cleavage		8
hvu-miR6192	Lcu.2RBY.Chr1:520995772-521054241	5	-1	1	22	57991	58012	UAGGAGAGGGGGGAAGGGAUCU	:.::::..:.::::.: :	GACACUCUUCUUCUCUCUUCCA	Cleavage		8
hvu-miR6192	Lcu.2RBY.Chr1:520995772-521054241	5	-1	1	22	28363	28384	UAGGAGAGGGGGGAAGGGAUCU	: ::::: .....::.:..::	UGUUCCCUGUUUUUCUUUUUUA	Cleavage		8
hvu-miR6192	Lcu.2RBY.Chr1:520995772-521054241	4.5	-1	1	22	1854	1875	UAGGAGAGGGGGGAAGGGAUCU	:::..::.:..:.::::.:	UCAUCUUUUUCUUCUUCUCUUU	Cleavage		8
hvu-miR6192	Lcu.2RBY.Chr1:520995772-521054241	4.5	-1	1	22	5995	6016	UAGGAGAGGGGGGAAGGGAUCU	::..:::...::.:::: ::	GAAUUUCUUUUUCCUUCUCAUA	Cleavage		8
hvu-miR6192	Lcu.2RBY.Chr1:520995772-521054241	4.5	-1	1	22	43517	43538	UAGGAGAGGGGGGAAGGGAUCU	::..:::...::.:::: ::	GAAUUUCUUUUUCCUUCUCAUA	Cleavage		8
hvu-miR6192	Lcu.2RBY.Chr1:520995772-521054241	4	-1	1	22	26758	26779	UAGGAGAGGGGGGAAGGGAUCU	::: :::::. .::::::.	AUCUCCAUUCCCUAUUCUCCUG	Cleavage		8
mtr-miR5227	Lcu.2RBY.Chr1:520995772-521054241	5	-1	1	22	6526	6547	UGAAGAGAAGAAGAUUGAUGAA	: :::.. :.::.::.:.:::	UCCAUUGCUUUUUUUUUUUUCC	Cleavage		8
mtr-miR5227	Lcu.2RBY.Chr1:520995772-521054241	5	-1	1	22	50697	50718	UGAAGAGAAGAAGAUUGAUGAA	::::.::.: ::.::::	AAUUCCAAUUUUUUGCUUUUCA	Cleavage		8
mtr-miR5227	Lcu.2RBY.Chr1:520995772-521054241	5	-1	1	22	53108	53129	UGAAGAGAAGAAGAUUGAUGAA	:::::. : :.:: ::::::	GCCAUCAGACAUUUUAUCUUCA	Cleavage		8
mtr-miR5227	Lcu.2RBY.Chr1:520995772-521054241	5	-1	1	22	20722	20743	UGAAGAGAAGAAGAUUGAUGAA	: :::::::::.::. .: .:	CUAAUCAAUCUUUUUUAUUCUA	Cleavage		8
mtr-miR5227	Lcu.2RBY.Chr1:520995772-521054241	5	-1	1	22	36659	36680	UGAAGAGAAGAAGAUUGAUGAA	: :::::::::.::. .: .:	CUAAUCAAUCUUUUUUAUUCUA	Cleavage		8
mtr-miR5227	Lcu.2RBY.Chr1:520995772-521054241	5	-1	1	22	45404	45425	UGAAGAGAAGAAGAUUGAUGAA	::.: :::::: .: ::::	GAAAUUAUUCUUCUGUUGUUCA	Cleavage		8
mtr-miR5227	Lcu.2RBY.Chr1:520995772-521054241	5	-1	1	22	7889	7910	UGAAGAGAAGAAGAUUGAUGAA	::.: :::::: .: ::::	GAAAUUAUUCUUCUGUUGUUCA	Cleavage		8
mtr-miR5227	Lcu.2RBY.Chr1:520995772-521054241	4.5	-1	1	22	53689	53710	UGAAGAGAAGAAGAUUGAUGAA	::: : ::::.::::.: ::	CACAUAAUUCUUUUUCUUUACA	Cleavage		8
mtr-miR5296	Lcu.2RBY.Chr1:520995772-521054241	5	-1	1	24	2614	2637	AUUUUGUGUGGGUGUAAGAGGUGU	:.: :.:: . :: :::::::::	AUAAAUUUUCUUCCAACACAAAAU	Translation		8
mtr-miR5296	Lcu.2RBY.Chr1:520995772-521054241	5	-1	1	24	37913	37936	AUUUUGUGUGGGUGUAAGAGGUGU	.::: :.:.:.::: ::::	GUUGUUCUGAUAUCUACAGAAAAG	Cleavage		8
mtr-miR5296	Lcu.2RBY.Chr1:520995772-521054241	5	-1	1	24	27228	27251	AUUUUGUGUGGGUGUAAGAGGUGU	:::: : :: :::: :::::	UGUGCUCUGAGACGCACAGAAAAU	Translation		8
mtr-miR5296	Lcu.2RBY.Chr1:520995772-521054241	4.5	-1	1	24	37857	37880	AUUUUGUGUGGGUGUAAGAGGUGU	.:: :::: :.:::.::: ::::	GCAGCUCUGAUACCUACAGAAAAG	Cleavage		8
mtr-miR5296	Lcu.2RBY.Chr1:520995772-521054241	4.5	-1	1	24	37888	37911	AUUUUGUGUGGGUGUAAGAGGUGU	:: :::: :.:::.::: ::::	UCAGCUCUGAUACCUACAGAAAAG	Cleavage		8
mtr-miR5296	Lcu.2RBY.Chr1:520995772-521054241	4.5	-1	1	24	37828	37851	AUUUUGUGUGGGUGUAAGAGGUGU	.: .::: :.:::.::: ::::	UUAGUUCUGAUACCUACAGAAAAA	Cleavage		8
mtr-miR5296	Lcu.2RBY.Chr1:520995772-521054241	4.5	-1	1	24	50901	50924	AUUUUGUGUGGGUGUAAGAGGUGU	:::: ::::.::.::::	AUUGGGCUUAGUCCCAUACGAAAU	Cleavage		8
mtr-miR5296	Lcu.2RBY.Chr1:520995772-521054241	4	-1	1	24	53562	53585	AUUUUGUGUGGGUGUAAGAGGUGU	:::.:: ::::::::: :::	UACCCUUUUCAACCCACACAUAAU	Cleavage		8
mtr-miR5558-3p	Lcu.2RBY.Chr1:520995772-521054241	5	-1	1	21	20405	20425	UAGAUUUAGAAUUAGAAAAGC	::: :::::::::::.	UAAUUUAUAAUUCUAAAUUAC	Cleavage		8
mtr-miR5558-3p	Lcu.2RBY.Chr1:520995772-521054241	5	-1	1	21	36344	36364	UAGAUUUAGAAUUAGAAAAGC	::: :::::::::::.	UAAUUUAUAAUUCUAAAUUAC	Cleavage		8
mtr-miR5558-3p	Lcu.2RBY.Chr1:520995772-521054241	5	-1	1	21	47970	47990	UAGAUUUAGAAUUAGAAAAGC	:::: :::::.:::.:.	AGACUUCUUAUUCUGAAUUUG	Cleavage		8
mtr-miR5558-3p	Lcu.2RBY.Chr1:520995772-521054241	5	-1	1	21	34462	34482	UAGAUUUAGAAUUAGAAAAGC	:::.: .::.:.:::.::	GAGUUUUUUGUUUUGAAUUUA	Cleavage		8
mtr-miR5558-3p	Lcu.2RBY.Chr1:520995772-521054241	5	-1	1	21	18520	18540	UAGAUUUAGAAUUAGAAAAGC	:::.: .::.:.:::.::	GAGUUUUUUGUUUUGAAUUUA	Cleavage		8
mtr-miR5558-3p	Lcu.2RBY.Chr1:520995772-521054241	5	-1	1	21	51476	51496	UAGAUUUAGAAUUAGAAAAGC	.: ::.::::: :.:::: :	UUUAUUUUAAUUAUGAAUCAA	Cleavage		8
mtr-miR5558-3p	Lcu.2RBY.Chr1:520995772-521054241	2	-1	1	21	7384	7404	UAGAUUUAGAAUUAGAAAAGC	:::.:::::::::::::.	CUCUUUUUAAUUCUAAAUCUG	Cleavage		8
mtr-miR5558-3p	Lcu.2RBY.Chr1:520995772-521054241	2	-1	1	21	44897	44917	UAGAUUUAGAAUUAGAAAAGC	:::.:::::::::::::.	CUCUUUUUAAUUCUAAAUCUG	Cleavage		8
osa-miR2919	Lcu.2RBY.Chr1:520995772-521054241	5	-1	1	19	5000	5018	AAGGGGGGGGGGGGAAAGA	:::: :.:....:.:..::	UCUUACUCUUUUCUCUUUU	Cleavage		8
osa-miR2919	Lcu.2RBY.Chr1:520995772-521054241	5	-1	1	19	7070	7088	AAGGGGGGGGGGGGAAAGA	::: :.:..:.:..:..::	UCUGUUCUUCUCUUCUUUU	Cleavage		8
osa-miR2919	Lcu.2RBY.Chr1:520995772-521054241	5	-1	1	19	42522	42540	AAGGGGGGGGGGGGAAAGA	:::: :.:....:.:..::	UCUUACUCUUUUCUCUUUU	Cleavage		8
osa-miR2919	Lcu.2RBY.Chr1:520995772-521054241	4.5	-1	1	19	18339	18357	AAGGGGGGGGGGGGAAAGA	: :::::.::...:::: :	UGUUUCCUCCUUUCCCCAU	Cleavage		8
osa-miR2919	Lcu.2RBY.Chr1:520995772-521054241	4.5	-1	1	19	34285	34303	AAGGGGGGGGGGGGAAAGA	: :::::.::...:::: :	UGUUUCCUCCUUUCCCCAU	Cleavage		8
osa-miR2919	Lcu.2RBY.Chr1:520995772-521054241	4	-1	1	19	21706	21724	AAGGGGGGGGGGGGAAAGA	.:::::...:::.:.:::	GUUUUCCUUUCCCUCUCUU	Cleavage		8
osa-miR2919	Lcu.2RBY.Chr1:520995772-521054241	4	-1	1	19	37623	37641	AAGGGGGGGGGGGGAAAGA	.:::::...:::.:.:::	GUUUUCCUUUCCCUCUCUU	Cleavage		8
osa-miR2919	Lcu.2RBY.Chr1:520995772-521054241	4	-1	1	19	1857	1875	AAGGGGGGGGGGGGAAAGA	:::::..:..:..:.:.::	UCUUUUUCUUCUUCUCUUU	Cleavage		8
ahy-miR156a	Lcu.2RBY.Chr1:520995772-521054241	5	-1	1	20	18019	18038	UGACAGAAGAGAGAGAGCAC	::.:::::::.::. :.:	UUGUUCUCUCUUUUUAUUUA	Cleavage		7
ahy-miR156a	Lcu.2RBY.Chr1:520995772-521054241	5	-1	1	20	33967	33986	UGACAGAAGAGAGAGAGCAC	::.:::::::.::. :.:	UUGUUCUCUCUUUUUAUUUA	Cleavage		7
ahy-miR156a	Lcu.2RBY.Chr1:520995772-521054241	5	-1	1	20	44590	44608	UGACAGAAGAGAGAGAGCAC	::.:::.:::.::.: :::	UUGUUCUUUCUUUUUU-UCA	Cleavage		7
ahy-miR156a	Lcu.2RBY.Chr1:520995772-521054241	5	-1	1	20	1324	1343	UGACAGAAGAGAGAGAGCAC	::.: :.:::::::: :.	UUGUUGUUUCUCUUCUUUUU	Cleavage		7
ahy-miR156a	Lcu.2RBY.Chr1:520995772-521054241	5	-1	1	20	28233	28252	UGACAGAAGAGAGAGAGCAC	: .:.:.:.::::.: :::	UUCUUUUUUUUCUUUUAUCA	Cleavage		7
ahy-miR156a	Lcu.2RBY.Chr1:520995772-521054241	5	-1	1	20	34270	34289	UGACAGAAGAGAGAGAGCAC	: .:: .::::::.:::.	UUUUUCCUUCUCUUUUGUUU	Cleavage		7
ahy-miR156a	Lcu.2RBY.Chr1:520995772-521054241	5	-1	1	20	18324	18343	UGACAGAAGAGAGAGAGCAC	: .:: .::::::.:::.	UUUUUCCUUCUCUUUUGUUU	Cleavage		7
aly-miR3448-3p	Lcu.2RBY.unitig0251:2265865-2288318	5	-1	1	22	4749	4771	UCUG-AGGAUUUUUUUUGUGGUC	:.:::.::::.::.:: ::::	UUCUACAGAAAAGAUUCUACAGA	Cleavage		7
aly-miR3448-3p	Lcu.2RBY.unitig0251:2265865-2288318	5	-1	1	22	14028	14050	UCUG-AGGAUUUUUUUUGUGGUC	:.:::.::::.::.:: ::::	UUCUACAGAAAAGAUUCUACAGA	Cleavage		7
aly-miR3448-3p	Lcu.2RBY.unitig0251:2265865-2288318	5	-1	1	22	16440	16462	UCUGAGGAUUUUUUU-UGUGGUC	:: :::: :..:.::::::: ::	GAGCACAUAGGAGAAUCCUCUGA	Cleavage		7
aly-miR3448-3p	Lcu.2RBY.unitig0251:2265865-2288318	4.5	-1	1	22	6704	6725	UCUGAGGAUUUUUUUUGUGGUC	.:.: ::.:::. ::.:::::	UGCUAGAAGAAAGUUCUUCAGA	Cleavage		7
aly-miR3448-3p	Lcu.2RBY.unitig0251:2265865-2288318	4	-1	1	22	20459	20480	UCUGAGGAUUUUUUUUGUGGUC	: ::: :: ::::::. :::::	GUCCAGAAUAAAAAUUAUCAGA	Cleavage		7
aly-miR3448-3p	Lcu.2RBY.unitig0251:2265865-2288318	4	-1	1	22	21625	21646	UCUGAGGAUUUUUUUUGUGGUC	:: :..:::..:..:::::	CUACAGAGGAAAGGUUUUCAGA	Cleavage		7
aly-miR3448-3p	Lcu.2RBY.unitig0251:2265865-2288318	4	-1	1	22	3465	3486	UCUGAGGAUUUUUUUUGUGGUC	:: :..:::..:..:::::	CUACAGAGGAAAGGUUUUCAGA	Cleavage		7
aly-miR829-5p	Lcu.2RBY.Chr1:520995772-521054241	4.5	-1	1	21	710	730	ACUUUGAAUCUUUGAUUUGAA	::::: :::. .::::::::	UUCAACACAAGUGUUCAAAGU	Translation		7
aly-miR829-5p	Lcu.2RBY.Chr1:520995772-521054241	4.5	-1	1	21	55747	55767	ACUUUGAAUCUUUGAUUUGAA	::::: :::. .::::::::	UUCAACACAAGUGUUCAAAGU	Translation		7
aly-miR829-5p	Lcu.2RBY.Chr1:520995772-521054241	4.5	-1	1	21	11533	11553	ACUUUGAAUCUUUGAUUUGAA	.: :: ::.:::::::: :	AGUAUAUAAAGGAUUCAAAUU	Cleavage		7
aly-miR829-5p	Lcu.2RBY.Chr1:520995772-521054241	4.5	-1	1	21	38945	38965	ACUUUGAAUCUUUGAUUUGAA	.: :: ::.:::::::: :	AGUAUAUAAAGGAUUCAAAUU	Cleavage		7
aly-miR829-5p	Lcu.2RBY.Chr1:520995772-521054241	4	-1	1	21	48359	48379	ACUUUGAAUCUUUGAUUUGAA	:::.:::.::.::::::	AACAAGUCAGAGGUUCAAAAC	Cleavage		7
aly-miR829-5p	Lcu.2RBY.Chr1:520995772-521054241	4	-1	1	21	41614	41634	ACUUUGAAUCUUUGAUUUGAA	:::::::.::::.. :::	GGAAAAUCAAGGAUUUGUAGU	Cleavage		7
aly-miR829-5p	Lcu.2RBY.Chr1:520995772-521054241	4	-1	1	21	51285	51305	ACUUUGAAUCUUUGAUUUGAA	: : ::.::: :::::::::	AUAACAUUAAAAAUUCAAAGU	Translation		7
ath-miR156i	Lcu.2RBY.Chr1:520995772-521054241	5	-1	1	20	18019	18038	UGACAGAAGAGAGAGAGCAG	.::.:::::::.::. :.:	UUGUUCUCUCUUUUUAUUUA	Cleavage		7
ath-miR156i	Lcu.2RBY.Chr1:520995772-521054241	5	-1	1	20	33967	33986	UGACAGAAGAGAGAGAGCAG	.::.:::::::.::. :.:	UUGUUCUCUCUUUUUAUUUA	Cleavage		7
ath-miR156i	Lcu.2RBY.Chr1:520995772-521054241	5	-1	1	20	44590	44608	UGACAGAAGAGAGAGAGCAG	.::.:::.:::.::.: :::	UUGUUCUUUCUUUUUU-UCA	Cleavage		7
ath-miR156i	Lcu.2RBY.Chr1:520995772-521054241	5	-1	1	20	1324	1343	UGACAGAAGAGAGAGAGCAG	.::.: :.:::::::: :.	UUGUUGUUUCUCUUCUUUUU	Cleavage		7
ath-miR156i	Lcu.2RBY.Chr1:520995772-521054241	5	-1	1	20	28233	28252	UGACAGAAGAGAGAGAGCAG	.: .:.:.:.::::.: :::	UUCUUUUUUUUCUUUUAUCA	Cleavage		7
ath-miR156i	Lcu.2RBY.Chr1:520995772-521054241	5	-1	1	20	18324	18343	UGACAGAAGAGAGAGAGCAG	.: .:: .::::::.:::.	UUUUUCCUUCUCUUUUGUUU	Cleavage		7
ath-miR156i	Lcu.2RBY.Chr1:520995772-521054241	5	-1	1	20	34270	34289	UGACAGAAGAGAGAGAGCAG	.: .:: .::::::.:::.	UUUUUCCUUCUCUUUUGUUU	Cleavage		7
ath-miR156j	Lcu.2RBY.Chr1:520995772-521054241	5	-1	1	20	18019	18038	UGACAGAAGAGAGAGAGCAC	::.:::::::.::. :.:	UUGUUCUCUCUUUUUAUUUA	Cleavage		7
ath-miR156j	Lcu.2RBY.Chr1:520995772-521054241	5	-1	1	20	33967	33986	UGACAGAAGAGAGAGAGCAC	::.:::::::.::. :.:	UUGUUCUCUCUUUUUAUUUA	Cleavage		7
ath-miR156j	Lcu.2RBY.Chr1:520995772-521054241	5	-1	1	20	44590	44608	UGACAGAAGAGAGAGAGCAC	::.:::.:::.::.: :::	UUGUUCUUUCUUUUUU-UCA	Cleavage		7
ath-miR156j	Lcu.2RBY.Chr1:520995772-521054241	5	-1	1	20	1324	1343	UGACAGAAGAGAGAGAGCAC	::.: :.:::::::: :.	UUGUUGUUUCUCUUCUUUUU	Cleavage		7
ath-miR156j	Lcu.2RBY.Chr1:520995772-521054241	5	-1	1	20	28233	28252	UGACAGAAGAGAGAGAGCAC	: .:.:.:.::::.: :::	UUCUUUUUUUUCUUUUAUCA	Cleavage		7
ath-miR156j	Lcu.2RBY.Chr1:520995772-521054241	5	-1	1	20	34270	34289	UGACAGAAGAGAGAGAGCAC	: .:: .::::::.:::.	UUUUUCCUUCUCUUUUGUUU	Cleavage		7
ath-miR156j	Lcu.2RBY.Chr1:520995772-521054241	5	-1	1	20	18324	18343	UGACAGAAGAGAGAGAGCAC	: .:: .::::::.:::.	UUUUUCCUUCUCUUUUGUUU	Cleavage		7
ath-miR5021	Lcu.2RBY.Chr1:520995772-521054241	4.5	-1	1	20	34137	34156	UGAGAAGAAGAAGAAGAAAA	::::: :.::.::.:: :.:	UUUUCGUUUUUUUUUUAUUA	Cleavage		7
ath-miR5021	Lcu.2RBY.Chr1:520995772-521054241	4	-1	1	20	28231	28250	UGAGAAGAAGAAGAAGAAAA	::::::.::.:::::.:	AUUUCUUUUUUUUCUUUUAU	Cleavage		7
ath-miR5021	Lcu.2RBY.Chr1:520995772-521054241	4	-1	1	20	4412	4431	UGAGAAGAAGAAGAAGAAAA	:::.::. ::::.::.:.:	AUUUUUUUAUCUUUUUUUUA	Cleavage		7
ath-miR5021	Lcu.2RBY.Chr1:520995772-521054241	4	-1	1	20	41936	41955	UGAGAAGAAGAAGAAGAAAA	:::.::. ::::.::.:.:	AUUUUUUUAUCUUUUUUUUA	Cleavage		7
ath-miR5021	Lcu.2RBY.Chr1:520995772-521054241	4	-1	1	20	44589	44608	UGAGAAGAAGAAGAAGAAAA	::: .: .:::::.::.:::	UUUGUUCUUUCUUUUUUUCA	Cleavage		7
ath-miR5021	Lcu.2RBY.Chr1:520995772-521054241	4	-1	1	20	17788	17807	UGAGAAGAAGAAGAAGAAAA	: :: ::::.::.::.:.:	AUCUCGUCUUUUUUUUUUUA	Cleavage		7
ath-miR5021	Lcu.2RBY.Chr1:520995772-521054241	3.5	-1	1	20	1854	1873	UGAGAAGAAGAAGAAGAAAA	::::.:::::::::::	UCAUCUUUUUCUUCUUCUCU	Cleavage		7
bdi-miR156j	Lcu.2RBY.Chr1:520995772-521054241	5	-1	1	20	18019	18038	UGACAGAAGAGAGAGAGCAC	::.:::::::.::. :.:	UUGUUCUCUCUUUUUAUUUA	Cleavage		7
bdi-miR156j	Lcu.2RBY.Chr1:520995772-521054241	5	-1	1	20	33967	33986	UGACAGAAGAGAGAGAGCAC	::.:::::::.::. :.:	UUGUUCUCUCUUUUUAUUUA	Cleavage		7
bdi-miR156j	Lcu.2RBY.Chr1:520995772-521054241	5	-1	1	20	44590	44608	UGACAGAAGAGAGAGAGCAC	::.:::.:::.::.: :::	UUGUUCUUUCUUUUUU-UCA	Cleavage		7
bdi-miR156j	Lcu.2RBY.Chr1:520995772-521054241	5	-1	1	20	1324	1343	UGACAGAAGAGAGAGAGCAC	::.: :.:::::::: :.	UUGUUGUUUCUCUUCUUUUU	Cleavage		7
bdi-miR156j	Lcu.2RBY.Chr1:520995772-521054241	5	-1	1	20	28233	28252	UGACAGAAGAGAGAGAGCAC	: .:.:.:.::::.: :::	UUCUUUUUUUUCUUUUAUCA	Cleavage		7
bdi-miR156j	Lcu.2RBY.Chr1:520995772-521054241	5	-1	1	20	34270	34289	UGACAGAAGAGAGAGAGCAC	: .:: .::::::.:::.	UUUUUCCUUCUCUUUUGUUU	Cleavage		7
bdi-miR156j	Lcu.2RBY.Chr1:520995772-521054241	5	-1	1	20	18324	18343	UGACAGAAGAGAGAGAGCAC	: .:: .::::::.:::.	UUUUUCCUUCUCUUUUGUUU	Cleavage		7
bra-miR5717	Lcu.2RBY.Chr1:520995772-521054241	5	-1	1	21	8176	8196	GUUUGGAUUGUUUGCCUUGGC	:::: :. ::.::::.:.:.	CCCAAAGUCAAUAAUCUAGAU	Cleavage		7
bra-miR5717	Lcu.2RBY.Chr1:520995772-521054241	5	-1	1	21	45691	45711	GUUUGGAUUGUUUGCCUUGGC	:::: :. ::.::::.:.:.	CCCAAAGUCAAUAAUCUAGAU	Cleavage		7
bra-miR5717	Lcu.2RBY.Chr1:520995772-521054241	5	-1	1	21	44315	44335	GUUUGGAUUGUUUGCCUUGGC	::.::.::.::.:.: ::	UGCAGGGUAAGCAGUUCCAAG	Cleavage		7
bra-miR5717	Lcu.2RBY.Chr1:520995772-521054241	5	-1	1	21	6796	6816	GUUUGGAUUGUUUGCCUUGGC	::.::.::.::.:.: ::	UGCAGGGUAAGCAGUUCUAAG	Cleavage		7
bra-miR5717	Lcu.2RBY.Chr1:520995772-521054241	5	-1	1	21	53923	53943	GUUUGGAUUGUUUGCCUUGGC	..::: ..::::::...::	UUUAAGUUGAACAAUUUGAAA	Cleavage		7
bra-miR5717	Lcu.2RBY.Chr1:520995772-521054241	4.5	-1	1	21	1598	1618	GUUUGGAUUGUUUGCCUUGGC	:::: :.: .::::::::	AAAAAGGAAGAGGAUCCAAAC	Translation		7
bra-miR5717	Lcu.2RBY.Chr1:520995772-521054241	3	-1	1	21	91	111	GUUUGGAUUGUUUGCCUUGGC	:::: : :::::::::..::	ACCAAAGGAAACAAUCCGGAC	Cleavage		7
bra-miR5721	Lcu.2RBY.Chr1:520995772-521054241	5	-1	1	21	34112	34132	AAAAAUGGAGUGAGAAAUGGA	:::::::.:. :..::::::	UCCAUUUUUUUAUUUAUUUUU	Translation		7
bra-miR5721	Lcu.2RBY.Chr1:520995772-521054241	5	-1	1	21	18165	18185	AAAAAUGGAGUGAGAAAUGGA	:::::::.:. :..::::::	UCCAUUUUUUUAUUUAUUUUU	Translation		7
bra-miR5721	Lcu.2RBY.Chr1:520995772-521054241	5	-1	1	21	3999	4019	AAAAAUGGAGUGAGAAAUGGA	::: .: :.::.::::::	AUGAUUAUUGAUUCUAUUUUU	Cleavage		7
bra-miR5721	Lcu.2RBY.Chr1:520995772-521054241	5	-1	1	21	41525	41545	AAAAAUGGAGUGAGAAAUGGA	::: .: :.::.::::::	AUGAUUAUUGAUUCUAUUUUU	Cleavage		7
bra-miR5721	Lcu.2RBY.Chr1:520995772-521054241	4.5	-1	1	21	17913	17934	AAAAAUGGAGUGAGAAA-UGGA	:::: :::.:.:.:..::::::	UCCACUUUUUUAUUUUAUUUUU	Cleavage		7
bra-miR5721	Lcu.2RBY.Chr1:520995772-521054241	4.5	-1	1	21	33861	33882	AAAAAUGGAGUGAGAAA-UGGA	:::: :::.:.:.:..::::::	UCCACUUUUUUAUUUUAUUUUU	Cleavage		7
bra-miR5721	Lcu.2RBY.Chr1:520995772-521054241	4	-1	1	21	50708	50728	AAAAAUGGAGUGAGAAAUGGA	:... ::.:::.::::::::	UUUGCUUUUCAUUCCAUUUUC	Cleavage		7
bra-miR9559-5p	Lcu.2RBY.Chr1:520995772-521054241	5	-1	1	21	48071	48091	UUUGGAUUUUGGUCAUUGUUG	::::::: ::::::. .:::	CAACAAUAACCAAAGCGUAAA	Cleavage		7
bra-miR9559-5p	Lcu.2RBY.Chr1:520995772-521054241	5	-1	1	21	1795	1815	UUUGGAUUUUGGUCAUUGUUG	.:::::: :: ::::::::	UAACAAUAACAUAAAUCCAAC	Translation		7
bra-miR9559-5p	Lcu.2RBY.Chr1:520995772-521054241	5	-1	1	21	12398	12418	UUUGGAUUUUGGUCAUUGUUG	:.:::::::..: : .::::	AAGCAAUGACUGAUACUCAAA	Cleavage		7
bra-miR9559-5p	Lcu.2RBY.Chr1:520995772-521054241	5	-1	1	21	47902	47922	UUUGGAUUUUGGUCAUUGUUG	::: ::: .:::::::..::	CAAAAAUCUUCAAAAUCUGAA	Cleavage		7
bra-miR9559-5p	Lcu.2RBY.Chr1:520995772-521054241	5	-1	1	21	51335	51355	UUUGGAUUUUGGUCAUUGUUG	:::::..:::::. :::	AUUAAAUGAUUAAAAUUAAAA	Cleavage		7
bra-miR9559-5p	Lcu.2RBY.Chr1:520995772-521054241	5	-1	1	21	49615	49635	UUUGGAUUUUGGUCAUUGUUG	:::::.::::: :.:::	AUUCAAUGGCCAAAUCCUAAA	Cleavage		7
bra-miR9559-5p	Lcu.2RBY.Chr1:520995772-521054241	5	-1	1	21	52151	52171	UUUGGAUUUUGGUCAUUGUUG	.:::: :.::::::: :::	UAACACAAAUCAAAAUCAAAA	Cleavage		7
cpa-miR8154	Lcu.2RBY.Chr1:520995772-521054241	5	-1	1	22	18331	18352	CAGAGGAGGAGAUGAAGAGGGA	:.:. .::..:.:::::::.:	UUCUCUUUUGUUUCCUCCUUUC	Cleavage		7
cpa-miR8154	Lcu.2RBY.Chr1:520995772-521054241	5	-1	1	22	34277	34298	CAGAGGAGGAGAUGAAGAGGGA	:.:. .::..:.:::::::.:	UUCUCUUUUGUUUCCUCCUUUC	Cleavage		7
cpa-miR8154	Lcu.2RBY.Chr1:520995772-521054241	5	-1	1	22	39035	39056	CAGAGGAGGAGAUGAAGAGGGA	::::.:::::. .::::	CAUAUCUUUAUCUCUCUCUCUC	Cleavage		7
cpa-miR8154	Lcu.2RBY.Chr1:520995772-521054241	5	-1	1	22	11625	11646	CAGAGGAGGAGAUGAAGAGGGA	: .:::: . ::::.:.::::	UAUCUCUAUCUCUCUUUCUCUC	Cleavage		7
cpa-miR8154	Lcu.2RBY.Chr1:520995772-521054241	5	-1	1	22	7068	7089	CAGAGGAGGAGAUGAAGAGGGA	.:: ::: ::::.::.:.:	AAUCUGUUCUUCUCUUCUUUUU	Cleavage		7
cpa-miR8154	Lcu.2RBY.Chr1:520995772-521054241	5	-1	1	22	669	690	CAGAGGAGGAGAUGAAGAGGGA	:: ::::.:::::.::	CUACGAUUGAUCUUCUCCUUUG	Cleavage		7
cpa-miR8154	Lcu.2RBY.Chr1:520995772-521054241	5	-1	1	22	17446	17467	CAGAGGAGGAGAUGAAGAGGGA	: ::.::.::.:.::::	CAAAUGUUUAUUUCUUUCUCUA	Cleavage		7
gma-miR5380c	Lcu.2RBY.Chr1:520995772-521054241	5	-1	1	21	53696	53716	AUGAAUGGUGAAGAUGAAGAG	.::::. ::::.:: :::: :	UUCUUUUUCUUUACAAUUCUU	Cleavage		7
gma-miR5380c	Lcu.2RBY.Chr1:520995772-521054241	5	-1	1	21	56367	56386	AUGAAUGGUGAAGAUGAAGAG	:::::: :.::..::: ::::	CUCUUC-UUUUUGCCAAUCAU	Cleavage		7
gma-miR5380c	Lcu.2RBY.Chr1:520995772-521054241	5	-1	1	21	1333	1352	AUGAAUGGUGAAGAUGAAGAG	:::::: :.::..::: ::::	CUCUUC-UUUUUGCCAAUCAU	Cleavage		7
gma-miR5380c	Lcu.2RBY.Chr1:520995772-521054241	4.5	-1	1	21	54001	54021	AUGAAUGGUGAAGAUGAAGAG	::.:::::::::: .:::. :	CUUUUCAUCUUCAAUAUUUUU	Cleavage		7
gma-miR5380c	Lcu.2RBY.Chr1:520995772-521054241	4.5	-1	1	21	57493	57513	AUGAAUGGUGAAGAUGAAGAG	.:: :::::::: .:: ::::	UUCAUCAUCUUCCUCACUCAU	Cleavage		7
gma-miR5380c	Lcu.2RBY.Chr1:520995772-521054241	3	-1	1	21	18058	18078	AUGAAUGGUGAAGAUGAAGAG	::::: :.:::..::::.::	AUCUUCUUUUUCGUCAUUUAU	Cleavage		7
gma-miR5380c	Lcu.2RBY.Chr1:520995772-521054241	3	-1	1	21	34006	34026	AUGAAUGGUGAAGAUGAAGAG	::::: :.:::..::::.::	AUCUUCUUUUUCGUCAUUUAU	Cleavage		7
gma-miR5773	Lcu.2RBY.Chr1:520995772-521054241	5	-1	1	22	2638	2659	UUUUUAAAAGGUUCAGUUAGGU	.::::: ::: :::: ::::	UUCUAACAGAAGCUUUCAAAAU	Translation		7
gma-miR5773	Lcu.2RBY.Chr1:520995772-521054241	5	-1	1	22	51361	51382	UUUUUAAAAGGUUCAGUUAGGU	..:::.: ::.. ::::::..	UUUUAAUUUAAUUGUUUAAAGG	Cleavage		7
gma-miR5773	Lcu.2RBY.Chr1:520995772-521054241	5	-1	1	22	33646	33667	UUUUUAAAAGGUUCAGUUAGGU	..:.:. ....:::::::::	CUUUGAUGCGGUUUUUUAAAAA	Cleavage		7
gma-miR5773	Lcu.2RBY.Chr1:520995772-521054241	5	-1	1	22	25661	25682	UUUUUAAAAGGUUCAGUUAGGU	:.: :::..:::: ::..:	GUGUGAAUGAGUCUUUCAAGGA	Cleavage		7
gma-miR5773	Lcu.2RBY.Chr1:520995772-521054241	4.5	-1	1	22	48736	48757	UUUUUAAAAGGUUCAGUUAGGU	:..: .::.::::.::::	UCAAAGUUUGACUUUUUGAAAA	Cleavage		7
gma-miR5773	Lcu.2RBY.Chr1:520995772-521054241	4.5	-1	1	22	55334	55355	UUUUUAAAAGGUUCAGUUAGGU	:.: : :. ::::::::::	GGGUGAAUUAGGCUUUUAAAAA	Translation		7
gma-miR5773	Lcu.2RBY.Chr1:520995772-521054241	4.5	-1	1	22	297	318	UUUUUAAAAGGUUCAGUUAGGU	:.: : :. ::::::::::	GGGUGAAUUAGGCUUUUAAAAA	Translation		7
gra-miR7584e	Lcu.2RBY.Chr1:520995772-521054241	5	-1	1	21	43373	43393	AGGAGUUAGAUUGUAUUUUAU	::::::.. :::.:::..	GCAAAAUAUGCUCUGACUUUA	Translation		7
gra-miR7584e	Lcu.2RBY.Chr1:520995772-521054241	5	-1	1	21	5851	5871	AGGAGUUAGAUUGUAUUUUAU	::::::.. :::.:::..	GCAAAAUAUGCUCUGACUUUA	Translation		7
gra-miR7584e	Lcu.2RBY.Chr1:520995772-521054241	5	-1	1	21	56583	56603	AGGAGUUAGAUUGUAUUUUAU	:: :::.:::. ::::.:	GGAAUAUAUAAUUAAACUUCA	Cleavage		7
gra-miR7584e	Lcu.2RBY.Chr1:520995772-521054241	5	-1	1	21	46924	46944	AGGAGUUAGAUUGUAUUUUAU	::. :.:::::::.: ::	GCAAGUAAUAAUCUAAUUGCU	Cleavage		7
gra-miR7584e	Lcu.2RBY.Chr1:520995772-521054241	4	-1	1	21	6336	6357	AGGAGUUAGAUUGU-AUUUUAU	.::..:: :::::::..:::::	GUAGGAUGACAAUCUGGCUCCU	Cleavage		7
gra-miR7584e	Lcu.2RBY.Chr1:520995772-521054241	4	-1	1	21	43858	43879	AGGAGUUAGAUUGU-AUUUUAU	.::..:: :::::::..:::::	GUAGGAUGACAAUCUGGCUCCU	Cleavage		7
gra-miR7584e	Lcu.2RBY.Chr1:520995772-521054241	4	-1	1	21	58225	58245	AGGAGUUAGAUUGUAUUUUAU	:::::::: :.:::.: ::	UAAAAAUACAUUUUAAUUGCU	Translation		7
gra-miR8674c	Lcu.2RBY.Chr1:520995772-521054241	5	-1	1	24	18273	18297	AAGGG-AUACAGGAUGAUGUGGCAU	:: . :::: ::::::::: ..:::	AUAUGACAUAAUCCUGUAUGUUCUU	Cleavage		7
gra-miR8674c	Lcu.2RBY.Chr1:520995772-521054241	5	-1	1	24	34219	34243	AAGGG-AUACAGGAUGAUGUGGCAU	:: . :::: ::::::::: ..:::	AUAUGACAUAAUCCUGUAUGUUCUU	Cleavage		7
gra-miR8674c	Lcu.2RBY.Chr1:520995772-521054241	5	-1	1	24	43603	43626	AAGGGAUACAGGAUGAUGUGGCAU	::: :: :::.:: ::..:::	AAACCAAAUGAUCUUGCAUUUCUU	Cleavage		7
gra-miR8674c	Lcu.2RBY.Chr1:520995772-521054241	5	-1	1	24	6081	6104	AAGGGAUACAGGAUGAUGUGGCAU	::: :: :::.:: ::..:::	AAACCAGAUGAUCUUGCAUUUCUU	Cleavage		7
gra-miR8674c	Lcu.2RBY.Chr1:520995772-521054241	5	-1	1	24	24460	24483	AAGGGAUACAGGAUGAUGUGGCAU	: :...: : :..::::::..::	UUUCUGUACCUUUUUGUAUCUUUU	Cleavage		7
gra-miR8674c	Lcu.2RBY.Chr1:520995772-521054241	5	-1	1	24	43986	44009	AAGGGAUACAGGAUGAUGUGGCAU	:.::::::.::::: .. :	UGCAGAUAUCAUCUUGUAUGUUAU	Cleavage		7
gra-miR8674c	Lcu.2RBY.Chr1:520995772-521054241	5	-1	1	24	6464	6487	AAGGGAUACAGGAUGAUGUGGCAU	:.::::::.::::: .. :	UGCAGAUAUCAUCUUGUAUGUUAU	Cleavage		7
gra-miR8781b	Lcu.2RBY.Chr1:520995772-521054241	5	-1	1	24	55881	55904	UUUGAUUAGGAAGUUUGAGGAUCA	::..: :::.::.: .::.:::	GCAUUUUGAAAUUUUCAGAUUAAA	Cleavage		7
gra-miR8781b	Lcu.2RBY.Chr1:520995772-521054241	5	-1	1	24	45865	45888	UUUGAUUAGGAAGUUUGAGGAUCA	:.:::.: ..::::.:::	AAUAAAUUAAAUUGUUUAAUUAAA	Translation		7
gra-miR8781b	Lcu.2RBY.Chr1:520995772-521054241	5	-1	1	24	49965	49988	UUUGAUUAGGAAGUUUGAGGAUCA	::::::::.. : :::::	AAGUGAUCAAACUUUUCAUUCAAA	Cleavage		7
gra-miR8781b	Lcu.2RBY.Chr1:520995772-521054241	5	-1	1	24	4644	4667	UUUGAUUAGGAAGUUUGAGGAUCA	: : :::.:: .:::::.::	CCUGCAUGAAAUUUGUUAAUCGAA	Translation		7
gra-miR8781b	Lcu.2RBY.Chr1:520995772-521054241	4.5	-1	1	24	21303	21326	UUUGAUUAGGAAGUUUGAGGAUCA	:.::::::. :::::::	UUUGAGACGAACUUCUCAAUCAAA	Cleavage		7
gra-miR8781b	Lcu.2RBY.Chr1:520995772-521054241	4.5	-1	1	24	22842	22865	UUUGAUUAGGAAGUUUGAGGAUCA	.::.:.:: ::: .::::::	AAUCUCUUAGACAUCCCGAUCAAA	Cleavage		7
gra-miR8781b	Lcu.2RBY.Chr1:520995772-521054241	4.5	-1	1	24	37237	37260	UUUGAUUAGGAAGUUUGAGGAUCA	:.::::::. :::::::	UUUGAGACGAACUUCUCAAUCAAA	Cleavage		7
hme-miR-1b	Lcu.2RBY.Chr1:520995772-521054241	5	-1	1	22	54346	54367	UGGGAAGUAAGGAAGCACGGAA	:.. ::. ::::.:::::::	CUUUAUGUGACCUUGCUUCCCA	Cleavage		7
hme-miR-1b	Lcu.2RBY.Chr1:520995772-521054241	5	-1	1	22	43332	43353	UGGGAAGUAAGGAAGCACGGAA	:: :: :::.::: .:::.::	UUGAGUACUUUCUUCUUUCUCA	Cleavage		7
hme-miR-1b	Lcu.2RBY.Chr1:520995772-521054241	5	-1	1	22	5810	5831	UGGGAAGUAAGGAAGCACGGAA	:: :::.::: .:::.::	CUGAGUACUUUCUUCUUUCUCA	Cleavage		7
hme-miR-1b	Lcu.2RBY.Chr1:520995772-521054241	4.5	-1	1	22	23229	23250	UGGGAAGUAAGGAAGCACGGAA	: ..::::: ::::.:::. ::	UGUUGUGCUCCCUUGCUUUACA	Cleavage		7
hme-miR-1b	Lcu.2RBY.Chr1:520995772-521054241	4.5	-1	1	22	32788	32809	UGGGAAGUAAGGAAGCACGGAA	: :::.::::::.:: :::	CCCGGUGUUUCCUUGCUCCCCC	Cleavage		7
hme-miR-1b	Lcu.2RBY.Chr1:520995772-521054241	4.5	-1	1	22	36887	36908	UGGGAAGUAAGGAAGCACGGAA	.:::::: .::..::.::.	UCAUGUGCUUGUUUGUUUUCCG	Cleavage		7
hme-miR-1b	Lcu.2RBY.Chr1:520995772-521054241	4.5	-1	1	22	20950	20971	UGGGAAGUAAGGAAGCACGGAA	.:::::: .::..::.::.	UCAUGUGCUUGUUUGUUUUCCG	Cleavage		7
hpa-miR156a	Lcu.2RBY.Chr1:520995772-521054241	5	-1	1	20	18019	18038	UGACAGAAGAGAGAGAGCAC	::.:::::::.::. :.:	UUGUUCUCUCUUUUUAUUUA	Cleavage		7
hpa-miR156a	Lcu.2RBY.Chr1:520995772-521054241	5	-1	1	20	33967	33986	UGACAGAAGAGAGAGAGCAC	::.:::::::.::. :.:	UUGUUCUCUCUUUUUAUUUA	Cleavage		7
hpa-miR156a	Lcu.2RBY.Chr1:520995772-521054241	5	-1	1	20	44590	44608	UGACAGAAGAGAGAGAGCAC	::.:::.:::.::.: :::	UUGUUCUUUCUUUUUU-UCA	Cleavage		7
hpa-miR156a	Lcu.2RBY.Chr1:520995772-521054241	5	-1	1	20	1324	1343	UGACAGAAGAGAGAGAGCAC	::.: :.:::::::: :.	UUGUUGUUUCUCUUCUUUUU	Cleavage		7
hpa-miR156a	Lcu.2RBY.Chr1:520995772-521054241	5	-1	1	20	28233	28252	UGACAGAAGAGAGAGAGCAC	: .:.:.:.::::.: :::	UUCUUUUUUUUCUUUUAUCA	Cleavage		7
hpa-miR156a	Lcu.2RBY.Chr1:520995772-521054241	5	-1	1	20	34270	34289	UGACAGAAGAGAGAGAGCAC	: .:: .::::::.:::.	UUUUUCCUUCUCUUUUGUUU	Cleavage		7
hpa-miR156a	Lcu.2RBY.Chr1:520995772-521054241	5	-1	1	20	18324	18343	UGACAGAAGAGAGAGAGCAC	: .:: .::::::.:::.	UUUUUCCUUCUCUUUUGUUU	Cleavage		7
mtr-miR5290	Lcu.2RBY.Chr1:520995772-521054241	5	-1	1	24	18991	19014	AAUUUGGAGAGAGAUAGACACAUA	:.: :: .:: .:.:::.:::::	UGUUUGCUUACUUUUCUUCAAAUG	Cleavage		7
mtr-miR5290	Lcu.2RBY.Chr1:520995772-521054241	5	-1	1	24	34932	34955	AAUUUGGAGAGAGAUAGACACAUA	:.: :: .:: .:.:::.:::::	UGUUUGCUUACUUUUCUUCAAAUG	Cleavage		7
mtr-miR5290	Lcu.2RBY.Chr1:520995772-521054241	5	-1	1	24	27184	27207	AAUUUGGAGAGAGAUAGACACAUA	: :: ::: : ::: ::::::: :	UUUGAGUCAAACUCCCUCCAAAAU	Translation		7
mtr-miR5290	Lcu.2RBY.Chr1:520995772-521054241	4.5	-1	1	24	17260	17283	AAUUUGGAGAGAGAUAGACACAUA	::: : : ::::::: :::::::	UAUUUCUGUAUCUCUAUCCAAAUC	Cleavage		7
mtr-miR5290	Lcu.2RBY.Chr1:520995772-521054241	4.5	-1	1	24	17788	17811	AAUUUGGAGAGAGAUAGACACAUA	:::: :.:.:.:..:..::	AUCUCGUCUUUUUUUUUUUAGGUU	Cleavage		7
mtr-miR5290	Lcu.2RBY.Chr1:520995772-521054241	4	-1	1	24	5247	5270	AAUUUGGAGAGAGAUAGACACAUA	: :: ::.:::.::..::::	ACGUUAUCAAUUUCUUUCUGAAUU	Cleavage		7
mtr-miR5290	Lcu.2RBY.Chr1:520995772-521054241	3.5	-1	1	24	42769	42792	AAUUUGGAGAGAGAUAGACACAUA	: :: ::.:::.:::.::::	ACGUUAUCAAUUUCUUUCCGAAUU	Cleavage		7
osa-miR2863b	Lcu.2RBY.Chr1:520995772-521054241	5	-1	1	21	9145	9165	UUCGUUUAUUUGGACUAGAGU	::: :::.:::::. .::	UAUCUCGUCUAAAUAGCUGAC	Cleavage		7
osa-miR2863b	Lcu.2RBY.Chr1:520995772-521054241	5	-1	1	21	8776	8796	UUCGUUUAUUUGGACUAGAGU	::: :::.:::::. .::	UAUCUCGUCUAAAUAGCUGAC	Cleavage		7
osa-miR2863b	Lcu.2RBY.Chr1:520995772-521054241	5	-1	1	21	8918	8938	UUCGUUUAUUUGGACUAGAGU	::: :::.:::::. .::	UAUCUCGUCUAAAUAGCUGAC	Cleavage		7
osa-miR2863b	Lcu.2RBY.Chr1:520995772-521054241	5	-1	1	21	51970	51990	UUCGUUUAUUUGGACUAGAGU	.: ::: .:::::::.:.:	UUUAUAGAAUAAAUAAAUGGA	Cleavage		7
osa-miR2863b	Lcu.2RBY.Chr1:520995772-521054241	5	-1	1	21	8581	8600	UUCGUUUAUUUGGACUAGAGU	.:::: :::..::: :.:::	CUUCUA-UCCGGAUAUAUGAA	Cleavage		7
osa-miR2863b	Lcu.2RBY.Chr1:520995772-521054241	4	-1	1	21	52871	52891	UUCGUUUAUUUGGACUAGAGU	.:: :::::..:::::. ::	CUUCGAGUCCGGAUAAAUUAA	Cleavage		7
osa-miR2863b	Lcu.2RBY.Chr1:520995772-521054241	3.5	-1	1	21	9003	9023	UUCGUUUAUUUGGACUAGAGU	::: :::.:::::.:.::	UAUCUCGUCUAAAUAGAUGAC	Cleavage		7
osa-miR5817	Lcu.2RBY.Chr1:520995772-521054241	5	-1	1	24	7080	7103	AUCGAAUUUGAAAGAAAAAGGUAU	.::::::.:::::.::::	UCUUCUUUUUUUUUCAGAUUCUUG	Cleavage		7
osa-miR5817	Lcu.2RBY.Chr1:520995772-521054241	5	-1	1	24	33740	33763	AUCGAAUUUGAAAGAAAAAGGUAU	..::::::.:::.:..::. :	UCGUCUUUUUUUUUUAGGUUUCAA	Cleavage		7
osa-miR5817	Lcu.2RBY.Chr1:520995772-521054241	5	-1	1	24	17792	17815	AUCGAAUUUGAAAGAAAAAGGUAU	:.:::::.:::.:..::. :	CGUCUUUUUUUUUUUAGGUUUCAA	Cleavage		7
osa-miR5817	Lcu.2RBY.Chr1:520995772-521054241	5	-1	1	24	18519	18542	AUCGAAUUUGAAAGAAAAAGGUAU	: .::::: :::..::::. :	GGAGUUUUUUGUUUUGAAUUUAAA	Cleavage		7
osa-miR5817	Lcu.2RBY.Chr1:520995772-521054241	5	-1	1	24	34461	34484	AUCGAAUUUGAAAGAAAAAGGUAU	: .::::: :::..::::. :	GGAGUUUUUUGUUUUGAAUUUAAA	Cleavage		7
osa-miR5817	Lcu.2RBY.Chr1:520995772-521054241	4.5	-1	1	24	33072	33095	AUCGAAUUUGAAAGAAAAAGGUAU	: : :::::::.:::: .:	GUUGGUGUCUCUUUCAGAUUCAGU	Cleavage		7
osa-miR5817	Lcu.2RBY.Chr1:520995772-521054241	3.5	-1	1	24	33146	33169	AUCGAAUUUGAAAGAAAAAGGUAU	: :::::::::.:::: .:	GUUGGUGUUUCUUUCAGAUUCAGU	Cleavage		7
pde-miR1312	Lcu.2RBY.Chr1:520995772-521054241	5	-1	1	22	5247	5268	UUUGGAGAGAAAAUGGCGACAU	: ::. .:: :::::.::..::	ACGUUAUCAAUUUCUUUCUGAA	Cleavage		7
pde-miR1312	Lcu.2RBY.Chr1:520995772-521054241	5	-1	1	22	32234	32255	UUUGGAGAGAAAAUGGCGACAU	::::::::. .::.:::	AUCCGGCCAUUUUUCUUCUAAA	Cleavage		7
pde-miR1312	Lcu.2RBY.Chr1:520995772-521054241	5	-1	1	22	50211	50232	UUUGGAGAGAAAAUGGCGACAU	:: : ::::::::. :::	AAAUCUCACUUUUCUCUUGAAA	Cleavage		7
pde-miR1312	Lcu.2RBY.Chr1:520995772-521054241	4.5	-1	1	22	17788	17809	UUUGGAGAGAAAAUGGCGACAU	:: :::.: ::::.:.:..:..	AUCUCGUCUUUUUUUUUUUAGG	Cleavage		7
pde-miR1312	Lcu.2RBY.Chr1:520995772-521054241	4.5	-1	1	22	42769	42790	UUUGGAGAGAAAAUGGCGACAU	: ::. .:: :::::.:::.::	ACGUUAUCAAUUUCUUUCCGAA	Cleavage		7
pde-miR1312	Lcu.2RBY.Chr1:520995772-521054241	4.5	-1	1	22	5127	5148	UUUGGAGAGAAAAUGGCGACAU	:.: .::::.:::.:.::	GAUUUGGGGUUUUUUCUUCGAA	Cleavage		7
pde-miR1312	Lcu.2RBY.Chr1:520995772-521054241	4.5	-1	1	22	42649	42670	UUUGGAGAGAAAAUGGCGACAU	:.: .::::.:::.:.::	GAUUUGGGGUUUUUUCUUCGAA	Cleavage		7
pta-miR1312	Lcu.2RBY.Chr1:520995772-521054241	5	-1	1	22	5247	5268	UUUGGAGAGAAAAUGGCGACAU	: ::. .:: :::::.::..::	ACGUUAUCAAUUUCUUUCUGAA	Cleavage		7
pta-miR1312	Lcu.2RBY.Chr1:520995772-521054241	5	-1	1	22	32234	32255	UUUGGAGAGAAAAUGGCGACAU	::::::::. .::.:::	AUCCGGCCAUUUUUCUUCUAAA	Cleavage		7
pta-miR1312	Lcu.2RBY.Chr1:520995772-521054241	5	-1	1	22	50211	50232	UUUGGAGAGAAAAUGGCGACAU	:: : ::::::::. :::	AAAUCUCACUUUUCUCUUGAAA	Cleavage		7
pta-miR1312	Lcu.2RBY.Chr1:520995772-521054241	4.5	-1	1	22	17788	17809	UUUGGAGAGAAAAUGGCGACAU	:: :::.: ::::.:.:..:..	AUCUCGUCUUUUUUUUUUUAGG	Cleavage		7
pta-miR1312	Lcu.2RBY.Chr1:520995772-521054241	4.5	-1	1	22	42769	42790	UUUGGAGAGAAAAUGGCGACAU	: ::. .:: :::::.:::.::	ACGUUAUCAAUUUCUUUCCGAA	Cleavage		7
pta-miR1312	Lcu.2RBY.Chr1:520995772-521054241	4.5	-1	1	22	5127	5148	UUUGGAGAGAAAAUGGCGACAU	:.: .::::.:::.:.::	GAUUUGGGGUUUUUUCUUCGAA	Cleavage		7
pta-miR1312	Lcu.2RBY.Chr1:520995772-521054241	4.5	-1	1	22	42649	42670	UUUGGAGAGAAAAUGGCGACAU	:.: .::::.:::.:.::	GAUUUGGGGUUUUUUCUUCGAA	Cleavage		7
ptc-miR7814	Lcu.2RBY.Chr1:520995772-521054241	5	-1	1	21	15127	15147	UAGAUUGUUUUUAUGCUUUGA	::::::: :.:::.. :.::	CCAAAGCACAGAAAUGCUUUA	Cleavage		7
ptc-miR7814	Lcu.2RBY.Chr1:520995772-521054241	5	-1	1	21	23876	23895	UAGAUUGUUUUUAUGCUUUGA	: :.::: :::.::..::.:.	UAAGAGC-UAAGAAUGAUUUG	Cleavage		7
ptc-miR7814	Lcu.2RBY.Chr1:520995772-521054241	4.5	-1	1	21	13531	13551	UAGAUUGUUUUUAUGCUUUGA	:..:: : :.::::..::.::	UUGAAACUUGAAAAUGAUUUA	Cleavage		7
ptc-miR7814	Lcu.2RBY.Chr1:520995772-521054241	4.5	-1	1	21	28901	28921	UAGAUUGUUUUUAUGCUUUGA	.:.:.: :::::::.:.:.	AAGAGGUACAAAAACAGUUUG	Cleavage		7
ptc-miR7814	Lcu.2RBY.Chr1:520995772-521054241	4.5	-1	1	21	55826	55846	UAGAUUGUUUUUAUGCUUUGA	:::: .:.::::..::.:	CAAAAGAGUGAAAAUGAUUUU	Cleavage		7
ptc-miR7814	Lcu.2RBY.Chr1:520995772-521054241	4.5	-1	1	21	790	810	UAGAUUGUUUUUAUGCUUUGA	:::: .:.::::..::.:	CAAAAGAGUGAAAAUGAUUUU	Cleavage		7
ptc-miR7814	Lcu.2RBY.Chr1:520995772-521054241	4	-1	1	21	21323	21343	UAGAUUGUUUUUAUGCUUUGA	::: :: :::: :::::::	CAAAAACACAAAACCAAUCUA	Cleavage		7
ptc-miR7816	Lcu.2RBY.Chr1:520995772-521054241	5	-1	1	21	58167	58187	AAUGUUGUUAUUAACACUGUA	:.::: ::::::.::.: :	AAUAGUAAUAAUAAUAAUAAU	Cleavage		7
ptc-miR7816	Lcu.2RBY.Chr1:520995772-521054241	4.5	-1	1	21	6999	7019	AAUGUUGUUAUUAACACUGUA	:. ::: ::.::::. :::::	UGGAGUCUUGAUAAUCACAUU	Cleavage		7
ptc-miR7816	Lcu.2RBY.Chr1:520995772-521054241	4.5	-1	1	21	44518	44538	AAUGUUGUUAUUAACACUGUA	:. ::: ::.::::. :::::	UGGAGUCUUGAUAAUCACAUU	Cleavage		7
ptc-miR7816	Lcu.2RBY.Chr1:520995772-521054241	4.5	-1	1	21	13215	13235	AAUGUUGUUAUUAACACUGUA	: ::: ::.::..::::::	GAAAGUCUUGAUGGCAACAUG	Cleavage		7
ptc-miR7816	Lcu.2RBY.Chr1:520995772-521054241	4.5	-1	1	21	10737	10757	AAUGUUGUUAUUAACACUGUA	.::: ::.::.:.:::: :	CCUAGUUUUGAUGAUAACAAU	Cleavage		7
ptc-miR7816	Lcu.2RBY.Chr1:520995772-521054241	4.5	-1	1	21	38152	38172	AAUGUUGUUAUUAACACUGUA	.::: ::.::.:.:::: :	CCUAGUUUUGAUGAUAACAAU	Cleavage		7
ptc-miR7816	Lcu.2RBY.Chr1:520995772-521054241	4	-1	1	21	2494	2514	AAUGUUGUUAUUAACACUGUA	:::: ::.::::.:..:::	GACAGAUUUGAUAAUAGUAUU	Cleavage		7
tae-miR9773	Lcu.2RBY.Chr3:374035741-374044443	5	-1	1	24	2217	2240	UUUGUUUUUAUGUUAUUUUGUGAA	:: :..:: :: .:.::::::::	UUAAUGAAUAAAAGUGAAAACAAA	Cleavage		7
tae-miR9773	Lcu.2RBY.Chr3:374035741-374044443	5	-1	1	24	7069	7094	UUUGUUUUUAUGUUAUU--UUGUGAA	.:.:: :: .:.::::::.::::	GGUAUAAUCAAGGAUAUAAAAGCAAA	Cleavage		7
tae-miR9773	Lcu.2RBY.Chr3:374035741-374044443	5	-1	1	24	8403	8426	UUUGUUUUUAUGUUAUUUUGUGAA	.:. .:..:::.::::::	GAAGGUGAGGGAUGUAAGAACAAA	Cleavage		7
tae-miR9773	Lcu.2RBY.Chr3:374035741-374044443	5	-1	1	24	7421	7444	UUUGUUUUUAUGUUAUUUUGUGAA	.::: :: . :::::::::	AUGUGGAAACAAAGGAAAAACAAA	Translation		7
tae-miR9773	Lcu.2RBY.Chr3:374035741-374044443	4.5	-1	1	24	4746	4770	UUUGUUUUUAUGUUAUUUUG-UGAA	:::: ..:: :.::::::::.::	UUCAAUGAACCAGCAUAAAAAUAAU	Cleavage		7
tae-miR9773	Lcu.2RBY.Chr3:374035741-374044443	3.5	-1	1	24	7390	7413	UUUGUUUUUAUGUUAUUUUGUGAA	::::::: ::: :::::.:	AAAUGAAAAUAAAAUACAAACAGA	Cleavage		7
tae-miR9773	Lcu.2RBY.Chr3:374035741-374044443	3	-1	1	24	2112	2135	UUUGUUUUUAUGUUAUUUUGUGAA	:: : :::: :: :::::::.:::	UUAAAAAAACAAAAUAAAAAUAAA	Cleavage		7
vvi-miR156h	Lcu.2RBY.Chr1:520995772-521054241	5	-1	1	20	18019	18038	UGACAGAAGAGAGAGAGCAU	::.:::::::.::. :.:	UUGUUCUCUCUUUUUAUUUA	Cleavage		7
vvi-miR156h	Lcu.2RBY.Chr1:520995772-521054241	5	-1	1	20	33967	33986	UGACAGAAGAGAGAGAGCAU	::.:::::::.::. :.:	UUGUUCUCUCUUUUUAUUUA	Cleavage		7
vvi-miR156h	Lcu.2RBY.Chr1:520995772-521054241	5	-1	1	20	44590	44608	UGACAGAAGAGAGAGAGCAU	::.:::.:::.::.: :::	UUGUUCUUUCUUUUUU-UCA	Cleavage		7
vvi-miR156h	Lcu.2RBY.Chr1:520995772-521054241	5	-1	1	20	1324	1343	UGACAGAAGAGAGAGAGCAU	::.: :.:::::::: :.	UUGUUGUUUCUCUUCUUUUU	Cleavage		7
vvi-miR156h	Lcu.2RBY.Chr1:520995772-521054241	5	-1	1	20	28233	28252	UGACAGAAGAGAGAGAGCAU	: .:.:.:.::::.: :::	UUCUUUUUUUUCUUUUAUCA	Cleavage		7
vvi-miR156h	Lcu.2RBY.Chr1:520995772-521054241	5	-1	1	20	34270	34289	UGACAGAAGAGAGAGAGCAU	: .:: .::::::.:::.	UUUUUCCUUCUCUUUUGUUU	Cleavage		7
vvi-miR156h	Lcu.2RBY.Chr1:520995772-521054241	5	-1	1	20	18324	18343	UGACAGAAGAGAGAGAGCAU	: .:: .::::::.:::.	UUUUUCCUUCUCUUUUGUUU	Cleavage		7
aly-miR3447-3p	Lcu.2RBY.Chr3:374035741-374044443	5	-1	1	21	3086	3106	UUUGAGUGUGUUUGUUAUGAA	:. :.:.:.:.:.:.::.::	AUUUUGAUAGAUAUAUUCGAA	Cleavage		6
aly-miR3447-3p	Lcu.2RBY.Chr3:374035741-374044443	5	-1	1	21	3202	3222	UUUGAGUGUGUUUGUUAUGAA	:: :.:.:.:.:.:.::..:	AUCUUGAUAGAUAUAUUCGGA	Cleavage		6
aly-miR3447-3p	Lcu.2RBY.Chr3:374035741-374044443	5	-1	1	21	3318	3338	UUUGAGUGUGUUUGUUAUGAA	:: :.:.:.:.:.:.::..:	AUCUUGAUAGAUAUAUUCGGA	Cleavage		6
aly-miR3447-3p	Lcu.2RBY.Chr3:374035741-374044443	5	-1	1	21	7081	7100	UUUGAGUGUGUUUGUUAUGAA	.:::: ::.:: ::::::.	GAUAUAA-AAGCAAACUCAAG	Cleavage		6
aly-miR3447-3p	Lcu.2RBY.Chr3:374035741-374044443	3	-1	1	21	7370	7390	UUUGAGUGUGUUUGUUAUGAA	:::::.:::.:::: ::.:	CACAUAAUAAAUACACACAGA	Cleavage		6
aly-miR3447-3p	Lcu.2RBY.Chr3:374035741-374044443	3	-1	1	21	2970	2990	UUUGAGUGUGUUUGUUAUGAA	: ::: :::::.::::.::	AGCUUAAAAAACAUACUCGAA	Cleavage		6
aly-miR781-5p	Lcu.2RBY.unitig0251:2265865-2288318	5	-1	1	21	12323	12343	UUAGAGUUUUCUGGAUACUUA	:. :.:. :::.::.:::::	CAGCUGUUAAGAGAAUUCUAA	Cleavage		6
aly-miR781-5p	Lcu.2RBY.unitig0251:2265865-2288318	5	-1	1	21	5001	5021	UUAGAGUUUUCUGGAUACUUA	:: : :::::::.: :.::.	CAAAUCUCCAGAAGAAUUUAG	Cleavage		6
[truncated: 45,819 more rows]
