# Supplementary material for: Comparative transcriptome analysis, unfolding the pathways regulating the seed-size trait in cultivated lentil (Lens culinaris Medik.)
Source: Front Genet. 2022 Aug 10;13:942079. doi: 10.3389/fgene.2022.942079 (PMC9399355; doi:10.3389/fgene.2022.942079)
Supplement: Supplementary file 4 [file DataSheet6.xlsx]

## Sheet: Primers
SEQUENCE_ID	SSR motif	Length of sequence	length SSR motif	Forward primer	Tm	Reverse primer	Tm	Expected product size
TRINITY_DN17685_c0_g1_i1	(AG)25	765	50	CTACCTCAGGGCCATCATCG	59.68	GCAACAAACAGTCATGGCGA	59.689	209
TRINITY_DN17642_c0_g1_i1	(CT)6	114	12	GGCGTCGTTTTGTGATGGTG	60.385	GAGAGAGGCCATGGATTCCG	59.965	226
TRINITY_DN17642_c0_g1_i1	(GAA)5	2109	15	ACCGTCTCGAACTCTACCCA	59.963	ACGTGGGAAACTCCGAACTC	59.967	194
TRINITY_DN17605_c0_g1_i4	(CAAT)5	287	20	GATGGCGATGGAAGGAGAGG	59.965	ACATGATGTATTGATGCACCACT	58.47	116
TRINITY_DN17605_c0_g1_i1	(CAAT)5	237	20	CCATTGGCATGACCTGGAGA	59.743	CAATTCAGCAAGGGTCCTGG	58.82	100
TRINITY_DN17605_c0_g1_i3	(CAAT)5	396	20	TGGTACATCTTAAATGTTGAGTTGA	56.713	TGATTGCTTCCATTTCATGAACA	57.275	101
TRINITY_DN17610_c0_g1_i1	(GCG)5	860	15	TATGCAGATGGACCGTACGC	59.968	AAGGTGCAACAGGACCAACA	60.034	239
TRINITY_DN17665_c0_g1_i1	(TGTA)6	338	24	TATGGTCTCGTCGGTTTCGC	60.179	ACAGAGAACACACACTGCAA	57.598	130
TRINITY_DN47153_c0_g1_i1	(TA)11	1	22	TCGCCAAATGTTGCAACCAA	59.538	TCCTGGGATCTTGGGAGCTC	60.692	170
TRINITY_DN47188_c0_g1_i1	(GAC)5	187	15	GCCGCATACTTAGTCGACGA	59.971	CTCCTTCGGAGTGGCTCTTC	59.825	137
TRINITY_DN40259_c0_g1_i1	(AT)6	381	12	GGACAGGCGACCTATCTATGG	59.454	GTCGCCTGTCCTTGCAATTT	59.402	123
TRINITY_DN15341_c0_g1_i1	(CT)24	147	48	TGTGGCTGAGATTGACAATCCA	59.96	TCGTCGGAGCCTTGATTTGT	59.68	133
TRINITY_DN15397_c0_g1_i1	(TGA)5	433	15	AGGGCTACATGCATTTTGCT	58.143	ACATGAATTGTTGAGGCATGA	56.122	104
TRINITY_DN15385_c0_g1_i1	(GT)9(GA)7	103	32	CGAAAGTGCAGCTCGTATGC	59.974	CACACACACACACACACACG	60.179	224
TRINITY_DN15361_c0_g1_i1	(GA)6	384	12	GGGTGCACCAATGAGAGAGA	59.385	GCGGTCTGCAAACAAAGCTC	60.661	149
TRINITY_DN15358_c0_g1_i1	(TG)13	517	26	CGTCCGATATGGCAGGGTTT	60.179	ACAAACTGGTTCAGTGCCCA	60.034	189
TRINITY_DN15312_c0_g1_i1	(ACA)5	1128	15	CAGGTGAAGCTCAATGGGGT	59.961	TCCAGAGCACCGGAAGTTTC	59.965	157
TRINITY_DN15301_c0_g1_i1	(GAA)5	469	15	ACCAAAATAAACGGGCCCCA	60.179	CGGCACAGTTCTTCCTCACT	59.966	258
TRINITY_DN15337_c0_g1_i2	(GT)9	621	18	GAGTCTACGCAGAATCGGGG	59.969	TCTCTCATCATGCCGCATCC	59.966	121
TRINITY_DN3921_c0_g1_i1	(CT)6	50	12	ACGAGGTGACGGTGGTTTAC	59.967	GCGGGAGGTTGTTGAGGTTA	59.964	270
TRINITY_DN3995_c0_g1_i1	(CT)24	116	48	CATTCAAACCACCCTCCCCA	59.886	TCACCAAATGGCTGTACCCC	59.961	246
TRINITY_DN3974_c0_g1_i4	(TC)8ccttctctctccgcgca(TC)26	145	85	TCTCTCCCTTCTCTCTCCGC	60.107	CGCGGAGAGAGAGAGAGAGA	59.896	197
TRINITY_DN3962_c0_g3_i1	(CTT)5	1849	15	AACGGTAAGACCTGTGCCAG	59.965	AGTAGAGACCAGCCATCGGT	60.033	267
TRINITY_DN3953_c0_g1_i4	(CTGAAA)6	871	36	AGCAGTTGGAACCGTCACAT	59.891	TCCCTTCTTCCGCTTTTGCT	59.89	110
TRINITY_DN3953_c0_g1_i8	(CTGAAA)6	1778	36	GTGCCTTCGACCTTGTCTGA	59.966	TCCTTCCTCCGAAACATGCC	60.035	215
TRINITY_DN3912_c0_g1_i2	(TCA)8	362	24	GAGGCTAAGCGAGACAACGA	59.829	CCGCCGAGAAGTACAACTGT	60.039	246
TRINITY_DN3963_c0_g1_i1	(TTAT)5	622	20	AGCTCGGTCCTCTACACAGT	59.962	ATTGTGTTGGCAATTGGCGT	59.608	133
TRINITY_DN3943_c0_g1_i4	(GA)7	904	14	GCTAGGCCACTGCAACTGAT	60.394	TCAACCTCACTTCCTCCAAGC	59.928	248
TRINITY_DN3910_c1_g1_i1	(GAA)5	305	15	TGCTGAGAGAGTGGAGGAGA	59.299	TGCTCCTTCTCCAAACCGTC	59.965	198
TRINITY_DN3910_c1_g1_i1	(AAG)6	423	18	GACGGTTTGGAGAAGGAGCA	59.965	ATTCTGCTCCAAACCCTCGG	60.035	243
TRINITY_DN3910_c0_g1_i1	(TTG)5aagcttcgtcctt(TTC)7	1395	49	TCCGAATGCCAAAATGCACG	60.109	GACCCTTGAAAAGAGGCCGA	59.964	256
TRINITY_DN3905_c0_g1_i4	(TG)8	1646	16	CAGTGGCAGTGTTGAAGGGA	60.179	CGGCCATATTCGAGAAGGCT	59.966	247
TRINITY_DN3997_c1_g1_i1	(GAA)5(GAG)5gaagaagag(GAA)5	17	54	GAGGAGGAGGAGGAGGAAGA	59.069	TTCCTGTACAAACGAACAGT	54.866	221
TRINITY_DN3944_c0_g2_i1	(TC)12	107	24	CTCTCCGTTTCACGTTCCGA	60.04	CGCCTCCTTCATAACCCTCC	59.893	222
TRINITY_DN3981_c0_g1_i1	(AAC)5	677	15	CGGCAATCGTCAAACCGATC	59.974	GGAGATAGAAGCGGGTCTGC	59.967	208
TRINITY_DN3968_c0_g1_i2	(AG)17	1057	34	TGGTTCCTGGTGTTGTGCTT	60.034	TGGTGCTGGAGCTGATTGTT	59.889	239
TRINITY_DN3911_c0_g1_i2	(TAA)5	1001	15	AACAGCAGCATCCACAGCTT	60.539	TGTGGGGTGCTACTACAAGC	59.676	112
TRINITY_DN3904_c0_g1_i4	(ATT)5	10	15	ACAGTGAGCGAGCAATTGGA	59.965	GCTTTCTCCCGAAGACGACA	60.039	129
TRINITY_DN3999_c0_g1_i4	(TC)8	123	16	ATTTTGCAGCTTCAACGCGT	59.969	GTCATTCCTGTGGCATTCGC	59.901	161
TRINITY_DN3999_c0_g1_i2	(CT)17cggcgg(TC)8	107	56	CCTGCGTCTGAACCTGGATT	60.036	ACGCGTTGAAGCTGCAAAAT	59.969	116
TRINITY_DN3934_c1_g1_i9	(CAA)6	35	18	CCCAGTGTATCCACAACCCA	59.304	ACTCCGATTTGAGTGCCGTT	59.965	144
TRINITY_DN3934_c1_g1_i9	(AAT)6	1219	18	CCCAAACATACCAAACTTCCCC	59.435	ACGCAGAGCAAGAGAGAAGT	59.035	189
TRINITY_DN3934_c1_g1_i10	(AAT)6	249	18	ACTTCTTCCTTGCTCTGCGT	59.605	TGGAAAGTGAAGGGTTAATTGGGA	60.141	111
TRINITY_DN3934_c0_g1_i6	(TAT)5	60	15	GCTGGGTTTGTCTGTGAGGT	60.179	TGCATCAACAACAGCCCAAA	58.882	205
TRINITY_DN3934_c0_g1_i2	(TAT)5	60	15	TGAGACTCCTGCCCAAGAGG	60.907	TGGTCCTCTTCTCTCCCTTCA	59.567	240
TRINITY_DN3934_c0_g1_i15	(ATT)6	45	18	GCAAAACGTGTTCATGCTGC	59.496	TACGCGTGTTTCTCCAATGC	59.206	250
TRINITY_DN3920_c0_g1_i1	(TGA)6	2734	18	TCTGCAAGCTACAGCCAGAC	60.037	GACTGTGACTCCACTCCAGC	60.038	218
TRINITY_DN3941_c0_g1_i4	(GA)22	1806	44	AGGGTGATGGTGACGGTTTC	59.964	TGGCGCTACTGACAATGGTT	59.964	108
TRINITY_DN3916_c0_g1_i2	(AG)10	1769	20	TGCAACCACAGCTTGAACAG	59.26	TGTTTTGGGGTTGTTTGCGG	60.108	130
TRINITY_DN3990_c0_g4_i1	(CT)11	1	22	CCGCGCCTAGAATCAAGCTA	59.968	ATCACTGTGTCATGCCTGCA	59.963	130
TRINITY_DN3990_c0_g1_i1	(CT)11	1	22	TGCCATTGTTGTTGCCTCAA	58.882	GCACTTCGCAACAATACCACC	60.401	138
TRINITY_DN3990_c0_g2_i9	(GA)27	524	54	CAGGAGCAAGACCAGCTTCA	59.964	ATGCCGTCGTTCAACTTCCT	59.965	118
TRINITY_DN3990_c0_g3_i2	(AG)10	1254	20	TTCTTCAACGGCCTAGCGTT	59.966	CCGAAACCAATCCTCCACCA	59.962	187
TRINITY_DN3990_c1_g2_i1	(AC)9(TC)6	148	30	ATCAATCAGGCGGCGAAGAA	60.108	TCATCTGCCCAGCGTGATTT	60.035	127
TRINITY_DN3990_c1_g2_i1	(CTC)5	1925	15	TTGGATATTTGCCGCCCACT	60.034	ACAGGATAAGTGGGCACAGC	60.035	283
TRINITY_DN3993_c1_g1_i1	(CT)10	17	20	GTGAACAGAACCTCGCTGGA	59.966	CCTCACCCCTTCAACTCCAC	59.963	211
TRINITY_DN3993_c0_g2_i1	(CT)18	62	36	AGAGCATGGCTTCCACACTC	60.036	CCACCAACAGCAAGTGCATC	60.039	238
TRINITY_DN3925_c0_g1_i1	(CA)7	2727	14	CCCAGGCAAACTTCAGCAAC	59.967	TCATCCGGCACTTGTCCTTC	60.036	248
TRINITY_DN3925_c0_g1_i3	(TTC)5tc(CAT)6	94	35	CACCTCAACCCCATCCTTCC	60.034	TTCGGAGGGGAGTTTGAAGC	59.964	169
TRINITY_DN55061_c0_g1_i1	(GGT)5	278	15	GGTGGTGTTGCTGGCAAATC	60.32	AGCGAGAAACCACCGAAACA	60.179	220
TRINITY_DN55063_c0_g1_i1	(TA)7	54	14	CAAGTTCGCCGTTAGAAGCG	59.907	GCGCTTCATGTGTCATGTGG	60.179	215
TRINITY_DN55022_c0_g1_i1	(TTG)5	1017	15	TTTCGCAACTTTGGCATGGG	59.967	AAGATCACCATCGACCACCG	59.824	266
TRINITY_DN1499_c0_g1_i4	(GAA)5	299	15	ACCCTCCGTTTCTCCCTACA	59.884	GATGCGCAGATTGAAACCCC	59.899	239
TRINITY_DN1497_c1_g1_i1	(ATCA)5	80	20	CCATGACATCCCCCAACGAA	60.035	TTCCGCTCTTCAACCGTCAA	59.895	133
TRINITY_DN1408_c0_g2_i3	(CT)6	93	12	AATGTCCTCGCCGGAGAATC	59.895	CGTTGGATTTCATCGACGGC	59.974	162
TRINITY_DN1438_c0_g1_i1	(AG)6	1055	12	TGCAGGAACAACCCATTCGA	59.89	CATTCCCCTTGCCGTCATCT	60.107	201
TRINITY_DN1423_c0_g1_i4	(CCA)5	1004	15	CCTTGGAGACCGACGATACG	59.971	CCCCGTACGCGTATATCTCG	59.904	279
TRINITY_DN1405_c0_g4_i1	(TAAA)5	141	20	CTGCTTTCACCTCTGCTCCA	59.964	TTGGCACACCGAGTTGTTCA	60.393	162
TRINITY_DN1405_c0_g2_i1	(TTG)6	267	18	GGGAACCGATGCTTCAAGGA	60.035	TATGGCGTCGAAGAGCTCAC	59.899	163
TRINITY_DN1405_c0_g2_i1	(TGA)5	1954	15	GCAGTGCAAACCCCTTTTCC	60.25	TCCTCCTCTTGGTTGGCCTA	59.882	213
TRINITY_DN1466_c1_g2_i1	(TAC)5	76	15	AAAATCACAAGGCTGCGCTG	60.039	TTAACGCTTCTCACGGTCCC	60.038	141
TRINITY_DN1466_c0_g1_i1	(ATA)10	1	30	TTGTGGTGCTTTTGGTTGCA	59.39	ATGGTGGCGTGAAGAAGCTT	60.251	236
TRINITY_DN1442_c0_g2_i11	(AT)6	1453	12	TTTTGCTGGTCGGAGCCTAG	60.036	ATTGAGCTTCCTCGCATGCT	60.107	220
TRINITY_DN1478_c0_g1_i2	(TC)15	30	30	CACTGTCCAACTCGTCGTCA	59.97	TCAAGGCACGGTTAGGACAC	59.966	164
TRINITY_DN1477_c0_g1_i4	(AGG)6agttgttgttgtttcttcttcagcagcagtagtaaaaccttcttgc(TGT)5	1168	79	TTGAGTATCATCGGGCGTCG	59.97	GAGCCGGAAAACATCATCGC	59.972	179
TRINITY_DN1477_c0_g1_i6	(TA)7	247	14	AGAGATGTCAACGGCAGGTG	60.037	CGACGCCCGATGATACTCAA	59.97	158
TRINITY_DN1477_c0_g1_i2	(AGG)6agttgttgttgtttcttcttcagcagcagtagtaaaaccttcttgc(TGT)5	170	79	GGAGGAGGAGGAGGAGTTGT	59.958	CTCCTCTTGGGTGCGTGAAT	60.036	198
TRINITY_DN1477_c0_g1_i3	(TA)7	247	14	AGGTGTACTGGCTTCACATCA	59.022	AGTTCAAGTGACGGGCCAAA	60.107	264
TRINITY_DN1484_c0_g1_i1	(TCT)5acatccatcatagctccttcatcttcattttctccttcttctcccatttcatcagcttccatcaactctacagtatttctattgttgtt(ATC)5	578	119	TTGCTGAAACCCCTCAACCA	59.74	CTCCGGTTCTTCCCATGCTT	60.035	193
TRINITY_DN1484_c0_g1_i1	(AG)6	1133	12	GCTGATTTGATCGACGGTGC	59.973	AGACACTACCCCGCCCTTAT	60.031	127
TRINITY_DN1479_c0_g1_i1	(TC)6	133	12	TCCAGCGCCGAACTATCATC	59.968	TGAAGATGGTGTTGCCGGTT	60.179	273
TRINITY_DN1425_c0_g1_i2	(GAACAG)5	2900	30	ACTCGACAAAGCCGCTAACA	59.967	CCCTTCCTCCGTCAGTTTCC	60.036	275
TRINITY_DN1448_c0_g1_i4	(AGA)6	362	18	GCTTTTGGGCTTTGGCAAGT	60.179	TGCTCCAAAACCCACCAGTT	60.033	190
TRINITY_DN1448_c0_g1_i5	(AGA)5	348	15	CCGCTTGTTTTAGTGCTGGG	59.759	TGGTGCTTAGAGTCCCTGGT	60.179	117
TRINITY_DN1437_c0_g1_i2	(TTG)6	1461	18	AGGAGGAGGAGGATGTTGCT	59.956	CAGCTACGCACTTCCAGACA	60.038	109
TRINITY_DN1418_c0_g1_i1	(TA)6	721	12	GACCAAGACCGAGGTTGGTT	59.892	GATCAATGAAGCACGGACGC	59.973	256
TRINITY_DN1411_c0_g1_i4	(ATA)6	62	18	AGAAGCTAACCGCAATCCCA	59.382	TTCGTCATGTCCGGATCACA	59.108	173
TRINITY_DN1411_c0_g1_i7	(ATA)6	62	18	TATCTTGGCCACGTTGCGTA	59.753	AGGGAATTGGGATTGCGGTT	59.959	241
TRINITY_DN1431_c0_g1_i4	(AATAGT)7	747	42	GGCGCAAAACATTTTCAGCG	59.839	CTCAACAACGCTAACTGCCG	59.836	253
TRINITY_DN1431_c0_g1_i4	(AAG)5	1171	15	AGTGTGGAGCATTTGCCACT	60.179	CGGCAAAGTAATGAGCCAGC	59.901	274
TRINITY_DN1431_c0_g1_i2	(TTA)6	191	18	TCCTCAGCCTCAACTCTCGA	59.962	TCGCGCTCGTGATTCTTTCT	60.109	105
TRINITY_DN1431_c0_g2_i1	(TAG)6	663	18	AGAGGCTAAGGGGAGAGTGG	60.032	CACACAGCGGCACATTTTCA	59.969	242
TRINITY_DN1431_c0_g2_i1	(AGT)7	2559	21	GTTAGGAATCTACGGGCCGG	59.967	AAAATGCGGCCTTTCCAACC	59.965	152
TRINITY_DN1467_c0_g1_i4	(AG)6	628	12	GCAGAAGCTCCAATTGTGGTC	59.799	GGAGGAGCAGGAGCACTTTT	59.963	299
TRINITY_DN1498_c0_g2_i1	(GGT)5tgttctaggtttccatccaatgtggctgcgccgttgatggtgacggtggtggaatca(GGT)9	1673	99	GGGACTTGAAGTTCTGGCGA	59.965	ATTCCACCACCGTCACCATC	60.035	124
TRINITY_DN1474_c0_g1_i1	(CAA)5	134	15	ACGATCACCTTCCAGAAGCG	60.109	ACAGTTGGCGTTGGACTTCT	59.82	298
TRINITY_DN1412_c0_g1_i1	(TGT)5	1698	15	TTTGGTTGGGGGAAGCCATT	60.105	CCTCCAAATCAACCGTCCCA	59.962	109
TRINITY_DN1427_c0_g1_i4	(TGC)7	1343	21	TGGTTTAATCGGGTCGGGTG	60.036	CTCTACCGTGCTTCCGCTAG	59.97	102
TRINITY_DN1427_c0_g1_i5	(TTG)9	3782	27	ACACCCATCACACCAAACGT	60.107	GACGGTGGAGAAGGAGCTTC	60.109	100
TRINITY_DN1427_c0_g1_i6	(TGT)5	1012	15	GAGGACTCTCCACCTCGTCT	60.035	AGGCTTTGGGTGGACACAAA	60.033	213
TRINITY_DN1427_c0_g1_i6	(AG)7	1276	14	TCCGGTGGCTTGCTTTATGT	59.962	GAACCACCGCTTCCAACAAC	59.97	180
TRINITY_DN1427_c0_g1_i7	(TTG)5	569	15	GCGGATTTTTCTGGAGCACC	59.829	AACAACAACAGCAGCAGCAG	59.898	148
TRINITY_DN1427_c0_g1_i1	(TTG)13ctgctgctgc(TGT)5	1873	64	CTGCTGCTGCTGTTGTTGTT	59.898	TAAGCGTTCACGTTCGTCCA	59.969	159
TRINITY_DN1427_c0_g2_i1	(TTG)6	531	18	TTTCGACCTCTTGTTCCCCG	59.966	CTTGGTGGACACAAACGCTG	59.971	271
TRINITY_DN1427_c0_g3_i2	(GTT)7	2950	21	GCTTTTGCCACTCGGGAATC	59.829	TCTTCGAAACACCCGCATGA	59.966	116
TRINITY_DN1427_c1_g2_i1	(GTT)7	1627	21	GGGTAGCGTGTAACGTTCCA	60.038	CCCTCACTCAACCAGCCATT	59.961	178
TRINITY_DN1427_c1_g1_i1	(GTT)6	1616	18	CACCTTCCGGAAGCTGTTCT	59.965	TGCTTCAAAGGGTCACACTGT	60.065	140
TRINITY_DN1460_c0_g1_i5	(CAT)6	599	18	TTCTCGCCACTTGCATCCAT	60.035	TGGAGATGGCCAATGCATCA	59.741	157
TRINITY_DN1424_c1_g1_i2	(CATA)5	212	20	GTTAGAAGCACCGACCCCAA	59.964	ACACAGGGGCTGGAAATGAG	59.961	176
TRINITY_DN1424_c2_g1_i2	(CATA)6	446	24	TGCTCTGCTCTGTGTCTGTG	59.967	AAAGGAGGCTCAGATTCGCC	60.107	115
TRINITY_DN1424_c0_g1_i6	(ATGT)6	3620	24	TGAAACCTTTGGGGGTGCTT	60.032	CAAATGGCTCCTCTCTCCGG	60.179	138
TRINITY_DN1424_c0_g1_i11	(ATGT)6	3785	24	TTAAGGCCCTTGATGAGGCG	60.107	GGATAACGTCACCACCTGCA	60.037	102
TRINITY_DN1415_c0_g1_i10	(GAA)6	91	18	AAACCACCGATCCCGTTCTC	60.037	ACCAATCAGCGCCTCAGAAA	59.963	290
TRINITY_DN1402_c0_g2_i3	(AAC)6	154	18	GGAGCAGCTGTGGTTTCTCT	59.964	TAAGACGGAACCACGCACTG	60.319	238
TRINITY_DN58140_c0_g1_i1	(CT)7	84	14	TCTCACCTTCCTCCTACCCG	60.033	GAGGGCAAAACGGAGGAAGA	59.964	187
TRINITY_DN36894_c0_g1_i1	(TC)12	320	24	AGGCCTTAACCTTCTACACCA	58.372	TGGATTCAGAGAGAGAGAGAGAGA	59.279	127
TRINITY_DN36868_c0_g1_i1	(ATG)5	242	15	ACCTTGACACCACACCAGTG	60.107	CCCCGTGTTCATAACCACCA	59.963	160
TRINITY_DN62900_c0_g1_i1	(ATC)5	161	15	TTTTGCATTCGGTGGCGAAG	60.04	CGACGCCCTCTTCTTCTCTC	59.9	209
TRINITY_DN17543_c0_g1_i1	(GA)6	1143	12	GGTGCAGGGATCTGAGCATT	60.107	AACGTCCAACGACAACCCTT	60.108	263
TRINITY_DN17514_c0_g1_i1	(TGC)6	444	18	GCGGGATTTATGCGGTTGTC	59.971	CGGCCATCACTACGACATGA	59.898	101
TRINITY_DN17514_c0_g1_i1	(GCT)5	573	15	CAACAGAAGTCCGACGTCGA	60.041	GACAACGGCCATCACTACGA	60.109	101
TRINITY_DN17514_c0_g1_i1	(AC)9gcgcgcacgcgaaacgggttttccggaacgcacgcgtcttatgtc(TCG)6	2228	81	GTGTAAACGAAACGCACCCC	60.041	GACAACCGCATAAATCCCGC	59.971	118
TRINITY_DN17564_c0_g1_i1	(TC)12	942	24	TGAGGATGGCAACTTGAGCA	59.599	GCTGATGTGGATTGAGCCCA	60.395	294
TRINITY_DN17594_c0_g1_i1	(GCT)7	675	21	GTCCTTGGAGTGGTGTTGCT	60.179	GCACTAGCACTAGCAGCAGT	60.108	139
TRINITY_DN17506_c0_g1_i1	(CAA)5	214	15	ATGGTACCTGCGGTTTTGGT	59.888	ACAGCACAAACAGCAGCAAC	60.179	173
TRINITY_DN11268_c0_g1_i2	(TGG)6	1184	18	ATGTGCTGGGGAATGTCGAG	60.108	CATCGTTGTGTTGTGCGTGT	59.973	160
TRINITY_DN11235_c0_g1_i1	(TC)7taaca(CT)6	85	31	CTATTCCCTCCGCCGGTAAC	59.967	ATATGCTTCGCCGGAGAAGG	59.966	283
TRINITY_DN11231_c0_g1_i1	(ACA)6	273	18	TTCCCTTCGACAAAGCCTCA	59.238	TCCTGATTTGGATGACGAAGCA	60.027	109
TRINITY_DN11287_c0_g2_i1	(TC)6	1727	12	CTGGACCCCTTCTTTTCCCC	59.96	AGGGTAGGGGGCATCTGAAT	60.029	172
TRINITY_DN11212_c0_g1_i1	(GA)6	5	12	TCATAACTGACTCGGGCAGC	59.824	CCAACCATCCTAACAACACCC	58.832	265
TRINITY_DN11212_c0_g2_i3	(GA)23	506	46	TTCGACCGTCCTTCTCTCCT	59.962	CACCGGAAAACTCCATCGGA	60.037	259
TRINITY_DN11286_c1_g1_i1	(ACC)6	111	18	AGAAGCTTTACCGGGGATGC	60.107	GCATGCACAAGGAACCATGG	60.109	101
TRINITY_DN11286_c0_g1_i3	(ACA)5	232	15	CACGTCTCCACATCCCCAAA	59.964	AATCCGGATCGATTTCCCCG	59.965	166
TRINITY_DN11286_c0_g3_i4	(CCG)5	449	15	TGGAAGCGATTCGGAAGCTT	60.036	ACCTCATCTCGGCTTTTGGG	60.035	148
TRINITY_DN11262_c3_g1_i1	(ACA)7	38	21	TTCAGTGGGATCGACTACGT	58.17	TGTTGTTGTTGTGAGGAGTCA	57.658	163
TRINITY_DN11248_c0_g1_i1	(GAA)5	1378	15	GGCGCGGTTATGACCAAATC	59.971	AGCCAGCTGAAACGTGCTAT	60.036	167
TRINITY_DN11220_c2_g1_i1	(AGT)5	334	15	CTGCTGCTCCCATTGTCACT	60.322	GCTAAACCCTGCGTTCTTTCT	58.848	194
TRINITY_DN11209_c0_g1_i1	(AGA)8	1861	24	ACACAACCAGCTCCAATCGA	59.604	CTGCAATGATCCCGGCTTTG	59.898	133
TRINITY_DN11227_c0_g1_i1	(TCA)5tcttcacaaacaagcttttggaatttgttct(TTG)6	76	64	TCACCTAGTTGTTGGCTGCA	59.528	TCATGCTGGCAGCTTCAACT	60.251	196
TRINITY_DN11211_c0_g1_i3	(CT)8	31	16	TTGCTCAGTTCATGGCCCTT	59.887	ATGTGAGACCAGCAAGAGCC	60.036	126
TRINITY_DN11213_c0_g2_i1	(AC)10	287	20	CATGGACATGGGTCTGGACT	59.085	GTGTGTGTGTGTGTGTGTGT	59.128	105
TRINITY_DN11289_c0_g1_i1	(CT)7	33	14	AGAGCGTTGGGATGGAGTTG	60.036	CCAACCCATGATCCCGAACA	60.035	141
TRINITY_DN11225_c0_g1_i1	(AAC)6(AGC)8	346	42	GCAGCAGCAGCCATATCAAC	59.97	CGACACTCGTAACAACCGGA	60.04	251
TRINITY_DN38709_c0_g1_i1	(CAT)5	422	15	ACCTGCCTGGCCTTTATGTC	60.034	GCCAGGCAGGTACATAATTCT	57.785	132
TRINITY_DN34199_c0_g1_i1	(CTT)5	96	15	CAAAACCACACACCACCACC	59.825	ACGCCTGCATCTGAAACCAT	60.323	168
TRINITY_DN7585_c0_g2_i3	(AAC)6	976	18	CTGGAACTCACCATCCCCAC	60.035	TCTGTCGTGTCGGTGTCTTG	59.97	212
TRINITY_DN7533_c0_g2_i1	(ATC)8	319	24	GGAAAGGAAGCTCTGCCAGA	59.674	TGGATCAAATGCTTGTTGGCA	59.031	144
TRINITY_DN7528_c0_g1_i1	(TGA)6	340	18	CGGCACAAAACCCAATCATCA	59.728	TAGCACTATGCCAAGGCCAC	60.107	288
TRINITY_DN7584_c0_g1_i9	(CT)18	21	36	CTCTCATCCGTCGCTTCCTC	59.97	GGTGAGAGGGAAACACAGGG	59.963	104
TRINITY_DN7558_c0_g1_i1	(GAA)6	825	18	ACAACAGCAACAACAGCAGC	60.179	TAAGCCTGCCATCACAACGT	59.964	213
TRINITY_DN7589_c0_g1_i2	(TC)6	103	12	TTTCATCGGCATGTCTGGGG	60.394	CCATTGGCAGCAGCATTGAG	60.179	295
TRINITY_DN7580_c0_g2_i1	(TC)7	75	14	GCGTACGTTGATTCCACGTG	59.908	GGTCGGCCTTCTTTGACTCA	59.965	137
TRINITY_DN7580_c0_g2_i2	(TC)7	75	14	GAGGTTTCGAAGCACGGAGA	60.039	CGTGGAATCAACGTACGCAC	59.908	229
TRINITY_DN7524_c0_g1_i3	(AT)9	201	18	GAGGGAAATGCGGAGGAGAG	59.894	CAGTAAGGTCCGAGACGACG	59.903	292
TRINITY_DN2965_c0_g4_i1	(AGC)5	156	15	AGGCCCATCAACTCCCATTG	60.033	CAAAGACATGGGAGCCCCTT	59.96	106
TRINITY_DN2911_c0_g1_i6	(TC)7	572	14	ACGCGGTTTTGAATCACACG	60.042	GGCACTGAGCTGAAGGAAGA	59.677	199
TRINITY_DN2911_c0_g1_i2	(TC)16	1364	32	TTCCTTCAGCTCAGTGCCTC	59.677	CATGCAGTTTGCTTGGGTGG	60.32	130
TRINITY_DN2920_c0_g1_i3	(AGG)5	710	15	TAAGGTCCCGTGAAGTTGCC	59.964	CTTCCGACAACCTCCGTTCA	59.967	160
TRINITY_DN2986_c0_g1_i4	(TGG)5	1421	15	ATTGGAGAGCATGGTGGTGG	60.034	GCTTTGCAATGGCTGTCACA	59.968	205
TRINITY_DN2940_c1_g1_i1	(ATT)5	190	15	CGAGCACTGAGATCTCGCTT	59.9	GCCGGTAAACTCCCATCCAA	60.035	250
TRINITY_DN2940_c0_g1_i1	(AATC)5	202	20	GTGGTGAAGGTGGAGAAGCA	59.891	AACCAATCGGGGCCTCATTT	59.959	157
TRINITY_DN2940_c0_g2_i1	(TAA)7	403	21	CCACCACTCCCATAGCCATC	59.891	TGCTTCTGCACCTTCACCTT	59.817	101
TRINITY_DN2943_c0_g1_i4	(TCT)5	377	15	CCATCAACCATCACCGACGA	60.108	AGATTGCGAGACCGAAAGCA	60.037	271
TRINITY_DN2943_c0_g1_i6	(TCT)5	377	15	TTCCCCTTGCAAAGAACCGT	60.106	CGTCGGTGATGGTTGATGGA	60.108	147
TRINITY_DN2943_c0_g1_i3	(TCT)5	377	15	TTCTTGCTGTTGCTGGGACA	60.107	GGGTTGTTGAAAGCACCGTC	59.97	242
TRINITY_DN2998_c0_g1_i1	(GA)7	2515	14	TGTGAACTACTTGTGGGCTTCA	59.828	AGAAAGGTCCCAAACAAGCT	57.244	278
TRINITY_DN2918_c1_g1_i3	(GA)8	765	16	CTTGCCACGTGTTGCAATCA	59.969	TGAATGAACGAGGACGCACA	59.967	107
TRINITY_DN2964_c0_g1_i2	(AG)9	2588	18	AAGCTGTGCAAGTTCATCCA	58.015	TCCACAAACTCTCACAGTGGT	59.163	147
TRINITY_DN2972_c0_g1_i5	(TTG)7	836	21	ACAGCAACCATACCAAGCCT	59.594	CCCCACCCAATTGCAGTCTT	60.543	183
TRINITY_DN2959_c0_g2_i1	(ATC)5	51	15	TCCTTGCCCAGGTTTTGGTT	60.032	CGATGCCTCAGGAAGACAGA	59.18	147
TRINITY_DN2987_c0_g1_i4	(TGT)8	289	24	GCCACCCAAACCAACTGTTG	60.179	GGTGGCCCAAGGTAGAACAA	59.888	286
TRINITY_DN2987_c0_g1_i5	(TGT)8	1675	24	CTGAGGGCGCAGGTAATGAA	60.108	CCGTGCCTTCACACAACAAG	59.971	236
TRINITY_DN2909_c0_g1_i1	(TTG)5	1498	15	CTCGGTGAAAACTCGGTGGA	59.967	CATCGCCGTTTTAGCCTTCG	59.974	274
TRINITY_DN2988_c0_g2_i1	(GA)28	969	56	GGCACCGAAAACTCTTCTGC	59.761	CAACAAAATTGCTCGAGCCCA	60	275
TRINITY_DN2988_c0_g2_i2	(GA)28	611	56	TGTGCAGTCTCCTCCACTCT	60.179	GCAGAAGAGTTTTCGGTGCC	59.761	197
TRINITY_DN2942_c0_g1_i1	(CAT)6	135	18	GGGTTGATCAGATTGCACGC	59.901	TTCCATGTTTTGGGCTCGGA	59.889	200
TRINITY_DN2993_c0_g1_i1	(CT)6	21	12	CCCCATTCCTCTCCACAACC	60.034	TTCCAGGGAGAGGATGGAGG	60.031	120
TRINITY_DN2900_c0_g2_i3	(CT)14	12	28	GGGCTTTGCTTGTATGCCAG	59.826	CTGTTGTCGTCAGCAAGCAC	60.042	102
TRINITY_DN2922_c1_g1_i1	(ACC)8	761	24	CCATCGCCCGATAACCATCA	59.965	GGACGACATGACTTGGTGGT	59.965	183
TRINITY_DN2922_c0_g1_i1	(ACC)7	422	21	ACCACCACACAAACCCATGT	60.033	TGGGTTCACTGTTCCAGAGC	59.891	175
TRINITY_DN2955_c0_g1_i11	(AT)11	1	22	TAGCCTTGGAACCGCAACAT	59.962	TGAAATCAGCAGCCGGTTCT	59.963	153
TRINITY_DN2949_c0_g1_i7	(AT)10	2062	20	GGGAGACGGGGAGAGATGAT	60.179	AAAAGAGTGGACAGCCTGGG	59.889	225
TRINITY_DN2946_c0_g1_i1	(TCA)6	650	18	GCTGGTTATGCCTCTGCTGA	60.108	CATGGCTCGCAACCTGAGTA	60.108	202
TRINITY_DN48708_c0_g1_i1	(TGT)5	624	15	TACCTGGACACATGCAGCAG	60.036	ACGACGCGAAAACAGTGTTG	59.974	272
TRINITY_DN48783_c0_g1_i1	(TC)7	44	14	ACCGGTGACTCATTTTTGCA	58.314	CAATGGAGGGAGCAACAGGT	59.961	103
TRINITY_DN48704_c0_g1_i1	(GAG)7	62	21	GGAGCGATTGTCCATCTGCT	60.179	CACAAAGCGGCTCTGCTTTT	59.969	118
TRINITY_DN48720_c0_g1_i1	(AGA)5	429	15	GCATTTCCCAGGCACCAAAG	60.037	GCTGAAGCTGAATACGCTGC	59.973	194
TRINITY_DN23676_c0_g1_i1	(AC)7	79	14	GGGCTATGAAAAGCACCGAA	58.541	GTGTGTCCCCTCTGGTCCTA	60.252	199
TRINITY_DN23666_c0_g1_i4	(GCA)5ggaggaaggcagcagcaggaggaggcag(GCA)5	14	58	GAAGCAATAGCAGCAGCAGC	60.249	TAGAACTGCTGCTGCTGCTT	59.964	248
TRINITY_DN23666_c0_g1_i4	(AGG)6	176	18	AAGCAGCAGCAGCAGTTCTA	59.964	AAAAGCATCCTTGGGGTCCC	60.252	133
TRINITY_DN8508_c0_g1_i1	(AG)6	43	12	CTGTGTACCAAATCGGGCCT	60.035	AACCATCAAAACAAGCGGCC	59.967	136
TRINITY_DN8591_c1_g1_i1	(GA)7	658	14	ACCGCGTTCGCTTTTACTCT	60.319	CCCCATTCACTTGGCCTCAA	60.252	148
TRINITY_DN8583_c0_g1_i1	(CAT)7	302	21	CACTGTTGTTGCTCCCGTTG	59.971	AGCAACACCGCCATTAGGAA	59.962	148
TRINITY_DN8525_c0_g1_i1	(ATA)6	2316	18	CCATCCAAACACACAGCAGC	60.039	AACTCGTCATGATCCTCGGC	59.897	140
TRINITY_DN8528_c1_g3_i1	(TAT)5	754	15	AACTTGGCCTTTGTTGCTGC	60.179	GTGGAATTCCGCATCCACAA	58.827	108
TRINITY_DN8528_c1_g3_i1	(TC)12	2272	24	AAAGGGCAATAACCTCGGCA	59.961	TACCCACTTCACTTGGTGCC	59.89	135
TRINITY_DN8528_c1_g2_i1	(TTG)5	380	15	TCCACTTCTTCTCACCGTGC	59.966	CATCCCCACACATGTCAGCT	60.035	228
TRINITY_DN8528_c1_g2_i1	(TGA)5	846	15	AGCTGACATGTGTGGGGATG	60.035	GGCTTGGCCCACAAAATGTT	59.892	152
TRINITY_DN8528_c1_g1_i1	(GTT)6	494	18	AGAGAATGCTGCAGGGCAAT	60.033	TCCGTCAACGATATCTGCGG	59.97	199
TRINITY_DN8561_c0_g1_i5	(TAT)5	82	15	AATTTGTCGCGATTCACGGC	60.179	GCGTTCACGTCAAAACCCTC	60.042	209
TRINITY_DN8561_c0_g1_i1	(TAT)5	82	15	CGGCCGAGAGAAGTTGAAGA	59.756	CTCTGCGTTCACGTGAAACC	59.768	231
TRINITY_DN8500_c1_g2_i1	(CCT)5	374	15	CTCACCTCCTCCTCCTCCTT	59.662	ACAGGTGGAGGAGGAGACTT	59.51	114
TRINITY_DN8500_c1_g1_i1	(CCA)5	65	15	AAGTACAAGTCACCGCCTCC	59.679	GACTTCTCTGGTGGTGGTGG	59.965	113
TRINITY_DN8500_c0_g1_i4	(CAC)5	10	15	ATCTCCTCCTCCACCTGCTT	59.956	TGGAGGTGGTGGAGATGAGT	59.883	166
TRINITY_DN8541_c1_g1_i1	(TC)28	1	56	CGTCGCAAAGTTCTTCGGTG	60.111	TGCGACGGATTTTTCAGCTG	59.483	223
TRINITY_DN8541_c2_g1_i3	(TGA)5	848	15	AGGAAGACCCGAGCTCTGAT	60.033	TTGGTCGGCAATCTGATGCT	60.035	130
TRINITY_DN8506_c0_g1_i4	(TC)6	1326	12	CAGGGAAGCCAAGCATCACT	60.323	TGAAGTCAGAGGAGGGGGAG	59.958	267
TRINITY_DN8593_c0_g1_i2	(TTC)12tatattgttttcttcaattagaacgtaatctatttctgaccctttatcttcttctttgtcttctccaccaaatagttcaa(CTT)12	253	152	TGCCGTCTAGCATCAATTCT	57.012	TGGTGGAGAAGACAAAGAAGAAGA	59.591	198
TRINITY_DN8593_c0_g2_i1	(CTT)7ctatattgttttcttcaattagaacgtaatcaa(CTT)5	1	69	ACTTCCTCTTCTTCAGCGCT	59.027	CTCGTGTTCTTGATGTGGTGG	59.199	100
TRINITY_DN8576_c0_g1_i1	(TTC)6	1352	18	CTTGTTCCAGCCACTGCAAC	59.969	ACTTCTCCGTCAACCTGCTC	59.681	282
TRINITY_DN8530_c0_g1_i1	(TCA)6	249	18	GAAAAGCCGTTCACCGTGTC	60.042	TGGGATGTGCGCAATACTGT	60.036	206
TRINITY_DN8580_c0_g4_i1	(TC)7	451	14	GGCATTGGCGGAAGTTATCG	59.692	GCAGCAATGGCCGAAAAAGA	60.038	128
TRINITY_DN8580_c0_g2_i11	(AG)7	847	14	CTGTGCGCACGTCGATTTAG	59.976	AGTGACGAAAACCGAAGCCT	59.894	174
TRINITY_DN8580_c0_g3_i1	(TC)8	404	16	GGGTTGTGTTTCTTCGCGTT	59.621	ACCTCCGAAAACAACACTCGA	59.863	272
TRINITY_DN8553_c0_g1_i1	(CAC)7	1166	21	TTGCTGCACCTGTTGAGTGT	60.394	GGTGGAAGTGATGGACTGCA	59.963	139
TRINITY_DN8592_c2_g1_i1	(GA)8ggagagc(GA)6	70	35	AGGGCGCGAAAGAGAGAAAA	59.965	CTCTCTCCACTCTCCCCGAA	60.034	124
TRINITY_DN8532_c0_g1_i1	(AG)8	45	16	GTATTGGGCGCATGCAAGAG	59.97	GTGGCGGTGGTGAGAAAGTA	59.966	157
TRINITY_DN5885_c1_g1_i1	(AAC)8ataac(CT)11atcta(TC)13	191	82	TCTGGCGAGGCGTTTCTATC	59.898	GCGGGGAGAGAGAGAGAGAG	60.535	259
TRINITY_DN5885_c0_g1_i1	(AG)11	2697	22	AGCGTTCTTCGGGGTATTGG	60.108	GTCATGGCGGTTGAGATTGC	59.901	213
TRINITY_DN5878_c0_g1_i1	(AT)12	785	24	TGGTTGGAAAAGCACAAGGA	57.848	TCGGAAAAGACCACTTCCACC	60.203	185
TRINITY_DN5848_c0_g1_i2	(TA)9	24	18	AAACCCAAAACACGAAGCGG	59.898	CCTCTTCTCCACGCGGAAAT	60.108	264
TRINITY_DN5848_c0_g2_i2	(GA)12	754	24	AAAACGGCATTCAAACGCGA	59.97	CGCCGTGACGTTTTCTTGTT	59.973	296
TRINITY_DN5834_c0_g1_i4	(CAT)7	118	21	ACTTGTGTGTGCTGTGTGGA	60.036	CGTGCATCAGTACCGTCGTA	59.903	256
TRINITY_DN5860_c0_g1_i1	(GA)9	115	18	AACAGGTTGGGGCAAGACAA	60.033	GCGCCATGCTTGAGAACATC	60.248	184
TRINITY_DN5860_c1_g2_i1	(GA)17	2111	34	AGCAGCTTCCGCCATTAAGT	60.035	GTCACCTCGACGCTGATGAT	59.899	206
TRINITY_DN5860_c1_g1_i1	(GA)11	1285	22	GCGCCTCCTTAAGCTTACCA	60.108	ACAACCACACTCTCACCACC	59.82	238
TRINITY_DN5860_c1_g1_i2	(GA)11	1207	22	TTATTGGCCGGGATGCTTGT	60.034	GGTAAGCTTAAGGAGGCGCA	60.108	174
TRINITY_DN5860_c2_g1_i1	(GA)7	46	14	GATCGGGGATGGGAGAGAGA	59.887	CTCGTTTCCATCCCCATCCC	60.179	147
TRINITY_DN5809_c0_g1_i4	(TC)6	189	12	TCCGGTGAAAGCCTGAATCC	60.035	AAACCAACCACCGTATCCCC	59.961	129
TRINITY_DN5809_c0_g1_i1	(TC)6	189	12	CTGAAACCGCAGCTGCAAAT	60.039	TGGCTGGCTTTCAATTGCAC	59.966	140
TRINITY_DN5809_c0_g1_i2	(TC)6	189	12	TAGCATTGCCTTCCCATGCA	60.033	ATTGGCTCGCTTCTCTACGG	59.897	116
TRINITY_DN5812_c0_g2_i1	(GA)9	534	18	ATGGTTCCATTGCCATCAGC	58.883	TGTGGAAGAACTTGCTACGGT	59.585	105
TRINITY_DN5812_c0_g2_i2	(GA)9	630	18	GTACTGTCCTTGCCCTTGGT	59.599	GCTGATGGCAATGGAACCATT	59.517	265
TRINITY_DN5815_c0_g1_i4	(GT)8	1528	16	ACCTCAGCACCAAGAAGACG	59.966	GCTGTTGCTCAAGCTTTGCT	59.968	197
TRINITY_DN5850_c0_g1_i5	(GA)10	1319	20	ATCGCCAGAGAACCGTGAAG	60.109	CCTCCTCTCGTTCCGTAAGC	59.899	133
TRINITY_DN5872_c0_g1_i2	(CA)8	1213	16	AGATCTTCAGGGTGGTCCGA	59.959	CTCCAGGTTTCTCACGGCTT	59.965	179
TRINITY_DN5811_c0_g1_i1	(ACC)6	281	18	TCCATCGCCGTGAACTTCAA	59.966	GGCTTGTGCTTTGACTTGGG	59.967	213
TRINITY_DN5811_c0_g3_i1	(GAA)5	128	15	TGCTGTTGATGGTTGTTGCG	59.969	AGAGCTAACGGGCGATGATG	59.967	276
TRINITY_DN5823_c0_g1_i1	(TC)24	701	48	AAGAAACCCTAGCCTGCAGC	60.323	TGCAGCAAAGGAAAAGTTCGG	59.933	243
TRINITY_DN5823_c0_g1_i2	(TC)24	567	48	TGTTGTGAAGCTTCCCTCCA	59.157	GCAAGGGATTGCTGGTGTTC	59.755	205
TRINITY_DN5810_c1_g1_i1	(CCT)5(CCA)5	1232	30	GCAACCACCGAAACACACTC	59.971	CTGGAGAGTTTGCCAGCTGA	59.964	112
TRINITY_DN5810_c1_g1_i3	(AAC)7	259	21	GCTTAGCTCCATTTCGCTGC	59.971	TTTGGCTGCCCTGAAAATGC	59.965	161
TRINITY_DN5810_c0_g1_i1	(GGT)5	1	15	CAAGCACGGCGTTCTCTTTC	60.111	AGATGAACAGAGTGGTCGCG	60.109	233
TRINITY_DN5810_c0_g2_i1	(CCA)5	7	15	TGTTGGGGAGATGAGTAGGGA	59.635	TGAAACATGGGTGGAGGTGG	59.888	119
TRINITY_DN5829_c0_g1_i1	(TTC)6	144	18	CATCACACCAAACGACGTCG	59.839	AAGTCCAGGGCAAAGACCAC	60.179	139
TRINITY_DN54702_c0_g1_i1	(ATT)5	602	15	AAACGTGAAAAGCGTCGTCG	60.044	ACCCGATCCGAACATTCCAG	59.822	106
TRINITY_DN54767_c0_g1_i1	(CT)11	20	22	AGGCGTCTGTTGGCTGAAAT	60.251	GACAGGCCCATGAAGATGCT	60.107	136
TRINITY_DN54712_c0_g1_i1	(TA)6	16	12	AAGAACACATGCACGCACAC	59.971	AGGAGAGGTTCAAGACGGGT	60.179	244
TRINITY_DN54735_c0_g1_i1	(AAG)5	183	15	AATTCTCCTGCCCCTCAAGC	60.034	CACCAAACCCTAGGCCTAGC	60.107	129
TRINITY_DN10209_c1_g1_i2	(TC)6	98	12	ACTGCCTCCATCTCCCTTCT	59.956	TGGAGGCGTGAGAGAGAGAA	59.962	226
TRINITY_DN10209_c0_g1_i1	(TCT)7	17	21	AGTCGAAGGAGTGCTTCGTG	60.039	CAACCACGTGCACAACAGAG	59.972	157
TRINITY_DN10259_c0_g1_i1	(GA)7	707	14	CCTCACCGAAACCATCCGAA	60.037	TCTGTCGGTGATTCACGTGG	60.039	137
TRINITY_DN10220_c0_g4_i1	(TA)6(CA)6	98	24	GGTTTGCCCTTGACCTCAGA	59.89	TGCTACTGCTGGTTCTGACG	60.038	240
TRINITY_DN10220_c0_g4_i1	(AGA)9	1293	27	GGGAGTTGTTGTGTGTGCAC	59.899	ACGACGCACCCATCAAAGAT	60.036	127
TRINITY_DN10220_c0_g2_i1	(TA)6(CA)6	98	24	TGGGGCTACCATGACCACTA	59.957	TCTGAGGTCAAGGGCAAACC	59.89	284
TRINITY_DN10269_c0_g1_i1	(AG)11	1106	22	CCTGTTGAAGCTGCAATGGT	59.036	ACCACCACAGAACTTCAAGCA	60.065	251
TRINITY_DN10253_c0_g1_i1	(AC)7	224	14	GGCACTTGGTTTTGTTGCCA	60.108	GAGGGTTGTGCAGTTCGAGA	59.966	174
TRINITY_DN10239_c1_g1_i1	(ATTAG)6	1897	30	GCGAGTTGATGATCGCGAAC	60.044	CCTCCATCTGCCGTACGATC	60.039	120
TRINITY_DN10283_c0_g1_i1	(ATA)5	1758	15	ACGACGTAACAACGACACCA	59.9	TCGGTCTTGAACACTGAGCC	59.966	187
TRINITY_DN10217_c0_g1_i1	(TAT)5	1486	15	TGCCAACTGTAACGATGTGT	57.752	TCCACTCCACCAAACGTTGT	59.746	194
TRINITY_DN10294_c0_g1_i1	(AG)21	660	42	ACACATCTGCTGCTTGTGGT	60.179	TCCTAAGTGCGGCTACTATCA	58.06	151
TRINITY_DN10210_c0_g1_i3	(ATC)8	1975	24	CCCACTTCAGACATGGTGCT	59.963	CTCATCCGCGGCATCTATGT	60.038	114
TRINITY_DN10218_c0_g2_i1	(AG)6	1585	12	GTGAGATTGGGAGGTGTGGG	60.035	CCACTGGTTCTGTCCCTGTC	59.965	150
TRINITY_DN10263_c0_g2_i1	(ATG)5	273	15	GTTGTGGGTCCATGTTTCGC	60.04	TCAACCTCCGTCTTGCTGTC	59.966	196
TRINITY_DN10263_c0_g2_i1	(TGA)5	1162	15	GACAGCAAGACGGAGGTTGA	59.966	CAGGACCGGGTTCATTTCCA	59.962	250
TRINITY_DN28427_c0_g1_i1	(TC)22	250	44	CTCAATCGTCGTCACGTCCA	60.11	AAGCAGGTGAAATCGGTGGA	59.6	112
TRINITY_DN28471_c0_g2_i1	(TTG)5	250	15	CCTCTGTGCTGGCTGATCAA	60.036	TCAGATTGCCAGCCGTCAAT	60.035	236
TRINITY_DN28473_c0_g1_i1	(TTG)5	496	15	GGTTTGGCGGATTAGGGCTA	59.818	ACACAACCAACAGACCAACA	57.792	135
TRINITY_DN28293_c0_g1_i1	(TC)6	205	12	CGAACCAGCATTCTCTGTAT	55.265	GCACAAAGCAAGAACAAATGC	57.757	198
TRINITY_DN28258_c0_g1_i1	(TTC)5	45	15	AGCAGAAAACGTTCTCCTCCT	59.305	GGGACCATCTACGTGCACAA	60.037	142
TRINITY_DN57677_c0_g1_i1	(TAG)5	273	15	TTGCTTTGGGCTATTCGGCT	60.323	GTGTGGGATAGAGCTTCCCA	58.796	153
TRINITY_DN57684_c0_g1_i1	(AGA)5	577	15	TGGAACCGTCACCGTAAACA	59.537	GCCATAGCCACACCTCAACA	60.322	298
TRINITY_DN57612_c0_g1_i1	(ATC)8	1	24	ACGTCCACTTGGAGTTGGAC	59.894	CAGTAAGCGGGTGATGGGAA	59.748	199
TRINITY_DN48949_c0_g1_i1	(AT)12	23	24	TTTCAACGCGGTTTTCGGTC	59.972	TCGTATTCCCGCTCGAACTG	59.9	186
TRINITY_DN48949_c0_g1_i1	(ATT)12	1365	36	GTTATCTGAAAACCGGCGGC	59.902	GTAGAAGAACCGGGCGAACA	60.038	110
TRINITY_DN48974_c0_g1_i1	(ATG)5	1191	15	ACTTTGTCTTGGAGCCACCT	59.153	AGTTGGAACGCCAGGACAAA	60.107	200
TRINITY_DN48992_c0_g1_i1	(GTG)6	1950	18	GACATGCACTCCAACAGGGA	59.963	CATCCCTTAACCCACCCACC	60.034	258
TRINITY_DN48929_c0_g1_i1	(ATA)5	56	15	TGGAGCAGTTGATGGGTCAC	59.963	CGGGGTATTGAAGTGGGCTT	60.034	195
TRINITY_DN48920_c0_g1_i1	(GA)21	1	42	CCTGCCGGGACTAGTTTGAG	60.108	CACGGACTCAGACAGTGACC	60.039	135
TRINITY_DN16106_c0_g1_i1	(TGA)12	590	36	CCGCCATGAGAGAGAAGCTT	59.822	TTGCATGACCGGAGTTACCC	60.036	162
TRINITY_DN16184_c0_g1_i1	(TA)7	880	14	GAAACGGAAACACCTACGCG	59.838	GTGCAACACCAGAGAATGCG	60.11	210
TRINITY_DN16198_c0_g1_i1	(GA)29	223	58	GCTTTCCTTCAGGCTTGTGC	60.039	TACCCACATCTTGCGACTGG	59.751	130
TRINITY_DN16109_c0_g3_i1	(TA)11	2136	22	CTCCTCAACAACCTTCCCCC	59.962	TGTGGGATATGCAGGGAGGA	60.03	109
TRINITY_DN16162_c0_g1_i2	(GA)8	1378	16	GAGCCACGGGTTAGTTGTGA	59.966	CCAGCTTCCCTATCATGGCC	60.251	158
TRINITY_DN13556_c0_g1_i1	(AG)6	215	12	CGTGTATTGTGGCCTTCTGC	59.552	TAGCAATTGGGCCATCCTCC	59.814	215
TRINITY_DN13557_c0_g2_i2	(GAA)5	190	15	AGGGAGATGACACAGGGACA	59.883	ACCTCCCCACCTTCCATGAT	60.254	263
TRINITY_DN13522_c0_g1_i4	(AG)19	1	38	TACAGGAGATCAGCGACCCA	60.034	ACACTCTACGCCCTGAGGAT	60.033	102
TRINITY_DN13527_c0_g1_i1	(TA)10	69	20	AAAGGGGACGATGAAGAGCG	60.108	CGATGGCATTGCAGTGGATG	59.97	155
TRINITY_DN13526_c2_g1_i1	(TTG)5	200	15	TGATGATGGCCATGTTAGAAGT	57.491	ACAACAACAATTTAGCCTCAACA	57.409	101
TRINITY_DN13526_c0_g1_i1	(AAC)7	131	21	CGTGCATTCTCAGCACCAAC	60.11	TCGTTTGAGTTGACGTGGGT	59.824	249
TRINITY_DN13526_c0_g1_i2	(AAC)7	131	21	TCGCGAAACAATGCAAAGCA	59.97	TGGGTTGTCGTTGTGGTTGA	60.035	289
TRINITY_DN13551_c0_g1_i2	(ATAGAT)6	77	36	AATGGAATGCGGCTGTACCA	60.035	TTTGGTCGGCCATTCCACTT	60.179	178
TRINITY_DN13551_c0_g1_i9	(ATAGAT)6	77	36	ATGCTGCTTTCTGGGCATGA	60.324	GCTGCAAGATGTCACACAGC	60.11	138
TRINITY_DN13575_c0_g1_i2	(CAT)5	661	15	AATGAATCCCGACACGGCTT	60.035	GGCATCACGATTTGGGCATC	59.969	158
TRINITY_DN13564_c0_g4_i2	(GAA)5	686	15	AAGGAGAGCCATGTCAGCAC	60.036	TTGTGCCCCTTGTCTCTGTG	60.179	211
TRINITY_DN13564_c0_g2_i2	(GT)6	1231	12	CATTTGGCAGCGTACAGAGC	59.902	TGTCACACACACACACGACA	60.038	190
TRINITY_DN13564_c0_g2_i5	(GT)6	2831	12	AGTCACGCAGGAATTCAGGG	60.036	AGCTCTGTACGCTGCCAAAT	60.036	186
TRINITY_DN13558_c0_g3_i1	(GA)23	1104	46	TTTCCACTTCCAGACTGGCC	59.89	GACTCCAACACAAGCCAGGA	59.891	116
TRINITY_DN2012_c1_g1_i1	(AAG)5	1345	15	GGTGGTTGTGGTGGTGGATA	59.597	CTCGAGAGCCACTTCAGCAA	60.038	184
TRINITY_DN2000_c0_g1_i1	(CAT)5	971	15	GATGCTGGGCTTGCGAAAAT	59.826	TGAGCCTCAACAATTGCCCT	59.887	275
TRINITY_DN2006_c0_g1_i4	(AT)9	13	18	TGTCCAAAGGGGTGCATCTG	60.251	TTCATTGCTTGGCTGGTTGC	59.966	101
TRINITY_DN2006_c0_g1_i1	(AT)9	13	18	TGCAAGCAAAAATGCCACCA	59.82	AACCATCGCACAAAACACCG	59.97	258
TRINITY_DN2060_c0_g1_i4	(TTC)5	85	15	TGCGAGATCTTAGACACCGC	59.899	TCCAAACACACCAACGTTGC	59.829	135
TRINITY_DN2060_c0_g2_i6	(AAC)5	491	15	TAGGACTGAAACCACGCCAG	59.68	GGCCCACCACAATTAGGACA	59.961	178
TRINITY_DN2075_c0_g1_i1	(CT)6	392	12	TGGAGTTCCCCACTTCTGGA	60.105	AACGCAAACCTGGTGAAACG	59.9	121
TRINITY_DN2008_c0_g2_i1	(GAC)6	1520	18	ACAGCGAAATGGAACCCAGT	59.89	GGGCCATGAACATTGTCAGC	59.826	115
TRINITY_DN2007_c1_g1_i1	(GTG)6	69	18	TGGAGGGAGTGGATGATCGT	60.032	TGGGGAGCTCCATTCCAAAG	59.667	167
TRINITY_DN2065_c0_g1_i5	(TTG)6	437	18	AAACTTGGTGTGGGGGATCC	59.886	GCCTTGGTGTGTCCTGAACT	60.179	124
TRINITY_DN2073_c1_g1_i2	(TAA)7	797	21	AAACGAGTCGAAGAGCGGTT	59.968	TTCTGAACTCGGCACCAGAC	59.966	255
TRINITY_DN2073_c0_g1_i1	(TC)8	64	16	TGTGCGGTGGTGCTATCATT	60.036	CTCTTTTCCCTCCGGTGCTT	59.963	252
TRINITY_DN2073_c0_g1_i1	(TAT)5	974	15	TTCGCATCAGGCTAGCTCTG	59.896	TGAGGTTGGGTCACGACTTG	59.894	156
TRINITY_DN2073_c0_g1_i2	(TAT)6	783	18	TGTCCCGTTCCACGAAGAAG	59.967	AGATTGGGAAGACGTTGCGA	59.68	189
TRINITY_DN2073_c0_g1_i2	(AG)6	1357	12	TCGCAACGTCTTCCCAATCT	59.68	GGAGTGAAGGAGCAGTGACA	59.318	102
TRINITY_DN2049_c0_g1_i2	(AG)8	1828	16	CATCCTCTTCCGCTCTCCAC	59.896	CCTTCTGGGCTGCTTCTGAA	59.963	159
TRINITY_DN2054_c0_g1_i2	(AAC)8	240	24	TTCCATCGCTGCCCTTATCC	59.891	AGCATGGCAGTAGCAAGTGT	59.963	180
TRINITY_DN2086_c0_g1_i7	(AGA)5	3179	15	ACTTCTTCCTCTTGCTCGGC	60.037	GTTTCCCGTTGAACAACCGG	59.97	128
TRINITY_DN2083_c0_g1_i1	(GTG)5	1799	15	GCGATTCTCCAAACGCTTCC	59.903	ACCCTCCTTTTCCCCTCAGT	60.104	236
TRINITY_DN2078_c1_g2_i1	(AG)28	1	56	GGTGGGTGGGCATGATAACA	60.034	CACAGAGCGCAACCAAGAAC	60.041	181
TRINITY_DN2092_c1_g1_i1	(TCT)6	227	18	TGTTGGTCACCTTCCTAGCC	59.309	GCACAAAAACAACCACCCCA	59.749	100
TRINITY_DN2092_c0_g1_i1	(AGA)10	420	30	TTTTCCGTTGTCGTCGCAAG	59.698	GACCATTACGCGAGCTCTCA	59.899	150
TRINITY_DN2001_c0_g1_i4	(TCC)5	2174	15	ATGTTCCTCCTCCTCCTCCC	60.031	TGGCGAGGCATAATCCCTTC	59.891	260
TRINITY_DN2001_c0_g1_i1	(TCC)5	2558	15	GGACTACGCCTCACCACAAA	59.966	AAGGCATGGTCCCTTCTGTG	59.961	126
TRINITY_DN2001_c0_g1_i9	(TCC)5	1615	15	TGCAGTCTCATCGCGTTTCT	60.038	TTTGTGGTGAGGCGTAGTCC	59.966	240
TRINITY_DN2028_c0_g1_i1	(TG)6	428	12	AGCTGTCATGTGATTGAGCCT	59.719	TTGCGTGAGATGGAATCCCC	60.107	179
TRINITY_DN2028_c0_g1_i1	(CTT)6	2243	18	CCAGACTTCATTCGACGCCT	60.109	TGGAGTCTCCTCACAGGTCC	60.252	269
TRINITY_DN2093_c0_g1_i1	(TAT)7	729	21	ACTCCAAATGGCTGGATGGA	58.998	TGGCCGACACATTCATTCCA	59.963	276
TRINITY_DN2093_c1_g2_i1	(AAT)6	1	18	TGGCCTCAACCGAGAGTTTC	59.965	GAAGCTGCCATGCTCACAAG	59.829	141
TRINITY_DN2071_c0_g1_i1	(AG)9atataaacacacagcgcgcaccattctccactgtccaaggagatcacgcaccgaacctaacactattct(TC)6	32	99	GCACCATTCTCCACTGTCCA	59.963	CGCTAAACTAAACGGTGCCG	59.906	297
TRINITY_DN2061_c0_g1_i1	(TCT)10	71	30	CTGACGAAACGCATCCTCCT	60.109	CCAGTGGACTTGTTCCCCTC	59.963	232
TRINITY_DN2091_c0_g1_i1	(AT)6	3053	12	GGCCAGATGCTATGTCTGCT	59.892	AGCAGTATGTGGAGGCACAC	60.036	219
TRINITY_DN2042_c0_g1_i4	(AAC)5	92	15	CAACAACAACAACGCCGCTA	59.972	TACCACAGTCGGCGAAGAAC	60.039	286
TRINITY_DN22697_c0_g1_i1	(AG)15	1	30	TGGCCGCTATTTCCGCTATC	60.32	TTGTCGTCCCCGCTAGATTG	59.825	121
TRINITY_DN22613_c1_g2_i3	(GAT)5	2562	15	CGGAACTGTGTTCACCGGTA	59.968	CGCTCCCATCCAGGATCTTC	59.965	282
TRINITY_DN22613_c0_g1_i2	(AATA)5	2140	20	AGGACGACGAGGAATCTCCA	60.034	CCATCGTGTTCTTCGGGGAA	60.037	282
TRINITY_DN10545_c0_g1_i1	(AG)9	2036	18	GTTGCCCCTTCAGGAGACTC	60.036	CTTTCTTCCGCTTCCCAGGT	59.963	255
TRINITY_DN10538_c0_g1_i1	(AAC)6	571	18	TCAGAACCTCGGCTTTCCAC	59.965	TGCATATGTATGGCTCCGCA	59.604	203
TRINITY_DN10526_c0_g1_i2	(CT)7	5	14	TTGCTGACTCCATCAACCCC	59.962	CTGTTGGGACACCTTCACGA	59.894	112
TRINITY_DN10549_c0_g2_i2	(GAAA)5	1911	20	TTCAACTCGCGTCAAAACCG	59.698	ACATTAATTCTTCCCGCGCG	59.344	143
TRINITY_DN10582_c0_g1_i1	(AAG)10	285	30	TGGTGTCCTATTCATGCTGTCA	59.429	TCCAACAATCACATCCCGGG	60.035	118
TRINITY_DN10519_c0_g1_i4	(TC)6	67	12	ACGGCGAACAAGGAACAAGA	60.179	ACCGTTTCCATCTTCTGCGT	59.965	144
TRINITY_DN10519_c0_g1_i3	(TC)6	67	12	TCTGTGAAGCAACACTGGCT	59.819	GGGCGATTCTCGTTCCAAGA	60.108	197
TRINITY_DN10560_c0_g1_i1	(ACC)5	1095	15	GACTGGCGGAAAAGATCCCA	60.035	TGATCGCCCTATTCGTGTCG	59.97	211
TRINITY_DN10579_c0_g1_i1	(GA)23	23	46	GCTTCAGGAAATGGAGGGCT	60.034	GACCGTGGTGTCAAGGCTTA	59.966	112
TRINITY_DN10594_c0_g1_i1	(TTC)6	461	18	GCCACCTTATCCTCCAGTGG	59.819	GCCCAAGCTTGCCTTTGAAT	59.677	264
TRINITY_DN10581_c0_g1_i1	(TCT)19	2827	57	CACGAGACAAACGAGTGGGA	59.968	CATCGGTAAATCCTCCCCCG	59.965	182
TRINITY_DN10515_c0_g3_i2	(TA)6	6	12	TTTCGGGTCGGATTTCTCGG	60.109	AAGAAGGGCAAGTACCTGGC	59.962	109
TRINITY_DN47700_c0_g1_i1	(AC)6	105	12	ACACACACACACAGCTTCGA	60.108	GTGTGTGTGTGTGGTGCATT	59.545	259
TRINITY_DN47766_c0_g1_i1	(CGG)6	228	18	ACCAGATCCAGCACCTCGTA	60.324	CCGCCGTTTTAACAGCATCA	59.48	229
TRINITY_DN47756_c0_g1_i1	(CA)11	168	22	GCGCAACTCAAAACAACCCT	59.898	TGTGTGTGTGTGTGTGCGTA	60.39	131
TRINITY_DN43594_c0_g1_i1	(TCA)5	1339	15	GCTTCTTCTTCAACGGCAGC	60.11	AGGATCTTTCGCGTCCGTTT	60.038	285
TRINITY_DN5509_c0_g1_i1	(CA)6tcttcttgacttcgtcataaacacccttcacagttcacattccatagacaaactcttccaattctctcatggattcttctcttc(CAT)9	13	123	AGCTGGTGCACTGATTGGTT	60.179	TGGTGGCGACTCTGTTTGTT	60.107	204
TRINITY_DN5509_c0_g1_i2	(CA)6tcttcttgacttcgtcataaacacccttcacagttcacattccatagacaaactcttccaattctctcatggattcttctcttc(CAT)9	13	123	AATGCCTTCTACTCGCTCCG	59.897	TTAACCAGCAGAGCATGGCA	59.962	168
TRINITY_DN5509_c0_g1_i3	(CA)6tcttcttgacttcgtcataaacacccttcacagttcacattccatagacaaactcttccaattctctcatggattcttctcttc(CAT)9	13	123	TCATGCTGCTCCGTTAGGTG	60.108	CATCTTTTCGCTCGCGTTGA	59.562	283
TRINITY_DN5522_c0_g1_i1	(CT)25	1	50	TGGGCTGCAAAGGCTCTTAA	59.888	TTGGAGCAACCCCAATTCGA	59.889	232
TRINITY_DN5522_c0_g1_i1	(ATC)6	266	18	CAGGGAGTAGCAAAACCGGT	59.964	ACATCCCTAAACGCTGGCAA	59.962	175
TRINITY_DN5522_c0_g2_i1	(TTG)5	325	15	ATGAGTCGAACCGGGTTGTC	60.038	AACCATGCTAGCCGGAAACA	59.962	122
TRINITY_DN5536_c0_g1_i1	(TC)17	1	34	TCGGTCCTTGAGAGAGACCA	59.596	ATTTGTCGCCGGAGATCTCG	60.249	134
TRINITY_DN5536_c0_g1_i2	(TC)17	1	34	GAGCGTATGAGCAGGATCCG	60.388	ACCGAACCGATGCCTCTTTT	59.964	192
TRINITY_DN5565_c0_g1_i1	(ACT)6	1775	18	GGAACTTGGGTCAAGCTCGA	59.965	CCGTACGAGTCAGTCAGCTC	59.903	166
TRINITY_DN5581_c0_g1_i3	(CA)6	2749	12	CCAGACACTTCTCCAGGTCG	59.755	ACACCAATGCCGAAGATCGA	59.751	252
TRINITY_DN5504_c1_g3_i2	(ATG)5	999	15	TGCCACATCGTTGAAGACCT	59.604	TTGGAGCCCTGCTGAAGATC	59.746	104
TRINITY_DN5512_c0_g1_i1	(AG)9	141	18	CGTGAATGTAGGGTGCTGGT	60.036	CCAGCAGCATTGGAAGAGGA	60.035	126
TRINITY_DN5560_c0_g1_i1	(TGA)5	893	15	ATTTCCTTTCTGCCTCCGCA	59.962	ATGGAGCTGTTGCATGCTCT	60.034	115
TRINITY_DN5566_c0_g1_i1	(TCT)5	3415	15	ACAAGTAGCGAAGAAGCCCC	60.036	AGAGACGAAGAACAACGCGT	59.97	263
TRINITY_DN5570_c0_g1_i2	(ATC)6(TTC)7	498	39	CATCGGCACCATCTGAAGGA	59.821	GCACCAACCAATGAAGCAACT	59.931	175
TRINITY_DN5510_c0_g1_i4	(AG)8	4049	16	GAAGGTGCAGCAAGGTTTGG	59.967	ACACCTTCCCCCTCTCTCTC	59.958	159
TRINITY_DN5510_c0_g2_i1	(GA)11	3744	22	AGCTCCTTCAACAATTCAGCA	58.132	TGGGTCGGTCTTCAATTACCA	59.021	222
TRINITY_DN5572_c1_g1_i3	(TC)12	1	24	TGGCACGAAGTTGGAGAGTC	59.966	GGGAGAATCACCGCTAGCTC	59.967	251
TRINITY_DN5530_c0_g1_i1	(TC)7	7	14	CCCATTCCCAACCTAACCCC	60.033	AGGGAGGAAAGTAACGCAGC	60.036	104
TRINITY_DN5590_c2_g2_i1	(TAT)5	15	15	GAACGCTTGTTGCTTGGAGG	60.04	TGCCTTGTTTTGAAAAGGCTACC	60.181	205
TRINITY_DN5526_c0_g1_i9	(ACT)8	1	24	ACGATCCGGTTGCTTGGATT	60.035	TTCTCCAAGCGTCCATTCCC	60.035	208
TRINITY_DN5526_c0_g2_i1	(GAT)8	1980	24	TACGCCCGAGGATTATTGCC	59.966	GGTAGGACTTCCCTTGTGGC	60.035	205
TRINITY_DN28722_c0_g1_i1	(TGT)5	2027	15	TGCTGCAAAAATGGACGGTG	59.968	GTGACACGCTGAACTCTGGA	59.968	189
TRINITY_DN24778_c0_g1_i1	(ACC)6	182	18	ACCTCAAACAACAAAGCAACT	56.762	GTGGTGGTGTGTGAGGATGT	59.891	142
TRINITY_DN24764_c0_g1_i1	(CATCA)5	174	25	CCCCCTTATTGCCTCGAAACA	60.341	TGTGATGTGATGTGATGATTGCT	58.733	120
TRINITY_DN1368_c0_g2_i4	(GAG)5	2546	15	GCGGTGACATGCAAATGGTT	60.038	TAGGGACAGGAAGGATGGGG	60.03	121
TRINITY_DN1336_c1_g2_i1	(TG)8taacagtacgctttcggcaccaca(CGC)5ttaacacgataaatcacgcgccaacatacggaccgtgtgtcggtgccaaaacgacatcgtcaacaacaat(AAC)6	73	143	GTCGGTGCCAAAACGACATC	60.11	CGTATGTTGGCGCGTGATTT	59.904	202
TRINITY_DN1336_c1_g2_i2	(TG)8taacagtacgctttcggcaccaca(CGC)5ttaacacgataaatcacgcgccaacatacggaccgtgtgtcggtgccaaaacgacatcgtcaacaacaat(AAC)6	73	143	AAATCACGCGCCAACATACG	59.904	GCTGTCTGTCGATCCGTTCA	60.109	190
TRINITY_DN1336_c2_g1_i1	(GTT)6	50	18	TGATAATGGCATGGTCCGGG	59.89	AGGCTGCAAGATCAAGCCAT	60.033	106
TRINITY_DN1336_c0_g1_i1	(ACA)8	146	24	TCAGGCAGGGATTTTTCGCT	59.962	TGCTAATTTCCTCCACGCGT	60.037	128
TRINITY_DN1304_c0_g1_i5	(TCT)5	885	15	CAGCATCGACTTGGCTGAGA	60.108	CAAATTAGGTTCAGGCGGCG	59.901	209
TRINITY_DN1356_c0_g1_i5	(TC)11	82	22	CTTCCCTCCGGTTTCACTCC	60.036	GCCGAATTTCGCTGACATCC	59.972	257
TRINITY_DN1356_c0_g1_i7	(TC)11	82	22	GGATGTCAGCGAAATTCGGC	59.972	ACAGTTCCTTCAGCGTCCTG	59.966	174
TRINITY_DN1357_c0_g1_i3	(ATAA)5	861	20	GAGCACACGAGTTGACTGGA	59.968	TCTCCACGCTTCTCTCTCCA	59.962	140
TRINITY_DN1363_c0_g1_i1	(CAG)5	520	15	CTCCTCCATCAAGCCCGTTT	60.035	TGGAAGTGCAGCAGGGTATG	60.035	111
TRINITY_DN1310_c0_g2_i1	(TCT)5cctcacagaacaacaatcaacacatca(TCT)19	113	99	ACGTGGCAAAGAAATGAGTGTC	59.709	GTTTGGGAGGCAGAAATGGC	59.753	100
TRINITY_DN1321_c0_g1_i5	(TC)26	139	52	TCTCGCGTTGGCTTCATCTT	60.037	GGTGACAGAGCCGAAACAGA	59.966	235
TRINITY_DN1320_c0_g1_i1	(TTC)6	179	18	ACCAACGATCTGCTGATGCT	59.749	GACAAGGGTCAGCAAGGTGA	59.891	175
TRINITY_DN1320_c0_g3_i4	(CT)11	1	22	GAGGACGCTGGTTTTCCTGA	59.965	TTGGCACGCAACATCACAAG	59.969	191
TRINITY_DN1320_c0_g3_i4	(AG)20	1517	40	CATCAACCACCTCAGCGTCT	60.037	TCAGGAAAACCAGCGTCCTC	59.965	299
TRINITY_DN1320_c0_g3_i3	(AGA)5(ACA)5	1758	30	AGCATCAGCCTCAACAGCTT	59.962	TTCACCTCCATCCGCTTTCC	60.035	218
TRINITY_DN1388_c0_g2_i1	(TGG)5	732	15	CCTGCCCTTTCTGCACCTTA	59.962	CACCACCATCTGTTGCTCCT	59.963	192
TRINITY_DN1338_c0_g1_i5	(TTG)6	1673	18	GTCTCAATTGCGCGATTGCT	59.902	GAGCCAGAGGGATCCGATTG	59.965	102
TRINITY_DN1307_c0_g2_i1	(TG)6	7	12	GTGGCATTGGAAACAGGCTG	60.038	TGTGTGCGGGACTGAAACTT	60.107	284
TRINITY_DN1307_c0_g2_i2	(TG)6	7	12	CCTCCTACCGGGGATTGAGA	60.106	GCCTGTTTCCAATGCCACTG	60.038	153
TRINITY_DN1385_c0_g2_i1	(GA)6	1028	12	TTCAGCGTGTCATCCCAACA	59.892	AAAACGTGGGGGTACGAGTC	59.966	140
TRINITY_DN1326_c2_g1_i1	(GAA)6	985	18	TCCCCAACTGTGCTGTTGTT	60.034	GATCTCTGAGCATGACCGGG	59.967	229
TRINITY_DN1326_c0_g1_i4	(TTC)6	5	18	TTCGCTCCCATGGATGCTTT	60.034	AAACGCCATGGGAGATGAGG	60.107	199
TRINITY_DN1326_c0_g2_i10	(AAG)6	465	18	TCCAGAGGATGTACGTAGTGA	57.36	TTCGACGACGCAAGACTTCA	59.97	110
TRINITY_DN1326_c0_g2_i2	(AAG)6	393	18	GGTTGGTGGACTCATTGTTGC	60	CAACACAAGAAGAGAACGCGT	59.407	223
TRINITY_DN1326_c0_g2_i4	(AAG)6	393	18	TGAAGTCTTGCGTCGTCGAA	59.97	CCAAACGACGTGAACCCAAC	59.972	279
TRINITY_DN1308_c0_g2_i1	(AGA)7	3002	21	ACAAGCGTATGGACCGATCC	59.896	CACAGATGTGGCCAGACCTT	59.963	197
TRINITY_DN1381_c0_g1_i4	(GAA)5agtgaatacgat(GAA)5	1117	42	AATGACAGCACCCCAACCTT	59.812	ACCCAGATCAGGACTGGGAA	59.881	249
TRINITY_DN1384_c0_g1_i1	(CT)7	306	14	GGCATCCTCCTCAGTTAGACC	59.585	TGGCCAGTTTTCTTCAAGCG	59.332	114
TRINITY_DN1313_c0_g1_i2	(GAA)5	1572	15	GCCTGCAGTTCCTAGTGGTT	59.963	GGCTCTTAAGGCCACTGGAG	60.107	148
TRINITY_DN1350_c0_g1_i4	(TCT)5	264	15	AGCTTCGGAATCGCAAATGC	59.901	TCATCCGCACCAGTCTTACG	59.827	270
TRINITY_DN1350_c0_g1_i1	(TCT)5	264	15	AGTGGGTGAAACCTTGTGCA	60.034	GCATTTGCGATTCCGAAGCT	59.901	270
TRINITY_DN1376_c0_g1_i1	(AGA)5	609	15	ATGTTGCTTCCCTGCTCTCC	60.035	TGCTCCTCCTCGTTCTCTCA	59.962	130
TRINITY_DN1352_c0_g1_i4	(ATC)6	41	18	AGAAAGGGTGTCGCCAAGTT	59.817	CCCAACCTCCCTGAAACCAA	59.813	236
TRINITY_DN1352_c0_g1_i5	(ATC)6	41	18	CCGTTGTAATGGGTCTCTTGC	59.262	AACTTGGCGACACCCTTTCT	59.817	179
TRINITY_DN1337_c0_g1_i6	(CT)11(AT)7	2160	36	GGCTTGACATGCTGGAGACT	60.036	GACCACCTTGAAGGCATCCA	59.962	141
TRINITY_DN1390_c0_g1_i4	(GAA)20	1218	60	AGTAGCGCCTAGGAACTCCA	60.033	GTATGCTGGGAACGGTTGGA	60.036	300
TRINITY_DN1390_c0_g1_i3	(GAA)9	217	27	AATCAGGCCGTTTAGACCCG	60.108	TGTCGCATCAGCCTTCTGTT	59.965	182
TRINITY_DN1390_c0_g1_i3	(AAG)6	1085	18	ACTGGCTTCAACAACAGCTT	58.232	GCCATGTCATTACCCTGACCA	60.065	215
TRINITY_DN1378_c0_g4_i1	(TGC)5	938	15	TGTGGCGGATACATGCTGTT	60.036	TCCAATGGACCACATGAGGC	60.034	234
TRINITY_DN1378_c0_g5_i1	(AG)6	522	12	CTGCTGCTGTTGTTGTTCCC	59.969	GGGACTTGAAGGCTTCTGCT	59.963	212
TRINITY_DN1378_c0_g2_i3	(TGC)5	2553	15	CTGTTGTTGCTGCTGCTGTT	59.898	GCAGCAACAACACATCAGCA	59.969	105
TRINITY_DN1378_c4_g1_i1	(TTG)5	1894	15	ATGGCTCGCATCAACCTCAA	60.035	ACTCCTGCCAGTTACAGCAC	59.965	177
TRINITY_DN1378_c2_g2_i1	(CAG)5	459	15	GCAGCAGCAGCAGTAACAAC	60.386	CGGTTGCATTTCGCTGGTAG	59.903	106
TRINITY_DN1339_c0_g1_i1	(GAA)5	2287	15	GCCGGATGATTGACCCATGA	60.179	TTCAATGGCTGTCCTCGTGG	60.322	250
TRINITY_DN1353_c0_g1_i8	(AG)24	1686	48	ACCACTAGAGCCAAAACACCA	59.507	TGCTGAACCTGGTGATTGTGT	60.134	222
TRINITY_DN1353_c0_g1_i19	(AG)24	1944	48	AGGGACCTTCCAAACAACCA	59.069	AGAAGCGAACGCCTCATTCA	60.037	263
TRINITY_DN1361_c0_g2_i2	(CT)7agtgcaa(GAT)6	2762	39	CGGCTGGCTCAGTCAAAGAA	60.604	TCAACGACCAGCTTTGAAGGT	60.134	174
TRINITY_DN1361_c0_g3_i3	(CAA)5	2436	15	ATACAACCGTGCCGAACCAT	60.036	TGAAGGCTTGGTGGTGTTGT	60.034	274
TRINITY_DN1325_c0_g2_i2	(TC)21	25	42	GGAGGAAACTGGGAGGTTGG	59.962	CTCCTCGGCAACATAGGGAC	59.895	100
TRINITY_DN1344_c0_g1_i2	(TAA)5	2762	15	CAATTTCATGGTGGCCCAGC	60.108	GGAAAGCCTCTCGAGAGCTG	60.179	144
TRINITY_DN1306_c0_g3_i2	(AT)6	27	12	TTTGCTGTACAGACGAGCGT	59.968	GCCATCGACGGATTCTCCAT	59.966	174
TRINITY_DN8431_c0_g2_i1	(AG)7	2084	14	CGACTAGGATTCCGAGCACC	59.969	AAAGCCGCAAACATTCCCAC	59.967	227
TRINITY_DN8419_c0_g1_i2	(GA)9	2116	18	GCGCGGTTCGAAATTCCAAT	60.179	GGACCGTGTCTCCTTGTCTC	59.756	137
TRINITY_DN8450_c0_g1_i1	(GAC)5	2955	15	CGATGCATTGAGTAACGCGG	60.043	AGCCCTTCATCTTTCCCTGC	60.034	240
TRINITY_DN8410_c0_g1_i1	(TTC)5	470	15	CGTCGTCATCATGGCTTTCG	59.701	TGGAGGAAGATTGCCAAGGG	59.667	224
TRINITY_DN8406_c0_g1_i1	(TGA)5	620	15	GAAACCCTCCAGTTAGCCCC	60.034	AGGAGTTGAAAACGAGCTGA	57.089	161
TRINITY_DN8458_c0_g4_i3	(AAC)5	51	15	ACCTGAACACTGATGCAGGG	59.963	CGCGGGTTAATTTGGTGTCC	59.831	129
TRINITY_DN8453_c0_g1_i1	(AG)6	534	12	CAACTCGACCTAGCTCCGAC	59.901	GCCATGGCCTCTTTCCTTCT	60.034	273
TRINITY_DN8453_c0_g1_i2	(TCA)7	420	21	ACCTTGCCCAGCCATTAACA	59.886	GGCTGGTGGAAACAATGCAG	60.038	121
TRINITY_DN8484_c0_g2_i1	(TTG)6	1065	18	GGGAAATTCAAACGCGCGTA	59.834	GGCAGAGACACTGGGGAAAA	59.89	157
TRINITY_DN23020_c0_g1_i1	(CA)6	215	12	ATATTAGCCTCGTCGCCACC	59.683	TGTGTGTGTGTGACTCGATCA	59.593	196
TRINITY_DN23028_c0_g1_i1	(TA)7	155	14	AGCCTGCATATCTTGTGCTGA	59.789	ACACTGAAAACACCCGTGGT	60.035	163
TRINITY_DN16437_c0_g1_i2	(TAC)6	998	18	CACAACTCTCGACAGCTCCA	59.685	TCTCCTCTCAATCCGGCTGA	60.033	132
TRINITY_DN16458_c0_g1_i1	(GTG)6	1109	18	GGTGGTGGTGGTGGAAGTAG	59.964	CTGACGAAAGCCAGCGAAAC	60.111	106
TRINITY_DN16484_c0_g1_i1	(TCCCTC)5	359	30	ATCCCTCTCCCTCTCCCTCT	60.33	GGGAGAGGGAGGGTTAGAGG	60.105	127
TRINITY_DN16452_c0_g1_i1	(ACC)6	1174	18	GTTGTTGTTGCCCATGGGAC	59.967	TGGTGGTGGTGGTAATGGTG	59.889	160
TRINITY_DN16452_c0_g1_i1	(AG)24	2596	48	TTTGGGGTCCACATTCCCAG	59.886	GTGACGGTTGCAAGCAGAAA	59.62	116
TRINITY_DN16452_c0_g2_i1	(ACC)6	861	18	CCCACCATCACAAGCTCCAT	60.034	ATGTGCAATAGGGGGTGGTG	60.033	295
TRINITY_DN16452_c3_g1_i1	(CT)7	58	14	TCGTTCAGCCTTGTGGATCC	60.036	TCACCACAGCTAGGGTGTTT	58.863	237
TRINITY_DN16452_c2_g2_i1	(AG)11	249	22	AACGGGTCAACTTGCTGACA	60.107	CAACAACAACTCTGGCCACC	59.615	115
TRINITY_DN16452_c1_g1_i1	(CAC)5	75	15	GTTGAATGGTCCACCGGTCT	59.964	CATGCCCACACATGCAACAA	59.966	175
TRINITY_DN16452_c2_g1_i1	(AG)7	186	14	TGGCCAGAGCTGTTGTTGAA	60.107	TCTCCTCTCTCTCTCTCTCTCCT	60.052	140
TRINITY_DN16466_c0_g1_i1	(AC)6	150	12	TCCACACACACACACAGCAT	60.107	ATCGATGTGCTGTCTGGGTG	60.108	131
TRINITY_DN16481_c0_g2_i1	(CAT)6	179	18	CAGTGTGGTCGTCGGTGTTA	59.969	GGATGGAGTTGGAAGGCGAA	60.035	102
TRINITY_DN2822_c0_g1_i1	(CAA)5	119	15	ATCAGATCAGCCCAGAACGC	60.179	TTCCGTGAAACGTGGGAGAG	59.967	296
TRINITY_DN2896_c0_g1_i1	(CT)8	1877	16	AAAACTCTCCCGGCTTTCCC	60.251	ACCCCTCTCTCTCACCCAAA	59.806	282
TRINITY_DN2832_c0_g1_i20	(TTC)5	194	15	GTGCACCTGCTTTTACTGGC	60.039	AGTGGGGCGATAGTTAGGGT	60.031	173
TRINITY_DN2825_c1_g2_i3	(AAC)9	44	27	CATTGGGCCTTTTCAGTGCC	60.037	AAACGCCAACTCTCCCTCAG	59.965	224
TRINITY_DN2860_c0_g1_i2	(TAA)14	1	42	CTTCCACCACTGCATCCTGT	59.963	TTGCAGCACAGTAGCATGGA	59.963	294
TRINITY_DN2895_c0_g1_i1	(TTC)5gtcgacttctctctctctttctctctcttttctcc(CT)6	873	62	GGTGGTCCAGAAATCCTCCG	60.108	ATGGGAGCAGTGGTTGTGTT	59.814	134
TRINITY_DN2840_c0_g1_i1	(AAC)5	300	15	ACCACCCAAAACACCTTCCA	59.663	CGGATTCGAGTGTGGTTCGA	60.109	128
TRINITY_DN2898_c0_g1_i4	(AAC)6	1175	18	GCACGGTCATAGCCATGTCT	60.179	AAACATTTGCCAAGGCCCAG	59.602	140
TRINITY_DN2898_c0_g2_i1	(AAC)7	186	21	TGTGACAACAGGATGTGGCA	59.818	CGCAAGTTGATCCACGTAGC	59.63	148
TRINITY_DN2892_c0_g3_i2	(GA)19	1	38	TTGGGAGCAGATGCAAGGAG	60.035	AAGTGCTTTGGAGGCCTTGT	60.106	206
TRINITY_DN2885_c0_g1_i7	(TG)10	821	20	GCCCTAGTGTAAGGCCGAAC	60.462	CTTCTACAGCCTTCCACGCA	60.037	255
TRINITY_DN2879_c0_g1_i5	(CT)11	24	22	TCGAAGCCGAAGAAACACGA	59.969	ACGGGAGGTAATCGTTGCTG	60.108	229
TRINITY_DN2879_c0_g2_i1	(TC)7	111	14	TTTCCAATCCTTGCGCCTCT	59.962	GATTGAGAGGAGAGCGCGAA	59.899	117
TRINITY_DN2879_c0_g3_i1	(CT)7cgctctcgttcactctcgttctcccccctctcctcactcgttctcactctcgttctccctcgtcactctcgttctccctcactctcag(TC)28	117	158	TCGTCACTCTCGTTCTCCCT	59.964	AGTGACGAGGGAGAACGAGA	59.964	167
TRINITY_DN2818_c0_g1_i5	(CCG)5	152	15	CGCATCAGATACACCCCCTC	59.966	GAACGGTGGGTAGAGTGAGC	60.109	172
TRINITY_DN2861_c0_g1_i2	(AT)8	2024	16	TGTTCAGAACAGTAGATTGCGGA	59.994	ACAGTTCGATGGGAAAAGCA	57.73	107
TRINITY_DN2861_c0_g3_i1	(GT)6	253	12	ACTGACATCCCGCCAATTACA	59.719	GCGTACACACACACACCAAG	59.697	183
TRINITY_DN2816_c0_g1_i2	(CT)7	101	14	GGTTGAGCAAAACTGCCTCG	60.04	GCACATTACCAATCGCCGAG	59.695	181
TRINITY_DN2816_c0_g2_i1	(TTG)5	302	15	GTTGTTGTTGCTGCTGCTGT	60.179	CCACAACTGCAATTTGGCCA	59.894	172
TRINITY_DN2897_c0_g2_i3	(TC)6	87	12	TCCTCTCCGTCTCAGTCTCG	60.108	TCGCTCGGTCGTGTAAAACA	59.969	224
TRINITY_DN2897_c0_g2_i2	(TC)6	87	12	TTCTCTCTCTCTCGCGCTCT	60.108	TACCTTTTCGGAGTGGTCGC	60.038	264
TRINITY_DN2806_c0_g1_i4	(ATA)6	33	18	CAAGAGATTGTCCCCCGCTT	60.035	TCACCAACCGTTACTTCCCG	59.966	210
TRINITY_DN2806_c0_g1_i6	(ATA)6	33	18	ATTGGCGCCAGACATGAGAA	60.035	AACTCCCAGGTTTGCTGCTT	60.106	160
TRINITY_DN2806_c0_g1_i2	(ATA)6	33	18	GTACCGATTCCTCCTTGCCC	60.179	TTCTCATGTCTGGCGCCAAT	60.035	284
TRINITY_DN2806_c0_g1_i8	(ATA)6	33	18	TGGAACGCATTAGGGCACAA	60.251	GGGCAAGGAGGAATCGGTAC	60.179	258
TRINITY_DN2882_c0_g2_i1	(GA)6	172	12	GCGAGTGAGAGAGGCTGATC	59.969	CTCCGTCGCTCTCATCTTCC	59.97	100
TRINITY_DN2850_c0_g1_i1	(TG)6	2974	12	CAATGAGTGGCGACCCAAGA	60.322	TTCCTCCCACGCATCACATC	60.108	198
TRINITY_DN2889_c0_g1_i1	(AC)11	832	22	TGGGTCATACCAACCAGCAG	59.672	GAGAGGTTGACGGGAAGCAA	59.965	237
TRINITY_DN2869_c1_g1_i1	(TG)6tttgaggttgtcgtggttggagtttttgtctgatgggtggttgatgaagatgggttgaatttgt(AG)10gggggggatagagttttgtgttggtttatgtaagaatgaaaatgttaaggtaagaatgacatagacagac(GA)7	949	180	TGACACGCAGCTCTTCTTGT	59.895	GATGTGTCAACACCGACCCT	59.965	214
TRINITY_DN2869_c0_g2_i1	(CT)25	151	50	GCAACAGTGGATGTAGGGCT	60.035	TCCCCTCCAGAAATCCCAGA	59.579	109
TRINITY_DN2869_c0_g2_i3	(TC)8	1	16	TGCAGTTGTATCGGGGCAAT	60.035	TTCCTGCACCCACAACAAGT	60.034	260
TRINITY_DN22537_c0_g2_i1	(TA)6	1015	12	ATTTTACGTCTGGCCCAGCA	59.962	CCAGCGCTGCCATAAAAGTC	59.901	163
TRINITY_DN22539_c0_g1_i1	(GTA)5	978	15	TCTCAGTGCAATCACCCACC	59.963	GCCCTGTCATCAGTGTGAGA	59.39	104
TRINITY_DN22575_c0_g1_i1	(TCT)5	738	15	CGTTGTCGCCCTCAATAAGC	59.626	TTTCCAAGGAGTCGCGTGAA	59.895	148
TRINITY_DN22551_c0_g2_i1	(AG)7	878	14	ATGTTTCCCGCCACAATCCT	59.96	TCTCGACTTCTCGTCCGCTA	60.108	103
TRINITY_DN22581_c0_g2_i1	(CT)7	16	14	TACATACGGACCAGGCCTCA	60.033	AGCGGCAAGAAGAAGAACGA	59.966	145
TRINITY_DN30527_c0_g1_i1	(ATC)5	295	15	GCTCATCAGCAGAATGACGG	59.064	AGAAACAAACCAAAAGCAGCAGA	59.805	171
TRINITY_DN30549_c0_g1_i1	(TGA)5	2030	15	GACACTCCATCCGCACAAGA	60.037	TCGCTAATATGCTTCGCCGT	59.968	271
TRINITY_DN25825_c0_g1_i2	(TGT)5	274	15	TGATCACTGGAGTCACTGCG	59.755	GACTCCAGTGATCACCTCGG	59.542	222
TRINITY_DN41061_c0_g1_i1	(CT)7	89	14	ACGCCGTTTTGAGTTAGTCCT	59.93	CAAAACGGCGTATGCTCACA	59.485	224
TRINITY_DN5338_c0_g1_i4	(TTA)5	1015	15	CCATGCGGATTGAGGATCGA	59.966	CAAGTCACATTGCCACCTGC	60.039	100
TRINITY_DN5324_c0_g1_i1	(GTG)5	496	15	AGAAAGTGGTGGTGGTGGTG	60.107	TGGTGGTGATGTCGATGACA	59.027	106
TRINITY_DN5372_c0_g1_i4	(AC)6	73	12	AGACTGGAGAGGGTTGCAGA	60.179	GTGATGTGTGTGTGTGTGCC	59.971	171
TRINITY_DN5372_c0_g1_i1	(AC)6	73	12	GGGGTGGACGATTCGAATCA	59.823	TGTGTGTGTGTCCGTAAGCA	59.824	112
TRINITY_DN5348_c0_g1_i3	(CAC)6	697	18	CGCCATCCTCTCTGATGTCC	59.967	GTCGACCGGTGTTTGGATCT	60.038	272
TRINITY_DN5309_c1_g1_i4	(GA)22	847	44	CCTTGGGGTAAGCAGGGAAG	60.034	CTCTCAACCTTCCACGTCCA	59.32	293
TRINITY_DN5309_c1_g1_i3	(GA)22	683	44	GCTGGATTTCGTGACCTTGC	59.831	CTTCCCTGCTTACCCCAAGG	60.034	243
TRINITY_DN5340_c0_g1_i5	(AC)6	108	12	TTTCTCCGCCTCAACGTCTC	60.039	GCTCCTGACCGTGTAGATCG	59.97	110
TRINITY_DN5399_c0_g1_i6	(GA)21	2911	42	TTTCCCGACTGTGTTGGCTT	60.107	GGGAGGATTCAAGGTGATGCT	59.786	193
TRINITY_DN5339_c0_g1_i1	(TCT)7	21	21	ATACCGACATGGCTCCAACC	59.82	TCCACCACCAGACTCTCCAT	59.883	292
TRINITY_DN5385_c0_g1_i1	(ACT)5	1456	15	CTACTCGGACTCGTCGCATC	60.042	GATGCAGCGAGTCCATAGCT	59.967	154
TRINITY_DN5393_c0_g1_i3	(AGT)5	362	15	CCTCGGGCATGAAACTCTCT	59.461	GCCCGAGGCTAATGAAGACA	59.822	111
TRINITY_DN5333_c0_g1_i3	(CAA)5	76	15	ACTCCTCAGCCGCAATCATC	60.179	CGCCTCCTGAAGTTGTTCCT	59.965	117
TRINITY_DN5341_c0_g1_i2	(CA)10	98	20	CAATGGGGGCAAATACGTGC	60.179	TCCCAACAACTGCAAGTGGT	60.034	187
TRINITY_DN5336_c0_g1_i1	(TGG)6	953	18	GGTAAGAAATGGAACGGCGG	59.269	CAATGCGCTATGGCCACTTC	59.97	138
TRINITY_DN5366_c0_g1_i1	(AG)7	2627	14	CCGAGGAACCATGAACGGAA	60.037	ATCCAACACCAACTCCCGAC	59.964	148
TRINITY_DN5323_c1_g2_i2	(GAA)6	1250	18	GCGAGTTGAGGAAGGTTGGA	59.965	CATTTCCGCCACAACCCTTG	60.038	188
TRINITY_DN5323_c1_g2_i4	(GAA)6	1250	18	GCGTCGGACGTATTATCGGA	59.764	TCCAACCTTCCTCAACTCGC	59.965	284
TRINITY_DN5323_c1_g1_i3	(GAA)9	4633	27	CCTGCAGAAGTGGTTTTGTGA	58.976	TTCATGCACCCTTTGGCCTA	59.592	212
TRINITY_DN5323_c0_g2_i1	(TTC)8	1	24	CTCGGAGCCAGTTGACTTGT	59.966	AAACGCTACAGCCACCATCA	59.964	108
TRINITY_DN5363_c0_g3_i1	(GAT)5	1105	15	TGGCTTCCAGGAAAATGCCT	59.885	ATTCTGAAGTTCCTCGGCCG	60.108	183
TRINITY_DN5376_c0_g1_i2	(GA)6	1400	12	AGGGCTGGATGTGAACCATG	60.034	TCCACAAACACCAACACCGA	60.035	255
TRINITY_DN5370_c1_g1_i5	(CAA)5	116	15	TCTCGGAGTCCCCAATACGT	60.034	ATCGGCAAAGTGTCCCACAA	60.179	228
TRINITY_DN5370_c0_g1_i2	(GTT)6	390	18	ACTTTGAGGCACCGACTCTG	59.966	GCCACCAGAAACACAACACC	59.898	133
TRINITY_DN5331_c0_g1_i1	(TG)6	62	12	GATGGAAGTACGTCGCCGAT	59.97	CGGAAAACCCTCAGGAACGA	59.966	143
TRINITY_DN5331_c0_g1_i1	(CAC)5	1958	15	TCAGTTGCTGATCTCGAGGC	59.826	CTGACATTGTCCAGCCCTGT	59.963	106
TRINITY_DN5383_c0_g1_i1	(TTG)5	375	15	GCCGCTGTTATTCGTGGTTG	60.179	AAGCCCCTTCTTGATGGCAA	59.885	293
TRINITY_DN5383_c0_g1_i9	(TA)9	21	18	TGTTTCTGCATTCTGCCAACA	58.97	ACCAATGGTGCATCCTCGTT	59.962	298
TRINITY_DN14065_c0_g1_i4	(AT)8	4187	16	GGGTGCACATGGGTCTTCAA	60.539	CCCCTGCTATGAGAGAAGCC	59.604	297
TRINITY_DN14061_c0_g1_i1	(TAT)6	5039	18	CCCGCCACCAAAGTATCAGT	60.035	AAGTTGCTCCGCTCTTGGAA	59.891	145
TRINITY_DN14007_c0_g1_i5	(AT)12(AC)7	1	38	TGTTCCCGCAACTCAACACA	60.393	GAAAGCAGGAACGGTGAAGC	59.761	293
TRINITY_DN14007_c0_g1_i1	(AT)12(AC)7	1	38	ACAGCCCTTAATTGCAGGCT	59.96	AGGCTTCACTGTCCATGCAA	59.889	151
TRINITY_DN14019_c0_g1_i2	(AG)7	2917	14	GTAGACCGCCTCATACCAGC	59.968	CGCGATCGTCGTTCAGAGTA	59.974	165
TRINITY_DN14080_c0_g6_i1	(AG)9	1952	18	AGGTGAGGGAACAACTGAAGC	60.203	TCTCTCTGCGTGTGTGTTCC	59.968	206
TRINITY_DN14038_c1_g1_i3	(TC)21	212	42	GGACAATTCACAGCCCATGC	59.826	TTCGGGGAGAGTGACAGAGT	59.887	103
TRINITY_DN14070_c0_g1_i2	(TA)9	221	18	GTCGTTGGGGTAGAAGGGTG	60.037	CCGACCTGCTCTGATACCAC	59.897	139
TRINITY_DN16049_c0_g1_i1	(AG)6	1908	12	CATCTCCACCGCCATAGCAT	59.964	GTTTTGCTGCGGTGGGAAAT	59.967	273
TRINITY_DN16088_c0_g1_i1	(CA)7cg(CA)7	84	30	GCTTCCACAAGTGAGTTGCG	60.041	TCATGTGACTCGAACCCAGC	60.037	284
TRINITY_DN16091_c0_g2_i1	(GAA)8	323	24	TTCGAGCCAGAAACCTCACA	59.244	TCTTCTTCTTCTTCTTCCTCTCCT	58.35	124
TRINITY_DN16055_c0_g1_i1	(TTGTA)5	268	25	GGGGCTTTACTTGTTGGTGC	59.683	CACTCAAACCAGCAAAGCCC	59.967	232
TRINITY_DN16017_c0_g1_i1	(AG)10	384	20	TGTGATGCAGAGAGAGAGAGAGA	60.055	GCATCACAGGCAAATGAAAAGT	58.343	126
TRINITY_DN19573_c0_g1_i1	(TC)6	609	12	CCTCAGGGTCTGAACGACAC	60.038	ACGTAGCATGTTTCCACCGT	59.966	260
TRINITY_DN19549_c0_g1_i1	(TAC)6	2410	18	CCACACTCTTAAGCTCGCCA	60.037	GGCGAGGATGGCGATTCTAA	59.966	253
TRINITY_DN19532_c0_g1_i1	(CCT)6	118	18	GACAACCTTGCCAGACTCCA	59.891	TGTTGAGGAGGAGGAGGAGG	59.958	109
TRINITY_DN19587_c0_g1_i1	(CAC)5caaacccttgatcaaaatcaaaaccataaccaaaaccgtaacaattgt(TAC)5	131	78	TTAGCATCACCACCACCACC	59.962	CTTTGCCTCCTCCTCTTCCG	60.108	154
TRINITY_DN19540_c0_g1_i1	(GTT)5	2241	15	CCTCTCTCTTTTGCAGGCCA	59.963	ACGTCCCTCTCAGCTTCTCA	60.251	292
TRINITY_DN19584_c1_g1_i1	(TCT)5tgatatgaacgtgagatagagat(AG)10	64	58	TGCGCGTTGGTTGTTCAAAA	60.109	ACCAACGCGCATAACAAACT	59.051	207
TRINITY_DN19584_c2_g1_i1	(GA)6	92	12	TGAACGTGTGAGAGAGAGAGA	57.873	GGCAACTATCTCTCTCTCTCTGG	59.43	154
TRINITY_DN32527_c0_g1_i1	(AC)7	97	14	CACGTCTAAAACAACGGCCA	59.061	TGTGTGTGTGTGTGTTGTCA	58.116	105
TRINITY_DN14437_c0_g1_i1	(CT)19	222	38	AAGGTCGACGTGAAGCCATT	59.965	GTGAGAGCCATAACCCTCGG	59.895	199
TRINITY_DN14451_c0_g2_i1	(GAA)5	665	15	TCAAGCCCGGAACCTTTTGT	60.106	ACAAAACCGGCCTGTGGTAA	60.107	218
TRINITY_DN14456_c0_g1_i1	(ACA)5	85	15	AGGGAACGGCATTGCGATAA	60.107	TTGGGACTCGAACAAGACCG	59.967	172
TRINITY_DN14479_c0_g1_i2	(TTC)6	134	18	TGTTGGAGCCGCCTATGTTT	59.962	AGACGAAGAAGCCGGTTCTG	60.038	248
TRINITY_DN14443_c0_g1_i1	(TC)11	105	22	CGAACAACACTGTTTCGCGT	59.974	CGTTGTCGCGTTTGTGTCTT	59.974	160
TRINITY_DN14493_c0_g1_i4	(CAA)6	223	18	TTCACCACTCCCAGATTCGC	60.036	CGGTCCAGTGTTGTTGAGGA	59.894	105
TRINITY_DN14419_c0_g2_i3	(TA)8	137	16	CCAGGACCTAGAAAGCTGCC	60.107	GGAGATGAGGCCTTGATGCA	59.818	211
TRINITY_DN14486_c0_g1_i1	(GA)22	170	44	TGCCATGTGAAAGGACGTGA	59.892	TGCACGGGTTTACAACGTTC	59.343	161
TRINITY_DN14439_c0_g1_i2	(GT)9	5	18	GACTGTGGCACGAGAGACAA	59.968	TTTTTCGGCGTTTTCGGGAC	59.971	207
TRINITY_DN26990_c0_g1_i1	(AC)6	362	12	AGCAAATGAAAATCAATTTGTGGCA	59.468	TGTGTGTGTGTCAAATGCCAC	59.866	141
TRINITY_DN26919_c0_g3_i2	(GTT)5	351	15	AGTTATCGCTCAAGCACCTTGA	60.028	AATCCCAACTGCTTTGCTCA	58	244
TRINITY_DN26948_c0_g1_i1	(GGT)6	1866	18	AGCTTCTTCGGCGATCTACG	59.97	GCACGTGATTCCACCTCTCA	60.037	163
TRINITY_DN57951_c0_g1_i1	(GA)6	325	12	TGGAAATTTTGAATCTCATAGTT	52.323	TGCAGACCTTGTGGATGCAT	59.961	135
TRINITY_DN17026_c0_g1_i1	(TC)6	115	12	CCCACCACCATCACATGACA	59.962	ATGCAAGATGGTGGAGGGTG	60.034	135
TRINITY_DN17029_c0_g1_i2	(AG)6	274	12	GGCTAGAGCTCTGATTTGCCA	60.134	ACCCATCAATCCCAATCTCACA	59.418	165
TRINITY_DN17049_c0_g1_i1	(TG)7	200	14	CACTCAAGCAAGAGGGCTCA	59.964	CCGGCTTGGTACCAAAAACA	58.966	249
TRINITY_DN17068_c0_g1_i1	(AC)16	163	32	CACACACACACACACACACG	60.179	CTGGGGTTCAATCCCTGGTC	60.034	239
TRINITY_DN13665_c3_g1_i1	(CT)8	2	16	AAGAGGTGGGAGGCAATGTG	59.961	GCCATGTTCCAGGTGGTACA	59.962	191
TRINITY_DN13669_c0_g1_i1	(TTA)6	88	18	GCGGCGGGATGAAAGTTTTT	60.039	GTTCCCCCAGACTTCCTGTG	59.963	193
TRINITY_DN13645_c0_g1_i1	(ATA)10	217	30	TCTCGAAACTGAAGAGACTGCT	59.112	AGGGAGTTAAACACATGGCCT	59.289	148
TRINITY_DN55956_c0_g1_i1	(GTG)6	1757	18	GTAAGTCCGCCGGCAATTTC	59.902	CGACTTCGGTCTCTCCAACC	60.109	285
TRINITY_DN55900_c0_g1_i1	(TTC)5	227	15	TCACACATCGTCGAATCGCA	60.11	GACCCTTTTGGCCATAAAGCA	59.101	280
TRINITY_DN13359_c0_g1_i1	(ATG)7	2258	21	ACCTTGCATCCCGGACAAAT	59.96	TGGAGGATCAATACGCGTCG	59.97	280
TRINITY_DN13334_c0_g1_i1	(CTA)6	3304	18	CATGTGGTGAATGCGCTAGC	59.971	TGAACCAAGGCTGCAACTTTC	59.591	276
TRINITY_DN13300_c0_g1_i1	(ACA)5	226	15	TGATGAGACCCCTGGCTGTA	59.957	TCGTCGCCACTTATCCCAAC	60.109	102
TRINITY_DN13370_c0_g1_i1	(CAT)5	104	15	TGAAAAGGTTCGCCGTGAGA	59.895	ACGGCTTTGATGGTGGTGAT	59.962	299
TRINITY_DN13370_c0_g1_i2	(CAT)5	104	15	ATCACCACCATCAAAGCCGT	59.962	TGGTGACACTCATGAAGGCC	59.963	276
TRINITY_DN13337_c0_g1_i1	(CT)9	2454	18	ACCTCGCAGAAACGCAGTAA	59.967	GAGAGAGAGGGCGATTTCCG	59.969	235
TRINITY_DN13365_c1_g1_i2	(TG)7	284	14	AACTTGTGTGTGTGTGTGCG	59.832	TGCTGGTGCTCTTTGTTCCA	60.107	140
TRINITY_DN50878_c0_g1_i1	(CAT)6	46	18	ATTCGAGGTGGACTTTGCGT	59.965	CACCGCAGTTGGATCAGCTA	60.108	297
TRINITY_DN45259_c0_g1_i1	(CAA)6(CAG)6	27	36	AGTCCTCGCAGCAAATTGGA	59.963	CTGATGCACCAGGAACCACT	59.963	246
TRINITY_DN22727_c0_g2_i1	(GA)7	254	14	AACGGAGACAGAGAGCAACG	60.039	CTCGCTCTCTACTGCTTCCG	59.971	165
TRINITY_DN22725_c0_g1_i1	(TC)7	99	14	GGGACAGGCTCTCTCTCTCT	59.741	CCAGTTGGCTTTGTGTGCAT	59.61	110
TRINITY_DN22707_c0_g2_i1	(CTT)5	61	15	CATCCATCACCAAACGCGTC	59.903	GCTACGGTGAATCTCTCGGG	59.969	187
TRINITY_DN12193_c0_g1_i1	(CTG)5	409	15	AGGCGGAGGAATGTGAGTTG	60.036	CGTCACCGACAAGAAAGGGA	59.967	234
TRINITY_DN12111_c0_g1_i4	(AAT)6	1805	18	AAGCAACCAGGTTGTCCACA	60.034	TGCAAGCCCTCACATCATGT	59.961	121
TRINITY_DN12111_c0_g1_i3	(AAT)6	474	18	AGTGCAAATGAAAGGCATTGGA	59.366	TGCATTCACTCAAAACACAGCA	59.574	102
TRINITY_DN12162_c0_g1_i2	(CT)6	252	12	TTAGCGTCTCGAGCGAATCC	59.971	TGGGGAGAGAGAGAGAGCAC	60.034	266
TRINITY_DN12167_c0_g3_i1	(AGA)7	53	21	CATCAGCCTCAGCGAGTTCA	60.108	GAGCTGCTTCTGTGGAAGGT	59.964	141
TRINITY_DN12141_c0_g2_i1	(TCT)6	425	18	GGTTCTGCTGTCGTGGTTCT	60.25	CCCCACAACACTCACCTTCA	59.817	157
TRINITY_DN12112_c0_g1_i1	(TGT)6	1175	18	CCACCATCCCTCGAATCCAG	59.893	GCTCTTCCTTTCCTCGCTCA	59.752	272
TRINITY_DN12112_c0_g1_i2	(TGT)6	1043	18	AAAGCCATGTCTCTCGGGTC	59.749	CTCGCATCTGAGCTCAGGAG	59.969	135
TRINITY_DN12152_c0_g1_i1	(CA)6	409	12	AGTTGGTCCACCGGTCAATG	60.251	GTGGACCAACTTGCCCCATA	59.961	262
TRINITY_DN12128_c0_g1_i1	(CT)6	66	12	GTTGAAGAACACCACCGTGC	59.971	GAGCGCGAACTCGAAAAGTC	59.908	121
TRINITY_DN12164_c0_g1_i1	(GAC)5	1128	15	GATGAAGACGACGACGACGA	59.906	TCCGCTTACACCCCCTCATA	60.032	276
TRINITY_DN12143_c0_g1_i1	(CT)8	229	16	GTTGCATGGACCATCTACGGA	60.135	GAGAACAGCAACTCCACCGA	59.966	168
TRINITY_DN27877_c0_g1_i1	(AAC)5	14	15	GCTGCGGTATCTCGATTGGA	59.968	GCCTACAACCATCGTTTGCC	59.83	288
TRINITY_DN27855_c0_g1_i1	(CT)6	94	12	ACCTTCGTAAACCATGCAAA	55.861	TCAAATCTCTGACTTACGCCAGA	59.49	260
TRINITY_DN27889_c0_g1_i1	(TTC)5	26	15	TTCGCGCAATGCCAAACTTT	60.249	TGTCCAAACTCGGTCCTGAC	59.608	206
TRINITY_DN10446_c0_g1_i1	(AAC)12	103	36	AGTGGAGTCGGCTACGTCAT	60.68	AGCTTGGTTGTGGTCGTTGT	60.394	186
TRINITY_DN10473_c0_g1_i1	(CT)10	159	20	GCGGAGGGTGTTATGGCTTT	60.68	CTGGAGCCTTCCCCATCTTG	60.107	100
TRINITY_DN10404_c1_g3_i2	(GTT)8	139	24	CATGAGCCCCGTTGTTGTTG	60.039	ATCTGCTGCTAATGCTGGCA	60.107	133
TRINITY_DN10404_c1_g3_i1	(GTT)8	139	24	TCCATGTAGCTGACCCCACT	60.253	TCCCGTGTCAGCTTTGTACTC	59.999	132
TRINITY_DN10455_c0_g1_i1	(TC)11	46	22	CTCTCCGTCGCTCTCATTCC	59.97	ATCGCTACCGTCGTTCCATC	59.97	253
TRINITY_DN10476_c0_g1_i1	(TCT)5	158	15	GGCGAGGTTAGGGTTAGTGG	59.823	CATCCCCGTTCCCTTCTTGT	59.672	110
TRINITY_DN10470_c0_g1_i1	(TG)6	1153	12	AACATCCTCGTCTGCTTGCA	59.965	GTTGGTTTCTGTCGCACACC	59.971	237
TRINITY_DN10491_c0_g1_i1	(ATG)8	354	24	TGCCAAAGTGTAGCCATGCT	60.251	ACACTCACCTCTGCAGAAGC	59.965	118
TRINITY_DN10447_c0_g1_i1	(AG)26	704	52	CAGACGCAGAGGAGCAAGAA	60.038	GCTTCACTTCAATTCCCGCC	59.829	127
TRINITY_DN10447_c0_g1_i3	(AG)26	2066	52	AGGACCATTTTGTAGGCCCG	60.034	GCCTTCACATCGGAGGACAA	60.036	272
TRINITY_DN10478_c0_g1_i3	(GA)6	1069	12	CACCAACCTGCCTCTTAGGG	60.035	CTCCGCAATCACTCTCCGTT	60.109	203
TRINITY_DN10484_c0_g1_i4	(TGT)5	486	15	GGAGAGGAGAGGAGTGTTGT	58.068	TCCTCTCCTCTCCATAGCCA	58.764	210
TRINITY_DN10484_c0_g1_i3	(TGT)5	986	15	GCACTTGCACTGTTCAGCAC	60.593	GACAACAGCAGCAGCAACAA	59.899	245
TRINITY_DN10484_c0_g2_i1	(GTT)5	2021	15	TCGGTGGAAAGATGGTGAGC	60.036	CTCTTCCACACCTTCACCCC	59.963	197
TRINITY_DN10484_c0_g3_i1	(TTG)5	889	15	ATCCGTCTTCAGCTTCAGCC	60.108	GGAAAAACCTTGTTACGCGCT	60.002	144
TRINITY_DN37430_c0_g1_i1	(GCT)5	149	15	ATTGAGGGCTCCCAACATGG	60.033	TTCTTCCCGGAATCGCTTCC	60.108	153
TRINITY_DN37426_c0_g1_i1	(AAC)5	258	15	CCACCAACTGTCCCTTCCTC	59.963	GAGAGATTGCGGAGATGCGA	59.969	149
TRINITY_DN37452_c0_g1_i1	(TTG)7	3	21	TGCACTAAGTGAGGTTGGCT	59.235	ACTGTCATCCCTAAATTGAGCCA	59.733	185
TRINITY_DN14305_c0_g1_i1	(TC)6	1496	12	CAATGTGCCCACTTTCACCG	60.039	CGTTGCGTTGTAGTTTGCGA	60.043	255
TRINITY_DN14375_c0_g1_i9	(AC)6	272	12	CAACCAACCGGACAAAGCTG	59.969	AGAGGCCATGGAATTTGGGG	60.032	112
TRINITY_DN14375_c0_g1_i17	(AC)8	271	16	CAAGGCCTGGTGATGGGTAG	60.107	AGGTGAGAAGTTGGGCATGG	59.961	287
TRINITY_DN14336_c0_g3_i4	(AAT)6aaccaaaatttaatattttaatttaac(AAT)6	216	63	GGTCTCCTTCGTCTTCACGT	59.403	AGGAGTTGAACGGTAAAAGTGAGA	59.9	146
TRINITY_DN14351_c0_g1_i1	(AT)12	36	24	GATTCCCACTCCTGCTCCTG	59.82	TGCTTCCTCCAAATGTTGCG	59.402	165
TRINITY_DN14392_c0_g1_i1	(CA)10	1054	20	CCTCACAATGTCCCAGTCCC	60.035	GAGGGAGATGTGTTGGTGGG	60.035	103
TRINITY_DN14327_c0_g1_i1	(TCG)5	1499	15	GAGTTGTTGTCGGAGGGAGG	60.037	TGGCCTCCAATCTCACCAAC	59.962	160
TRINITY_DN14314_c0_g1_i4	(TTTAT)5	33	25	TGGCTTGAAGGACATGGGTC	59.962	AAACTGCTCGAGCTCTCACC	60.038	274
TRINITY_DN14352_c0_g1_i1	(GA)24	601	48	TTGAACTAGACGCGCCACTT	59.967	TTGAGTCTGCTAGAGGCCCT	59.958	134
TRINITY_DN14328_c0_g3_i1	(CT)13	1	26	CTGGTGTTCGCTCCATTCCT	60.036	CGGTTGCTAGGGTGTCTGTT	59.965	190
TRINITY_DN14348_c0_g1_i2	(AG)6	910	12	TGGTGCTGTTGAGCCTTGAT	59.889	GAAACGCGTTATCGTCACCG	59.977	292
TRINITY_DN14324_c0_g5_i1	(TA)11	1	22	AGATTTGGAGTCGGGAGCAG	59.461	TAATGGCCAACGCAGGTTCT	59.962	101
TRINITY_DN14365_c0_g1_i4	(ACA)6	379	18	CTACTCTCCGCCACGTCATC	59.97	GGTGTTGCCTCCTCTCTTCC	60.036	273
TRINITY_DN14320_c0_g1_i1	(AG)6	1583	12	GCCCTAAAATTCCCCGTTGC	59.825	GCCGTAGAGACAACCACACT	59.683	217
TRINITY_DN14330_c0_g1_i1	(ATC)5	1069	15	CTACTTCATCTCCCCGACGC	59.969	CAAGCATTGCACAGCGTCTT	60.04	170
TRINITY_DN14329_c0_g1_i3	(TTG)5	331	15	CCAGAGACCACCTGAAAGGC	60.322	TTGTGCTTGCCAAGTGTGTC	59.545	187
TRINITY_DN54311_c0_g1_i1	(TC)26	203	52	ACCCCAAAATGTCCAAAACCG	59.585	TCTGGAAGCAAAGGGTTGTGT	60.064	170
TRINITY_DN54387_c0_g1_i1	(GAA)5	359	15	TTGTGGGGTCGATGGACTTG	59.964	ACTTGACGAGAGCCAACCTG	59.966	101
TRINITY_DN54387_c0_g1_i1	(TGT)5	3114	15	CTCCCAAGGCTCAAAAGGGT	59.887	ATGGACCCACGTTTCATGCT	59.962	292
TRINITY_DN9001_c0_g1_i1	(GA)23	737	46	AAAAAGCCCCATCGCCAAAC	59.965	GCTCCGGTGGATCCATTAGG	59.965	180
TRINITY_DN9013_c0_g1_i1	(TAT)6	732	18	TTAACTTCGCGCGACAACTG	59.495	ACGCGCAAAACCTAAACGAA	59.343	102
TRINITY_DN9013_c0_g1_i2	(TAT)6	728	18	AGGGTTTTCGTGTTGTCCGA	59.821	CGACTCGAACGGACTCGATT	59.903	131
TRINITY_DN9038_c0_g1_i5	(GA)6	718	12	TCCACCTTTCATGCGTTTGC	59.686	TCCTCGCGTCTCTCTCTCTC	60.179	297
TRINITY_DN9005_c0_g1_i1	(ACA)5	150	15	ACCAACCACACCCACAACTT	59.96	GCAATGGCAGTGCGTACAAT	59.829	270
TRINITY_DN9054_c0_g2_i8	(AT)11	1993	22	ACAGACAGCACCCAGACTTG	59.893	GCGAATGGATTGCAGCTAGC	60.041	188
TRINITY_DN9054_c0_g2_i6	(AT)11	1993	22	TGCAAGACATGGTGGAAGCT	59.889	CAAGTCTGGGTGCTGTCTGT	59.893	166
TRINITY_DN9016_c0_g1_i1	(AAT)6	769	18	CATGATGGGCCCCACAATCT	60.106	CGGTACCCGTGGAAGTGAAA	59.966	193
TRINITY_DN9082_c0_g1_i1	(TC)6	28	12	TCAGCCATTTTGCAGGGTCT	59.887	CTCTGAGAACATCGCCGGAG	60.249	170
TRINITY_DN9048_c1_g1_i2	(GCT)5	654	15	CGGTTGCTGATGAGGAGGTT	60.036	ACCGTTTCCTCTTCCGTTCC	59.966	273
TRINITY_DN43830_c0_g1_i1	(TCT)8	10	24	AACTCAAGGATGCGGTCGAG	60.109	GAGGATGGAGAGGGTGAGGT	60.032	257
TRINITY_DN43870_c0_g1_i1	(GA)8	947	16	AGGAACTGGGGTAGCACTAGT	59.921	GGTCAATCCAAAACACCGACC	59.731	288
TRINITY_DN43865_c0_g1_i1	(TCA)5	176	15	TGAGACCCCAAAACCAGGAC	59.523	TATGACTATGCTCCCGCTGC	59.682	127
TRINITY_DN43810_c0_g1_i1	(ATT)5	209	15	CCGAGCCTCATTCCAAACCT	60.035	GGTAACACCAGCACCCATCA	59.962	170
TRINITY_DN19011_c0_g1_i2	(AG)7	29	14	TGCGCAGAGAGAGAGAGAGA	59.748	GCGCAAGATTGGACGTAAAGG	60.202	278
TRINITY_DN19073_c0_g1_i1	(ACA)5	345	15	TACCTATCCAACCCTGCACT	57.736	AGGGTGATGAGGATGAAGGGT	60.275	100
TRINITY_DN19040_c0_g1_i1	(ACA)7	215	21	GTCCATACGCGTATGCCTGA	59.968	GTTGTGCAGTCCCGTTTTCC	59.97	243
TRINITY_DN19055_c3_g1_i1	(TTG)7	1822	21	GGGTTTGTGAGGATGGAGCA	59.962	CCTCTGCTGCGACTCAAGAA	60.038	111
TRINITY_DN19055_c1_g1_i1	(AAC)6	200	18	TCCCCCATCTTTGCAAAACA	57.906	AGGCTTAGGTTTGGTCAGGT	58.554	244
TRINITY_DN19055_c0_g1_i3	(AAC)8	112	24	GTGGTTTGAAAGGCAGCAGG	59.967	TCAGGTTGTGAGAAGGGTGC	59.891	108
TRINITY_DN19039_c0_g2_i2	(CAT)7	378	21	GTGGCGTGATCCTGATCGAT	59.967	TTCGTCCACCAACCAACCAA	60.034	103
TRINITY_DN38039_c0_g1_i1	(ATA)5	162	15	TGGCAAGGTATGGTGATGGG	59.742	GGTGGGACAAGGAGAAGAGC	60.036	138
TRINITY_DN38038_c0_g1_i1	(CTT)5	430	15	ACTTGATGTGCAACCAACTACT	58.179	CCCTATGCAGCAGAAGGTGT	59.746	114
TRINITY_DN38033_c0_g1_i1	(TG)6	73	12	GGAGCATGTGTGTGTGTGGA	60.535	AGTTTCCACACACACACAGT	57.51	208
TRINITY_DN18554_c0_g1_i1	(TCT)7	123	21	TCAGCTTCAATTTCAGCCAACA	59.042	CCACCTAGACGATCATATCCTGG	59.555	127
TRINITY_DN18594_c0_g2_i1	(TC)6	358	12	GCAGTAGCGGCTTCTGTATT	58.059	GCCAGGAAGACACTCATGCT	60.036	259
TRINITY_DN18500_c0_g1_i1	(AATT)5	40	20	GGGAGTGGATTGTTCCGGAG	60.108	CTTGTTTCGCTCCTCAGGGT	59.965	187
TRINITY_DN18505_c0_g1_i1	(CTG)7	200	21	AGGTAACGATCCTGGCACTT	58.723	AGCAGCAGCAGCAGTAAGTT	60.251	174
TRINITY_DN31662_c0_g1_i1	(AAC)5	368	15	CAGCGGCAGTACCACTAGTC	60.179	CTGGTGGTGCTGCTACTGTT	60.25	135
TRINITY_DN31683_c0_g1_i1	(TC)20	14	40	AAGTGGATTTGGCTATGGCA	57.47	TGGAGCATTTGGAACTTGTGA	58.057	109
TRINITY_DN31698_c0_g1_i1	(AAG)5	363	15	CCCCAATTACTCAGCTTTCAGC	59.575	TGCTTTGATGTTCCACAAACCA	59.237	131
TRINITY_DN55275_c0_g1_i1	(GA)9	538	18	ACAAGGCTAGGCAATCACGA	59.387	TTTCCCGGCGTACCATCTTT	59.674	126
TRINITY_DN55272_c0_g1_i1	(CT)11	2676	22	ACAGAGGTGCATGTGGATGG	60.035	CGGTGAGCTGTTCATGTCCT	60.037	111
TRINITY_DN55257_c0_g1_i1	(GTT)5	1555	15	GGTGGTTCGGTGGATGACAT	60.035	AGCTGAAGAAATCTCCCCGC	60.107	246
TRINITY_DN55206_c0_g1_i1	(CT)7	95	14	TGGTAGCGTTCGTCAATCGT	59.758	AGGCATCTTGAACTTGACCGA	59.652	205
TRINITY_DN56668_c0_g1_i1	(CT)6	103	12	CGAGTCGAATCGTTCCGGAT	59.971	TGCGCCGATTCGTTCAAAAG	60.11	152
TRINITY_DN56698_c0_g1_i1	(ATC)5	351	15	GGCAACAGTGAATGCTGAGC	60.109	CCCACGAGAGGAACTATAGGC	59.386	246
TRINITY_DN26661_c0_g1_i1	(TGA)5	178	15	TGCCATTTCAGCTGTAGGGT	59.302	CCCTCTCTCTCTGCCATGGA	60.398	273
TRINITY_DN26618_c0_g1_i1	(TTC)5	921	15	AACATCGTCACTAGGTGGCC	59.751	CGTGTTTTGGGATGCTGCAT	59.756	152
TRINITY_DN5685_c0_g1_i4	(GGT)6	2017	18	CGGCGTCGTAAGTGATGGTA	59.901	ACACACAGACGCGCTTTTTC	59.972	250
TRINITY_DN5685_c0_g1_i2	(GGT)6	3910	18	AGGAAACGCGTCACAGTGAT	59.966	CGAGACACCACTTCCCCAAA	59.892	198
TRINITY_DN5685_c0_g2_i1	(GA)6	2224	12	GAGGTTCGGAGTGGAGTTGG	60.037	CACCTCCACTTCACCACCTC	59.965	101
TRINITY_DN5685_c3_g1_i2	(TAT)8	77	24	TCCGTGACTGTCTTCACTGC	59.968	TCCGTGCTGCAACAATTGTG	59.969	269
TRINITY_DN5685_c3_g1_i2	(GGT)8	1342	24	CTGTAAATCGAAGCACGCCG	59.975	GCCACATCACCGCTTCATTC	59.901	212
TRINITY_DN5685_c4_g1_i1	(ACC)7	342	21	ACCACCACCACCGCAATTAT	59.961	GTGTCCGAGAAACACTCCCC	60.321	112
TRINITY_DN5685_c4_g1_i1	(ATA)5	532	15	CCTTGTCCCAATTGCTCCCT	59.96	ATAATTGCGGTGGTGGTGGT	59.961	260
TRINITY_DN5685_c4_g1_i2	(ACC)7	342	21	CAGGCAGCGTAGAAGGGAAA	60.036	TAAAGACGGTGGCGTAACCC	60.037	149
TRINITY_DN5685_c1_g2_i1	(CCA)6	26	18	CTCCTGCACCTCCTAGACCT	60.033	TTACCACCAGAAGCAGCAGG	59.963	280
TRINITY_DN5685_c1_g2_i1	(CAC)5	168	15	CCTGCTGCTTCTGGTGGTAA	59.963	AAAGCCAGTACTGCAGCCAT	59.961	161
TRINITY_DN5685_c1_g1_i1	(CCA)7	146	21	ATAGTTCTCCACCCCCACCA	59.88	TGGTGGTGGAGGTGCTTTAC	59.89	110
TRINITY_DN5685_c2_g1_i2	(TCC)8	2587	24	TAGCTGCTCCTTTTGGCTCC	60.035	ATGGCGGCGATAATGGACAT	59.963	138
TRINITY_DN5685_c2_g1_i2	(CAC)7	3486	21	CCACCTCCTCCACCTTTTCC	59.962	TTAAGGAGGATCGTCGGGGT	60.033	145
TRINITY_DN5679_c0_g6_i4	(TCT)5	306	15	TCGCCTCTCCTAATGGACCA	60.033	CGGCGTTGAACCAAGAATCC	59.832	280
TRINITY_DN5679_c0_g2_i1	(TCT)5	2	15	CCGAGAAGGTCCTGATCACG	59.899	GAGTGAGAAGGACCACGGTG	60.038	159
TRINITY_DN5611_c0_g1_i3	(AAG)6	1724	18	CACTCGCAACGAAGTGCAAG	60.383	CGTTAGCGTTGCTGTCACAG	59.838	190
TRINITY_DN5658_c0_g1_i4	(AT)12	1	24	GAACGTATGGCGAAGAGGCT	60.179	CTGCCACCCCTTGACTCATT	59.961	130
TRINITY_DN5641_c0_g1_i3	(CTT)7	298	21	CGTGCAACCGCTAATTCTCG	59.975	GGCCCCATGTACTGTTTGGA	59.961	145
TRINITY_DN5666_c0_g1_i3	(AAT)5	2097	15	GCTTCCTTTTCCCCTGCAGA	60.251	ACCTGAGTGCCGTCAACATT	59.891	237
TRINITY_DN5639_c1_g3_i3	(GGC)6	1041	18	ATGTTGGGGTTGGTGGTGTT	60.032	ATTCCCTAATCGAGCCAGCG	59.966	104
TRINITY_DN5680_c0_g1_i4	(TGC)5	292	15	ACGCTGATCGAAATCCCGAA	59.825	TGGGCTTATGCATGCTTCCA	60.033	217
TRINITY_DN5680_c0_g1_i1	(TGC)5	292	15	TGGAAGCATGCATAAGCCCA	60.033	TCTGGCAGGATGTACCGGTA	60.033	199
TRINITY_DN5693_c0_g1_i1	(TC)27	105	54	ATGAAGTTCTCTCCGCCGTC	59.826	TCTCAAAGGTCCCCCAATGC	59.96	290
TRINITY_DN5654_c0_g1_i3	(TG)8	548	16	CAGTATGGGACTCGATGCCC	59.966	GGGTTTCGAAAACAGGGCAC	59.968	152
TRINITY_DN5602_c0_g1_i1	(TATT)8	1	32	AGCAGACATTCTGGCCGATT	59.746	TTTGGACGCCAACACTAGGG	60.251	284
TRINITY_DN5690_c0_g1_i5	(AT)7	2637	14	GGACCACCGTCACCAATGAT	60.035	CCTCGGCTTCATGGGAAACT	60.035	248
TRINITY_DN5665_c1_g1_i1	(GA)8aaa(AG)7aa(AG)7	1608	49	TCGTGAGTTTCCGGATGTCG	60.109	ACACGCTGCCGACATAATCA	60.108	137
TRINITY_DN5622_c0_g1_i1	(TCT)8	62	24	CTTCCACCGTGTCATCCCAA	59.964	CCATCAAGCCACTCCGTCTT	60.036	216
TRINITY_DN5626_c0_g1_i2	(GAA)6	1311	18	AGCAGGACGTTAAGGCTTCC	60.036	AGCGAGCAAAGTCCATTGGA	59.963	146
TRINITY_DN5692_c0_g2_i2	(GA)9	53	18	ATGAGAGGATGCAGCTGGTG	59.819	TCGTCGCAACCGTTAACTCT	59.688	122
TRINITY_DN5614_c0_g1_i5	(TCT)11	345	33	TTAGCAATGGTGGTGGTGCA	60.179	TGGTTCAGCTACAGGTACACA	58.678	191
TRINITY_DN5619_c0_g1_i5	(AT)11	1927	22	GTGGATTAGGTGGCGTGACA	60.037	TGCCATCTATACTGAGCACTACA	58.785	212
TRINITY_DN5619_c0_g1_i8	(CA)9tatagatagccgactctcatcctacactaatcc(CA)9	40	69	TGCACTACAAAGGACAGCTGT	59.859	AGAAGAGCCGTCTCAACAGC	60.038	289
TRINITY_DN5646_c0_g2_i3	(CT)21	1	42	TGACATTTGTGCTCCACCCA	59.815	GGAGATGAAGGTGGTGGTGG	60.035	216
TRINITY_DN5646_c0_g3_i1	(GA)7	104	14	GGTCCTCCGAGAGAGAGAGA	59.165	ACCTAATAATCTCCGAGGGACG	58.844	299
TRINITY_DN5632_c0_g1_i1	(GA)6	706	12	TCGGGAGTTGGTTTGCTTCA	59.818	GCTCTCTCTCTCGTTCTCGC	59.972	236
TRINITY_DN5632_c0_g1_i3	(GA)6	635	12	TTCCCTTAGGTCCCTGCGTA	59.958	GCGGTGGCGATTATGTTGTC	59.972	125
TRINITY_DN5672_c0_g1_i9	(TAA)5	628	15	TCATCTCTTACATGCCGGCC	59.893	CCGTTGGTACTTACAGGCGT	60.038	296
TRINITY_DN5661_c0_g1_i1	(TCA)7	217	21	GGGGTCATTGTTGGGTTGGA	60.179	TGCTAATGCTGCTGGATGCT	60.107	279
TRINITY_DN31898_c0_g1_i1	(GA)26	1	52	TGGCAGTTAGAGGAAGTGGG	59.016	TCCCTCACACTCACTCAGCT	60.179	293
TRINITY_DN31856_c0_g1_i1	(CAA)5	48	15	GCCATACGACCCACAACTCA	60.037	TTATGTTGATGCCACTGCGC	59.549	147
TRINITY_DN31850_c0_g1_i1	(TAG)5	134	15	CAGCGTCAAAAACCAGCGAG	60.385	AGTGGAGCTTTGGCCCAAAT	60.179	220
TRINITY_DN13218_c0_g1_i2	(TGC)5gtgtatagaagcgaggaacgtgcagccattaattgttgttgtgtcatctgctgagcctgctgcatgtagtgtg(CTC)5	544	103	CCTACTCCTCCACCAGAGCT	60.033	GGAGGAGGAGGAGCACACTA	60.033	236
TRINITY_DN13230_c0_g1_i1	(TGA)7	1213	21	TGGAAGCAACATGGAAAGCT	58	TTCCCTTTGAGCCCAAGCAA	60.106	167
TRINITY_DN13273_c0_g6_i1	(CT)23	1	46	CACCTGCAAAGACCAAACCG	59.969	CCTGTGGCTTGAAAAAGGCC	59.966	162
TRINITY_DN13273_c3_g1_i1	(CT)12	782	24	TGGAGGGAATGGCAAAAGGG	60.252	CCAAACCCCCTCCCTACAAC	59.961	180
TRINITY_DN13204_c0_g4_i1	(AT)6	899	12	TGAACCCCACCCTTACCTTG	59.225	AGAAGACGTGCGTTCTTGGA	59.612	115
TRINITY_DN13238_c0_g2_i2	(AT)6	61	12	CGCTATCCGCTATCCCGTTT	60.039	GGCGATGCAGTCCTTCAGTA	59.824	194
TRINITY_DN13293_c0_g2_i1	(TAT)5	1823	15	GGTGGATGAGAAAAACCGCG	59.832	TCGATCCAACCGCGACATAG	59.97	249
TRINITY_DN13227_c0_g1_i1	(ACA)5	2290	15	CGCGGTTGAAATCGTAACCC	59.904	CGTTTCGAACTCCGCTGTTG	60.111	187
TRINITY_DN13298_c0_g1_i1	(TCA)7	13	21	TCAGGTCCACCACTCTCTCC	60.252	CGGTGCAGTACATGGTTCCT	60.036	201
TRINITY_DN37981_c0_g1_i1	(GA)8	531	16	TGTCCTTGTGGGTCTTTGCA	59.743	AACATAAACCTAGCCGCCCC	60.107	252
TRINITY_DN37909_c0_g1_i1	(AAG)5	653	15	CCTTCTCCCGCCATGTGAAT	60.107	TGGGCTATTGAGTCACGACG	59.827	228
TRINITY_DN44128_c0_g1_i1	(GT)6	196	12	TGGAGGATGTACCGGACACT	59.959	ACAGACACACACACACCCAG	60.108	151
TRINITY_DN44157_c0_g1_i1	(TAT)7(TTAT)6*	1	41	GGTGTTCCTCAACTGTGGGA	59.528	TGTCTCTCGCATGTGTTGTGT	60.203	141
TRINITY_DN44151_c0_g1_i1	(ATG)5	942	15	ACACGTGACAACTCTGCCAT	59.893	TGTTCACAGCCGTAGAGTCG	59.76	113
TRINITY_DN44103_c0_g1_i1	(TTG)8	17	24	CACTGCGCAACGAGAACAAA	59.973	TCATGCGCTCCTGCAATAGT	59.821	259
TRINITY_DN21020_c0_g1_i1	(CT)6	101	12	TCACCAACTCACTTTCGCCA	59.821	TCAGAACAAGTGACCTGCCC	59.891	214
TRINITY_DN21079_c0_g1_i1	(TC)27	1	54	TGGATCGGAAATGCTTCGGA	59.46	AGAACCCTTTGTGACAGCTGT	59.787	299
TRINITY_DN21049_c0_g1_i1	(GGA)5	417	15	GAGGCGGAGAAGAACCTGAC	60.109	TATGTACAGAGTGGGGGCGA	60.033	141
TRINITY_DN8839_c2_g2_i7	(TC)6	14	12	CAATCTCTCTCGATGCGCCT	59.968	GTGGGGATGGTGACGACATT	60.035	231
TRINITY_DN8839_c1_g2_i1	(CT)6	215	12	CGTGCTACCCCAACTCTCTC	59.826	GGATGGTTGGCAAGACTAGACA	60.027	240
TRINITY_DN8839_c1_g1_i1	(ACA)6	473	18	GGCACGACCAAACTTCCAAT	59.041	GGACAAGCTTGGGAGGATCC	60.107	142
TRINITY_DN8876_c1_g1_i9	(TCC)5	98	15	TATTGGTTGTGGCTGGTGCT	59.888	CAGGCGATGTATCCAGGCTT	59.893	126
TRINITY_DN8876_c1_g1_i9	(GAA)5	1350	15	CACAGGCGAAGGTGAGAGAG	60.109	AAGGAGTCCTGACAAGCACG	59.966	300
TRINITY_DN8876_c1_g1_i8	(TCC)5	98	15	CTGCCATCGGTTTCCCTCAA	60.322	AGCACCAGCCACAACCAATA	59.888	165
TRINITY_DN8876_c1_g1_i4	(TCC)5	98	15	TCTTCCTCGGTGCTATCCCA	60.033	GTAGCCACAACAGCAGCAAC	60.04	115
TRINITY_DN8876_c1_g1_i6	(TG)10	905	20	GCTCCGATGAAGAGGCTTGT	60.108	AGCTATTAGCCTCCCACCCA	60.03	133
TRINITY_DN8840_c0_g1_i3	(AC)6	1001	12	AGCGGAATGGGAGGAAACTG	60.035	TGGGATCTTACGTGCCCAAC	60.036	232
TRINITY_DN8809_c1_g1_i9	(AT)6	6	12	AGACATGGAGACTACCGGCT	60.033	AGCCATCTGACCACGTTCTG	60.037	132
TRINITY_DN8827_c0_g1_i4	(ATC)5	10	15	GAAGAATGTAAGCGCCGTGC	60.248	GACAGCAGCTACGGGTTTCT	60.037	104
TRINITY_DN8827_c0_g1_i5	(ATC)5	10	15	TTCGGGTACACCTTGTGCTC	59.966	TTGTGGGAAGACTCCGTCTG	59.32	230
TRINITY_DN8823_c0_g1_i1	(CAA)5	189	15	CATGGGCCTCACTGGAGTTT	59.961	CCACCCCAAGACGTTGAAGA	59.892	290
TRINITY_DN8842_c1_g1_i1	(AGA)5	1104	15	ACGCGCAACTTCGTCAAAAA	59.903	GGTGCACTACTCCGGTTACC	60.108	177
TRINITY_DN8829_c0_g1_i3	(TC)18	504	36	AGTTTTCTGGAGCCGTGCTT	60.179	AAGACCCTCAACCCAAACGG	60.179	190
TRINITY_DN8844_c1_g1_i1	(AAG)5	740	15	CATACGGCGCTTCTTGGTTG	59.903	AGTACCCAGAACCCTCAGCA	60.179	135
TRINITY_DN1066_c0_g1_i10	(TA)7	1753	14	CGCTTGTTCATCTCAGCAGC	59.903	ATCGTGGTCATTGGCCATGT	60.034	128
TRINITY_DN1038_c1_g1_i1	(CAT)6	254	18	CAACACATAGCCACCCTGCT	60.323	CATGTGTGGGAAGGGACAGG	60.323	235
TRINITY_DN1038_c0_g2_i2	(GAT)9	2837	27	AGGAGGCTTTTGAGTGCACA	59.817	GGGGCGTATCCATGAGTGAG	59.966	179
TRINITY_DN1054_c1_g1_i1	(GTG)6	1601	18	AGCATCTGGATCTGGTGTGC	60.107	CTGCACTGTACCTCACTGCA	59.966	172
TRINITY_DN1054_c2_g1_i1	(CCA)7	161	21	CCACCACATTCCCACTTCCA	59.888	AGCTAGCTTCTGTTGCGGTT	59.965	292
TRINITY_DN1054_c0_g1_i1	(CCA)7	1484	21	ATGACACTCCCGGGCAAAAT	59.96	CAGAGATGCGCTGGATGCTA	59.967	199
TRINITY_DN1056_c0_g1_i1	(AGT)7	384	21	CCTTTTGGTCGCCCTCTTCT	59.963	ATGGGAGATGGTGTGAGGGA	59.955	218
TRINITY_DN1005_c0_g1_i4	(TGG)5	39	15	TGGTCATCATGGTGGTGGTG	59.962	ACCACCACCACCACCATTTT	60.032	269
TRINITY_DN1019_c0_g1_i1	(ACC)6	397	18	TTCAACGATCGCCACAGTCA	59.967	CCTGGTTTGCAAAATCGGCA	59.967	151
TRINITY_DN1065_c0_g1_i5	(GTA)5	1988	15	GACAGACCCCGTCACACATT	59.965	CTGTCTCTGCAACACACCCT	59.893	177
TRINITY_DN1065_c0_g1_i6	(AG)6	55	12	TTGACGATGTTGCTGAGCCT	59.965	ATGCTCGTGCTCATCGTGAT	59.896	101
TRINITY_DN1065_c0_g1_i6	(CATGAC)5	312	30	AAAGAAGCTCACACGGGACC	60.25	TGGTCCTCCGGCAAATTCTC	60.035	171
TRINITY_DN1065_c0_g1_i8	(TGACCA)6	2639	36	GGAGCTGGTTCGTTCTTGGA	59.965	CACTATCGCCGTCTCCTTCC	59.969	120
TRINITY_DN1065_c0_g1_i15	(GTT)8	4166	24	TGGTCCGGCATTACTGACTG	59.751	TCCAAGATTGCCAATGCTGC	59.467	227
TRINITY_DN1086_c0_g1_i5	(CAG)8	798	24	GGCGAGGTGGTGTTGAAGTA	59.966	ATTTAGAACCGGGGCTTGGG	60.034	295
TRINITY_DN1060_c0_g1_i4	(CCA)6cacaagaagccatacaagtatccat(CAC)5	750	58	ACCTACCCTCATCCTCACCC	60.031	AATTGGGTGGGGAGCATGAG	60.033	129
TRINITY_DN1060_c0_g1_i5	(CCA)5cataagaagccatacaaatacccatctcccccaccaccaccagttcacacctaccctcacccacacccagtctaccactctcct(CCA)5	812	114	CTCTCCTCCACCACCAACAC	59.965	GGGTGAGGATGAGGGTAGGT	60.031	288
TRINITY_DN1020_c1_g1_i1	(AGA)7aaaactccgatttgggtttttccgctgaaaatgtgattc(GA)26	1826	112	GGCGTCCCCCAATGTCAATA	60.107	TTCTCACTTCTGCACGCGAT	60.038	105
TRINITY_DN1020_c0_g1_i1	(TTC)8	428	24	CCCCTCACGAATGCTTGTCT	60.036	GGCATTGCAGAGACTCCAGT	60.036	208
TRINITY_DN1020_c0_g1_i2	(TTC)8	428	24	TGTCCAGACACGAGCCTTTC	59.966	ACTGGCATTGCAGAGACTCC	60.036	102
TRINITY_DN1015_c1_g1_i1	(TTC)5	664	15	GCCTTCTCATCAGGGATCGG	59.965	AAGGCGCCTTTGATGAGTCA	59.963	184
TRINITY_DN1015_c2_g1_i3	(CAA)5	1364	15	CTAGCCCACGTTACCGGTTT	60.037	CCGCAGAAGTGGCTAGACAA	60.037	202
TRINITY_DN1015_c2_g1_i5	(CAA)8	1364	24	GGCGAGGATGTCACCATGAA	60.108	CCGCCACCTAATACTCGACC	59.968	260
TRINITY_DN1015_c2_g1_i8	(CAA)8	764	24	ACAAGAAGCAGGTCTGGTGG	59.891	ACTTCCCACAACAACCTGCA	60.034	120
TRINITY_DN1015_c0_g1_i1	(AAC)7	737	21	CCGATGGCGAGAGGAAAGAA	59.824	TTTGCTTGTACCTCGCCCTT	59.89	289
TRINITY_DN1059_c0_g1_i4	(CCA)6	1484	18	CTTCATCCTCCACCACCACC	60.035	GCAAAGGTGGGATGTCGAGA	60.036	249
TRINITY_DN1081_c0_g1_i1	(TCA)5	296	15	CTTGCACAACCGTCTCTTGC	60.041	AGCAGACGGTTTGGCTACAA	59.892	263
TRINITY_DN1081_c0_g3_i1	(GAT)5	79	15	GAGATGCCATGCCACAAACC	59.826	ATGTGTGGCTGGGATGGATG	60.106	125
TRINITY_DN1042_c2_g1_i2	(TTG)6	6114	18	TCCGGGTCAATTCCACGTTT	59.891	AAAGAGCACGGCTATGGTCC	60.108	183
TRINITY_DN1017_c0_g4_i1	(ATC)5	683	15	GATGGGGCATCACTCTTGCT	60.107	GCTATCTGTGCCCACCTGTT	60.035	279
TRINITY_DN1017_c0_g4_i1	(CAA)9	1223	27	CGCAGCAGCAGCAATATGAC	60.317	GCTTCTGCAGCCACAATTTGA	60	184
TRINITY_DN1017_c0_g2_i1	(CAA)7	261	21	GATCGGATCCGTCCTGGTTC	59.968	CCCAACCGCCCTATTCCTTT	60.034	132
TRINITY_DN1017_c1_g1_i5	(CAA)7	3278	21	GCTCATCTGGCAGTGAACCT	60.036	TTGAGCAATTGGAAACGCGG	60.04	289
TRINITY_DN1013_c1_g1_i8	(ATC)5	2089	15	TGAGTGCCTCAGGAGATCGA	60.034	CTAAGGTGACGGTGGCTGAG	60.109	291
TRINITY_DN1051_c0_g1_i1	(AAT)7	91	21	CGTCTCTAACATCTCCGGCC	59.969	GGATCTGCTCGATCTTGCGA	59.969	116
TRINITY_DN1051_c0_g3_i1	(AAT)12	2310	36	CCATCGTGGACTTGACCCTT	59.675	GGGACTTTTGACCCCTTCGT	59.89	108
TRINITY_DN1061_c0_g1_i3	(TAT)5	1223	15	CGCGTATTGGCTGTTGTGAC	60.179	TCCAACTGTGGCGACTCAAG	60.25	168
TRINITY_DN1024_c0_g1_i4	(TC)9g(CT)20	1	59	GCCGTCTCTCACTCCCAATC	60.179	CACGCCTGCAAAAGACGAAA	59.971	245
TRINITY_DN1024_c0_g1_i5	(TC)9g(CT)20	1	59	ACAGTGTCTGCTCGTTTGGT	59.822	GACGATCGTCCCGAGAGTTC	59.972	128
TRINITY_DN1040_c0_g3_i4	(TGA)7	445	21	CCCCAAAGCCTGCTGAAAGA	60.54	CCTTCTCTTCGCCGAAACCT	60.037	119
TRINITY_DN1040_c1_g2_i1	(TCA)6	611	18	GACCACTCCACACAGACTGG	59.966	AGGACAAGCTGCAGAGTTCC	59.964	161
TRINITY_DN1040_c1_g1_i4	(ATG)6	647	18	AATTTTGGGCCTGGTGGTGA	60.105	TACCCGCCGATTCATCTGTG	59.896	115
TRINITY_DN1045_c0_g1_i6	(TG)6	2321	12	TTTTTAGAGTCGTCCGCCCC	60.037	ATGGAGAGCGTGGAGTTTGG	60.036	134
TRINITY_DN1047_c0_g1_i4	(GAT)6	215	18	TGTTTGCCCCCTCAATCCTC	59.96	TTCCACAATATGCCACCCCC	60.033	155
TRINITY_DN1047_c0_g1_i13	(GAT)6	215	18	CAAATATCCGCCATGGCAGC	60.039	GGCTCCACCAACTCTCCTTC	60.036	166
TRINITY_DN1093_c0_g1_i1	(TGA)9	758	27	AGCTTGGTTTGCCTGACACT	60.107	TGGAATGCCGTGTCTCTCTG	59.753	105
TRINITY_DN1062_c0_g1_i4	(CT)13	112	26	GTTTGGCTGCAACGTTGAGT	59.899	TCAGCCTTCATGATTCACAGAGA	59.483	120
TRINITY_DN1062_c0_g1_i1	(ATA)5	437	15	TGTTTTGCTGTTTTTGACTTCACT	58.463	GAGAAGGACTCTCTTGACACGG	60.095	100
TRINITY_DN1098_c0_g1_i1	(ATG)5	1748	15	TGTGGACCTGAATGAACGGG	59.964	CTACCGCCGTAGCTTGAGAG	59.97	166
TRINITY_DN1073_c0_g1_i1	(TTG)5	376	15	ACGCGATAGACCGGTTTGTT	60.038	ACCTGTTTGGCGACCTCAAA	60.107	139
TRINITY_DN1078_c0_g1_i5	(GGT)5	4382	15	GGTGGAAATGGTTGTGTGGC	59.967	ACCCAGATCTGCCCCTACAT	60.03	243
TRINITY_DN1000_c0_g1_i5	(TG)7	260	14	ACCGGTGGTAATAGCACACG	60.109	TTTGTCGGGGTAAACAGCGA	59.894	202
TRINITY_DN1000_c0_g1_i6	(ATC)5	339	15	GAGGCCCTCAATTCTGCTGT	60.035	AGCTGAAGTTGCTGCAAGGA	60.179	180
TRINITY_DN1000_c0_g2_i1	(GAA)8	49	24	CCATGAGGGGTGTTGATGCT	60.034	ACTCTTCTGTTGTGCGGAAAC	59.059	228
TRINITY_DN1000_c0_g2_i5	(GAA)8	49	24	AGGATGTGAAGCACTCTGGC	60.036	AGACAGAACCACCATGCCAA	59.522	141
TRINITY_DN1000_c0_g2_i4	(GAA)8	49	24	ACCGGTTAAGGGTGGAATGT	58.93	GCCGCCACCAATTTCTTTGA	59.683	185
TRINITY_DN1000_c0_g3_i1	(AAG)7	1696	21	CCTGACTTTGTCGTGGCGTA	60.319	GGACCTGGTTGTTCTGCCTT	60.179	188
TRINITY_DN1084_c0_g1_i1	(CCT)5	1757	15	TTGTGTTAGGTCTCCGCCAC	59.966	GAATGAGGTGGTGGTGGAGG	60.035	150
TRINITY_DN1084_c0_g1_i1	(CAC)5	2721	15	CTCTCCACCACCACCAGTTC	59.965	GGTGGTGGTGGTGATGCATA	60.035	264
TRINITY_DN1055_c0_g1_i1	(CAT)5	519	15	CCCTCAGCAGTTGTGACCAT	59.963	TGCTGATGTGGGTGATGAGG	59.746	291
TRINITY_DN1030_c0_g1_i1	(TA)7	49	14	CCGGAGAAGCAAGTGATGGT	60.036	GAAGCTCCAGGACCAACGAA	59.965	176
TRINITY_DN1085_c0_g1_i4	(TTG)5	2103	15	AAATGAAACTGGTTGGGCGC	59.967	ACGATGAGTGACACGAGCAA	59.686	178
TRINITY_DN1085_c0_g2_i3	(TGTA)5	23	20	AGTGTCCAGATTGTCACCGC	60.321	TGCATTCGCGATCCTACAGT	59.54	217
TRINITY_DN1085_c0_g3_i1	(TGTA)5	23	20	GTGCACTCTGATGCCCTTCT	60.036	TTTACCCACACGCCCCATAC	60.035	159
TRINITY_DN1064_c0_g1_i1	(TAT)5	1369	15	ACCCGAATCCGAAACCCAAA	59.889	ACGACAGACCACGATGAACC	60.039	100
TRINITY_DN1052_c0_g1_i1	(ACC)5	432	15	GAACTCGAACCCGAACCAGT	59.967	GTGAAACGGGTCGGGTTTTG	59.97	181
TRINITY_DN1007_c0_g1_i9	(TC)8cctctctctctgtt(TC)8tg(TC)10cctctctcc(CT)7	1969	91	TTGGGATGGTGGGATGGTTG	59.959	GGTGAAGATGGAGTGGGAGG	59.456	279
TRINITY_DN1034_c0_g1_i7	(TGA)7	682	21	TCGTGGACCCATTTCTGCTC	60.036	CCTTCACCACATCCCACTCC	60.035	175
TRINITY_DN54973_c0_g1_i1	(TGT)5	776	15	TTGTTCACATCACCAAGCGC	59.689	CGCCACCAACAACAACAACA	60.109	244
TRINITY_DN54938_c0_g1_i1	(CT)7	82	14	TGGGGGCATTTTGCTGTACT	59.886	GAGAGAGAGAGAGGCCAGCT	60.107	136
TRINITY_DN30029_c0_g1_i1	(TCA)6	884	18	CAGCAAAAGAAGCAGCTGCA	59.968	AACCCTAGAACAATGGCGGG	60.034	139
TRINITY_DN30065_c0_g1_i1	(TAA)6	559	18	CTCACGGGATTCATCACCGT	59.824	ACACACCAAGCTCGCCATTA	59.964	288
TRINITY_DN30094_c0_g1_i1	(TA)12	1	24	ATCGGGAGTTTGTCGCTGTT	59.965	ATGTAGGGGGTCCAACGATG	59.163	115
TRINITY_DN53644_c0_g1_i1	(CT)19	1	38	ACCACTTGGCAACTCCCAAA	60.033	AGAAGAGTGACGTCTCTCTCA	57.589	228
TRINITY_DN44553_c0_g1_i1	(AT)6	646	12	CAGCTCCACGACCTTCAGTC	60.389	ACTCGTTAACCACCACGTGT	59.539	299
TRINITY_DN44512_c0_g1_i1	(TG)21	173	42	AGCTAGGCATATGTGTGTGTGT	59.763	CCACACACACACACACACAC	59.832	102
TRINITY_DN848_c0_g1_i2	(CT)7agaaatttaaaactaagcattgccacaggtcagcagcaattatttacaaaatgagctggcatgatga(AT)7	115	95	GTCTGAGTCCGCAGTATCCG	59.97	TCCATGGCGTTTGAGGAGTT	59.6	114
TRINITY_DN855_c0_g1_i4	(CT)6	4	12	ATGGCAGCCAACAAGTTTGC	60.25	TCTAGCACACCACATGCAGG	60.036	186
TRINITY_DN855_c0_g1_i1	(CT)6	4	12	TAAAATCACGCGTGCAACCG	60.111	AAGTCTCCGCAATGGCATCA	60.035	299
TRINITY_DN869_c0_g1_i1	(TCT)5	148	15	TCCTTAAATGCAGTGGCCGT	59.962	GGCATCTCGTATCGGCATCA	60.038	126
TRINITY_DN869_c0_g1_i3	(TCT)5	148	15	GGTCAGTGTGCTAAGGGCTT	59.963	CGCTTGATCCCATTCCTCCA	59.819	126
TRINITY_DN842_c0_g1_i4	(TA)6	169	12	AGGTTCAATTTGCCGACACA	58.314	ACAACGATCTGGGTGCCATT	59.962	218
TRINITY_DN801_c1_g2_i1	(CAGC)6	100	24	CCAGCCGCGTTTCTTTCATC	60.179	ACGAGCGCCTAAGAGAAAGT	59.111	276
TRINITY_DN875_c0_g4_i3	(AG)14	2976	28	TCTGTGGTCTGCGATCCAAC	60.037	GCTTATGACCCACTTGACCCA	59.996	200
TRINITY_DN863_c0_g2_i1	(TGG)5ttaccataa(TGG)6ttaccataa(TGG)5ttaccataa(TGG)5	387	90	GGTTATCGTGGTGGAGGTGG	60.108	CACGATAACCACCACCACCA	59.964	141
TRINITY_DN863_c0_g2_i4	(TGG)5ttaccataa(TGG)6	309	42	GTGGTTACAACAACGGTGGC	59.97	CACCACCACCACCACCATTA	59.889	132
TRINITY_DN806_c0_g1_i1	(AG)6cataaaaagaag(GA)7	3078	38	GTCTCCTCCAGATCCATGCG	59.967	TATCTGGGGCAGGACGAAGA	60.033	101
TRINITY_DN882_c0_g3_i1	(ATT)5	208	15	CTTGTTGGTCAGTGCTCTAGC	58.928	ACGGTGTAAACGAGGTTCGA	59.332	250
TRINITY_DN839_c0_g4_i1	(TG)6	412	12	TTCGCAAATAGCTGGGAGGG	60.107	ATCTTCTTCCCCTCCCAGCT	59.955	147
TRINITY_DN839_c0_g2_i3	(AG)6	3661	12	AAATCCCCCTAAAGTGCGGG	60.034	CGAGGTATGTGATCGGGTGG	59.968	121
TRINITY_DN839_c0_g3_i4	(GA)6	344	12	GATTTGGCGGTGGAGAAAGC	59.829	TGCCTTCGACGTATCTCTGC	59.899	204
TRINITY_DN896_c0_g1_i4	(GA)22	3769	44	TGGTGGTGTCTTCTTCGGTG	59.894	TACTTCAGATTCCACGGCGG	59.825	240
TRINITY_DN807_c0_g1_i1	(TA)6	936	12	TGTCCCATAGCCACCAGGTA	59.957	GACAGTGGGGGAAGTGAAGG	59.963	103
TRINITY_DN807_c0_g1_i1	(ATA)7	1076	21	CCTTCACTTCCCCCACTGTC	59.963	GCAGCATTGGTTTGATGGGG	60.108	126
TRINITY_DN807_c0_g2_i3	(CT)11(CA)10	1	42	GTGCCCATGTGATCACCTCA	60.035	GAGGTGGCAGCATTGGTTTG	60.038	249
TRINITY_DN807_c1_g1_i1	(TG)8	951	16	AAGCCTACGGAAAGACCAGC	60.036	CCCGTTGTCATGGCTGGTAT	60.107	137
TRINITY_DN805_c0_g1_i4	(TC)6	1406	12	CCTAGCTCACGACCAAGCTC	60.179	GCGAAGAAGCCACCAACAAG	60.04	169
TRINITY_DN805_c0_g1_i2	(AGAA)5	2404	20	TCTGCAGCAGTTACCCATGG	60.035	TCAGCCGTTTACCGTACACC	60.038	292
TRINITY_DN850_c0_g1_i5	(CAG)5	632	15	GATGCAATCTCAGCAGCAGC	59.97	AGGCTGCTGCATTCCAGATT	60.033	100
TRINITY_DN850_c0_g1_i3	(TTC)5	298	15	GCCACGTGGTAGATGGATGT	59.822	GACGCTGTTGTTGTGGCAAT	59.969	135
TRINITY_DN850_c0_g1_i3	(CAA)5	665	15	ATTGCCACAACAACAGCGTC	59.969	ATTGAAAGTTGTGCACCCGC	59.968	243
TRINITY_DN850_c0_g3_i1	(TA)8	584	16	ATGAGGTTCTCCATGCCTGC	60.107	TCTGGGAATAGCACTGCAGC	60.108	153
TRINITY_DN850_c2_g1_i1	(TTG)5atgttgaagaaa(TTG)5	807	42	CTGCTGTTGCTGCTGTTGTT	59.898	CCAACTCCAGCAACAACAGC	59.969	115
TRINITY_DN895_c0_g1_i1	(CT)16	89	32	GCTTTCGGCCAGAGTAGACA	59.753	ACAGACAACATAGCCGGCAT	59.747	224
TRINITY_DN840_c0_g1_i1	(GCT)5	468	15	GCATCTCTCCCATGGCTCTC	59.965	CCCCTTTGAACTTGCCATGC	60.037	128
TRINITY_DN840_c0_g1_i2	(GCT)5	1566	15	CACCAGGGTCTCATGGACAC	60.036	GACCATACCCACCATGTGCA	60.035	144
TRINITY_DN846_c0_g1_i1	(GTT)5	1136	15	CGGCACTGTCACCTCCTAAG	60.109	CTGGCTAACGTGATCGGTGT	60.109	187
TRINITY_DN874_c0_g3_i4	(AGT)5	189	15	GCGCAAAACACTGTGCTACA	59.971	CCAGCTAACGTCCGACCAAT	60.108	206
TRINITY_DN874_c0_g3_i2	(AGT)5	189	15	TGTAGGGTGGTCAATGGTGC	59.962	TGAACGAACCGACAGTAGCC	60.039	121
TRINITY_DN828_c1_g1_i1	(TTC)7	176	21	GGGGAGACAGAGGTGGAGAT	60.032	GCCCAGGTTCCGGTAGAATC	60.179	122
TRINITY_DN828_c1_g1_i2	(TTC)7	176	21	CTTCCCTTCCCCACAACCTC	59.962	CCGTGTAATCGGCGGTGAAT	60.808	235
TRINITY_DN828_c0_g1_i4	(TG)8	4706	16	CAAAGCTTACGCCGTGATGG	59.903	GCAGAGAGGATACACTGGGC	59.894	295
TRINITY_DN828_c0_g1_i6	(GAA)5	3951	15	AAACTCAGGCTTTGCAGGGT	60.106	TTGCGTGAAATGGGCACATG	60.038	187
TRINITY_DN828_c0_g1_i1	(GAA)5	3869	15	CATGTGCCCATTTCACGCAA	60.038	TGTTCTTCTCCAATGCCCACT	59.575	287
TRINITY_DN878_c0_g2_i1	(TGG)5	338	15	TGTACCAGCCAACAACAGCA	60.107	TTGGTGTAATTTGGCGCTGC	60.039	276
TRINITY_DN802_c0_g2_i1	(TCT)6	169	18	GCAGCTTCCAAAACATGCCT	59.681	ATCCACACCCTCATAGGCCT	60.03	283
TRINITY_DN813_c0_g2_i1	(TCA)5	1260	15	TCGTCGTCGTCGTCATCATC	59.974	ACGATGACGAAGCTGTTGGT	59.966	220
TRINITY_DN803_c0_g1_i1	(AG)6	3296	12	GAGCCTCTATGGGATGCTGC	60.321	CTCTTTGAGCTGCAGCCTCT	60.036	265
TRINITY_DN803_c0_g1_i3	(CT)7	449	14	CAGCGAGACGGGATGAAGAA	59.827	CTTCTCCATCTTGCTGGCCA	60.035	152
TRINITY_DN867_c1_g1_i2	(CAC)7	13	21	TAAGGCCCCACTATCCCCAA	59.953	TGCGGGATGATATGGTGGTG	59.892	193
TRINITY_DN867_c2_g1_i1	(TGG)7	946	21	GGGGGTATGGGAGTGAGAGT	60.031	AATTGAAGTCCCACTCGCGT	59.965	186
TRINITY_DN867_c0_g2_i2	(TTG)7	530	21	AAGCACTGCTGCCAGAGATT	59.962	CGACTCTTCCTTTGGGGCAT	60.035	137
TRINITY_DN867_c0_g2_i2	(ACC)7	2651	21	CCGCTCATCTTCCTCACTCC	59.896	AGGGTGCGTGAGAGAGAGAT	60.034	188
TRINITY_DN888_c0_g1_i1	(AAG)5	95	15	GTGTTTGTGGCGGTTGTTGT	60.109	CCTCTCCTCTTCCACCTCCA	59.958	247
TRINITY_DN827_c0_g1_i1	(TAA)5	26	15	GATCACGGTGAGTCCTCGAC	59.901	CCCGATCACGTTTCGAGCTA	59.9	137
TRINITY_DN809_c1_g3_i4	(TAA)5	2728	15	CAAAGACGAACAAGCCACGG	60.041	CATTGCAACCACAGCAGCTT	59.967	208
TRINITY_DN809_c1_g1_i1	(TCAATT)5	1	30	CCTGGGGCAACGGATAAGTT	60.034	TTTACCCCTGCCTCCCCATA	59.953	104
TRINITY_DN830_c0_g2_i1	(CT)6	391	12	AGCCCACCTCTCTCTCTCTG	60.033	AATCTCCTCCTGCACTTGCC	60.035	185
TRINITY_DN853_c0_g3_i1	(CT)6	532	12	GCAGAATAATTGACCTTGGGCA	59.24	TGCTTTGTGTTGTACCGCAG	59.34	148
TRINITY_DN841_c0_g2_i1	(TTA)5	377	15	CCATGGACGGTGCCAGTTAG	60.744	AATAAACACGCATATTATTATTTGATGT	55.381	100
TRINITY_DN868_c1_g1_i1	(GAA)5	358	15	TACGGATCGGTCTGGACAGT	60.035	GATCGGGCCGAATGAAGACT	59.895	136
TRINITY_DN868_c0_g1_i4	(GA)7	1454	14	CCAGTAATTGTGGGCCTCGT	60.035	ACAGACACAAGGCTGAGCTC	59.965	216
TRINITY_DN837_c0_g1_i1	(CAG)7	908	21	CCTCCTCGTGGTTTGAGTCC	60.037	TTTGTGGTACCGCCCTTGTT	60.107	186
TRINITY_DN819_c0_g1_i1	(ATC)7	409	21	GAGGGACTGGGACACACATG	60.036	TTTTGGTGGGCCTTCAACCT	60.032	257
TRINITY_DN12052_c0_g1_i1	(CT)11	69	22	AGTTTGGAGAGCCGGAAGTG	59.965	TAACATGCCGCTTTCGACCT	60.037	246
TRINITY_DN12055_c0_g1_i1	(TA)7	598	14	CACTCTCAACACCAGCTCGT	59.967	GGGTACAACCGGTGTGACAA	60.179	133
TRINITY_DN12091_c0_g2_i1	(TTC)5	369	15	GCTGCAAAACTCGTGTGACA	59.623	TGCCACTCACAAACCTCCAA	59.743	264
TRINITY_DN12054_c0_g1_i1	(TGA)7	938	21	GCGCTTTGCATACGAGTTCC	60.248	GAGCAACACCGAGCGAGTAA	60.388	118
TRINITY_DN12098_c0_g1_i1	(AAG)6	233	18	CCGACCGGAATTTGGGTTTG	59.757	CGCCAGTGTACTCTTCCCAA	59.68	128
TRINITY_DN12076_c0_g1_i1	(GA)20	3494	40	AGATGAAGTACGGTGGGGGA	59.958	TCTTCCACCTCCGTTCAACG	59.967	130
TRINITY_DN12011_c0_g2_i1	(TTG)5	1976	15	ACCGCGAATACACAGAGCAA	60.038	CTGCATCTGCCTCCGATGAT	59.965	272
TRINITY_DN12013_c3_g1_i1	(GT)11	5	22	GTTGGCCAGCTGGTCTACAT	60.035	TGTGGGTCCATTACTTCGGC	60.036	118
TRINITY_DN12013_c1_g1_i1	(TG)7a(GT)7	11	29	TGTGTGTGTGTCACCTTGCT	60.036	CAAGAAGGAAGGCAGAGGCA	59.963	232
TRINITY_DN12013_c2_g1_i3	(CA)23	103	46	AGTGGAAGAGGAAAGCGGTG	59.965	TGGAACCCGACGTGTACTTG	59.968	282
TRINITY_DN12013_c2_g1_i4	(CA)18(TA)8	103	52	CGGTCGCAAATTCGTCACAT	59.558	GTGTGTGTGTGTGGTGTGTG	59.832	186
TRINITY_DN12014_c0_g1_i1	(AT)8	183	16	GGATCCCTCAACACTAACAGCA	60.027	TCTTAGAGCTTCGGTTGCGA	59.114	101
TRINITY_DN12001_c0_g1_i1	(CAA)5	154	15	ACAGAATTGGGGCACTCGTT	59.89	CCTTTCGACGATTTTCCGGC	59.904	233
TRINITY_DN66901_c0_g1_i1	(TAG)5	112	15	TGACAAAGGGAGGATCTGCA	58.639	TCCTCCCTTTGTCATGTCCT	57.955	165
TRINITY_DN66973_c0_g1_i1	(CGG)5	149	15	CGTTCCCTGCATCCTGAACA	60.322	CCAATCACAGTGGATCGCGA	60.46	103
TRINITY_DN18353_c0_g1_i2	(CAC)5	62	15	CGTCACCACCACCACCTAAA	59.893	TGGTGATGGTGACGGTGAAG	59.965	179
TRINITY_DN18343_c0_g2_i1	(AACT)5	220	20	CCTAACATGTGGGCTGGGAG	60.107	TTTTGCTCAGCCTGCTCACT	60.179	184
TRINITY_DN18362_c0_g1_i4	(TGT)5	490	15	ACTTTTCCCTGTTGTTGTTGTTGT	59.96	GGGAAAAGTTTCTAGAATTTTTCAGA	56.374	102
TRINITY_DN18362_c0_g1_i1	(TGT)5	816	15	GACGGTAAGGTGAACGTGGT	59.967	CCAATGGCGGGAAGAAGAGT	60.035	214
TRINITY_DN18352_c2_g1_i1	(GA)20	1	40	AGAGAGGCGATCTGGTCCTT	60.033	CGCCGCGAATGAAAGAGAAG	59.974	133
TRINITY_DN18304_c0_g1_i1	(AG)21	2228	42	GGTGTAAGCGTCTGTGGTGA	59.967	CTCACCGTTCCTCACCCTTT	59.603	111
TRINITY_DN18304_c0_g1_i13	(AG)21	1031	42	TCGTCCCTGTCTCACCTCAT	59.96	TCACCACAGACGCTTACACC	59.967	276
TRINITY_DN60297_c0_g1_i1	(CAT)5	59	15	TCTGCATTTTGGTGGCCTTT	58.577	AGTTGTTTTGCACACTGAGCA	59.182	115
TRINITY_DN15824_c0_g1_i1	(TGT)5	49	15	GCGCTCAATGTGGATTGTTGT	60.068	AACAAAACCCCGTACCCTCC	59.889	225
TRINITY_DN52847_c0_g1_i1	(GT)8	78	16	TTCGACTGACCAAAGAGGCC	59.965	GTGGGAATCCATGCAGGGAA	60.033	139
TRINITY_DN52876_c0_g1_i1	(CA)8	301	16	ATAAGCGTGCATGCACACAC	59.831	TTTGTGTGTGTGTGTGTGGC	59.758	116
TRINITY_DN52825_c0_g1_i1	(ACA)5	325	15	ACAACCCCAACTCCAATCCA	59.143	TGTTGTTGTTGTTGTCGCTT	57	180
TRINITY_DN61787_c0_g1_i1	(CT)7	1	14	TCCGACAGTTCTGCAACTCC	59.966	ATGTACGCCTGAGCTAAGCC	59.895	128
TRINITY_DN61737_c0_g1_i1	(GT)7	52	14	GCTTGGATGGTTGGCTTTGA	59.032	ACACAGACACACACACACACT	59.998	276
TRINITY_DN61744_c0_g1_i1	(GGA)6	748	18	AGGAGGTGGTGGATCAAGGA	59.881	TTCCTCACCTCGTCGTTTGG	59.967	271
TRINITY_DN62163_c0_g1_i1	(TA)8	19	16	CATCTCTACCTGTAGCGCGG	60.04	GCTCACTGCATCTTCCTCCA	59.749	104
TRINITY_DN63679_c0_g1_i1	(GA)23	1	46	GTCACACGTGGAAAGTTTGTCA	59.583	ACAGCTTTACCCCACTTTCCT	59.219	194
TRINITY_DN4183_c0_g2_i1	(TTG)5	1405	15	GGCCATTCCACCCTTGATAGA	59.505	AGTGGCGAATGGGTTCCAAA	60.179	272
TRINITY_DN4128_c0_g4_i1	(ATA)6	136	18	ACCACTTTGTACTTGGGAAGT	57.054	TGTTGAGTCTGACCCCAAGAC	59.584	159
TRINITY_DN4105_c0_g1_i4	(AC)6agaccatatcagacttccaagcaaataacaaaagaacgcaaaagtattcgtcttgt(CA)8	28	84	TTCTCTGGGTCGACTTTGCC	59.965	CTGCTCGTTGGTTGGTCTCT	59.966	247
TRINITY_DN4105_c0_g1_i5	(TA)12	1	24	CCAAAGGGTGCTCCATCCAA	60.252	AACCTGATCCAAACGACGCT	59.965	106
TRINITY_DN4123_c0_g1_i4	(TTC)5	190	15	AGCCCACCTACATGAACATGG	60.064	TGAGCTCAATGTGCATGGCT	60.323	300
TRINITY_DN4123_c0_g1_i6	(TTC)5	190	15	AGCCATGCACATTGAGCTCA	60.323	TGAAAGGGGGTGTCAGGAGA	60.105	125
TRINITY_DN4123_c0_g1_i1	(TTC)5	190	15	TGGCGAAGGTTGAGGAGAAC	59.965	ATCTTCACCTCGTTGGCTGG	60.036	235
TRINITY_DN4123_c0_g1_i2	(TGA)5	860	15	TCGTTGGAAGCTTTGGTGGA	59.818	TTCTCCTCAACCTTCGCCAC	59.965	228
TRINITY_DN4140_c0_g1_i4	(CTT)6	2238	18	AGGAAGAGGAAGAGGAGCGT	59.96	GCCGTTTGTTTCAACGACGA	59.973	149
TRINITY_DN4191_c0_g1_i1	(GA)28	345	56	CGATCTCAGGCATGGGTGAG	60.25	TCTCTCTCTCTCTCTCTCTCTCCT	60.079	101
TRINITY_DN4117_c0_g2_i1	(GGA)5	458	15	CCCCGTGATGTTCCCTTCAA	59.962	TCGTTTCTTCTCCGTCGTCG	60.111	247
TRINITY_DN4133_c0_g1_i1	(ACC)7	487	21	ACTTTGCCCCACATGTCCAT	59.885	AGACGGTGGTGGAGAGAAGA	59.887	160
TRINITY_DN4133_c0_g1_i2	(ACC)7	487	21	CATAGACCACCACCACCACC	60.035	ACGGTGGAGATCAAGCGAAG	60.109	205
TRINITY_DN4141_c2_g1_i3	(GA)8	33	16	ACTTCACGCTGCTACGTCAA	59.968	CAGACGGTACACCTTGACCC	60.038	236
TRINITY_DN4131_c0_g1_i5	(AG)8	1157	16	GTGGGACCCAAAAGTGACCA	60.106	ACGCGATTGAGCATGAAAGG	59.271	267
TRINITY_DN4158_c0_g3_i2	(TC)29	1	58	GGTTTGAAGTTGGGAGCGGA	60.536	GCAGAGGCAAATGCAGGAAG	59.827	179
TRINITY_DN4114_c0_g1_i1	(GAG)5	2071	15	TGAGCTTGTTCCATGCGGAT	60.035	ACAATCGAACCACCACCTCC	59.964	210
TRINITY_DN4181_c0_g1_i1	(GCT)6	450	18	TGGAAGATGGATGCAGGCTG	60.107	GTGTTCCTGGTGCATCCTCA	59.963	257
TRINITY_DN4181_c0_g1_i2	(CAT)7	1212	21	TGCACTTGTTTGCCTCATGC	59.968	CCTCTGATTGCATGGGGGTT	60.033	112
TRINITY_DN4127_c0_g1_i4	(TC)7	1798	14	ACCCACAATCCTTCGACCAC	59.964	GGGAAGAGGGAAAGGCAGAC	60.035	286
TRINITY_DN4127_c0_g1_i1	(AAC)8	109	24	CTGGTCTCATCGACACTGCA	59.755	GACGTGGTGGTGGTAGTAGC	60.109	149
TRINITY_DN4185_c0_g1_i1	(CT)6	41	12	TTCTATGGCGTGTGGTGCAT	60.036	GTCGTTCGACCCTCCGATAC	59.971	222
TRINITY_DN4174_c0_g1_i4	(GA)7	1259	14	GTGCCTCCAGAGAGTGAACC	60.037	CCGGTGGCTTTGCTAAAACC	60.039	298
TRINITY_DN4175_c0_g1_i4	(ACC)6	182	18	TTCACCGACGTTCGCAAAAC	59.973	ACAGGCAAAGCAAGCAATGG	59.966	255
TRINITY_DN4186_c1_g1_i8	(GA)7	10	14	TGCCTTGGAAATCTCCCACA	59.223	TGTCAGCACACGATTGGACA	59.894	131
TRINITY_DN4186_c1_g1_i6	(GA)7	83	14	TGTCCAATCGTGTGCTGACA	59.894	AGCCTTTTCAACGGCTCCTT	60.179	245
TRINITY_DN4186_c0_g1_i1	(GA)24(CGG)5	1850	63	CATTTCTCAGCCTTGGCAGC	59.827	TATTGCAGCTGTATCGCGGT	59.896	240
TRINITY_DN4132_c0_g4_i1	(AAG)5	115	15	AATGGGCAGGAGAGTGTTGG	59.961	GCAAGCAAAAGGGGTGAAGG	59.966	256
TRINITY_DN4126_c0_g1_i1	(TA)6	585	12	TGTTGTTGTGCTTTGTGCCC	60.108	ACCACCATCCGACAAAAGCT	59.89	140
TRINITY_DN4126_c0_g1_i1	(CTC)6	1904	18	CATGAGCCGTATTTGCTGGC	59.97	AGCTAACTGGCGAATCTCCG	59.897	111
TRINITY_DN4126_c0_g2_i1	(CTC)6	135	18	CACCGAAATCCTGTCCGACA	60.038	GGAGAGGGGGTGTTTTGAGG	59.962	157
TRINITY_DN4194_c0_g1_i4	(TC)11	2972	22	GAACTGGTGGTGCCTTACGG	60.954	GAGGAGACATCTCGCTACGC	60.041	270
TRINITY_DN4124_c0_g1_i4	(CAC)6	88	18	TGCTTTTTCCTCATCCGCCT	59.962	GGCCTCCATTTCGAGACCAA	60.035	246
TRINITY_DN4149_c0_g1_i4	(AT)6	40	12	GCTGCAGTGATGTTGCTTCC	60.109	GCCGAACTAGAGCACACACT	60.038	134
TRINITY_DN4149_c0_g1_i5	(AT)6	40	12	AACGTGGCCTTTGGAGAGAG	59.965	CTCTCCCTCACCGAATACGC	59.969	177
TRINITY_DN4149_c0_g1_i1	(GA)7	2061	14	ACGACAGGAACGAGAACAGT	58.97	TGGCCATGGACACACTCAAG	60.251	228
TRINITY_DN4134_c1_g1_i5	(TTG)5	465	15	CAAGGCTGTGATTCGATGCG	59.973	ACTGCTGAGGTGAAAGTGGA	58.868	104
TRINITY_DN46040_c0_g1_i1	(TGA)5	33	15	CCCTTCTTCCACGTGTGCTA	59.68	CAGTCCTCATCCAGCAGCTC	60.179	167
TRINITY_DN46074_c0_g1_i1	(ATG)5	49	15	AGTTGACCAAGTGACCAATCT	57.135	TGGTAAGTACTAGCACCAACTGG	59.74	123
TRINITY_DN46064_c0_g1_i1	(TA)6	288	12	CATGTGGGACCGCAACCTAT	60.107	AGGTAACCGGTTTTTCGCGT	60.533	160
TRINITY_DN64828_c0_g1_i1	(TC)8	264	16	AATGCGCCGTACCAGATGAT	59.893	TTGCTGCTTGTCCAATGTGC	59.968	117
TRINITY_DN47670_c0_g1_i1	(GTT)12	235	36	ACAGTTTGACAGTTGGATGATGT	58.536	TCCCACTAAATGAGGTCAGCT	58.449	166
TRINITY_DN3671_c1_g1_i1	(TGT)5	718	15	TGATGAGAAGGCCACGCAAT	60.035	CCGTTGAGTCTCCGATGAGG	59.899	157
TRINITY_DN3671_c1_g1_i1	(CTT)6	925	18	CCTCATCGGAGACTCAACGG	59.899	TAGGGGCCCCACTGAATGTA	59.955	236
TRINITY_DN3671_c1_g1_i2	(TGG)7	832	21	AACCGAAACCTCGCTCGAAT	60.038	GGACCAACTTCGACAGCTCA	59.966	236
TRINITY_DN3671_c0_g1_i2	(GGT)7	503	21	CCAGTGTTGTGGAGGAGGTC	59.965	TTGCTGTCACGTCCTCTGTC	59.968	129
TRINITY_DN3686_c1_g1_i4	(ATG)5	221	15	GGTAAGGTTGTCGCGGATGT	60.391	CGCACCGCATTGCTATTACC	60.041	102
TRINITY_DN3658_c0_g1_i5	(GT)6	2920	12	AGAGCAGTGACAAACGTTGGA	60.135	TCCTCACCAAATGCTCTCCA	58.639	217
TRINITY_DN3684_c0_g1_i4	(TC)6tggctcctctt(TC)6	15	35	AACCAACGGAAAACGCAGTG	59.9	GGAGTCATCCTTATCGGCGG	60.038	187
TRINITY_DN3684_c0_g1_i5	(TC)6tggctcctctt(TC)6	15	35	CCGCCGATAAGGATGACTCC	60.038	AGACTGTGGCCTCTTTCAGC	59.964	160
TRINITY_DN3684_c0_g1_i7	(CT)6	111	12	TGTGCAAGTGCCGTATCAGT	59.965	TACCACCGCCAAGTTTCCAA	59.817	283
TRINITY_DN3684_c0_g1_i10	(GA)7	1121	14	CCACGCAATCACAAAGCCAA	59.968	CTCTCCGTCATCGTCCATGG	59.969	106
TRINITY_DN3652_c1_g1_i1	(GA)8	108	16	ACCAACAGCAACCAGAGGAC	60.179	CCAAAGTTGCCACAGCCAAA	59.822	269
TRINITY_DN3652_c1_g1_i2	(GA)8	108	16	GCCGGCAAATATGATCGTTCC	60.069	GGGTATTGCGCTCGTCAAAC	59.904	125
TRINITY_DN3652_c0_g1_i4	(CT)24	1	48	TTGGCGTGCAACAATGGAAG	59.968	ACGCATCATCTCGTCCATCC	59.967	217
TRINITY_DN3662_c0_g1_i1	(TA)6	570	12	ACCATTTCGTCGCCAGAACT	59.965	ACCTCTGAAGCTTCTGTGCC	59.964	161
TRINITY_DN3662_c0_g1_i2	(CT)11	1	22	AAACAGACACTCTCTCGCCG	60.039	GCTTCAAGTCCCGCCATTCT	60.678	287
TRINITY_DN3662_c0_g2_i3	(TC)8	168	16	TGAGGCGCGTAGAACTTGTT	59.967	CCACGCAGTCCATGGATCAT	60.179	211
TRINITY_DN3607_c0_g1_i4	(CAC)5	1622	15	CGCAGAAAGCATGCAAGTGT	60.04	AACTTCTGGTGGTGGTGGTG	60.107	195
TRINITY_DN3603_c1_g2_i5	(ATA)6	681	18	GCGGCTGATGCTTGAAGATG	59.971	AGAGATGGCCAAGGGAGGAT	60.029	229
TRINITY_DN3603_c0_g1_i1	(ATA)5	1178	15	CGTGGATTCATGGCTGCTTG	59.9	CCAGCCCTGTAGCTTGACAA	59.963	292
TRINITY_DN3611_c0_g1_i7	(CT)10	271	20	TCGGGTAGAGAAGGACTGGG	60.033	TGAAGCAGAGCTCTTTGCCA	59.891	270
TRINITY_DN3611_c0_g1_i7	(ATG)5	2104	15	AACACGCTCCCATGGTAAGG	60.035	TTCCGTTACACCTACCGCAC	60.038	273
TRINITY_DN3611_c0_g2_i1	(CT)11	4	22	TTCCTGGTCAGAGCAACACG	60.25	TTACTGCCACCGCATTCTGT	59.964	153
TRINITY_DN3641_c0_g1_i1	(CA)7	94	14	TCTGAATTCCCACCACCACC	59.596	TTTCTGGTCCTCGATCGCAG	59.827	298
TRINITY_DN3643_c0_g1_i4	(GAT)6	368	18	GGAAGCACTCATGTTGCAGC	60.109	TCAAGCTCTTCCACGGGAAC	59.965	150
TRINITY_DN3643_c0_g1_i5	(GAT)6	368	18	GTTCCCGTGGAAGAGCTTGA	59.965	AGCAGTCATACCCTGGCCTA	60.031	195
TRINITY_DN3636_c1_g1_i1	(TTC)7	76	21	CCAGGTTCATCCCCCAATCC	60.106	GGTGAAATCGAAGAAACGGAGC	60.16	231
TRINITY_DN3636_c0_g1_i5	(TCT)17	5380	51	TCCATCAAAACCAGCTGGCA	60.179	ATGCCCCAAACCCACTTTCA	60.105	127
TRINITY_DN3656_c1_g1_i3	(TGG)6	365	18	TGGTGGTGGTGGTGATGATG	59.962	GAAAAGCGCACAGATGGCAA	60.039	223
TRINITY_DN3656_c2_g1_i2	(CAC)7	2263	21	CCAATCCATCACCACCACCA	59.961	GGTGGTTTGGCGGAGGATAA	60.035	109
TRINITY_DN3656_c0_g1_i4	(GTG)5	1	15	CTCCATTAAGGCTTGCCCCA	60.033	CTCTCAGCTCCCGGTTTTGT	59.965	138
TRINITY_DN3656_c0_g1_i2	(GTG)5	1	15	AAGTAGCATGGTCGGTGGTG	60.036	CCAATGAAGGACTGAGCCGT	60.036	252
TRINITY_DN3683_c0_g1_i1	(AG)6	1788	12	AATTGTGATGGTCTCCGGGG	59.744	TCTTTCTCTCTCTCTCTGCGC	59.257	100
TRINITY_DN3632_c1_g1_i3	(TCT)7	112	21	CGCACCAATCAAACCTCCGA	60.953	TCTCAAACTCCCACAGCAACA	59.788	119
TRINITY_DN3632_c1_g1_i2	(TCT)7	112	21	TGGGTTATTGCTTGTGGGGG	60.252	GAGGCAAGGTCCGTTTACCA	59.964	182
TRINITY_DN3667_c0_g1_i2	(TA)12	1533	24	CCATCCTTCCCTGCAGTTGA	59.671	GTGCTTCCTTTTCCCCGTTG	59.686	223
TRINITY_DN3667_c0_g2_i2	(TA)11	1850	22	TCCTGGAACATCCACGTGTG	59.965	TTTGCCTCCACCTGGTCTTC	59.89	111
TRINITY_DN3613_c0_g1_i5	(AG)6	1883	12	GGAATGACAGCGGAGAGAGG	59.896	CCCTCTCCACAAAATCCGCT	60.035	237
TRINITY_DN3642_c0_g1_i1	(TCT)5	2318	15	CCGGAATCCCACCCAAAGAA	59.961	TTGGGGTGATTCAATGGGGG	59.958	134
TRINITY_DN3640_c0_g1_i1	(GA)25	838	50	GCTCCCACCAATCCAGCATA	59.817	TCGTGCTTACGGTTCTTCGT	59.688	157
TRINITY_DN3651_c0_g1_i2	(ACA)5	769	15	GGCGGTGAAGGAAGTGAAGA	59.965	CTCGCTTCTGGCCAGGTAAA	60.036	116
TRINITY_DN3653_c1_g1_i1	(TG)8	94	16	TACCCCTGTGTGTGTGTGTG	59.821	ACACACACAAACAGAGGCTCA	60.065	180
TRINITY_DN3653_c0_g1_i15	(CT)8	915	16	TACCACAGTGAACCAGTCGC	59.967	GGTGGTCTACGGGCAATTCA	60.036	281
TRINITY_DN3612_c0_g1_i1	(TGA)5	1005	15	AGCAGCAGCAAAACCACAAA	59.464	TGCACCAAAGAAGGAGAAGCT	59.856	136
TRINITY_DN3623_c0_g1_i5	(TTA)6	22	18	GGCGATGCAGTAGGAGGTAC	59.968	AAGGAGCATTCATGGCTGCT	60.033	220
TRINITY_DN7979_c0_g1_i1	(TGA)8	647	24	TTCCATGTTTCTCCGACCGG	60.037	TGTTCATGGTGTGGAGAGGC	59.963	102
TRINITY_DN7962_c0_g1_i1	(AAT)5	1385	15	TCCTGGTTCCCCTCAAGCTA	59.882	GAAGTGGTGAGGCTGGTCAA	59.891	295
TRINITY_DN7962_c0_g1_i1	(TAT)5	1923	15	CACACAATTGATGTACAAGGGCA	59.745	ACTCGTGGTCCTAGCCTCAT	60.033	161
TRINITY_DN7972_c0_g2_i5	(GA)8gg(GA)8	2053	34	GCATCCACCTCTTGCCGTTT	61.244	ACATGCACTAGGCCTAACGG	59.822	258
TRINITY_DN7968_c1_g1_i1	(CT)7	177	14	GGAGAGAACCCACCGAACAG	60.037	GATCGGGTTCTTGGGGTTGT	59.962	139
TRINITY_DN7968_c0_g1_i1	(CT)22cgttttattctatgtacctatgaaacttcccttcatttcactattcgcttctta(AC)8	2472	114	AAGTAGTTCGCGGCCTTTCA	59.966	ATCCAGTTACCGAGACCCGA	60.034	235
TRINITY_DN7951_c0_g1_i5	(TCT)5	177	15	TGGTGTACTCCGTTGCTTCC	59.966	AGTTGATGGAAGAGGCGCAA	59.963	214
TRINITY_DN7981_c0_g1_i1	(TCT)6	147	18	TCTCTCCACCTCTTCCTCCG	60.034	CGCACCCTCTCAACTTCCTT	59.965	234
TRINITY_DN7981_c0_g1_i2	(TCT)6	147	18	CATGTGCTGTACCGCGAATG	59.973	GCCCTCCCATGAATGGTCTC	60.179	102
TRINITY_DN7994_c0_g1_i4	(TGA)5	1261	15	AAGCATGGTCACGGGAGAAG	60.036	GCTGCTCAAACTCGTATGCG	59.974	114
TRINITY_DN7960_c0_g1_i1	(CAC)5	149	15	TACCCTGCATGCGGGAATTT	60.034	TGGGGATCAGTGGGTATGGT	59.954	170
TRINITY_DN7952_c0_g4_i3	(AAAT)6	1400	24	AGGCCGCAGAGAGTGTTAAC	60.037	GGGGCGTATACAGTACCAGC	59.967	270
TRINITY_DN7952_c0_g1_i4	(AAAT)5	365	20	TGAAACAAAACATTCAATCTTCCTCT	57.989	AAGAACAAGATAAATGATTGTGT	52.624	100
TRINITY_DN7952_c0_g1_i1	(AAAT)5	1252	20	CGCACTGCAGTAGAACTCCT	59.755	CTCACCGATGGATCAGTGACA	59.522	119
TRINITY_DN7954_c0_g1_i1	(GTT)6	630	18	GGCTCCCACCTAGAGTACGA	60.107	AGAGGTCTTGCGGCAAATGA	59.963	169
TRINITY_DN7954_c0_g1_i2	(GTT)6	874	18	TGTGAGCTAATGTGGCGGTT	59.964	TACTCTAGGTGGGAGCCGTC	60.107	176
TRINITY_DN7931_c1_g1_i1	(AG)9	2559	18	CTGATCCACAAAGTCACCCAGA	59.961	TCCCTTACTTCTTTGCACCCA	59.222	130
TRINITY_DN7904_c0_g1_i1	(GA)6	132	12	CCAGATGCAACTTCCTGGGT	59.961	ACCAGCGGCTCATGCTTAAT	60.107	172
TRINITY_DN20038_c0_g1_i1	(TATG)5	244	20	GCATTGTTCTTCGTACCCCC	58.908	TGCTTGGACCCTACAAGGAG	59.016	250
TRINITY_DN20053_c0_g2_i1	(AAG)5	1342	15	TCACTTCCCACCCAAAGCTC	59.89	CTTCCAACCGGTTGTCCTCA	59.892	296
TRINITY_DN20039_c0_g1_i1	(AC)6	317	12	CTACCCAGTTCGCAACCCAT	60.035	GCTGGCTTGGATCAGTGTCT	60.036	219
TRINITY_DN20028_c0_g1_i1	(TGA)7	317	21	CTGGAGCTTTCTACGGGGTG	60.108	CCCGCACAAGTTGGAAACTG	59.969	115
TRINITY_DN20065_c0_g1_i1	(AC)9	329	18	AAGACGAGGAAGCAGAGCAC	60.038	CGTACCGTTTTGACGCGATC	59.977	103
TRINITY_DN20078_c0_g1_i1	(TC)18	20	36	AACCTCCTCTTCTCTCGCCT	59.96	AACAGAAGAGAACGAGCCGG	60.038	100
TRINITY_DN20078_c0_g1_i2	(TC)18	20	36	AGGGAGAGGGAAAAGCGGTA	60.253	CTCTCCAGAAAGGGTGGCAG	60.036	212
TRINITY_DN20051_c0_g2_i1	(AT)6	35	12	GGCTTCATACTCTCGACCCC	59.61	TAGGTTTTAGGGCCGGTTCG	59.75	268
TRINITY_DN20034_c0_g1_i1	(GCA)5	548	15	TCTTTCCTGAGCTTAGCGGC	60.108	AAGCAGCAGTTGATCCAGCT	59.962	211
TRINITY_DN8352_c1_g1_i1	(AT)6	1007	12	ACCCCACCTCCCCTCAATTA	59.878	AAGTGGTCTCTGGTTTGCCT	59.153	158
TRINITY_DN8330_c1_g1_i1	(AG)16	734	32	GCCTCTGGACTATCAGCATCA	59.309	TCGTCATAGGCGTTCAGACA	58.83	147
TRINITY_DN8330_c0_g1_i1	(TA)6	165	12	AGCCCTTTTGCCTTGGTCTA	59.223	CAGATTCCAACAGTGCTCAAGC	60.095	194
TRINITY_DN8391_c0_g1_i6	(TA)6	39	12	TGGCATCGTGTTGGTCGTAA	59.966	TCTGCATCTCAAGCACCTGG	60.036	259
TRINITY_DN8391_c0_g1_i1	(TA)6	39	12	TGACGGTAACCAGTGTTCGG	59.968	TTACCAACGGCGACTCGAAA	59.968	116
TRINITY_DN8363_c0_g1_i1	(TTC)5	1031	15	GTGATATGTGAAGGGGTCCGG	60.203	TTTTCCTCTGCCTTGACGGG	60.251	100
TRINITY_DN8374_c0_g4_i1	(AG)6	754	12	TTGTCCCGTACTCGAGTCCT	59.963	AGTGTTGGACAAGTGTCGCT	59.822	170
TRINITY_DN8374_c0_g1_i3	(AG)6	863	12	CCCACTACAGAACAGGCCTG	60.036	CGGGATCTTGGTGCCTTTCT	60.035	140
TRINITY_DN8367_c1_g1_i1	(CAC)5	64	15	CCCTTCCTACACTTGCTGCA	59.963	TGCGGAATGGCGAAGAGATT	60.108	280
TRINITY_DN8351_c0_g1_i4	(TA)6	1340	12	TGCCATTTGGATGCCAGCTA	60.033	GGGAAAAAGAGCAACAGCCG	60.039	148
TRINITY_DN8350_c0_g1_i1	(TTC)5	18	15	GCCATTTGGACCACATGCTG	60.109	TTGCTGGCACACACGACATA	60.25	246
TRINITY_DN8356_c0_g1_i1	(GA)18	2702	36	CTCGACCCCGCTTCTTCATT	60.108	AATGAAACGTGCCGCAACTC	60.04	218
TRINITY_DN8343_c0_g1_i1	(ATC)5	180	15	TGTGTCGGTTTCTTCTCCGG	59.967	CGGTTTCTTTGCGCTCCAAA	59.97	200
TRINITY_DN8333_c1_g1_i1	(AAT)6	38	18	CGTGCGCATATAGCATACGC	59.976	TGCGCACGTAATCCACAGTA	59.756	238
TRINITY_DN8333_c0_g1_i1	(ATC)5	426	15	AGAAGGAGGACGATGAGGCT	60.033	ATGGAGCTCTTCCCGTTTGG	60.035	109
TRINITY_DN8333_c0_g2_i1	(ATC)5	442	15	GCTGCAGCTTCAACAGTAGC	59.832	AGTGCTCGTCATTCTCTGCC	60.108	261
TRINITY_DN8333_c0_g2_i2	(ATA)5g(TAA)6	179	34	CACATACGCAAGCAAGCACA	59.762	AGCAGACAAGAGAGTTGGGC	59.964	228
TRINITY_DN8342_c0_g1_i1	(GAG)5	377	15	GAGGAGGAGGAGGAGGATCC	59.886	TCAGCATTTGAATGGTAGGTGA	57.7	130
TRINITY_DN8342_c0_g1_i2	(GAG)5	199	15	TAGGGGGAGCAGGACCTAAC	60.031	GGATCCTCCTCCTCCTCCTC	59.886	208
TRINITY_DN8329_c0_g1_i1	(TGG)5	3888	15	GTGGTGGTGAGTTGGTGACT	59.82	CTCATCACCACCTCCACCAC	60.036	147
TRINITY_DN49660_c0_g1_i1	(ACA)5	31	15	ATGCCTTAGAGACCGGGAGT	60.032	TGGGACAAGGCTTGGTTGTT	60.033	114
TRINITY_DN46651_c0_g1_i1	(AG)8	545	16	CAACGCCTCCACACACAAAG	59.971	CCTGAGGTAGGTTTTTCCAGCA	60.225	172
TRINITY_DN26576_c0_g1_i1	(GTT)5	38	15	GGCGACCTTACTTAGTGGGA	58.811	AGTCTTACCACGCATCCAGT	58.733	146
TRINITY_DN26555_c0_g1_i1	(ACA)5	4	15	GCCGGCTAGATGGATTGGAA	59.891	GCTTGTTCACACAGGCGTTT	59.899	234
TRINITY_DN34424_c0_g1_i1	(CAT)5	23	15	TCGTCCAGACCATCATCATCA	58.612	GCAGCCTAAAGACATCGAGGA	59.863	132
TRINITY_DN34428_c0_g1_i1	(TTA)6	60	18	GGGGAGAAAGTTGGAAAAGAGG	58.842	TCTCCCCTTTTCTCCTTTCCT	57.994	272
TRINITY_DN56904_c0_g1_i1	(ATC)5	193	15	CAACTTGCTCACCATTGCCC	60.038	ACCCTGGGCAGAGTTTGATG	59.961	122
TRINITY_DN56911_c0_g1_i1	(GAT)5	104	15	AGTGATGCTTCTGGTGACGA	59.031	GGAGAGTGGACCAAATGTGACT	59.961	185
TRINITY_DN56976_c0_g1_i1	(AG)8	217	16	TGGCACGAACTTGGAGAGAG	59.682	GTTCGTGCCATCATGTCAGC	59.902	220
TRINITY_DN14281_c1_g1_i1	(GA)8	551	16	CATCGCGACAGTTTGCATGT	59.833	AACCTTCGCTCACCTTGGAG	59.965	154
TRINITY_DN14281_c2_g1_i1	(CT)10	1	20	GCATGGCTTGTGATGCAACA	60.038	AGTGTGTTCTTGGACAGCCA	59.454	104
TRINITY_DN14281_c0_g1_i4	(TGA)6	629	18	GAGCGTCGAAGAGAGGTGAG	59.902	ATCTTCGGGCCTTGTTGGTT	59.888	224
TRINITY_DN14281_c0_g1_i4	(GA)11	1811	22	GCTATGTGTATGTGGTTTGGCA	59.248	GGTGCACTTGAGAAGCTACAC	59.199	300
TRINITY_DN14281_c0_g1_i1	(TA)9	11	18	AGTGTGTGCAGGACTCAACA	59.459	ACCATGAGGAAGTGAGTGGC	59.674	121
TRINITY_DN14281_c0_g1_i2	(CCT)6	704	18	TGGAACCACATCTTGCTGCT	59.889	CATCACCATCACCACCACCA	59.962	173
TRINITY_DN14281_c0_g1_i2	(AG)11	1962	22	ACCGCCTTGTTCACTTCGAT	59.965	TGGAAAAGACAGGCACAGCA	60.107	244
TRINITY_DN14281_c0_g2_i3	(GA)23	1	46	ACACTGTGCGGTTTCTACACT	59.862	TCACTTCTCGATAAGCCCGT	58.529	249
TRINITY_DN14281_c0_g2_i2	(GA)29	1	58	TCGGAAAAGACCAGACACGG	59.967	ACCCCACAGACACTCTCTCT	59.515	171
TRINITY_DN14281_c0_g2_i5	(GA)29	1	58	AGAGAGAGTGTCTGTGGGGT	59.515	CTCCTGACTTGGACCGTGAT	59.102	141
TRINITY_DN14241_c0_g1_i1	(CT)6	105	12	ATTCCGGCAACACAACCAGA	60.179	TCGGCATCGGAAGCCATATC	60.037	194
TRINITY_DN14229_c0_g1_i1	(AT)6	50	12	ATGCGAGCGTCCTTGGTTAT	59.822	CCGAAAACGACCCATCAACG	59.835	163
TRINITY_DN14229_c0_g1_i2	(AT)6	50	12	TCGTGAACCAGTTTGCTCCA	59.821	TTCTCCGGGGAGTTTCGTTG	59.966	104
TRINITY_DN14290_c0_g1_i1	(TC)6	68	12	CTCTCTCATCCCGCCGTAAC	59.969	TGAGCAGCATCTTCAGGCAA	59.963	243
TRINITY_DN14202_c0_g2_i1	(GTTA)8	321	32	GTCTCAGAAATGTTGTACAGCTGT	59.248	ACCAGGATGATTCTGATACAAGGT	59.276	121
TRINITY_DN14202_c2_g1_i1	(CT)7	170	14	AGCAGTATGGGTGAAGTGGC	60.035	ACGGAGGGATTCACGAGAGA	60.034	201
TRINITY_DN14231_c0_g1_i1	(TTG)5	1967	15	TCGGGAAACTGACACGACTG	59.968	CGACGATGATGAGCCTCTCC	60.04	244
TRINITY_DN14222_c0_g1_i1	(TTA)10	363	30	TGCTCTAACACAAGCAGGTTCT	59.895	ATTGATGCCTACGGACGAGG	59.611	262
TRINITY_DN37272_c0_g1_i1	(TGTTG)5	225	25	GGAGGGGTCGCAGGTTTTT	60.228	CCCTCCTGACGGTGACTACA	60.611	217
TRINITY_DN17737_c0_g1_i1	(CAG)5	412	15	GACATGCTGAGTGGGAGACA	59.39	AGCCACCTTGCTCTGACATT	59.597	130
TRINITY_DN17795_c0_g2_i1	(TG)6	2011	12	GCCAACTCTTTGCAGTCTGC	60.04	AGCCAGCCCATGAATTCCTC	60.106	105
TRINITY_DN17734_c0_g1_i1	(AAC)6	171	18	CATCCACACCACCCACAGAA	59.89	GTGAGTTGACACGGGGAGTT	59.894	129
TRINITY_DN17705_c0_g2_i1	(AAC)5	742	15	TAGCTGACCCCACTCAGTGA	59.886	GACTGGGATTGACACGTGGT	59.965	270
TRINITY_DN17716_c0_g1_i1	(CAT)6	463	18	TGATTCACCGTTTCCCGAGT	59.317	AATTGCTCGACCACCACACT	59.891	231
TRINITY_DN17701_c0_g1_i1	(TAC)5	92	15	TCCACTCTGGTCACTGTGGA	60.106	TCTCTATCTCTCTCCACCTTGCA	60.053	101
TRINITY_DN17735_c0_g1_i1	(GTG)5	894	15	TGTTGGGTGATGGTGAGAGC	59.963	CACCACCACCACCACTACTC	59.965	156
TRINITY_DN17735_c0_g1_i1	(ACA)9	1689	27	GGCCACTGATAGAACCCGAA	59.46	TGTAGCCAACCCCACTTAGTG	59.65	160
TRINITY_DN62554_c0_g1_i1	(CGA)5	979	15	ACGACGACGACTCAAAGGAC	60.041	ATGTCCTGTCATCGCGGTTT	60.036	176
TRINITY_DN66260_c0_g1_i1	(AG)9	142	18	ACAGAATGTGTCCGGAGTGC	60.321	TACTGCTCCCTCAGGTCCTG	60.325	185
TRINITY_DN66252_c0_g1_i1	(AGG)5	50	15	GAGGAGTTGGTGGTGGTAGC	60.036	CCTACACCTCCACCGTTTCC	60.037	262
TRINITY_DN13919_c0_g1_i1	(GA)6	1139	12	CCAACCAGCTAGCCAAGTGA	59.963	TCAGTTTACCGACAAGCGCT	59.967	233
TRINITY_DN13934_c0_g1_i1	(ACT)5	67	15	CTATCCAGCCATCCTCGCAG	60.038	AGATGGGGAGGGTCGATGAA	60.031	280
TRINITY_DN13951_c0_g1_i1	(TTC)5	1077	15	GGGAGTGGAGTTTTCCTGGG	59.962	ATTGCAAGTCCAGGCCATGA	59.96	145
TRINITY_DN13945_c0_g1_i2	(CTT)10	1	30	GGGATTCCAACTGGCAGGTT	60.252	ACCACCGGAAGCAAAGTTCA	60.107	150
TRINITY_DN60508_c0_g1_i1	(ATG)6	91	18	CGGTGCCTTTCTGCCTTAGA	60.036	CTCTCCCCTGAGCAGTTTCG	60.108	252
TRINITY_DN46130_c0_g1_i1	(CTT)5	267	15	TTTGGCTGTACTTTGCGTGC	59.97	AACTGCATAACCTCCGGCAA	59.962	233
TRINITY_DN46128_c0_g1_i1	(CT)7	196	14	ACGCATCACTTCACTTCCGT	59.966	AGCGGCAGAGAAATGGATTGA	60.065	112
TRINITY_DN46159_c0_g1_i1	(GAT)5	57	15	CGAAGACGAAGAAACTGATGGC	59.907	GCTGATTAGCCGACATCATTGC	60.35	116
TRINITY_DN21814_c0_g1_i1	(TCC)5	651	15	GGGCGAGTATAGCATGGTCC	60.037	GTGTAGGTTTGGGGAGGAGC	60.035	144
TRINITY_DN21814_c0_g1_i1	(TGA)5	1370	15	AATTTTCGCGTGAGGCTTCG	59.834	AACTCCTGTTCCTCAAGCGG	59.965	239
TRINITY_DN21828_c0_g1_i1	(ACA)16	588	48	AACACACTGCCCTTGGGTAG	59.89	CCGATGCCTGGCCTTATGAT	59.963	131
TRINITY_DN57288_c0_g1_i1	(TGA)5	605	15	CTCCACCACTACCTCCTCCA	59.959	TGTCACCGGAACTTCCATCG	60.038	124
TRINITY_DN57228_c0_g1_i1	(GGC)5	25	15	GTGATGGTGATGGTGACGGT	60.036	GGAACAAGTCGCCACGTCTA	60.039	281
TRINITY_DN57238_c0_g1_i1	(TCA)5	190	15	TCCTTGCGAATTCAGAACTCGA	60.029	AGGTTCCACTTTTCGAGCCT	59.234	167
TRINITY_DN6415_c0_g2_i1	(CAA)5	636	15	GGTGGCGGTGAGAAGAAAGA	59.965	CTGCCCCTGCTGATTCGAAT	60.465	171
TRINITY_DN6442_c0_g4_i2	(AG)8	49	16	ATTGTGGCATGCATGTGCTG	60.108	CTTGGAGGTTCAGGCAGAGG	60.036	288
TRINITY_DN6442_c0_g1_i1	(TC)6	53	12	AGAACCTGCTGTTGCCTCAA	59.817	AGGCGATGACAAGATGGCAA	60.035	127
TRINITY_DN6442_c0_g1_i1	(AG)6a(AG)6	344	25	GAGCTATGGCATGCTTGTGC	59.97	CACTCCCTTCCTCTGCATGG	60.107	181
TRINITY_DN6424_c0_g1_i1	(GGT)7	2432	21	ACCCATCCTTTCGCGAAGTT	59.964	TTCCCACAAGCTCGTTCCTC	59.965	234
TRINITY_DN6422_c0_g1_i2	(AC)6	1372	12	ACCCACCAAGTTTGCATTGC	59.893	TGAGCAGAGATCAAAGGCGG	60.108	235
TRINITY_DN6422_c0_g2_i1	(AG)14	188	28	ACGACTTCGCTATGCAACAGA	60.068	AGGGCTTCTTCTTTCTCTGCC	59.996	172
TRINITY_DN6422_c0_g2_i1	(AG)7	356	14	GGCAGAGAAAGAAGAAGCCCT	59.996	TGCATAGCGAAGTCGTAAAAGG	59.073	113
TRINITY_DN6462_c0_g1_i1	(CCATGT)7	336	42	TGAAGGGCATCACCAATCTTGT	60.225	AGGAGAGGGTCATCATGTGGA	59.991	209
TRINITY_DN6410_c0_g1_i1	(AG)12	28	24	TGGTCGAACCATTGAAGCGA	59.966	GAAGGAGGGAGGGGAGAGAG	60.106	132
TRINITY_DN6444_c0_g1_i5	(CAA)5	138	15	TCCACCTCACCAGTTGGAGA	60.105	GCCACAGCTCCAAACAAACA	59.541	175
TRINITY_DN6444_c0_g2_i3	(TA)11	34	22	TGAACATTTTGGACACGCCT	58.314	TCCCACTTCTCTTGCTCTTGTC	59.962	163
TRINITY_DN6444_c0_g2_i4	(TA)11	34	22	GACAAGAGCAAGAGAAGTGGGA	59.962	TTAGTGGGCTGTGGTGGATG	59.672	142
TRINITY_DN6418_c0_g1_i4	(CT)22(CA)8	1	60	GTGGTATGGCGATGGAGGAG	59.966	TTTTGCGGGCATTGTTGGAG	59.967	210
TRINITY_DN6489_c0_g1_i4	(CT)17	17	34	GCAAGAGCGTAAGAGTCACT	57.644	ACGCTCTTGCTGAGGAAGTT	59.605	196
TRINITY_DN6489_c0_g1_i5	(CT)17	17	34	TGAGCACAAGCCGAACAGAT	59.965	CTTGCTGTGCTCAAAGCTCG	60.11	108
TRINITY_DN6489_c0_g1_i2	(CT)17	17	34	TTTGGTGAAATTCCAGCGCG	60.04	CTGAGGAGCTCCGGAACATG	60.179	211
TRINITY_DN6402_c0_g1_i1	(CCA)5	234	15	GATGGCGAGGAAGTAGACGG	59.969	AACGACCGTCAACTTCCTCC	59.967	208
TRINITY_DN6443_c0_g2_i3	(TAT)6	18	18	TTGTCCCACGGATCTCATGC	60.108	ACGTTGAACGCAGTGGTGTA	60.179	200
TRINITY_DN6483_c4_g1_i1	(CA)10	1730	20	TTGCACACACACACACACAC	59.76	ATGGGTTCACTGCTCTCAGC	60.036	144
TRINITY_DN6466_c1_g1_i2	(TC)6	279	12	ACCCTTCTCTCTCTCTCTGCT	59.359	GCTTGAGAGTTGAGAGAGAAGCT	60.057	242
TRINITY_DN6437_c0_g1_i4	(GTT)5	671	15	ATGTGTGGCGAGGACAACAT	59.963	GGTCTCTTGCAACTTCCCGA	59.965	233
TRINITY_DN6437_c0_g1_i7	(TGT)7	243	21	TGACCATTCCACCAACACCA	59.447	TCACATGTCAGCCACTGCAT	59.963	293
TRINITY_DN6445_c0_g2_i1	(GGT)7	334	21	ACTCGAACCGGAGATGGAGA	60.034	ATTCGTCCACCACCGTCTTC	60.038	147
TRINITY_DN6406_c0_g2_i1	(CT)20	1	40	TTCCTGTTCTTCATGGCGCT	59.963	TTTCAAACCAGGACGCCCTT	60.106	192
TRINITY_DN6423_c1_g1_i2	(GT)9	131	18	CTCCGTGTCAGTGTCGGAAT	59.756	GACACACACACACACACACG	59.905	293
TRINITY_DN28999_c0_g1_i2	(CTT)10	1	30	AGCTTCTGACTGTAACCCGC	60.037	TCCAATAGCGATGGCCGTTT	60.107	151
TRINITY_DN28987_c0_g1_i1	(ACC)5	1409	15	ACTTCATCTGCAGTTCCGGG	60.036	AGTGCGAAAACAAGCAGCTG	59.97	201
TRINITY_DN39788_c0_g1_i1	(AT)6	40	12	ATCGCACCCAAACCTCGATT	60.035	CGACTTCCCTGCCTCGATTT	60.108	231
TRINITY_DN32456_c0_g1_i1	(ATTT)5	14	20	GCTTTGAATTGGGAGTCGCC	59.829	TGCTTACATCCTGGAGTTGGG	59.718	135
TRINITY_DN32406_c0_g1_i1	(AC)6(TC)6	572	24	ACTCTTCCGCCATCAATGCA	60.035	GCAGCGGCACTATACACCTA	59.612	289
TRINITY_DN32460_c0_g1_i1	(TA)6	895	12	GCCTGCTCTTGTACCTCCTG	60.108	TCATCCTCGTCAGGCAATGC	60.463	105
TRINITY_DN32415_c0_g1_i1	(AACC)5	65	20	ACCATGTCTCGTCATCGTCG	59.901	GACGGAGAGATGGCAGATCG	60.04	264
TRINITY_DN40150_c0_g1_i1	(TCT)5	97	15	ACAATTGCGCCTAATGCATT	57.034	TGACATGGGATTGCAATTGGC	59.792	132
TRINITY_DN49115_c0_g1_i1	(TTG)6	880	18	TGTGACGCACTGGCTACAAA	60.179	GGCCACAGTAGCCGACATAA	59.823	100
TRINITY_DN49181_c0_g1_i1	(TG)6	38	12	TCATCACTGCTGCATTGGGT	59.961	CTTTTGCGCTTTCACGACGA	60.043	138
TRINITY_DN59260_c0_g1_i1	(TAT)7	25	21	TCCTCGAGCTTGTCACAACC	59.966	TGGGGAAAACCAACATGGGT	59.734	193
TRINITY_DN59229_c0_g1_i1	(AG)7	61	14	GGAGATGTGGAGTCTGGTGG	59.461	GGGATGGAGGGTTGCAGAAA	59.96	215
TRINITY_DN4373_c0_g1_i4	(CT)8	192	16	CTCTGCCACTTTGCAACACC	59.969	CCTCCGGTTCCACTCAAACA	59.892	241
TRINITY_DN4373_c0_g1_i1	(CT)6	1762	12	GACAGCCCTGTTTCCGATGT	60.322	TCCCTTCATTCTTGGCCGTC	60.035	201
TRINITY_DN4373_c0_g1_i2	(CT)30	192	60	TGAGTGGTCCTACGTTCGGA	60.251	TTGGGCAACACCGACTATGT	59.601	130
TRINITY_DN4373_c0_g1_i3	(CT)6	2172	12	GAGAGTGGACCCCTTTGTGG	59.963	ACAAATCGTCCCTGCCACAT	59.962	296
TRINITY_DN4372_c0_g1_i1	(CCA)5	147	15	CGAAACCCACCGAGATTCCA	60.037	GGTTTCCGTCGGGAGAAGTT	59.966	105
TRINITY_DN4350_c1_g1_i2	(TCT)8	516	24	ACGCGCCCTAACAAGAAAGA	59.966	GCACTGCACATTTTCCACCT	59.324	284
TRINITY_DN4323_c0_g1_i1	(TA)6	593	12	GCAGCTTAAAGATGGCCACG	59.901	CTTGTCCGTGCTTGTGTGTG	59.972	197
TRINITY_DN4323_c0_g1_i2	(TA)6	593	12	AATCATCGTCGTCGTCCTCG	59.972	ATCAGATGGCAACCTGGGTG	60.034	123
TRINITY_DN4311_c1_g1_i1	(ATT)8aatattataaatattagtattagtattagtatta(TAT)6	971	76	GCTCCTTCTCACTCCAACCC	60.036	CCACTTGTGGCTGGTGAGAT	59.963	263
TRINITY_DN4311_c0_g1_i2	(TAA)6	201	18	TGAAAGTGGCCTTGGTGGAG	60.179	AAGTGCTTCGCCGGAGTTTA	59.966	178
TRINITY_DN4341_c0_g1_i1	(AG)31	2136	62	CAGGGGCACAGAATACTGCA	60.035	AGAAAGGGTGGCTGTTCTGG	59.889	104
TRINITY_DN4303_c0_g1_i1	(TTC)7	181	21	TTGAGATGCGAGCCTTCTCC	59.823	GCTGATGCATTGATGAAGCGT	59.935	194
TRINITY_DN4383_c0_g2_i1	(TC)26	1	52	AACCGAGGGCGAAATCCAAT	60.034	ATTCTGGAGGCACGCAAAGA	59.963	211
TRINITY_DN4348_c0_g1_i1	(GTT)5	1221	15	TCGCAATCAGTGTCGCGATA	59.9	CGAGGTTGTTACACACCTTGC	59.737	242
TRINITY_DN4348_c0_g1_i3	(GTT)5	1014	15	TCCGTCGCTACACACTCAAC	60.04	ATGGACAAGGCTTCAGTGCT	59.597	119
TRINITY_DN4300_c0_g1_i1	(CAA)8	2134	24	CATTTGCGTGGGTTGGAAGG	60.038	GCCCAGATTCCGTTCTCCAA	60.035	110
TRINITY_DN4300_c0_g2_i1	(TC)8	78	16	CACGACAGGATCCGACTCTG	59.9	GGTGAGGGTGATGACCATGG	60.107	170
TRINITY_DN4300_c0_g2_i1	(TCT)5ctttctctctatctcatcttcataccctagcttttcttctcatatatacatatgaaaaatggaagaccaccataacaaccatggtcatcaccct(CAC)5	243	124	CCATGGTCATCACCCTCACC	60.107	GGAGTTGGAGGAGGTGGTTG	59.963	291
TRINITY_DN4300_c0_g2_i2	(CT)8tcttcttcttcgctcttttgttaccgttaatcatggcagactacgaaa(ACC)5at(CAA)6	229	99	AAAACCACCACCACCACCAT	60.032	GGGCCATGGAGAGAAGAGTG	59.82	264
TRINITY_DN4300_c0_g3_i1	(CAT)5g(AAC)5	255	31	TATTCCCTTCCGGCAACCAC	60.035	TCCTCCACCTCCAATGCAAC	59.962	227
TRINITY_DN4300_c2_g2_i2	(CT)7	74	14	TCTCTCTCTCTACTCGCCGG	59.895	GAGAGCGTAACATGGGCTGT	60.108	151
TRINITY_DN4300_c2_g2_i2	(TTG)5	381	15	GTTGTTGTTGGTGGTGGTGG	59.825	GAAAGAGCAGCAACAGCAGT	59.05	104
TRINITY_DN4300_c2_g2_i1	(TTG)5	381	15	GCGTCTTGATTGCAAAGGCT	59.758	GGGCTACATCCCCTTTGCTT	60.033	126
TRINITY_DN4300_c1_g1_i6	(TTG)7ttagtgttgttgtatgaatgtgaagggagaatgaagaagaggattatgataatgac(GAT)5	2537	92	CAGTTGCCTCCGGTACCTTT	59.964	TTTCAGTTGTGTGGCTTGCG	59.9	264
TRINITY_DN4300_c2_g1_i1	(TGG)5tgttgttgg(TGT)5	1158	39	CACTGCCGTTGTCAGACTCT	59.967	CTGCTGAAGGTTTGGTTGGC	59.967	120
TRINITY_DN4300_c2_g1_i1	(TGA)7	1516	21	GGGTTAGCAGGGTTAGCGTT	60.036	ATGGATTCCCGTGAACCACC	60.034	182
TRINITY_DN4380_c0_g1_i1	(AAC)6ataaaacaactccaaacagaacctcaacaaatccaaactcagaacaagtaaa(AAG)8	526	94	CGTCGGACTTGTTTTCAGCG	60.111	TGGCTCGAGCTTTCACAACA	60.179	120
TRINITY_DN4389_c0_g1_i1	(CAC)5	337	15	CTCCCAAAACGGCCAACAAG	59.968	CAACCCACGGGAAAACCCTA	59.889	164
TRINITY_DN4389_c0_g1_i3	(CAC)5	337	15	TCCGGAACAAAACACCACCA	60.034	TGGAGTTGAGGCTGAGGACT	60.179	140
TRINITY_DN4371_c0_g1_i1	(AAATA)5	66	25	CAGCGTGATAGTTGCGCTTC	59.974	CGGTTGGTACTTGCTTGTGC	60.04	185
TRINITY_DN4388_c2_g1_i1	(TA)6	1884	12	GGTCTCGCACCTTCCATGAA	60.036	TCTGCAGCAGAAACACCTGT	59.819	273
TRINITY_DN4347_c0_g1_i1	(TGT)5	2260	15	CAACAAGCGGGTGAACTTGG	59.969	AACCATTCTCCAAGCCTCGG	60.035	170
TRINITY_DN4347_c0_g1_i1	(TC)15	2411	30	CCGAGGCTTGGAGAATGGTT	60.035	CATGATACCACACCCGCCTT	60.107	262
TRINITY_DN4304_c1_g2_i1	(AG)6	1008	12	GCCTGAACAAACCGGTTTCC	59.968	CGCCTTTTCTCGTTTCCACA	59.058	281
TRINITY_DN4304_c1_g2_i2	(AG)6	881	12	TCCTTGTTTGGATCAGGGCC	59.96	GGAAACCGGTTTGTTCAGGC	59.968	154
TRINITY_DN4382_c0_g2_i1	(TA)6	41	12	ACTACTTCCGTCTCCCCTCC	60.033	AGGAATTGTGAGAGGTGGCG	60.036	263
TRINITY_DN4339_c1_g6_i1	(GT)9	18	18	CAGGCGATCGCAATCTGAGA	60.249	CGACAGGATCTTTGTCCGGT	59.753	152
TRINITY_DN4340_c0_g4_i2	(TTG)7	1410	21	CTTCTCCCTGCGCTTGAAGA	60.037	TCCTTCGGCGATCAACAACA	59.966	193
TRINITY_DN4340_c0_g4_i1	(GTT)11	139	33	GGGAGAGAGAATGGTGTGGG	59.456	TACTAGTGGTGGTGCCTGGT	60.179	228
TRINITY_DN4340_c0_g5_i1	(TGT)7	722	21	AAAGTACTTCCTGGCGAGGC	60.036	AATAGTGGAACTGGCTGGCC	60.034	103
TRINITY_DN4340_c0_g5_i2	(TGT)7	1111	21	AGTGACACCCACCCAACAAG	60.107	CCGAGAGAGCTTTCACTGGG	60.108	147
TRINITY_DN4340_c0_g6_i1	(TGT)9	1166	27	TCCGATTCTGCTAACCTCGC	59.898	GTAGCTCCTTCAAGCCTGCA	60.036	116
TRINITY_DN4340_c3_g1_i1	(GAA)5	68	15	GGGAAGCTGCTGCAGAGTTA	60.036	AGTGTCTCTCCGCAGTCTCT	59.962	193
TRINITY_DN4340_c1_g2_i2	(AAC)8tagaagatgac(GAA)8	1	59	ACTTAGTTGGTGGGAGCACG	59.965	CATCAACCAGAGACTGCCGT	60.037	246
TRINITY_DN4340_c1_g1_i1	(TCT)5	176	15	ATGTCGCTGCACACTCTGAA	59.966	CTGGTGGGCGAAAGAGGATT	60.035	162
TRINITY_DN4340_c1_g1_i1	(ACA)7	358	21	AATCCTCTTTCGCCCACCAG	60.035	TGTTGTAGGGTTTTGGAGTCGT	59.829	106
TRINITY_DN12475_c0_g1_i1	(TCT)5	611	15	AGTCGCCTATGTGCTTCTCG	59.899	ATCGTAGGGCTGCATTCCAG	59.893	214
TRINITY_DN12412_c0_g1_i2	(GTT)5	356	15	TAGGTCCCTTGCCTGTGGTA	59.882	CAGGCAAGGGACCTAAGCAA	59.962	169
TRINITY_DN12412_c0_g2_i1	(GTT)8	391	24	TCACGTGCTCAGAGCTTGTT	59.895	ACCCAGACAAGAATAGGGTCG	59.168	141
TRINITY_DN12489_c2_g2_i3	(CAA)8	108	24	ACAGCAGCAGCAACAACAAC	60.179	GCAAACAACTAGAGGTGGAGGA	59.961	194
TRINITY_DN12485_c0_g1_i6	(TCA)6	4121	18	AAACGGCCGGATATGGTGTT	60.035	CCTCGCTTCAGGGAATGGTT	60.035	278
TRINITY_DN12485_c1_g2_i1	(TCA)8	7	24	ACCCTCCACCATCATCAAAAGA	59.351	TGGTGGAGGGTTTTTGAGATCT	59.284	213
TRINITY_DN12485_c1_g1_i1	(TCA)5	1660	15	GCAGGTCTTCCCATAGCCTG	60.179	ATTGGGGCTGGACTTATGGC	60.106	185
TRINITY_DN12426_c0_g1_i1	(CT)19	268	38	ACCGGATCAATCGACATGCA	59.822	CTCCCTGCTTTGGAATCGGT	60.035	207
TRINITY_DN12402_c0_g1_i6	(TA)7	1069	14	TATGGCTCGGAGGTCTCGTC	60.818	ACCATTTAACCTGCACCGGT	59.888	107
TRINITY_DN12410_c0_g1_i7	(TC)7	45	14	TATAGATGGTTGCGTCCGGC	59.967	CCACACTTCCAGCCTTGAGT	59.891	220
TRINITY_DN12455_c0_g1_i1	(CAC)7	1101	21	TTCCCACCTTGTTGCCAAGT	60.033	GCCTCATTCGGCGGATTTTC	59.971	200
TRINITY_DN12491_c0_g1_i1	(TGA)8	216	24	TACCAAGCACGCCTCACAAT	59.964	TCCCATGCTCATAAGGCTCA	58.49	128
TRINITY_DN12413_c0_g1_i1	(GA)6	3653	12	CCTCCACAACCGAAACAGGA	59.892	ACACCCGTTTTCTCAGAGGT	58.871	146
TRINITY_DN12438_c0_g2_i1	(TAT)5	187	15	TCTCCACCATCATCGTTACCC	59.239	GTGGTTGACGTTCATGATGCA	59.465	140
TRINITY_DN12431_c0_g1_i1	(CAC)5	483	15	TGCGAGTTTCTGGATGACGA	59.399	CCGCATCATGAAACCGAACG	60.248	149
TRINITY_DN28329_c0_g1_i1	(TCA)5	129	15	CTGTCGTCGTCCTCGTCATC	60.248	ACTAGCACGGCGGAGATTTC	60.179	138
TRINITY_DN28303_c0_g1_i1	(AGT)5	179	15	TTCCCAATCCCACGTACTGC	60.036	ACCAACACCAACACCACCAT	60.033	245
TRINITY_DN4627_c0_g1_i1	(GA)26	1341	52	TTATAGCATGTTCCCCCGGC	59.89	TGCAGACAAGGACGGTTCAA	59.821	285
TRINITY_DN4664_c0_g2_i1	(TGAT)7	1759	28	GGACAGCTGCAACACTGTTG	59.97	TGACACAATGTTGCAGCAGC	59.969	278
TRINITY_DN4602_c1_g2_i3	(ATT)5	1810	15	ACCTAGGAGAAAAGGGCCCT	59.879	AGAGTTAGGGCAAGGGAGTCT	59.92	141
TRINITY_DN4616_c0_g2_i10	(TTC)5agaac(ATG)5	1302	35	GCTGCTTTGCATCGACATGA	59.551	TGGTGCTAATCTTGCAGCCA	59.962	129
TRINITY_DN4616_c0_g2_i9	(TC)6	152	12	TTTCAAACTGTGGCCCCCTT	60.032	TGCGGTTGTAGCGGTGTTAT	60.037	123
TRINITY_DN4699_c1_g2_i1	(GAA)13	1263	39	CTCCACTGCCTCCTTCCTTG	60.036	ACCCTAGCAAATGCAGCCAT	60.033	214
TRINITY_DN4699_c1_g2_i2	(AGA)17	324	51	AGTCGTTAAGCCTCGTTCGG	60.109	CGACTTTGGGTGGAGTTGGA	59.892	194
TRINITY_DN4699_c1_g1_i4	(AAG)7	1	21	CAGGTGCAAAAGGTTCGGTG	59.969	ACTGCCGTCACACGATCATT	60.037	255
TRINITY_DN4699_c0_g1_i4	(GAT)6	476	18	AATCTTCTACCCCCGCTTGC	60.107	TTGTATCCTGCCCTGGCTTG	60.034	189
TRINITY_DN4699_c0_g1_i3	(TGG)5	1641	15	CGAAGGATGGACTCGAGCTC	59.97	TTGCTAGGCATGATGGGCAA	60.033	146
TRINITY_DN4639_c0_g1_i1	(TTG)5	1057	15	GGTGCGTTTAGTAACCCGGA	60.037	AAGCCATCCACGAAGCTGAA	59.963	274
TRINITY_DN4671_c1_g2_i1	(TTC)5taccccgtccacttcttcttcttcaacctcttccacttcttt(TTC)5	2451	72	CCTTGTGTCAACTCGCCTCT	59.966	GCTACCGAACTTTGGGACCA	59.964	225
TRINITY_DN4671_c1_g2_i3	(TTC)5taccccgtccacttcttcttcttcaacctcttccacttcttt(TTC)5taccccgtccacttcttcttcttcaacctcttccacttcttt(TTC)5ctcctcttcttcttcatcataatcatca(TCT)12	9	193	TCACACCCGTTTTAGCCCTC	59.964	TCGATCCTTTGTGCTTCGCT	60.037	295
TRINITY_DN4671_c1_g1_i1	(TTC)7	227	21	GCTGCTCTGAAATTCGGTGTC	59.871	GGAATTCCTATGGTGGTGGGA	59.15	141
TRINITY_DN4671_c0_g1_i5	(TCT)5	1289	15	TGCTGAGAGTCAATGCAGCA	59.964	AGCCAGCCCCAAAGCTTATT	59.958	186
TRINITY_DN4671_c0_g1_i5	(CT)11	4074	22	TGTCAGAGTTGGGGTGAACG	59.894	ACTGCAAGCCACTCTGAGTC	59.965	128
TRINITY_DN4671_c0_g1_i1	(CT)25	3807	50	GACTCAGAGTGGCTTGCAGT	59.965	CCACAGGAGAAGGAGGAGGA	59.958	165
TRINITY_DN4666_c0_g1_i5	(GA)8	979	16	GTGAGAGAGGGCAAGGTGAC	60.037	GCCCTCACTCTCGCTCTTTT	60.037	203
TRINITY_DN4649_c0_g1_i4	(CT)8	98	16	TAACACTGCCCCAAAACGGT	60.107	GAGACCGATACCGACGACAC	59.973	273
TRINITY_DN4649_c0_g1_i2	(TG)8	562	16	GCAGGCCCTACAAGAACTGT	59.963	TCATCCATGCAACTGACCCC	60.034	280
TRINITY_DN4621_c0_g2_i1	(TC)9	24	18	ATAGCAAGCGACAAAGGCCT	60.035	TAGGGAGGTGCCATTCCAGA	59.956	160
TRINITY_DN4621_c0_g2_i2	(TC)9	24	18	TTCCTTGATGCACGAAGGCT	59.963	TTGTGTTGCTCCTGCCCTAG	59.963	200
TRINITY_DN4697_c0_g1_i1	(GAT)5	56	15	GGGTACCGTAACGAGCCATT	59.824	GCCTTTGTTCTACGTCGTGC	59.837	270
TRINITY_DN4633_c0_g1_i1	(TAA)5	37	15	TTCCATCTCGCCGGATAACG	59.968	ATCTTCCCCTCTCTCCCCAC	60.031	129
TRINITY_DN4674_c0_g1_i1	(AG)21	2656	42	TTTCATGACCCCGTAACGCA	59.965	TGGTTGTAGCCTGGCATTCT	59.302	160
TRINITY_DN4626_c0_g1_i6	(AAG)5	4098	15	CATTGGAATAGCGTGCCACG	59.972	GTACACGGCAACAACACACC	59.972	100
TRINITY_DN7047_c1_g1_i5	(CCA)7	171	21	CACCACCACCACTCCTTCTC	59.965	GCTGAAACTGCGAGAGAGGT	60.038	140
TRINITY_DN7047_c2_g1_i1	(CCA)5	38	15	CACCACCAGTCAAGCGAAAG	59.412	TGGTGGTGGTGGAGGTTTTC	60.106	289
TRINITY_DN7023_c0_g1_i1	(TA)8	344	16	AGCCTGTAAGAATGCCACTGT	59.648	GGAAAGCAGGATTCAGGACCA	59.995	237
TRINITY_DN7006_c0_g1_i7	(TC)27	2590	54	AGAGCTTGCAACGGAGGTAC	60.037	ACTCCAGCTTGATGTTGCGA	59.965	266
TRINITY_DN7038_c0_g1_i9	(TCT)5	174	15	CCTGCAGGCAGAAGAGCTAA	59.749	TTGAGTTTGAAGGTGGCGGT	60.107	246
TRINITY_DN7094_c0_g1_i1	(TGT)6	768	18	GTCACACGAGGAAGATGGCA	60.037	AGAGGCAAACACAAACCCCA	60.033	163
TRINITY_DN7059_c0_g1_i1	(CCT)5	147	15	CAAGCCCAAGCACAATCCAC	60.038	TTTTCACGTCTCCGTCTGCA	59.897	151
TRINITY_DN7081_c0_g1_i3	(GTT)7	464	21	AGCCTCACGAAGACCAACTG	59.966	CAGGTCGCTTCCTCTGTTCA	59.682	108
TRINITY_DN7090_c0_g1_i1	(CT)19	1643	38	TGGACTTCGAACCGAATCCG	60.109	CGGTCGCAATATCAAAGGCA	58.986	100
TRINITY_DN7005_c0_g1_i5	(TC)6	190	12	TGTTTTCAATCTTGCGGCCG	60.04	GCCGTTAATCCTAGCAGCCT	59.893	121
TRINITY_DN7076_c0_g1_i6	(CAA)5	1757	15	TTGCACTAAGTGGGATCGGC	60.392	TTACCCGAAAGCAACGCTCT	59.966	100
TRINITY_DN7076_c1_g1_i1	(GTT)5	258	15	TGCCGGTATCTTTCAAGTGGT	59.65	ACCGGCAATGCATTCTAGGA	59.454	243
TRINITY_DN7093_c0_g1_i1	(GGC)5	939	15	GTCCAGAGACCAAAGCCTCC	60.036	CTCATCTCCGTCTTCTCGCC	59.97	287
TRINITY_DN7067_c0_g1_i3	(ATT)5	1991	15	AGTTCACCGTTCCTGAACCC	59.892	TCCCAAACTTCCTCACGACG	59.967	260
TRINITY_DN7035_c0_g1_i1	(AT)7ag(AT)9	1098	34	GAATCAACTGCCTGCTTGCC	60.109	GTGGTGGGGTAAGGTGTTGA	59.525	295
TRINITY_DN7035_c0_g1_i2	(AT)7ag(AT)9	1049	34	TTCGCATTGCCCAATTTGCA	59.966	TCGCTTTGCAGGAGTCAACT	59.893	137
TRINITY_DN4273_c0_g1_i1	(AAG)6	353	18	TGATTCTGGCGATCGCGTTA	59.898	AAAGGTTGACCACTGCTCCC	60.179	169
TRINITY_DN4232_c0_g2_i2	(AT)10	108	20	CCCATTCCCATTCCGTTGGA	60.034	ATCACCAGTTAGGCCTCCCT	59.955	151
TRINITY_DN4232_c0_g2_i2	(GTT)5	2542	15	CTGCACCTGGAAGGAGTCTG	60.037	GGCGCGTGTTCATCGATTAC	60.043	129
TRINITY_DN4225_c0_g4_i1	(GA)8	44	16	AGCAGACTTGTTTGCAGGGT	60.107	CCCCCATCGATTCACCACAA	60.035	151
TRINITY_DN4225_c0_g1_i1	(AAC)5	210	15	TCGAAGACACCGTTCCAGTG	59.968	GCTTCTCCTTCGCTCCTCTC	59.898	173
TRINITY_DN4225_c0_g2_i1	(TA)12	1	24	TGTACGTCCATGGGAGAGGT	59.959	TCTCACCCAGAGTCAGAGCA	59.887	266
TRINITY_DN4225_c0_g2_i2	(TA)12	1	24	GATAGATGGGCCGTGAAGGG	59.965	ACCTCTCCCATGGACGTACA	59.959	192
TRINITY_DN4268_c0_g1_i2	(GAA)6tgagaagagagtaagagtg(TAT)5	2153	52	TTGTCGAACCGGGTCTTGAG	59.967	CCACGTGTCTGGCCACTATT	60.036	212
TRINITY_DN4268_c0_g2_i1	(GAA)8ggtgaagaggag(GAA)7	693	57	CGGGAATTCTCCGAATCCGT	59.896	TCCTCACCGGCCTGAGATAA	60.033	275
TRINITY_DN4202_c1_g2_i1	(GAA)7	2539	21	CCCAGATTCACCACCAACCA	59.888	GCCGGGACTAGTGGTCATTC	60.179	201
TRINITY_DN4202_c1_g1_i6	(GAA)7	2421	21	TCTCAGACCCGCCAGAGTTA	59.961	ACGCACCAAACTCGGAAGAT	59.965	221
TRINITY_DN4202_c0_g1_i1	(CTT)7	236	21	AAGAAACGCGAGGGTGTCTT	59.894	TGGCAAAGTTCTTCCCACGT	60.107	228
TRINITY_DN4260_c0_g1_i2	(TGT)5	960	15	GAAAATCAGCGGCGAGTGTC	59.905	ATCGGGCAATTGGAGTGGTT	59.96	138
TRINITY_DN4260_c0_g1_i3	(TGT)5	294	15	TCTCCATGAGTGTTGTTGTT	54.807	ACCTTGAGTCTCAAACACCATGA	59.864	107
TRINITY_DN4260_c0_g2_i1	(TGA)5(TGT)6	754	33	ACCTTCGTGTGAAAGGCCAA	60.107	GCGCTAGCACCAAAAGATACG	60.005	114
TRINITY_DN4260_c2_g3_i1	(AAC)5	320	15	TAAGCTACAGTACGCGCCTC	59.62	TCCCAAAATTGACGCGTTCG	59.764	140
TRINITY_DN4260_c3_g1_i1	(TGT)5taccatgaattatgttgtta(TTG)5tcatgaggtatgttgtgag(GTT)5	120	84	TAGTCCAGCGTTGTTGCGAA	60.25	ACAACAACAACAACCTCACAACA	59.681	114
TRINITY_DN4260_c1_g2_i1	(CAA)5atatacttcacgt(CAA)5	94	43	ACGCTCACCACTCAAATCCA	59.604	CCGATTTGAGTGTCGCTTGG	59.556	164
TRINITY_DN4260_c1_g2_i2	(CAA)5atatacttcacgt(CAA)5	94	43	GAACCTCTAGTTCGCGCCTT	60.109	GCGAACTGTACGAGGTGGAT	59.827	145
TRINITY_DN4212_c0_g1_i5	(GA)20	2437	40	CGGCGTCACGGATATCTTCA	59.97	CAGAGGTAATCTAGGCGCGG	60.039	255
TRINITY_DN4277_c0_g1_i1	(TTG)5	479	15	AGAGAGTGAGATTGAGGGCA	57.756	ACCTCCACAAAATCAGCTCCA	59.575	103
TRINITY_DN4214_c0_g1_i1	(CCG)5	516	15	GGTCCTCCCCTCTGTCGTAT	60.106	TGCTTCCGCTGCTGACATAA	60.036	173
TRINITY_DN4279_c0_g1_i3	(ATC)5	1405	15	GATGTCCACTTTGAGCCCGA	60.036	AGGTCTTACCAGTCCGTCGA	59.963	132
TRINITY_DN4220_c0_g1_i1	(TCT)6	467	18	TGAGTTGTGGTGAGTGGGTG	59.82	TCTCCCCTCTCCCTCGATTG	60.106	143
TRINITY_DN4274_c0_g1_i1	(AGA)10	41	30	CGTCACTCGCACTCTTGAGA	59.761	GCAGGAGGCAAAGCTTGATC	59.545	126
TRINITY_DN4208_c0_g1_i1	(AG)7	2246	14	GGGGAGATCCTGTTACGCAG	59.895	CCAAAAATCAAGCGGCGGAA	60.039	251
TRINITY_DN4278_c0_g1_i1	(AG)9(GA)9	1413	36	CCTGGAACCTGCATTCCCAT	60.033	GTGCGTTGCCTCGTTTTTCT	59.971	226
TRINITY_DN4278_c0_g2_i1	(AG)11	1561	22	AGTTGCATCCTGAGTGGTGG	59.963	GGCCTCATTGGTGGAAGACA	59.962	121
TRINITY_DN4278_c0_g2_i2	(AG)11	1682	22	TTTGATGTTGGCTTGAGCGC	60.039	AGACCACTTTGAGTTGGCCC	60.179	100
TRINITY_DN4278_c0_g3_i5	(TTC)6tcatctcgccttcgtatctccttctctttccaaaacccctcttccgttctattcaactctagggttagggtttttc(CT)15	44	124	AACGGCTCCGCTAAGAAGAC	60.109	GACAGCCCTCACCAAATGGA	59.962	121
TRINITY_DN4278_c0_g3_i2	(TTC)6tcatctcgccttcgtatctccttctctttccaaaacccctcttccgttctattcaactctagggttagggtttttc(CT)15	44	124	TCCATTTGGTGAGGGCTGTC	59.962	TAGGTGCCATAGGACGGTGA	60.033	287
TRINITY_DN4278_c3_g1_i1	(TC)11	1	22	CGCTAAAGCAACGCGATTGA	59.905	TGCTTTAGCGCGCAATCATG	60.248	262
TRINITY_DN4278_c1_g1_i2	(CT)11	1	22	GCTTGTCAGCAACCTTTGGG	59.967	GTCTTCGCTGCCACTACCTT	60.037	223
TRINITY_DN4278_c2_g1_i1	(AG)9	1798	18	TTAACGACAGGGGTCATGGC	60.036	CCTCACACCTCTCCCGTTTC	60.037	161
TRINITY_DN4228_c0_g1_i8	(CT)24	1	48	GGGCCTTGTTGTTCTTGCTG	59.967	AGCACAGCCTTCTTCCATCC	60.035	152
TRINITY_DN4264_c0_g1_i1	(TG)7	1834	14	GTGGTGGAGGAGTTGTGAGG	59.965	TACCCCACAACACACGCTAC	59.966	237
TRINITY_DN4254_c0_g1_i1	(AG)6	1114	12	TGGCGCCACTGAGTAAACAT	59.964	TCGCTTTCTCTGGTGCCATT	59.963	123
TRINITY_DN4205_c1_g1_i1	(TG)7	191	14	CGGTGCTGTTGACTGTTGTG	59.972	TGTGCGTGTGTGTGTGTGTA	60.39	181
TRINITY_DN4205_c1_g1_i1	(AC)7	337	14	CACGTATTTGGTCCCCTCGT	59.752	CCAAATACGTGTGTGTGCGT	59.416	100
TRINITY_DN4215_c0_g4_i1	(GGA)5	2194	15	TGTCACGAAAGGGCTTCCTC	59.965	CCTCTCCCTCTGCTACCCTT	60.032	211
TRINITY_DN4258_c0_g1_i1	(AG)6	2638	12	GCGGTGAGAAAGTAAAGTGGC	59.803	TCACACGCTCCTCCTACTCT	59.671	113
TRINITY_DN4217_c0_g1_i2	(TTG)6	2915	18	TCTGGTTTGCCAAGTGGGTT	60.033	ACAAGGTGAGCAGCAATGGT	60.179	213
TRINITY_DN4230_c0_g1_i5	(GT)7	359	14	ATCGAGAAAGATGCAGCGGT	59.823	ACACACACACACACACCCAA	60.251	125
TRINITY_DN4230_c0_g1_i1	(GT)7	2403	14	CGAACAGCACGCTTTGAACA	59.973	AAGCTGCGAAGATGAGCACT	60.037	247
TRINITY_DN4230_c0_g1_i3	(GT)7	1109	14	ATATGCTCCACACGGCAACA	60.036	TGTTCAAAGCGTGCTGTTCG	59.973	101
TRINITY_DN4267_c0_g2_i1	(ATC)5	1243	15	TCTTATACTGGCGACGCGAC	59.971	CAGCCCACACCACACATACT	59.963	261
TRINITY_DN4247_c0_g1_i1	(GAA)7	1077	21	CCGGAAGCCTTGTCTGGATT	60.035	GGGCACGACATTGTTTTGCT	59.968	270
TRINITY_DN4223_c0_g1_i4	(TGA)5	322	15	TCCGAGGACGAAGGAGAAGA	59.673	GCTCTGCCTCTTCTTCAGCA	60.037	190
TRINITY_DN4242_c0_g1_i3	(AGA)14	1050	42	AACTGCAACATCTCCTGCCA	59.889	GGTGTGTGAGCGAATTGGTG	59.762	211
TRINITY_DN49227_c0_g1_i1	(TCT)5	656	15	AGTTCTACGCAAGAGCACCC	60.037	ACAGTTGAAACCTTCGGGCA	60.107	212
TRINITY_DN49247_c0_g1_i1	(TGA)5	990	15	GCACGGGATTTTACAGCGTC	59.904	ATTCCTCGGAGCACAGTGTG	60.037	269
TRINITY_DN49220_c0_g1_i1	(TCA)5	153	15	ACCGAAGTCCTCAACAACGT	59.537	GACTGAGTCCAATGTTGCATGA	58.923	113
TRINITY_DN48431_c0_g1_i1	(AAT)6	1049	18	GGTGTGGCCGATGTTCAAAC	60.04	ACTTGGGTTTCTTGCCACCA	60.033	140
TRINITY_DN21757_c0_g1_i1	(TC)7	568	14	AAGTGAACGCTGGATGCAGA	59.965	GAGGTGAAGTCACTGGAGGC	60.037	111
TRINITY_DN21750_c0_g1_i1	(AAG)6	400	18	AGTTTCTGTTCCTGATTTCGAGGA	59.96	GCTTCTTCTTCTTCTTCTTGCT	56.64	111
TRINITY_DN21787_c0_g1_i1	(CAA)6	124	18	AGCCTTGACTGCACTGGATC	60.036	TCAAAGCCTCGCGTACCAAT	60.037	210
TRINITY_DN29634_c0_g1_i1	(ATT)6	148	18	TTATTCGTGCGTCGTCGAGT	59.833	TAGTAAAGACACGGTCGGCG	59.831	281
TRINITY_DN29649_c0_g1_i1	(TCA)6	116	18	GCTACTTTCCTCACGCACCT	60.037	AGCGTGTTCGGGGAGTTTAG	60.038	267
TRINITY_DN39299_c0_g1_i1	(TGC)6	69	18	ATCTCCACTTTGCTGACCCG	60.036	CGACTACATCCTCGACCTGC	59.97	143
TRINITY_DN39264_c0_g1_i1	(CAT)5	39	15	TCCAAAGCTGCACCAACTGA	60.107	GCCACTGCACCCTTTAGGAT	60.034	233
TRINITY_DN39250_c0_g1_i1	(GA)17	194	34	TGGGAGAACTATTAGGGGTCCT	59.405	TCTCACTCAATTGTGTCGTCTCT	59.43	132
TRINITY_DN574_c3_g1_i1	(TC)33	1	66	GAATGCGGGCTCTCTCTCTC	59.968	GGAGAATGCCGGACAGTCAA	60.036	118
TRINITY_DN574_c3_g1_i1	(TTA)5	2643	15	GAAGCTTGCAGTTTCTGGCC	60.039	GATCCAGCTGCATTTGCTCG	59.971	113
TRINITY_DN584_c1_g1_i1	(TG)10	162	20	ACCAGCAACATTCCTTCCCA	59.518	GGTTCGTGGAGAAGACCCAC	60.321	133
TRINITY_DN512_c0_g1_i1	(GAG)11	1297	33	GGCCTAATGCTGGACTGGTT	60.034	AAGCGGCCTAGTCTTCCCTA	60.032	122
TRINITY_DN512_c0_g1_i1	(AAT)5	2382	15	CTTCTCCGACAACTCCACCC	60.037	TGAAGGTCAAAGCAAGCCCA	60.106	121
TRINITY_DN512_c0_g1_i2	(GGA)8	3069	24	GGAGGAGGTGGAGGAGGAAT	60.031	TCCTGCAACACCATCATCCC	60.034	123
TRINITY_DN512_c0_g2_i1	(CT)9	5696	18	CTCAACCCTCACAGGCTCAG	60.037	TGAGGGTAGTTCGGAGGGAG	60.033	211
TRINITY_DN580_c0_g1_i4	(AT)6	1237	12	GAGCTTTTCCGGCCTTTTGG	60.038	ACAGACCCAAAAGCACCCAA	60.033	228
TRINITY_DN534_c0_g1_i6	(AGAT)5	1112	20	ACCACCCATGCAAGCGAATA	60.035	GGTGTGTTGAGCGAATGAGC	59.833	240
TRINITY_DN551_c0_g1_i1	(CCA)5	1156	15	ATCCCCTTCACCTCCTCCTC	60.031	TGAGGGAGATGGTGGAGGAG	60.032	229
TRINITY_DN551_c1_g2_i1	(CCA)5	1436	15	CAAGTCACCACCTCCTCCAC	59.965	GGTGGTGGTGAAGGAGATGG	60.035	186
TRINITY_DN509_c0_g2_i1	(TC)6	1112	12	CGCCTGCGTAGTAGTCGAAT	59.971	CAACCGCGTTTACAAAGCCA	59.97	253
TRINITY_DN599_c1_g1_i1	(AGG)6agtgttgttgtgcggtggttcatggtggttgatgtggtggttcatttgagagagt(GAA)5aaagaaagagtgtgtgatgaaatgggaaagg(AGA)5	3075	134	TCGGCCATTGTAGGAGTTCG	59.825	AACACTCCTCCTCCTCCTCC	59.958	125
TRINITY_DN547_c2_g2_i1	(TTG)8	1446	24	TGAGGCTGCGGTTTTGTTTG	59.898	CCACCCACTCCACTTGACTC	59.965	218
TRINITY_DN547_c1_g1_i4	(GA)7	2297	14	AGCATAGGTTTCCGGTGCTC	60.108	CGACGGAGAGAACAGCGTAA	59.833	134
TRINITY_DN536_c2_g1_i1	(AG)6	978	12	TTGTCGTCTTCTTCGTCGCA	59.97	GGCACCGGAGAACAAGAAGA	59.965	178
TRINITY_DN563_c0_g5_i1	(AG)11	1115	22	GGTGGGTCATCGTTGATGGT	60.035	CCTTCGCCACCATAACCACT	60.035	220
TRINITY_DN555_c2_g1_i1	(TGG)5	272	15	GTGGTGGAGGAGGCTACAAC	60.036	TTGTAACCACCACCACCACC	60.107	106
TRINITY_DN555_c0_g1_i2	(ACC)5	105	15	CCTCATTGTCGGAAACCCCA	59.962	TTACGGTCATGGTGGTGGTG	59.964	251
TRINITY_DN555_c0_g2_i4	(ACC)5attatggta(ACC)6attatggta(ACC)6	611	69	GTTACCGTTGTTGGAAGCACC	60.002	TAATGGTGGTGGTGGTGGTG	59.889	118
TRINITY_DN568_c1_g1_i1	(CT)12	6	24	AACAGGGTGAGTCTGCACAC	60.179	TCGCTCAGCCATGAAGGTTT	59.963	252
TRINITY_DN568_c0_g2_i1	(TC)21	26	42	GATCGATTGACGCGCTGATG	59.84	TTTCTTCCGCGTCCCCTATG	59.823	216
TRINITY_DN568_c0_g2_i5	(TC)21	26	42	TGCTAACGGGCCTCAGAAAG	60.036	AAAGGTTTCGTCCCTAGCCG	60.037	121
TRINITY_DN528_c0_g1_i3	(TA)6	1064	12	TCGTGTGAGTCATTGACCCA	58.955	TCCTGTGTTGAGGCAAGTCC	59.891	126
TRINITY_DN537_c1_g1_i8	(CA)6	4	12	CCAAGCATCTGGTAGGCCAA	60.034	CCCCAGCTTCGAATCCTCTG	60.179	122
TRINITY_DN573_c0_g1_i17	(TC)22	259	44	GCGGAAACAGGGGAAAGAGA	59.964	ACCACCACACATCACCAAAGT	60.064	280
TRINITY_DN562_c1_g2_i1	(ACC)5	198	15	AGGGCTTTGCTTGGTTCCTT	60.106	TGGTGGTGGTGGTGAACATT	59.74	211
TRINITY_DN562_c0_g1_i1	(GTG)7	1466	21	ACATTGGTGGGCTCATCAGG	60.034	GTGGAGAAACCGGTACTGCA	59.966	130
TRINITY_DN531_c0_g1_i1	(TC)10ttttttttctctttatcaaaatttcaaactatttcactt(TC)7	975	73	TCCCACTGCGTGCAATTTTG	59.968	TTGCGAAGGTGAAGTTTGCG	59.971	249
TRINITY_DN501_c1_g1_i1	(CTT)6	3071	18	GTATAGCAAGGTCGGGCTGG	60.25	TCGTCGTTGTTCACAGACGT	59.901	115
TRINITY_DN501_c0_g1_i1	(TCT)11	130	33	ATTGGCGTGACTTCAGAGCA	59.965	AGCCACAAGTACACAGCCAG	60.25	161
TRINITY_DN501_c0_g2_i1	(CTT)9	480	27	TTGGTTTTGCTCTGCATGGC	59.966	GCCGACCATGCAGTTTGATC	59.901	124
TRINITY_DN559_c0_g2_i1	(CT)6	56	12	CGTCCACGGCCAAATTCTTG	60.11	GAGGAATCCCGAAGTTGCCA	60.035	105
TRINITY_DN507_c0_g1_i7	(AGAGA)5	2983	25	GGACACACACACCTTCCACA	60.107	GATTCTCCTGGGCACGTTGA	60.036	103
TRINITY_DN505_c0_g1_i5	(TGA)5	1207	15	AGTTGATCCTCCTCGTCCCA	59.959	GACGACTTCTGGGACGATCC	59.899	105
TRINITY_DN597_c0_g3_i1	(GA)6	3510	12	GATTGGCTCCTTCCTCCGAG	59.894	TCCCTCCTAACAACCACCCA	60.104	155
TRINITY_DN540_c0_g1_i1	(TCC)6	463	18	CCTCCTCCTCCAGATCCTCC	60.179	TTTGCAAGCCCTTTTGAGCT	58.878	295
TRINITY_DN520_c0_g4_i1	(AGA)6	7381	18	TCTGATGCATGACCCCAACC	60.034	GAGACCTTTGGCACGGAGAA	59.965	215
TRINITY_DN520_c0_g4_i1	(TC)9	7604	18	TGAAGGAAGCACGTGGTACC	59.966	CGTGCATTTTTCCAACCCCA	59.609	202
TRINITY_DN517_c0_g2_i3	(GTT)6	56	18	AGGCGTCGTTGTTGTTGTTG	59.902	GACGCCTACAGGGAACTCAC	60.109	247
TRINITY_DN578_c0_g1_i8	(CT)6	6083	12	GCAACTTCAACCACGTTCCC	59.97	GGTCCGGTCCAAAATGGGAT	60.034	160
TRINITY_DN530_c1_g3_i1	(AAT)5	630	15	ACCGACAGAACACCGAAGAC	59.968	ACTCATGCGGTGCACCATAA	60.036	263
TRINITY_DN554_c0_g1_i4	(CAC)5	1989	15	GTTGTTCTCTCGAGCCAGCT	60.038	GGAAACTGCTGTGTTGCTGG	59.969	193
TRINITY_DN500_c0_g1_i4	(TCC)10	101	30	ATCTCTTCGTCAACACGCGT	60.039	CCTCCGTCAAGTTTCGAGCT	60.038	296
TRINITY_DN500_c0_g1_i1	(TCC)10	101	30	GGCAGGGAACGTCTTAACCA	59.964	TCGTCAACCTTCCCAGCTTC	59.965	149
TRINITY_DN500_c0_g1_i2	(TCC)10	101	30	TCTTGGGAGTGGTCATGTGC	59.963	GGAGGACGCTCCAACAAGAA	59.965	130
TRINITY_DN550_c1_g1_i1	(AG)6	2239	12	AGTTGGTCGGTCATGGTGTC	59.965	GCTGCCTTCCCCTTCTTCTT	59.961	123
TRINITY_DN560_c0_g1_i3	(CAT)9	809	27	TCGTGGGCAAGCCTTTACTT	59.89	AGGAAGCCCTGAACAGATGC	60.035	191
TRINITY_DN558_c0_g1_i6	(AT)6	3561	12	GGATAAGCAGCCGAGCTCAT	59.965	TGGGTACTACGGACCCTCTG	60.034	299
TRINITY_DN516_c0_g1_i5	(AG)6	114	12	AAGGATTTGCCCCCAAGAGG	59.958	GACGGAAGGAAAGGGGAAGG	60.035	276
TRINITY_DN541_c0_g1_i5	(GT)6	705	12	ATCCGGGTCTTGCCAATGTT	59.96	ATAGAGCACACGCACACACA	59.967	189
TRINITY_DN590_c0_g2_i3	(TCA)9	261	27	AGGGAAACAGGTGCAGCTTT	60.106	ACTCGAAAAGCCGCAGAAGA	59.966	161
TRINITY_DN570_c0_g1_i1	(CG)6	421	12	GAGGGCGAGCGGAGAATC	59.972	CTAATGGCGCCGTCTCTCTC	60.318	110
TRINITY_DN570_c0_g1_i3	(CG)6	743	12	AGTACCTCAACGAGCGTGTG	60.039	TCAAACGCTCACACTCCCTC	59.966	105
TRINITY_DN571_c0_g2_i3	(AT)6	1573	12	GGACTTGGATGAGCAGAGCA	59.749	CTCTGATCCTTCAACGCCGT	60.109	215
TRINITY_DN571_c0_g2_i5	(AT)6	1437	12	AAGTGTGTTGGTCGACCCTC	59.894	TGGCACTTTATGGAACTGCCT	59.925	258
TRINITY_DN571_c0_g2_i4	(AT)6	1754	12	GAGGAAAATCGAAAACGGCGT	59.804	CACCAAACCCCACTTTGTTTCA	59.765	100
TRINITY_DN591_c0_g1_i2	(TTC)5	392	15	GGCCGAAACTGAAACCGAAG	59.763	CTACAACGCGAAACCGAAGC	60.179	164
TRINITY_DN591_c0_g2_i1	(TTC)5	390	15	GCTCTCACGACTGCCATCTT	60.108	GTCGATGCGAATGGAAAGCC	59.972	195
TRINITY_DN591_c0_g2_i1	(TAG)10	2872	30	CCTCCTTAGCCCGCTTTTGA	60.035	ACCAAGAGCTGCAAAGGGTT	60.106	203
TRINITY_DN591_c0_g2_i1	(AAG)5	3003	15	AACCCTTTGCAGCTCTTGGT	60.106	CCGCCTCCCTTGCAAAATTC	60.109	139
TRINITY_DN598_c0_g2_i1	(CTT)5	1760	15	GGTTGGTGTCTGAGGCATGA	59.963	TGGACTCACATTGTGGAGGC	59.963	139
TRINITY_DN598_c0_g2_i2	(CTT)5	2128	15	CTTCATCGCCCTGACCCAAT	60.107	GTGGGTCGAAGTGAGAAGCA	59.966	127
TRINITY_DN543_c1_g1_i1	(AAC)6	1220	18	GGGAAAGTTGTGGAGGCTGA	59.89	TTGTTCCCCTTTGACACCCC	60.106	275
TRINITY_DN543_c0_g1_i1	(AAC)5	1429	15	TTGATAGACTTGCTGGGCGG	60.108	AGCACATCCAATGTTTCAACGT	59.377	208
TRINITY_DN521_c0_g1_i1	(GAA)6	740	18	AGAGTGAGCGTTTGTGAGGG	59.966	GGCGTCCAACAGTTGTAGGA	59.966	164
TRINITY_DN37506_c0_g1_i1	(TA)11	1	22	CTGGGTTGGGTTCTGCGTAT	60.035	CTGCTGCATATCATCCGGCT	60.321	123
TRINITY_DN11324_c0_g1_i1	(AT)7	1507	14	TATTCTCCTGGAGCCCCCTT	59.653	TCCCTCCACATCAACTCCCT	59.881	242
TRINITY_DN11371_c0_g1_i1	(GGT)6	928	18	GAGGTTTCTGAAGGCGACGA	60.039	TGTCACCACCACAACAACCA	59.962	146
TRINITY_DN11313_c0_g1_i1	(CTC)5	779	15	ACAAACTCGGTGGTCGGATC	60.038	TGTGCCCAAAATTGAACCGC	60.25	162
TRINITY_DN11313_c0_g1_i2	(CTC)5	233	15	CAAGGCATGTGCAAGACGTC	60.11	GATCCGACCACCGAGTTTGT	60.038	223
TRINITY_DN11313_c0_g1_i3	(CTC)5	233	15	GCCAATTGGGTTTCCCGATG	59.824	TTAGCCCGTGCAGGTTTGAT	59.962	125
TRINITY_DN11378_c1_g1_i2	(TC)9	132	18	AACCTTAGGGCTTTGGTGCT	59.517	TCATGCTTGTCATCCCCACA	59.302	208
TRINITY_DN11378_c0_g2_i1	(TAT)5	750	15	CCATCCATCTCCACTCACTCC	59.584	TGGTTGTGGTAAACGGTGGT	59.745	278
TRINITY_DN11382_c0_g1_i4	(TTG)5	506	15	TCCAGTGATGGGACTCCGAT	60.032	TCAACACAATGCGGTACCGA	59.966	149
TRINITY_DN11332_c0_g1_i1	(GA)6	848	12	GACCCGTCAAGAAGCTGGAA	59.965	CCACCACAACAAACGACGAC	59.973	264
TRINITY_DN11346_c0_g1_i4	(CT)29	1	58	TTCGCCGTCATGTTCTGGAA	59.966	TGAGACGACTGTTCAAGGCC	59.966	145
TRINITY_DN11310_c0_g1_i1	(TTA)5	3	15	ACCTCCGATGTCCAACCTTT	58.935	AGCGCTGGTGATTGGATACT	59.167	143
TRINITY_DN11361_c3_g1_i1	(ACT)5	262	15	AGTCAATCCAAGGACGCTTT	57.431	TCAGGAAAACTAGTGCTTTGCT	58.179	148
TRINITY_DN11333_c2_g1_i2	(AAG)6	1321	18	CGGATTGCGTTATGTGGGGA	60.463	GTGGCAAATGTTGTGGTGCT	59.895	223
TRINITY_DN11394_c0_g1_i3	(TA)11	1	22	AGGTTTCGTAGGCAGGTGTT	59.237	CGGCAATACGCTTCACATGG	59.972	274
TRINITY_DN11387_c0_g1_i1	(TTC)7	199	21	CGCCACAACAGACCAGGTAT	60.036	AGGAGAAGAAGAGAGTTGAGGA	57.604	162
TRINITY_DN11387_c0_g1_i2	(TTC)7atcttctctatttcttcttccgattcttctctatttcttcttcttctctgttcttcttcttcg(CTT)6	199	102	ACTTCTTCTGCGCACCTTCT	59.605	AGCGAAGAAGGTGCGAAGAA	59.966	280
TRINITY_DN11377_c0_g1_i1	(AATT)5	25	20	CAATTCCACCGGCAAAGCAA	59.967	TTGGCATGGCAATGTTCAGC	60.037	299
TRINITY_DN11377_c0_g1_i1	(TCT)12	705	36	GCTGAACATTGCCATGCCAA	60.037	AGGCATCATTTGGTCGAGCA	60.035	112
TRINITY_DN11377_c2_g1_i1	(TCT)5	462	15	TTCGTTCCGAGGTGTCACTG	59.968	TTCCGAGCACACCGAATCAA	59.966	264
TRINITY_DN11364_c0_g1_i4	(GA)9	4634	18	GTGGGGCATTCCAAGGGTAA	59.96	ATTCATCACCGCCGGAGATC	59.966	212
TRINITY_DN11364_c0_g1_i5	(TGAT)5	2841	20	GTGTGCGTGTGTGAGAGAGA	59.969	TCTCTCGCGTTCTCACACAC	60.04	115
TRINITY_DN11304_c0_g1_i1	(CAT)7	3223	21	TCTTTGGCTCGAAGTTGCGA	60.25	ATCAATCTTGCCATTGCGCC	59.896	292
TRINITY_DN11327_c0_g1_i1	(TTC)6	13	18	TTCGGCAAATCAGAGGCAGT	59.963	GATCGGTGCGCTGTGATAGA	59.969	139
TRINITY_DN11352_c0_g1_i1	(CCA)8	499	24	CACCACCACCACCACAAGTA	59.818	TGGGTGTCAGAAATTCGCCA	59.89	187
TRINITY_DN37075_c0_g1_i1	(TTG)5	119	15	GACTTGGCCACGGTTGAGTA	59.966	GCCACCACCACCAAATCAAC	59.967	221
TRINITY_DN37075_c0_g1_i1	(TGG)5	305	15	GTTGATTTGGTGGTGGTGGC	59.967	CCATGCGTCCTTCTGTTGGA	60.322	210
TRINITY_DN37030_c0_g1_i1	(CT)7	553	14	GCTGTAGATGGTGCCCTCTC	59.894	CTATGGCCGGTGGTAGCAAA	60.107	163
TRINITY_DN37025_c0_g1_i1	(CTT)5	100	15	GGTCAAAGCGTGGAGTGAGA	59.966	GACCAGACACCGTGCAGTAA	59.967	187
TRINITY_DN37028_c0_g1_i1	(TG)6	421	12	GTGTGTGACTGATGCCTTGC	59.761	ACAACAAACGAAACCAAACAGA	57.493	139
TRINITY_DN4980_c0_g1_i2	(ATAA)5	1659	20	ACACTGGAAACACAGCACCA	60.035	TTGAGGTTGGGTTCGGGTAC	59.602	217
TRINITY_DN4984_c0_g1_i1	(TG)6	1664	12	GCATTACTTGGCGTTGGACC	59.83	TCCAACGATCGCACAGTCAA	59.967	134
TRINITY_DN4937_c0_g2_i1	(AAG)6	253	18	TTCTTGGTGCTGCAAGGACA	60.107	CCCGAACCCCCAATTACCAA	59.96	214
TRINITY_DN4985_c0_g1_i1	(TTG)11	979	33	GTTCAATGGCGCTTCGATCC	59.972	GAAGCGGTGAGGTGGATTCA	60.036	184
TRINITY_DN4922_c1_g1_i1	(GA)21	1634	42	ATTCTTCTTCCTCGGCCACG	60.108	AGTTGCACCATCGATGCTCA	60.036	185
TRINITY_DN4922_c1_g1_i3	(GA)21	897	42	ACCCGGTCCGTTTTCTACAC	59.966	GTGGCTTCTTCGGGAGTTCA	59.965	288
TRINITY_DN4922_c1_g1_i2	(GA)21	2336	42	TGAGCATCGATGGTGCAACT	60.036	TGGCTCAGGACAAATTGGGT	59.518	247
TRINITY_DN4922_c0_g1_i1	(ATT)9	2574	27	CGAAACTAGGGTGCGATGGA	59.825	TTACCCAACAGCAGGCAGAG	59.963	213
TRINITY_DN4922_c0_g1_i1	(GAA)5	2827	15	CTCTGCCTGCTGTTGGGTAA	59.963	CGCGAGTGCATGATTCTTTGT	59.871	119
TRINITY_DN4922_c0_g1_i1	(GA)8	2972	16	AGCACAAACAAGGCACAAGA	58.527	TGACAATGGTGCATGTGGGT	60.179	170
TRINITY_DN4928_c0_g1_i6	(AGA)19	717	57	CTCCGCATCCAGAACCACAT	60.108	TGTGTTCCGTAACGAGGGTG	59.968	129
TRINITY_DN4928_c0_g1_i7	(AGA)19	633	57	CACCCTCGTTACGGAACACA	59.968	TATGCACCACCACCATTCCC	60.034	160
TRINITY_DN4961_c0_g1_i4	(TA)6	3684	12	TCCCTCGACCATAAGACGGT	60.034	TGGCGATGGACAAACTTCGA	59.966	236
TRINITY_DN4923_c0_g1_i2	(AAC)5	817	15	GTGGTGGAAGAGGACCCATG	60.035	CGGTCTCACCCAACATTCCA	59.964	135
TRINITY_DN4976_c0_g1_i1	(TGA)6	1672	18	TGCTGGTGGTGATGATGATGA	59.439	ACCATCCACTGCTTCACTTGA	59.579	145
TRINITY_DN4979_c0_g1_i2	(TCT)5	30	15	TTGCTGTCCTTTGGGGTCAC	60.467	TCTGTGGCGTCTGTTGACAA	59.823	210
TRINITY_DN4947_c0_g1_i1	(AT)7	913	14	AGCCCAACCCAAACCTTTCA	60.032	AAGCAGGCTGTGGTGGATAC	60.035	131
TRINITY_DN4977_c0_g1_i1	(CT)8	113	16	CGGGCTGTGGTGTGAGTTTA	60.25	ACTGGGTGTGAAGCCTCATG	59.963	249
TRINITY_DN4958_c0_g4_i3	(GA)27	739	54	GAGCTCCATAATCACGGCCA	59.893	TTCCCAGATTTGCTCCGGTC	60.035	208
TRINITY_DN4958_c0_g1_i4	(GA)7	1889	14	TGAGAGTTGCAGCGACTGAG	60.039	CAACACGAACCCTCTCACGA	59.968	112
TRINITY_DN4958_c0_g1_i6	(GA)7	473	14	CAGACCAAACCCTTGCCTGA	60.179	GTGCAATGGGCTGAATGGTG	60.109	132
TRINITY_DN4958_c1_g1_i1	(GA)8gg(GA)8	222	34	TGCAAACCCCATCATCACGA	59.963	CATGGTGGTTCCGAATCCCA	60.035	110
TRINITY_DN4958_c1_g1_i3	(GA)8gg(GA)8	192	34	TGGGATTCGGAACCACCATG	60.035	TTCTCGCGAACCTACACACG	60.386	100
TRINITY_DN4958_c1_g1_i2	(GA)8gg(GA)8	212	34	AGTTGGGATTCGGAACCACC	59.962	CTCGCGAACCTACACACGAA	60.386	100
TRINITY_DN4920_c0_g1_i4	(GAA)5	220	15	TTCACCGGATCACCCTTTCG	60.037	TCCAAAAGCCACCCCTTGTT	60.032	292
TRINITY_DN4915_c0_g1_i1	(CT)26	83	52	CGCCTTTTCACAAGTTCCCG	60.04	AGAATCGCGCAGGTTGAAGA	60.037	102
TRINITY_DN4952_c0_g1_i1	(GAA)5	2023	15	TCCACCCAAAACCCCAACAA	59.957	CACTCTAACCAACCCCGCAT	60.035	129
TRINITY_DN4910_c0_g1_i2	(CT)17	80	34	CTTCTCCGTCTTCCTCGCTC	59.9	CCTGTCGATCTCTTCCGACG	59.972	223
TRINITY_DN4999_c0_g1_i1	(CT)7	67	14	TGCCAACGAAGCTTTCAACG	59.971	AATTCCCGTCGGAGGAAACC	60.036	200
TRINITY_DN4912_c0_g1_i1	(CT)7	311	14	AGGGGTGATTTGTTTCCGCA	60.179	CCCTCATCGATGCAGGACTC	59.967	124
TRINITY_DN4996_c1_g1_i3	(GA)10	79	20	AGAGAGAACTTGCTTGATGCCA	59.961	GCAGTGTGTCAGCGTGAGAT	60.669	277
TRINITY_DN4996_c0_g1_i7	(TC)21	8	42	TCCCAACGAGAATGGCGAAA	59.964	GAAGCGCTGAACCAAAAGCA	59.969	290
TRINITY_DN58769_c0_g1_i1	(TTTA)5	373	20	AGTGGGGCCGGCTATATTTT	59.149	AGCTACATTTATATTCTGATATATATTTGT	54.065	129
TRINITY_DN55301_c0_g1_i1	(ACA)8	209	24	TTGAAAGCGCCCTATCAGGA	59.091	CACTTAGTGGGACAAGGCTTTG	59.446	159
TRINITY_DN23500_c0_g1_i1	(TAT)6	14	18	AAAGCCCGCCTTTGTATGGA	59.961	GGTTGCAGTTGAAGGGCATG	60.038	155
TRINITY_DN18730_c0_g1_i2	(CTT)6	166	18	ATCACGACGCTGAAGGGTTT	59.965	GGAACAGCCGAAGAAGACCA	59.965	103
TRINITY_DN18786_c0_g1_i1	(TAT)5	437	15	AGCCACTGGAAAAGAGCGAA	59.891	TCCGGAGACCTGTCACTGAT	59.96	147
TRINITY_DN29300_c0_g1_i1	(TTTA)5	57	20	TAGGATCTCCACCATGGCCA	60.03	TGGGGGAAAATCTGTCACGG	59.962	155
TRINITY_DN29300_c0_g1_i1	(TG)6cgcgcc(TA)7	264	32	CTCACACCTTCCTCTGCCTG	60.037	TGGCCATGGTGGAGATCCTA	60.03	292
TRINITY_DN29310_c1_g1_i1	(CT)6	48	12	GGTGGTCGTGTTTTCAGGGA	60.179	TGTGAGTGCGTGAGACACTT	59.54	156
TRINITY_DN29336_c0_g1_i1	(CAC)5	163	15	TTAAGAGCACCACCACCACC	59.89	CGTCCTGAGTTTCGGTTGGA	59.967	216
TRINITY_DN60739_c0_g1_i1	(CAT)5	244	15	ACGTTTTTGAGGTTGCGAGC	59.971	GGGGTTCTAGGTGGAGTTGC	60.035	249
TRINITY_DN60718_c0_g1_i1	(TA)6	1930	12	ACAAGGAGGCACAAGCTCTC	59.964	CAAAGCGCACTTCCAAAGCT	59.969	150
TRINITY_DN60710_c0_g1_i1	(TCT)5	241	15	TTTTCCATGGCTTCTCGGCT	59.962	ACGGTCGTTGAAACTCTCCC	59.967	245
TRINITY_DN60722_c0_g1_i1	(AAC)5	56	15	ACTGGATGTGCAGATGGGTG	60.035	GAGCTCACCGGTTTTCTCCA	59.965	129
TRINITY_DN27660_c0_g1_i1	(AG)7	149	14	ACACCTTTCCCAGCACCAAA	60.033	TGGCTTCATCAGGGCATTTG	58.812	126
TRINITY_DN27695_c1_g1_i1	(AAC)5	146	15	ACAACCGAGCCTTATCCCAC	59.748	GGCTCGGTTGTTGTTGTTGT	59.546	118
TRINITY_DN53944_c0_g1_i1	(AAG)8	604	24	TGGAAGTGGTAACGAGGGAA	58.28	CCCATTGCATTTCCACCTCC	59.174	252
TRINITY_DN53969_c0_g1_i1	(ATC)6	69	18	TGTGTTCATCGCAGAAACACAC	59.968	TCCAACAGCTGAAGTCAGTGA	59.238	170
TRINITY_DN53977_c0_g1_i1	(TA)6	288	12	TGTAGTGGTATGGTGTCGGT	58.073	ACCGTCCTTATAGTGACCTCA	57.623	100
TRINITY_DN53910_c0_g1_i1	(CA)10	202	20	ACACACACACTAGCACACGT	59.825	TGGCCAAAAGTTGAGTGGGA	59.74	291
TRINITY_DN53958_c0_g1_i1	(AC)9aagcgcgcgagcgcgcgctaccacgcacacacacg(CA)7(AC)6	17	79	GCACTCACCGAAACACACAC	59.972	TGTGTTGTGTGTGTGTGTGC	59.76	285
TRINITY_DN43307_c0_g1_i1	(GT)10	405	20	GTGTGTGTGTGTGTGTGTGT	59.128	TCTTGTGAATATTTTCTGCGAGA	56.295	108
TRINITY_DN43340_c0_g1_i1	(GGT)6	238	18	TGCTCTTGCTTACGCTTCCA	59.965	ACGAAAGGATGGAGCCGTTT	59.964	221
TRINITY_DN43374_c0_g1_i1	(GA)21	1883	42	GTCACCGTTTTCCCTAGGCA	59.964	TCCTGCAAGGCTTGAGGATG	60.035	199
TRINITY_DN43323_c0_g1_i1	(CTT)5	1376	15	TTCCATCTTCGCACTGGTCC	60.036	TGCGGGTTTCTTCGCTTACT	59.966	163
TRINITY_DN43357_c0_g1_i1	(TA)11	24	22	GAGAAGACCTGCCCATCACC	60.107	TGTATTCCTCCATTCATCGCCT	59.294	149
TRINITY_DN13832_c0_g2_i1	(TTC)12	1	36	AGTGGTGGAAAAGCTCTGCA	59.817	GGCAATCACCCTACCCGATT	59.817	195
TRINITY_DN13801_c0_g1_i1	(TTG)6	468	18	GAGCCTTGCACTCTCCCATT	60.035	AAGCGTCTCAAAAGCATGGG	59.116	132
TRINITY_DN13899_c0_g1_i1	(AG)7	75	14	AAGCCGGGAAGGAAGTGATG	60.035	CCTGCCAGCTTAACAAGGGA	59.962	234
TRINITY_DN13815_c1_g3_i1	(TAT)5	199	15	AACCCAGTTCCCAGCATGTC	60.251	TTCTGCCACAAAACCTTGCG	59.898	134
TRINITY_DN13882_c0_g1_i2	(CAT)6	1151	18	CCCATGCTGTGTCATGTCCT	60.035	TTTGGGCTCGCCATAATGGT	60.034	212
TRINITY_DN13814_c0_g2_i1	(CT)9	272	18	TGTGCTTTTGGCTCTCTCTCT	59.304	ACCACCTCAAGAAAAACAAAAGCA	60.021	159
TRINITY_DN13884_c0_g1_i1	(TA)8	1647	16	GGTTGTTGAACGTGTCGTGG	59.973	CTACCGCCACATCCACCTTT	60.035	149
TRINITY_DN13884_c0_g2_i3	(CT)10	107	20	GTTAGATACGACACCCGCGT	59.901	CGCCACATCCACCTTTACCT	60.035	194
TRINITY_DN13884_c0_g2_i2	(CT)10	107	20	CCAGGACTAACATCAGGCGG	60.179	CGCAAACACGAAACACGACA	60.247	104
TRINITY_DN13884_c0_g2_i2	(TGT)7	315	21	CAGGCGGTTCACTGTTGTTG	59.971	CCGCCTGATGTTAGTCCTGG	60.179	268
TRINITY_DN34565_c0_g1_i1	(AT)7(AC)7	218	28	TGACTGGCGATTGTTTCTGTG	59.127	CAAAATGTGTGTCCCGCTGC	60.664	107
TRINITY_DN34506_c0_g1_i1	(AG)7	87	14	CCAGAGAGAGAGAGAGTACCCA	59.492	TTCCAAAACAAAGGCTGGTT	56.242	206
TRINITY_DN34511_c0_g1_i1	(TCT)8	21	24	GGGTGGGGAGAAATTGAGGG	60.033	TCCACACCTCAATTCAGCCA	59.23	227
TRINITY_DN55656_c0_g1_i1	(CT)12	7	24	CGCCTGCTCTCTCTCTCTCT	60.464	GCAGCACCGTAGAGCAAAAA	59.409	159
TRINITY_DN55609_c0_g1_i1	(AAC)7	11	21	CCGTCTTGTTGCTGTTGGTG	59.971	TCAACACCATTCCTCACCGG	59.964	160
TRINITY_DN30176_c0_g1_i1	(GGC)5ggagccttttctcctgctcctgctcctgctccttcccctgaaaataactg(TCC)5	395	80	TTACGTTAATTGTGCGCGGC	60.179	CGGGCTTTCTCTAATCGGCT	59.895	139
TRINITY_DN30144_c0_g1_i1	(ACA)5	104	15	AGTGCTGCTGATTACACGCT	60.037	GTTGTTGTTGTGGGCTGCAT	59.895	214
TRINITY_DN45055_c0_g1_i1	(TTG)5	89	15	AGGCGGAGTTTCAATGGGTT	59.888	CCACCTACTGAAACACCACCA	59.858	104
TRINITY_DN45018_c0_g1_i1	(GAA)5	224	15	ACATTGAGGCGAAGAGGACG	60.109	CGCCGTTCAGCTTCTTCTTC	59.56	102
TRINITY_DN45099_c0_g1_i1	(TTA)5	470	15	TGTCACTGTATGTGGGGCAG	59.675	GGATTAATGTTGAACCAGCGCA	59.837	102
TRINITY_DN13061_c0_g1_i1	(TTC)9	79	27	CCCGTGACATCCTCACCAAA	59.964	CAACGGCTTTAGCAGAAGGC	59.831	237
TRINITY_DN13066_c0_g1_i4	(CA)6	1198	12	TAACCGGGCATTCGTTGGAA	59.964	GAATCCATCGGCATTGTCGC	60.041	193
TRINITY_DN13088_c0_g1_i1	(TTG)5	2100	15	CCAGCGAGATCATGCTCCAT	59.965	AAGCTCGCGAAGTTGAGACA	59.968	214
TRINITY_DN13034_c0_g1_i1	(AC)7	56	14	ACTATAGCGGCCACACACAC	60.108	GGCCGCTATAGTGTTCTGCA	60.179	280
TRINITY_DN13045_c0_g1_i1	(ATG)7	842	21	AACAAACACACGGCTTCACG	59.902	ATGCCCGGAAACTGTTCGAT	60.035	109
TRINITY_DN13045_c0_g2_i1	(GAT)6ttagatgatgatattggtgata(ATG)6	856	58	ACAGCAACAGCAACAGCAAC	60.179	GCTCAGCGTCAGAAGCACTA	60.109	230
TRINITY_DN13072_c0_g1_i1	(CT)20cccattttctgtcttcctctctctttttccttcaaaccgt(AAC)6	173	98	CGTGTCACTTCACCCCTCTC	60.038	ATTGCAAGGTGGAGAAGGGG	59.96	141
TRINITY_DN13070_c0_g1_i1	(AAGA)6	857	24	GTGGCCTTCTCCATGAACGA	60.036	CGTCGAATACTACGCCGTGA	59.973	190
TRINITY_DN13082_c0_g1_i1	(CGG)5	1438	15	GATGAGCGGGGTCTTAGTGG	59.895	CCCGTACGTCGTACACAACA	60.041	134
TRINITY_DN13082_c0_g1_i2	(CGG)5	665	15	TCATTATTTGCTGCGCGACG	59.974	GCCGTTTTGCGAACCATCTT	60.04	266
TRINITY_DN13077_c0_g1_i1	(CT)8	135	16	CCCAAATCAGCGCGGAAAAA	60.039	GCACCATCGCACAAAAGTGT	59.969	180
TRINITY_DN13067_c0_g2_i1	(TC)8	349	16	ATGGTGGGGTTGTTGGGTTT	60.031	TCCCAGCCAAAGCACTCATT	59.887	169
TRINITY_DN13058_c0_g1_i1	(AG)6	362	12	CCTGTGGGCCTCGTTCTAAG	60.108	CCAATTGCCCAAACCCCAAA	59.524	166
TRINITY_DN13094_c0_g1_i1	(AG)25	1401	50	GCTTCTTCACTGTTGCTGCC	60.04	CTACCCGACGAGATTCTGGC	59.969	292
TRINITY_DN13051_c0_g1_i1	(TGA)5	143	15	TGGTGAGGGAAAAGTGTCCA	58.782	GACATGCACCTCCTTCACCA	59.963	127
TRINITY_DN19451_c0_g1_i1	(ATA)11	1	33	ATACGAACGACCGAGATCGC	60.041	AATGATTGTCTCGGTGCCGA	59.751	104
TRINITY_DN19471_c0_g1_i1	(CT)9	53	18	GCTAAGCCACACTCAAACCC	59.118	GAGAGAGAGAGCTCCGGTCA	60.107	191
TRINITY_DN19443_c0_g1_i1	(GT)7	286	14	AGCTTTGTTGCTTTCGCGAT	59.407	CCCACACACACACACACTCT	60.108	111
TRINITY_DN60698_c0_g1_i1	(GGA)6	1228	18	GGACGCTAAGAGACGTCTGG	59.901	TCAACATCTACGTCCACGCC	60.109	140
TRINITY_DN60603_c0_g1_i1	(TTC)8	330	24	AGCGTTCGTTAGAGTAGATGGT	58.985	GAGCTCCAACCGTGAAGAAGA	59.999	138
TRINITY_DN60694_c0_g1_i1	(CTT)5	188	15	TTGCACAACAGTTTCGCCAG	59.9	CCGTGAAACGACAGCAAAGG	60.041	241
TRINITY_DN3770_c0_g1_i1	(ATG)5	1525	15	TGGGGCCTTTAGCTTTCCAG	59.96	TATTGGCTTCGCGGAGTCAG	60.179	188
TRINITY_DN3770_c1_g2_i1	(TC)10	28	20	ATGGAGGTGGCCAATCACAG	60.034	TTCGCGACCATAAAGGCCTT	60.036	279
TRINITY_DN3770_c1_g2_i2	(TC)10	28	20	GGGTCCGGAACATCGATTCA	59.823	GACATACCGAGCCAGATGCA	59.895	246
TRINITY_DN3770_c1_g2_i2	(TTA)6	275	18	TGCATCTGGCTCGGTATGTC	59.895	CCCTGAATCGATGTTCCGGA	59.536	100
TRINITY_DN3761_c0_g1_i4	(CCA)5	522	15	GGGCGTTTGGATCTCTGTGA	60.036	TGAACATCCGAGTTGACCGG	60.038	214
TRINITY_DN3715_c0_g1_i2	(AG)8	2197	16	GGTTGCAGCTTCTCGTCTCT	60.038	GTTAGAGTCAGACGCGGAGG	59.901	115
TRINITY_DN3703_c0_g1_i1	(TTG)8	1676	24	AAACAGCCCCGGAAACAGAA	60.106	TCAACCAACCAACCCCAACA	59.959	265
TRINITY_DN3739_c0_g1_i4	(TC)22	1	44	GTGCCTGCGGTATCTTCTGA	59.824	CTGGCCTCTTCCGACAACTT	59.965	239
TRINITY_DN3739_c0_g1_i1	(TC)22	1	44	TTGTGGAGTTCGAGGTGGTG	59.894	AGCTGCATTCCTTTCTCGCT	60.036	112
TRINITY_DN3735_c0_g1_i1	(GA)14	1953	28	CATGTGTGGCCCTTCTGAGT	59.963	CCCGACTCAAAGAAACCCGA	59.966	112
TRINITY_DN3717_c1_g1_i1	(CCACAG)6	1094	36	GTAGCATGGGAAGCGATGGA	59.893	GCTGTGGCTGTGGTATAGCA	60.108	108
TRINITY_DN3792_c1_g1_i1	(GAG)6	608	18	TGCGCCACAAGAATAGCAGA	60.036	CAGCATTTGCCAGAGGAGGA	60.035	171
TRINITY_DN3792_c1_g1_i1	(TTC)8	1935	24	TCAAGCCTTTTCTGCACCCT	59.814	GGGGGAAGGGTTGAAGGAAG	59.96	165
TRINITY_DN3792_c0_g1_i1	(TCT)19	318	57	CACTCCACAACACAACCCCA	60.395	CGAGAAACGTTTCCGGGTTT	59.061	108
TRINITY_DN3792_c0_g2_i9	(TCA)5(TCT)6	747	33	CCAACTTCCCCTTGCGGTAT	60.034	ACGTTGTTCCTGCTGTCGAT	59.966	270
TRINITY_DN3746_c0_g1_i4	(AG)9	87	18	GGGAAGGCCGTAAAGTTGGA	59.963	TTCCGCAAACACGTTCGTTC	59.973	199
TRINITY_DN3746_c0_g1_i5	(AG)6	82	12	CGGTTGCGGTTCATACGAAG	59.631	CCTCTGTTGGAGTAAGCGGG	60.108	258
TRINITY_DN3746_c0_g3_i1	(AGA)5	3814	15	GAAGTGGGTGGTCAAAACGC	59.97	TTTCCAGCCTAGCAAGCTCC	60.035	101
TRINITY_DN3746_c1_g2_i1	(CT)22agggttttgtaacagtgattttcactactaag(CTT)6	66	94	AATGGCCTTCTCGCATGGAA	60.034	ACTGCCACTACGATTGGGTG	60.036	137
TRINITY_DN3746_c2_g1_i1	(CT)10	7	20	TCGAGGAGCTCCGAACTAGT	59.748	GCCATGATCCAGCCATAGGA	59.305	194
TRINITY_DN3767_c0_g2_i1	(TTC)7	117	21	TGCACCTCACCACTCCAATC	59.963	CGACACGATGAGCGAAGAGA	59.903	197
TRINITY_DN3799_c0_g1_i1	(CT)14	1	28	AGGTGGTGAAGCTCCTAGGA	59.586	ACTCCCCCATTGCTCCTTTT	59.214	126
TRINITY_DN3718_c0_g2_i1	(GCGT)6	563	24	GTTTTCCCAAAGCGCGAGAG	60.11	ATTCTCGCCGGGATTCTGTC	59.895	134
TRINITY_DN3723_c0_g2_i1	(CTT)5	940	15	CCGCAAACTCCACCAGTAGT	59.965	GGCCTTGCTGTGACTTCTCT	59.964	131
TRINITY_DN3723_c0_g2_i4	(CTT)5	679	15	TCAGTCCCTGCATGTGACAC	59.965	ACTACTGGTGGAGTTTGCGG	59.965	122
TRINITY_DN3716_c0_g1_i2	(ACA)6	632	18	TCACGACGCCAATAACCGAA	60.038	CGAAACCTCAGGCAACAACG	60.041	153
TRINITY_DN3773_c0_g1_i4	(CAT)5	122	15	CACACCTCCTTCATGGGCAT	60.034	CCAGAAAGATCGTCCCGCTT	60.108	147
TRINITY_DN3756_c0_g1_i5	(TTG)5	468	15	TGTTCGGCCATTGACACTCA	59.892	TATCTCACGGAGAATGCGCG	60.318	102
TRINITY_DN3756_c0_g2_i1	(TC)24	1	48	AATCCATACCACCAGCAGGC	60.107	CCTGTGACCAGCAACAGCTA	59.965	132
TRINITY_DN3756_c0_g2_i3	(TC)24	1	48	AATGGTAAATGTGGCCCGGT	59.96	ACGCACTTCATACCTGCTGG	60.392	233
TRINITY_DN3787_c0_g1_i2	(CGG)6	4444	18	TCCGACACACAAGTAGCACC	59.967	TGCGAGTTTGTTTGAGGGGT	60.107	138
TRINITY_DN3787_c0_g1_i2	(GA)20	4807	40	CGGAGGTGTGTAATCGCTGT	60.109	TTCATCTTCTTCCGCGTCCC	60.108	292
TRINITY_DN3778_c1_g1_i1	(TTC)6	472	18	ACCGCAGAGAAAGGGTGATG	60.036	CTCGCATGTTCCGATCCTCA	59.897	233
TRINITY_DN3778_c0_g1_i1	(AAG)6	1104	18	CCCCTCTGTAGGTTGGTAGC	59.169	CCCCCGTCTCACCTCTCTAA	60.033	235
TRINITY_DN3793_c0_g1_i1	(CAA)6	357	18	AACAACCACTTCATGTGCGC	59.969	CGGAGAAGGCGAAGGATGTT	60.108	112
TRINITY_DN52171_c0_g1_i1	(ATG)5	63	15	TGGGGTTATGTGCTTGTTGC	59.035	TCATTCGCTGTTTCTGCTGC	59.481	266
TRINITY_DN29494_c0_g1_i1	(CT)6	94	12	ACCTCACCTCCATCCCTCTC	60.032	GGTGGTGAGAGAGGAAGTGC	60.037	155
TRINITY_DN29403_c0_g1_i1	(AG)27	1	54	ACAGAGAATGAACCAGCGCT	59.677	CGGATCGAGTGAAAGGAGGG	59.897	208
TRINITY_DN29488_c0_g1_i1	(GTT)5	350	15	GAGTCAATTCCCTCACCGCA	60.036	ACCGGAGAATCACGAGAGGA	60.034	101
TRINITY_DN62080_c0_g1_i1	(AT)7	168	14	ACCGCCCTTGCTTCTTTTCA	60.467	TCACCACCACCACTTGCTTT	60.034	175
TRINITY_DN44081_c0_g1_i1	(TA)7	16	14	TGGAGTCGGTTAACGGTTGG	59.966	AGAATGCTTGGCGAAGACGA	60.037	234
TRINITY_DN44022_c0_g1_i1	(TAA)6	33	18	CTGAAGTGCACCTCGGCTAA	60.037	TGGCCAAAGTTTGCGGAAAG	59.896	140
TRINITY_DN44380_c0_g1_i1	(GAA)7	1915	21	TGCAACCGAGAATGCTGAGA	59.679	GCATCCGAAGACGATCCAGT	59.897	243
TRINITY_DN44312_c0_g1_i1	(GT)8	250	16	ACGGTCACCAACGTTCAGTT	60.108	GCGCACACATTCTCCTCTCA	60.39	109
TRINITY_DN52725_c0_g1_i1	(TA)11	1	22	TCTGCCATAGCCAAAATGGGA	59.713	TCCAAGTCATGTGCACCATCA	59.926	143
TRINITY_DN16632_c0_g1_i1	(CAA)5	83	15	AGCAGCAGCAACAACAACAG	59.898	GCTAACATTTGAGCGCCTGG	59.901	256
TRINITY_DN16687_c0_g1_i1	(CAA)6	438	18	TCAGTGGCGTTTGGACAAAC	59.264	CGCCACTGAAAATCTCTGCAG	59.87	118
TRINITY_DN16624_c1_g1_i1	(AGA)5	1412	15	ACTCTGCTTCCACTTTGCGA	59.893	TGACCTCATCGCCAACTTCC	60.036	209
TRINITY_DN16652_c0_g2_i1	(AT)7	22	14	ATGGAGGGGAAGGAAGGGTT	60.179	GGGAGGGGAGGACTTTGAGA	60.253	232
TRINITY_DN16600_c0_g1_i1	(AAAT)5	138	20	ATCTGTTGCGGTCTGATGCA	60.036	GTCCGCATCCACATTAGGCT	60.179	129
TRINITY_DN16690_c0_g1_i1	(TAA)6	51	18	TGCACCGTCTTAAGCGGAAT	60.037	CTACACCGTAGCCGCTACTG	59.971	196
TRINITY_DN16659_c0_g1_i1	(CTATCA)6	102	36	TGTTTTCTCGAGTTCAGCCA	57.387	TTGGTGTAGCAGTGGACTGG	59.604	174
TRINITY_DN16680_c0_g1_i2	(GTT)5attgttgttgttgtta(TTG)5	284	46	TTGGCCCACAGTTGTTGTTG	59.466	ATAAAACGTCCTCGCAGCCA	60.037	264
TRINITY_DN31396_c0_g1_i1	(GGT)5	12	15	TGGGGTGGGAAAAGATGGTG	59.886	CCACCACCACCACCGATAAT	59.745	185
TRINITY_DN31301_c0_g1_i1	(AC)6	437	12	GCTCAGACACATGTTGATGCA	59.192	ACGGGAAGAAATGCATCAACA	58.486	110
TRINITY_DN36412_c0_g1_i1	(AG)6	385	12	TCAACAACTCCGAGAAGCCC	59.965	GGTCTCTTGTCACCGCTTGA	59.966	245
TRINITY_DN36489_c0_g1_i1	(CA)6	1087	12	CCATGGCAGTATCACCAGCA	60.107	TAGCTGCCCTTCTGGACAGA	60.252	248
TRINITY_DN36453_c0_g1_i1	(AAC)5	108	15	TGGCGACGCAAAATACAGGA	60.321	GTCTCCCACATGCGAAGGAA	60.036	218
TRINITY_DN36462_c0_g1_i1	(GAA)5	373	15	CCCTGACGGGTCTCCTAGTA	59.45	TGGGGATTGCATTCTCTGGA	58.702	108
TRINITY_DN36483_c0_g1_i1	(AAC)6	156	18	ATGGTGGCCGACAAGAACAA	60.179	ATCACCAAGAGCAGGATGGC	60.107	273
TRINITY_DN9417_c1_g2_i1	(CT)22	192	44	TCACAACTCACACACACCCT	59.091	AGAGAGAGAGAGAGAGGAGAGAGA	60.079	100
TRINITY_DN9417_c1_g1_i1	(TC)11	1	22	CAGCTATGGTTTGCACTGCC	59.828	ACCATCAGGGCAGCTTGTAC	60.035	239
TRINITY_DN9417_c1_g1_i1	(ATG)6	2058	18	TCCTTCGAGCATTATCCGGC	59.966	TACCACAGCCTGCCAGATTG	60.035	261
TRINITY_DN9496_c0_g1_i1	(TC)6	79	12	TCCACAGCCACAGAACAGAA	59.163	ACCGCCACCTTATTTCTTCCT	59.366	195
TRINITY_DN9403_c0_g2_i1	(TG)24	1345	48	GTGGGATAAAGCCTGGGTGT	59.668	ACACACACACACACAGAGCA	60.036	208
TRINITY_DN9477_c0_g1_i2	(AT)6	21	12	CCAGCAGAACTCGAAGCAGA	60.038	GTGGTGGAGGTGATTCGGTT	59.964	151
TRINITY_DN9422_c0_g1_i2	(AGA)5	1939	15	TGCTCATTCCTTTGGCCTCA	59.595	ACAACTGATCATGCCACCGT	59.963	124
TRINITY_DN9432_c1_g1_i1	(TA)12	1	24	GGGAATATGTCTCTCGGCGG	60.038	AGGCATAGGTCCAGGAGTGT	59.957	197
TRINITY_DN9432_c1_g1_i2	(TA)12	1	24	AGGAGGAAGAGTTGAAGCAAGG	59.96	AATTTCTCTGACCGCCGAGA	59.104	100
TRINITY_DN9402_c0_g1_i1	(TCT)5	77	15	GACCAACTAGTGCCACGTCA	59.967	ATCTCAGCACCCTCAAAGCC	60.035	247
TRINITY_DN9448_c0_g2_i1	(AG)9	2759	18	CTCACGCTTCGCATCCATTG	59.973	GTTGTCACGGCTAAGGGGAA	59.964	171
TRINITY_DN9486_c0_g1_i2	(TGA)8	749	24	ATTGTACCTTGCCGGAGTGG	60.035	TAGCTGATTTGGGCACGGTT	59.962	172
TRINITY_DN9408_c0_g1_i1	(GGA)7	1382	21	TGCTCCAAATCCCTGACACC	59.962	AAGCTCGTATGGCGGTTTCA	60.037	127
TRINITY_DN9420_c0_g1_i1	(TGT)5	613	15	ATGATGACGACACGAGGACG	59.901	CTCTGTGTTCTTCCTCGCGT	60.039	106
TRINITY_DN35526_c0_g1_i1	(TGC)5	288	15	TGGTGTTGTTGAGGCTGTGT	60.035	CCCCTCATCTTCCCCACAAC	60.034	149
TRINITY_DN60016_c0_g1_i1	(TCT)5	204	15	ATCATTCATCCGAGGACCGC	59.966	AGAAGATACCTCCGTCGCCT	60.107	148
TRINITY_DN60069_c0_g1_i1	(GA)8	69	16	GAGAGAGGGGTGGACTAGGG	60.106	CCGATTGTTGTCCTGCCCTA	59.748	218
TRINITY_DN50482_c0_g1_i1	(TGG)5	124	15	TGCGCACTTCAGATGATGACA	60.338	GATCCACCACCACCACCATT	59.96	133
TRINITY_DN50433_c0_g1_i1	(GTT)5	227	15	CATTCGAATGCGTGTCACCG	60.247	TTCTTCACGTGCTCACCACA	59.823	139
TRINITY_DN50404_c0_g1_i1	(CAT)5	114	15	AACCGAGTCAACTCAGCCAC	60.25	GAAAACCACGTCGCTGAAGG	59.765	248
TRINITY_DN50451_c0_g1_i1	(GGAT)6	77	24	TTTGATGTCAGTACGGGGCG	60.391	TGTCCCTCCCATCCATCCAT	60.029	270
TRINITY_DN22287_c0_g1_i1	(AGC)5	450	15	AGCAGCAGCAGCACTAGTTT	60.251	ATTCTTTGTGAATGCAGAACT	53.987	100
TRINITY_DN22287_c0_g1_i2	(AGC)5	450	15	CAGCAGCAGCACTAGTTTGC	60.11	CTACGCTCATGGCCTCTCTG	59.968	263
TRINITY_DN22216_c0_g1_i1	(TTC)6	13	18	CAAGTATGGTGGCAGAGGCA	60.035	CACGGCCTTGACATTCTCCT	60.036	132
TRINITY_DN22237_c0_g1_i1	(AC)6	206	12	ACTAGAGACACGGCTAGGGT	59.375	TGTGTGTGTGTGTGTCCCTT	59.673	158
TRINITY_DN22232_c0_g1_i1	(GT)6	110	12	TGCGGTAGATCGGAGAAGGA	60.107	ACACACACACACAGCAAGGA	60.036	261
TRINITY_DN22232_c0_g2_i1	(GT)6	110	12	CGCGCGAAAATCAATCTGCA	60.521	TCTCCCTGATGCCCCCATTA	60.029	227
TRINITY_DN22271_c0_g1_i2	(GAT)6	630	18	CAGGCAGTGCTTCAAGAGGA	59.964	ATGCACCAGCTACCATGCTT	60.034	139
TRINITY_DN11514_c0_g2_i1	(CT)8	261	16	TGGTTCCTTACACCCCAACA	58.776	TGGGTGGTTGAAATGGAGGG	59.886	122
TRINITY_DN11571_c0_g1_i1	(ATA)5	192	15	GGCGCCACAAAAGAATGGAG	60.109	TGATGCTGCTACTTGGACCG	60.108	242
TRINITY_DN11571_c0_g1_i1	(TGC)5	1260	15	CAGCTGTGCTTGCAAACACT	59.898	ACCATTACTACCACCACCGC	59.749	137
TRINITY_DN11539_c0_g1_i1	(CT)6ttcttctccaaccttctttgcgtagaatcatacactgctcccctacttgtcaa(CT)6	81	77	ACCCACCCACCAACATCTTC	59.888	AAAGAGAGAGAGAGGGGGCA	59.585	254
TRINITY_DN11539_c0_g1_i2	(CT)6ttcttctccaaccttctttgcgtagaatcatacactgctcccctacttgtcaa(CT)6	81	77	ACCACAGTGTCCAGTTTGCA	60.035	AAGCATGTGGTCTTGGTGGT	59.814	143
TRINITY_DN11528_c0_g1_i1	(TC)9	17	18	TTACGGAAGGTGCGGTTTGA	59.894	ATCCAAGTCCATTCGGCGTT	60.035	204
TRINITY_DN11564_c0_g5_i1	(AC)7	318	14	TGCAACCCTCTCAGCAAACT	59.817	TGGCGCAGAAGAGTCAACAT	59.965	255
TRINITY_DN11564_c0_g2_i1	(GAG)5	654	15	CATGCTTCCCGTTAATGGCG	59.971	CCAGCTGAGCAACCACTGTA	59.965	115
TRINITY_DN11595_c0_g2_i1	(TGA)6	965	18	TCACAGATGATGTTGCCGCT	60.036	GCAATTTGCAGGCATCCGTT	60.39	262
TRINITY_DN11548_c0_g1_i1	(AAC)5	72	15	CTCTCCCTCCTCTCCGACTC	60.179	TTTGGTTGGGGAATGTGGGT	59.734	132
TRINITY_DN11548_c0_g2_i1	(CTC)5(CTA)5	723	30	ACCGTGTCCTGATTCCGTTC	60.038	TTCGGAGGGAGTGCCAAATC	60.035	126
TRINITY_DN11548_c0_g2_i1	(ATG)6	2673	18	GGGCTGCGTTTGTTTGTGAT	59.968	TCCTCTCTGCTATGGCTGGA	59.737	205
TRINITY_DN11544_c0_g1_i1	(TTC)5	144	15	TCGCACTCTCGCTGCTTTTA	60.039	TGGTGCGATGACATTGGTGA	59.964	164
TRINITY_DN11592_c0_g1_i1	(CT)22	1	44	TCATTCTCTCCCTCTCCGCA	60.033	TCATGCCAGTGGGTTCTGTC	59.963	260
TRINITY_DN11573_c0_g1_i1	(CAT)6	624	18	TGGGCTAGGATGTTTGCTGT	59.302	TCAGCATTACAGCACCTGCA	59.963	248
TRINITY_DN11583_c0_g1_i1	(AG)10attcttttaacaaaaggtttggttctgttgtgatgagaggaagagaaagaagagtgttatttc(AG)10	143	103	ACTTTTTCCATGTCGTTGTTGGT	59.554	TCCTCTCATCACAACAGAACCA	59.028	151
TRINITY_DN11540_c0_g2_i1	(GGT)5	823	15	TTCTGGGGAACACTCTTCGC	59.965	CTTGATCACCACCACCACCA	59.89	113
TRINITY_DN11525_c0_g1_i1	(TC)6	138	12	CTCCACAGTCCACACCATGT	59.602	TCACGGACACAATGGCAGAA	59.892	293
TRINITY_DN11534_c0_g1_i6	(AGC)5	250	15	AAGTGTGTCATGCTGCTGGT	60.179	TACCGTTGTTGGCATACCCC	60.035	292
TRINITY_DN11534_c0_g1_i8	(AGC)5	250	15	ATTCCTACACCAGCAGCAGC	60.394	ATCATGGCCAAGTCTCGTCC	59.821	206
TRINITY_DN11594_c0_g1_i1	(TC)7	1	14	CGCAGAGCCGAATTTCACAG	59.904	CTCCGATTCCAGACGTACCG	59.971	291
TRINITY_DN11510_c0_g1_i2	(ATG)8	89	24	CAATGTTGGCTTTGGGGAGC	60.037	AGAGCAGAGGGATCAGGGTT	59.956	129
TRINITY_DN11501_c0_g2_i1	(GCC)5	293	15	GCTCTGTTCTTCGGGTTCCA	59.965	ACCAAGGTAAGAGCACCACG	59.965	189
TRINITY_DN48263_c0_g1_i1	(AAC)6aaacctctgacggaagcgcagtcgttgttggcgtccg(ACC)7	26	76	ACCACCATCACCAACTGCAA	60.106	TGGTGATGGTGGTGATGGTG	59.962	227
TRINITY_DN40846_c0_g1_i1	(CA)6	44	12	CCAACACACCTGCACCAAAG	59.897	CAATGTGTGTGTGTGGCAGG	59.969	226
TRINITY_DN56034_c0_g1_i1	(TTA)5	181	15	AAATCGCGCGTGTTCACATT	59.763	ACGCGCGATTTATGTTCACG	59.976	111
TRINITY_DN56092_c0_g1_i1	(TGT)11	429	33	CCAGATGGGTCAGTGTTGTTG	59.118	CCCTCTTAGGCATACTCTGAACT	59.036	127
TRINITY_DN56011_c0_g1_i1	(GAG)6gatacggcggaggtagtgtttgcggtagttgtagtagtagtggtggtcgcagtggct(GCG)5	136	90	TCACTGTGTACACGTCCACG	59.97	CCGACGTCATGTCCACTTCA	60.039	222
TRINITY_DN51056_c0_g1_i1	(CA)6	401	12	GCAACCAATAAACCTTCAAA	52.507	CTTTTGTGTGTGTGTGCGCA	60.456	100
TRINITY_DN51025_c0_g1_i1	(CCG)6	251	18	GTTGTTGTCGTTGGACTCGC	60.042	ACCACCACCGCAATCATCAT	60.034	240
TRINITY_DN51063_c0_g1_i1	(TA)7	920	14	AAAACCGATGTGCCATGTGC	60.038	TTGCGCCTGATTTCTTGTGC	60.039	151
TRINITY_DN66636_c0_g1_i1	(TGA)5	160	15	GCACGCCAGACAGTTATTCG	59.63	GCTCAAACCACTGTCACCCT	60.179	102
TRINITY_DN25748_c0_g1_i1	(GAA)5	635	15	AGAGGGGATGAAGCAAACGG	60.035	GCGGCCGTTTCTTCTTCTTC	59.834	202
TRINITY_DN144_c0_g2_i8	(ATT)5	214	15	CGACGTGATTAGCTAGCGGT	59.971	TATGGAGGAGGCTGAACGGA	60.033	289
TRINITY_DN138_c0_g1_i4	(GA)27	2951	54	CCCTTGCTCAAACAACATCCC	59.727	TGGATTTGGCAACCAGTTGG	58.953	281
TRINITY_DN138_c0_g1_i2	(GAA)6	2913	18	GCAGTGGCTTCAAACCCATC	59.755	TTCACTCTTCACCTCCACGC	59.966	247
TRINITY_DN138_c0_g3_i1	(CT)9	182	18	TCTTTGAGTTCGCCAGCCAT	59.963	TTCTGCAAGCTGCTTCCTGT	60.179	222
TRINITY_DN138_c1_g1_i4	(TC)11tga(CTT)6	1	43	GGTGACAGTTGCCTCGGTTA	59.966	GCAAATGCCTGAAATGCCGA	60.109	162
TRINITY_DN138_c1_g1_i4	(TC)11	168	22	TGGTTGCCGACGGTTTAAGA	59.894	CGACAAACTCCAGCACAAGC	60.041	139
TRINITY_DN145_c0_g1_i3	(TA)6	316	12	GTGCAGAAGCTTGTCTTGGC	60.04	CATATGCAGCAGGCTCCTCA	59.892	285
TRINITY_DN187_c0_g1_i4	(TC)7	668	14	TTCGTTGCCGTCACCTTCAT	60.25	TTGCGTGGAGTTGAAGTGGT	60.107	290
TRINITY_DN187_c0_g1_i3	(TC)7	668	14	TGCAACTCTCACTTCTGCGT	59.895	TCCGATTTCGCGCGAAAATC	59.974	223
TRINITY_DN143_c0_g1_i6	(TC)6aaataccaaacacaaagcaagcatttttctctaac(CAT)5	43	62	GACCCACGACTTTCCTCGTT	59.967	TGGTGAAGAAACGGCTCGAA	59.895	259
TRINITY_DN143_c4_g1_i1	(AATA)5	113	20	CGCAAGTGCCCTTAGAAAAACA	59.966	AGGCAAGAATTGAAAGCGAT	56.006	243
TRINITY_DN193_c0_g2_i11	(TTC)7	604	21	AGCTTCAAGTGTGTCCCTCG	59.966	CATCCGCATACTCAGGGCAT	59.964	181
TRINITY_DN127_c0_g1_i1	(TTC)5	138	15	AAAATGGGCTCCGTCGATGT	60.035	GCTACCTCTTCCTGACGCAA	59.753	251
TRINITY_DN146_c3_g1_i1	(CT)15	1	30	CTCTCTCGCTCCTTCGTTCC	59.9	TTTCCGGAGATTCGCAACGA	60.038	189
TRINITY_DN146_c1_g1_i1	(CT)8cactcactcactca(CT)8cactcactcactca(CT)7	9	74	CTACAACTCGCCTTCCCTGG	60.108	CTCTTGGCCGGAGAAGACAG	60.108	101
TRINITY_DN146_c1_g1_i2	(CT)8cactcactcactca(CT)8cactcactcactca(CT)7	9	74	CTGTCTTCTCCGGCCAAGAG	60.108	ACCCACCATCACCTAGAGCT	59.957	289
TRINITY_DN146_c2_g1_i2	(AATG)5	316	20	CCATGCACTTGCTTCCTGC	59.785	ACATGTCTTCTTATTCATTCATTCA	55.068	123
TRINITY_DN146_c0_g1_i4	(TAA)6	1779	18	GGGTTCAAGCCCCGAATGAA	60.611	ACAATCATCACCGAGTGCGA	59.754	101
TRINITY_DN108_c2_g2_i1	(TAT)5	419	15	TGTGACCTGCCGCTAGTTTT	59.892	CGCCCCAGACCTAATTGATCA	59.859	162
TRINITY_DN124_c0_g1_i5	(AC)14	720	28	GGAGCATGGAACGAGTCACT	59.752	GTGGACCAGACACCCTTCAC	60.25	144
TRINITY_DN124_c0_g1_i6	(AC)14	2	28	ACACACACACACACTCACGA	59.755	AGGTCGGAGGGAGACTTCTC	60.034	184
TRINITY_DN198_c0_g1_i1	(ATG)7	947	21	AACACGGACACCAGAGACAC	59.896	AGAGATGAAGTGGTTGCGCA	59.965	183
TRINITY_DN198_c0_g1_i2	(ATG)7	870	21	GTCTCACCACTTGGCTGTGA	59.893	TTGTCACATCAGTGGAGGCC	59.963	243
TRINITY_DN126_c0_g1_i4	(AG)8	125	16	CTGGTCACACTGCCGGTTAT	60.036	TCCACGTTCGTTGGTATGCA	59.966	178
TRINITY_DN126_c0_g1_i1	(AG)8	125	16	AGTATGGTGACTTGGCCACG	60.036	GCACCGGCAATGCAACATAT	59.897	209
TRINITY_DN126_c0_g1_i2	(AG)8	125	16	ACGCTATGCACCGATCTGTT	59.824	CGGGGTTCCCATTCTCTCTC	59.534	296
TRINITY_DN106_c0_g2_i1	(CTC)7	1264	21	AACCTCCCGAGCAACTTCAG	59.965	TTGGCGAGGGTTACACTTCC	59.964	146
TRINITY_DN154_c1_g1_i1	(TC)15	45	30	TGCATTCACCAACGTACGGA	59.966	TTGGGCTAGACGAGATGGGA	60.033	164
TRINITY_DN154_c1_g1_i1	(AAC)10	406	30	TGGCTTCACCAGTTTCACCA	59.743	TTGAGGTGGTTGCTGAGAGG	59.602	158
TRINITY_DN154_c2_g1_i1	(AAC)7	337	21	ACATCTCCAAGACCACAACCA	59.226	TGGTCTTGGAGATGTTGTTGT	57.424	143
TRINITY_DN154_c0_g1_i4	(AG)9	266	18	GACGGTGGTGTACGGAAGTT	59.967	TACTAAACGCACCGGCAACT	59.966	100
TRINITY_DN120_c0_g1_i4	(GA)6	32	12	GTCAGCATCGGGTGGAAAGA	60.036	CACCAACTCCCTGCTGAGAG	60.037	278
TRINITY_DN191_c0_g5_i1	(TC)8	249	16	GAGGCCTAAGGGGAAACACC	60.034	CATGCAGTGCAGGGAAAACC	60.038	174
TRINITY_DN191_c0_g2_i2	(TC)6	85	12	CGAAGTCGATGCTGACGGTA	59.902	CTTCTCGCCGAGATTGGTCA	59.827	187
TRINITY_DN161_c0_g1_i5	(AAC)9	1759	27	TGTCGGAATGCGGTTCAAGA	59.966	CGCCATTTTGAGTTTGCCCA	59.967	123
TRINITY_DN161_c0_g1_i7	(GA)6aac(GA)6	187	27	GTGACGGTTCCGAGAGAAGG	60.109	CGGCATGTGTTGTTCCGAAG	60.11	102
TRINITY_DN161_c0_g1_i7	(CCT)5	810	15	TGGTGGCGAAAGATCTGCAT	60.035	GGAACATTACCCTGCTGCCT	60.034	208
TRINITY_DN161_c0_g1_i7	(ACA)6	3191	18	CGCTTGGTAGGTCGGTTGAT	60.108	GATTTTGCGGACCATCGAGC	59.972	200
TRINITY_DN161_c0_g1_i9	(AAC)8	403	24	TTCACGACACAACCGACGAT	59.969	CTGGACATGGTGCTGGAACT	59.963	256
TRINITY_DN161_c0_g1_i13	(GA)6aac(GA)6	187	27	ACATGGCGTCATCAGAGGTT	59.385	TCTCCTTCTCTCGGAACCGT	59.962	187
TRINITY_DN161_c0_g1_i10	(ACA)6	3237	18	GCTCGATGGTCCGCAAAATC	59.972	CGCCATCGGTAGCTGAATGA	60.249	108
TRINITY_DN182_c0_g1_i1	(GAA)5	237	15	CACCTGTAAACCGCCCAAGA	60.251	ACCGAGCTTTGGTACCATGT	59.309	233
TRINITY_DN182_c0_g2_i3	(AAT)5	2681	15	ACAGCCAGATAGGACCCCAT	60.03	CAGGGCCTGAGTTGGAGAAG	60.036	220
TRINITY_DN104_c0_g1_i2	(TC)18	128	36	CGCACTCTTTTTGCCTGCTT	59.969	AGTGAGATCGACGGTGAGGA	60.035	187
TRINITY_DN133_c0_g1_i5	(CT)6	201	12	AACAGCGGTTCATTGGGACA	60.179	ACCAAGATACCGCGCATGAA	60.108	191
TRINITY_DN133_c0_g1_i5	(AGC)5	3034	15	CAGCAACCAGAACAGCAACC	59.969	ATCAGCAGCTCCCTGTCAAC	60.036	256
TRINITY_DN183_c0_g3_i1	(ACA)6	1064	18	GTCATCACCACCGGTACCAG	60.108	CCACAGACCCCAAGCTATGA	59.088	125
TRINITY_DN118_c0_g1_i8	(TC)22	156	44	CAAGGATAGGACCAGTGGCC	59.819	GTTGAGGCCTTGAGCTGGAT	60.035	258
TRINITY_DN122_c0_g1_i1	(GA)6	628	12	TCTGGTTTAGCCGCACATGT	59.964	ACCTCCATGTCCCTCCTCTC	60.032	158
TRINITY_DN18036_c0_g1_i1	(TTG)8	338	24	ACCGTGTTTGCATTAGACCA	57.736	TGCACAACAACATGCTTGGA	58.89	211
TRINITY_DN18051_c0_g1_i1	(CAT)8	256	24	ACAAGTTGCCACCACCATCA	60.106	AGGTGAAGGTGAAGAAGGAGA	58.022	146
TRINITY_DN18034_c0_g1_i1	(ACC)6	1588	18	GGGTTGTCCATCATCAGCCA	60.034	GAGCGTTATTATGCCCCCGA	59.966	186
TRINITY_DN18034_c0_g1_i1	(TGG)5	2273	15	GCTCATGCACGTTGATCCAC	59.902	CACCATAGCAGCTCCTACCG	59.967	217
TRINITY_DN18022_c0_g1_i1	(GTG)5	1339	15	GTGGTGGTGTGGAGAAGGAA	59.528	GTGTTTTCATGCCAACCCCC	59.965	245
TRINITY_DN18076_c0_g1_i5	(TA)8	572	16	GGACTTGAGGTCTGTGGGTG	59.965	AGCTCGTTTCTCATCCACCA	59.023	100
TRINITY_DN18076_c0_g2_i1	(CA)14	247	28	ACACACACACACACACACCT	59.964	CAGCACGTTCCAGCTTAGGA	60.037	140
TRINITY_DN18076_c0_g3_i1	(GA)20	2346	40	CACTGATATGTGCTTGGCGC	59.971	CCCCCATTGATGTCGTTGGT	60.323	271
TRINITY_DN24046_c0_g2_i1	(GA)21	94	42	TCACGGAGCATGAGAGAGAGA	60.065	TCTCTCTCTCTCGAACGGACA	59.724	199
TRINITY_DN24080_c0_g1_i1	(TTC)8	191	24	TCCCCAATAATTTGCTGCCA	57.756	AGGTGGCCCTGCAAGATAAC	60.034	118
TRINITY_DN24044_c0_g1_i1	(TC)17	15	34	GCTCAAAGGCCTATTAGGGGG	60.203	TCCACACCTAAAGGCAAAGCA	60.134	109
TRINITY_DN54816_c0_g1_i1	(TCA)5	1270	15	CAAACGCACTTGGCTTTGGA	59.898	CGAGTGCAAGCTGCCAATTT	60.039	120
TRINITY_DN54856_c0_g1_i1	(AG)8	83	16	CTCACCACCATAGGCACGTT	60.036	GCACCACACCACCAACATTC	59.968	296
TRINITY_DN54882_c0_g1_i1	(CA)7	88	14	TGCACTCTTCGCAGATGGTT	59.965	AAAGCATGCTCATCTGGGCT	60.033	111
TRINITY_DN54803_c0_g1_i1	(TAT)6	1272	18	AGGCCAGACAGAGAAATCACA	59.019	AAAGCTGCAGAGGAATGGGG	60.324	264
TRINITY_DN54828_c0_g1_i1	(AC)7	1167	14	TCCTTCCTCAACTTTGCCCC	59.888	AGGTGGCATCTGTCTGTGTG	59.964	240
TRINITY_DN54829_c0_g1_i1	(TTC)5	224	15	TGGGGCAGTTTCATTGCATG	59.391	AAACTGCCCCACCTTTCTCC	60.179	227
TRINITY_DN58989_c0_g1_i1	(AC)6	44	12	GGGAACTGGTGCTTGTATTGAG	59.25	GCACCAGTTCCCATGATGGT	60.324	180
TRINITY_DN20506_c0_g1_i1	(AT)8	151	16	AGGTCTGGTCCCTAAACCCA	59.805	CCCTGGCACCCTTTTGTTGA	60.759	287
TRINITY_DN20506_c0_g1_i1	(TC)11	678	22	CGTGCTTTACCAGATGGGCT	60.393	TTGATGCCTGGCCATGAGAG	60.107	180
TRINITY_DN20506_c0_g2_i1	(TA)8	379	16	GCCGCCAACACTTATTGACC	59.83	AGGCGAATTCGTGTGAGAGG	60.109	282
TRINITY_DN48382_c0_g1_i1	(GA)6	1240	12	CTACCGTATCGACCGGTTGG	59.97	ACCGCCGAAAGTTCCAGATT	59.964	146
TRINITY_DN48303_c0_g1_i1	(GA)7	1154	14	CCCAGAGAGTAGGAGGTCCG	60.467	CACTGTGGTGTCCCTCACTC	59.966	153
TRINITY_DN23963_c1_g1_i1	(TGA)5	158	15	GCTCCTGCGGCATAAACTCT	60.463	TGGATGGTCGGAGAATTCTGTG	60.093	110
TRINITY_DN23963_c2_g1_i1	(GAT)5	154	15	TGGCTGTTACTCCAAGTTGCA	60.134	TCATCATCGTCGTCGTCACC	59.902	142
TRINITY_DN23960_c0_g1_i1	(CT)6	331	12	GGGGGTAACATGGTAACTTGGA	59.691	GCATCCGCTTTAGCCAAATTC	58.536	118
TRINITY_DN53071_c0_g1_i1	(GA)9	212	18	CCATGGTCGTTCGCCCTTAG	60.81	CGAACGCTTACGAACGCAAA	60.112	100
TRINITY_DN32112_c0_g1_i1	(CTA)5	101	15	TCACCTGTGTGCATGTGGAT	59.599	AGCAGCAGCATACGTCATACA	59.863	173
TRINITY_DN32158_c0_g1_i1	(AC)7	408	14	TGTCCTATACATTGTTTGGTAGGCA	60.046	GTGTGTGTGTGGTGTGTGTG	59.832	101
TRINITY_DN32123_c0_g1_i1	(CA)6	1	12	CCTCCACTCACTCACTCACC	59.394	AAAACCATTTGCCTCCCCCT	59.807	132
TRINITY_DN32124_c0_g1_i1	(TC)6	201	12	ACATCAAGCATGACCCGGAA	59.672	CCTGTGTGCTACTGTCGTCA	59.686	141
TRINITY_DN56766_c0_g1_i1	(TC)10	10	20	GGTACCGTCCCTTCTTCAGC	60.108	TCGCAGAAGAATCCGCACTT	60.037	114
TRINITY_DN56765_c0_g1_i1	(GAA)5	119	15	AACTGCTGTTTCGTTTGCGT	59.55	CTTGCAATGGCTTCGCTGAT	59.545	297
TRINITY_DN56797_c0_g1_i1	(CAA)5	221	15	GTGCAAACAATACGGCACCA	59.688	GCTACTGGGCACTGGATTGT	60.035	104
TRINITY_DN61464_c0_g1_i1	(TGG)5	846	15	CCTTTGGTTAGCGGGAAGGT	59.962	CGCTCTTCTCTTCGAACGGA	59.832	277
TRINITY_DN61498_c0_g1_i1	(GA)6	349	12	TGGGTGTTAAATAGGTGGTGGA	59.013	CCCATATTCCAAGTTGCGTGC	60.202	150
TRINITY_DN61451_c0_g1_i1	(CAC)5	201	15	GGCACGTCTGTTGAGAATGC	59.833	TGGACGCTGGAAAGTAGTGG	59.68	195
TRINITY_DN44419_c0_g1_i1	(GA)9	1	18	ACCGGCCAAAGTACAAGGAG	59.964	CGCCTGGTGGTTTGGACTAT	60.035	114
TRINITY_DN44401_c0_g1_i1	(AG)6	459	12	ACGTGCCCTGTGATTGTAGT	59.315	GCACTGAACTAAAAGAACTAACTGC	58.863	112
TRINITY_DN44445_c0_g1_i1	(AC)6	76	12	GAATCTGCCATGACACACGC	59.902	CACCACGATCTTCACCCCAA	59.964	103
TRINITY_DN2625_c0_g1_i4	(TCA)10	2110	30	GGGATGTCAAGGGACCACAG	60.035	CATGGCAGCATTCATGGCAA	59.823	222
TRINITY_DN2625_c0_g1_i9	(CA)8	315	16	GCGCAGTTCACGTTTGGATT	60.04	GAGAGGAATCACCGGCAGAG	59.896	135
TRINITY_DN2625_c0_g2_i1	(GAT)6	349	18	ACCCGACCCGATTTGTGAAA	59.891	CCGATTTGGCGCGAAATGAT	59.971	114
TRINITY_DN2659_c0_g1_i1	(TAG)7	586	21	ACGCTTCCTCGTGTTCGAAT	60.039	TGCCATGGACGAAGACGAAA	59.966	106
TRINITY_DN2659_c0_g1_i1	(AG)6	1583	12	TCGAGGAAGCCTTGCAAGAG	60.037	ATCATCTTCCCCGCCGATTC	59.965	158
TRINITY_DN2676_c0_g1_i1	(TTC)5	590	15	TGTTGTCCCTCCAACCACTG	59.817	GGATCTTGCCTCCTCTCTGC	59.893	293
TRINITY_DN2646_c0_g1_i1	(TC)16	48	32	AGCGGAGAAGGAGTATGGGT	60.032	TTCGCGTGAACTTCCGTACA	59.969	122
TRINITY_DN2618_c0_g4_i3	(TC)6	196	12	AATTTCGGCGTCGCTAGACT	59.827	AGCTGACCCCGGATATGAGT	60.105	298
TRINITY_DN2618_c0_g4_i4	(TC)6	196	12	ACTCATATCCGGGGTCAGCT	60.105	TGGGTCTCCATCCAACAACG	59.964	117
TRINITY_DN2618_c0_g2_i1	(AAT)5	246	15	TGGGCCAGGAGGAATGGATA	60.029	AGTGTGTGTCCGTGCTTCAT	59.893	269
TRINITY_DN2695_c0_g1_i5	(GT)6	2094	12	GGAAGACGGTTTGGGAGGAG	60.036	CTCCGAACTCGCAGCCATAT	59.967	180
TRINITY_DN2652_c1_g1_i1	(ATC)6	1653	18	TGCTGAAGATGCAAGGAAACA	58.415	ACCACCTTCAGTTGTTATGGCA	60.159	253
TRINITY_DN2652_c0_g2_i1	(GGA)8	973	24	CTTTGGCGAGCATCAGCATC	59.971	CCTCCCAAAGGCGTTCATCT	60.035	280
TRINITY_DN2652_c0_g2_i1	(CAG)5catcattgccagcaacagcagcaa(CAT)6	2414	57	CTTGCTGCTCTTCCTCCACA	59.964	TGCTGTTGCTGGCAATGATG	59.755	113
TRINITY_DN2636_c2_g2_i1	(ATT)6	980	18	TCGGCTGCGTAAGGGATTAC	59.896	GTCAATGGCGAGAACTCCGA	60.109	214
TRINITY_DN2636_c0_g1_i6	(ATT)11	1785	33	TGTCCAAGTACTGACACGGC	59.967	CGTCCCGTAGCATAACCTCC	59.968	285
TRINITY_DN2636_c0_g1_i6	(TA)6	2697	12	GTGGCGTCTAGTTAAGGGCT	59.464	GGTCAGTAGTCGGCAATCCA	59.465	195
TRINITY_DN2654_c0_g4_i2	(TGA)7	1080	21	CCGAGTCGTCGCATAACAGA	59.902	GCTGCCTTGCTCTCTGTACA	60.037	235
TRINITY_DN2654_c0_g4_i2	(CT)7	2273	14	TACTCTTGACCCACCACGGA	60.179	TTCACTCAACACAGTCGCAA	57.983	108
TRINITY_DN2654_c0_g4_i1	(TGA)7	1080	21	TCGGAAGCGTCAAATCGAGT	59.757	TCTGTTATGCGACGACTCGG	59.902	264
TRINITY_DN2685_c0_g1_i1	(GAA)5	1004	15	TACGAAGTGACGCTTGGCTT	59.967	TCTTCTTCTTCCCACACCGC	59.965	238
TRINITY_DN2612_c0_g2_i3	(AAC)5	305	15	TCGCGAAACAATGCAATGCA	60.04	GAGGTTCGCGATGTTGTTGT	59.134	188
TRINITY_DN2612_c0_g2_i2	(AAC)5	228	15	TCCCATCGCTAATCATGCCA	59.236	TGCATTGCATTGTTTCGCGA	60.04	115
TRINITY_DN2633_c0_g1_i5	(AT)8	24	16	ATACGCGGTGAGATTTCGCT	59.898	GGAACAACGGTCCTGCACTA	59.966	141
TRINITY_DN2633_c0_g1_i7	(AT)8	24	16	TAGTGCAGGACCGTTGTTCC	59.966	TCCGCCACGAAACAGTGTTA	59.896	160
TRINITY_DN2633_c0_g1_i1	(AT)8	24	16	AGAGGACCACCCGAGTAACA	59.886	ACGTGTACACCCGAAGCATT	59.966	252
TRINITY_DN2606_c0_g1_i1	(AGA)7	192	21	TTTTCAGGACCACGTACGTG	58.144	GACAGTTGCAGCCAGTGTTG	59.97	174
TRINITY_DN2609_c0_g3_i2	(AG)15	2721	30	CGGAAGCGCCTGAGATAGTT	59.897	CGGTGGTCGGAAACACGATA	60.109	161
TRINITY_DN2609_c2_g1_i1	(TC)8actcctcattctctttctctctcttcttgcacctcgaag(CTT)6	26	73	TCAGGATCAGTCAGCGGGTA	60.034	ATTTCTCTGCCCCCTCCTCT	59.955	251
TRINITY_DN2600_c0_g1_i4	(TC)6	1100	12	TACACTTCACCCTCACACGC	59.967	GCATGTGAGGGGACAGAACA	59.963	105
TRINITY_DN2630_c0_g1_i1	(GCA)5	259	15	GGCTTCCCACAGAACCCAAA	60.469	GCTGCTGCATTTGACCGAAT	59.828	197
TRINITY_DN2630_c0_g1_i2	(GCA)5	259	15	GGAGCCACACACTGAGTTCA	59.893	ATTGTGGCCGCAATTGCAAT	60.036	172
TRINITY_DN2674_c0_g1_i4	(TTG)5	1431	15	CACAGCACTGTTTTCGTCGG	60.042	ATCTCAGGCACCGCGTTTAA	60.037	295
TRINITY_DN2647_c0_g1_i6	(CGA)5	2874	15	GAAGTTGTTGGCGGAGAGGA	59.965	ATCGGAGGGAAAAGGATCGC	59.893	121
TRINITY_DN2613_c0_g1_i5	(ATG)11	2683	33	GATAATCGCGTTGGCAGCAG	60.042	GGCCGGTCCTACATCAACAA	60.036	139
TRINITY_DN2613_c0_g1_i2	(ATG)5	946	15	GGTGATGGAAGCCAAGTGGA	59.962	CGTGCTCCTTGTCCTGACTT	59.966	124
TRINITY_DN2665_c0_g1_i10	(TGGTAA)7	717	42	CACATGGGTGGGTCCATTGA	59.961	AGTGGGAAAAGCACCAACCA	60.033	106
TRINITY_DN2698_c0_g1_i1	(GAT)5	203	15	ACGCACCAGTTCCTGAATGT	59.891	AGGGGTTGACAGCCGAATTT	59.888	284
TRINITY_DN2698_c0_g1_i1	(GAT)5	941	15	TCTGGTGACGGGCAGAAAAA	59.818	TCAAATCAACAGGCCTCCCC	59.96	115
TRINITY_DN63740_c0_g1_i1	(TTC)5	294	15	AGGAACTCGGGGGTTGAAAA	59.152	CGCCAACCAAGGAAAATCCG	60.109	114
TRINITY_DN63762_c0_g1_i1	(CT)6	32	12	GAAATTGCGGCTGCTGTGAA	60.039	CACGCACATTACCCTCTCCA	59.751	165
TRINITY_DN63710_c0_g1_i1	(GT)7	333	14	AGAGATTTAGGGTTCTGGTTGCC	60.308	AAAAACACACACACACACACACT	59.933	100
TRINITY_DN61622_c0_g1_i1	(ACA)8	185	24	ACGTGAGACTGCTGATTGTGA	59.659	TCCTTGTTGGAGGTTTTTCAGT	58.024	133
TRINITY_DN14801_c0_g1_i1	(AAC)5	247	15	CCCATCCACCACACAATCCA	59.961	GAGCAAGAAAGTCGCCGTTG	60.111	242
TRINITY_DN14800_c0_g2_i1	(AG)6	216	12	TTACCTGCAACGCTGATCGA	59.755	ACTCACTGTCTCAAGAGCCG	59.399	116
TRINITY_DN14829_c0_g1_i2	(TTC)5	605	15	TGTGTTCGGGCATGACATACA	59.997	CGTTGCAACTAGAGTCCGGT	60.039	267
TRINITY_DN14840_c0_g1_i1	(TCA)8caacatgatc(CAA)8	250	58	GGGGTGGTGATGATGCTCAA	60.034	CTTCTTGGCTGGACACGAGT	59.966	284
TRINITY_DN14816_c0_g7_i1	(GT)7	1012	14	AGCCTATCGATTCGAGCCAC	59.684	GCAAACACACACACACACCA	59.758	140
TRINITY_DN14809_c0_g1_i1	(AT)9	861	18	TCCCGAACTTGGCACACTAC	59.966	TTACTCGGGTTTGCTCGCAT	60.037	156
TRINITY_DN14892_c1_g4_i1	(CTT)5	1861	15	GCACGGGCAATGAGTGTTTT	59.968	GGAGGTTGCCGCAAACAATT	59.967	152
TRINITY_DN14845_c0_g1_i1	(GTT)10	1	30	TCGTGCGTTGTTGTTGTTGT	59.482	CGTGTGTCCTTTAAAGCTGCA	59.398	176
TRINITY_DN14833_c0_g1_i1	(GA)20	1823	40	CGAAGACGAAGACCTACGGG	59.902	TCGCATAGAGGTGAACGACG	59.902	110
TRINITY_DN14846_c0_g1_i1	(ACA)9	92	27	GTTTCGGTTCGTGTGACGTG	60.044	CGCTTTGAGCCAACACAACA	59.9	188
TRINITY_DN14807_c0_g1_i5	(CT)6	19	12	TGGCAGCCATAGATTGCCAT	59.813	CACCTTTGTGTGTGGCCAAG	59.897	254
TRINITY_DN64399_c0_g1_i1	(TTG)19	242	57	GACCAAACACAAACACCCCA	58.813	ACTGCCAACAACAACAACAACA	59.964	243
TRINITY_DN64330_c0_g1_i1	(TC)7	222	14	ATTTGGACCAAGGTTCCTCC	57.395	AACGCGAGAAGTCTCTGTCC	59.759	108
TRINITY_DN40473_c0_g1_i1	(TAA)14	216	42	TCAAGTTAACCGTGAGATCTTAGGT	59.521	TCGCCAATGTAATCACTGACA	57.673	120
TRINITY_DN40492_c0_g1_i1	(TAA)6	243	18	TGGTCAAGTTGATGAAGATGGAGT	59.958	TTCAGCAAGGAGAGGGGAGA	59.883	113
TRINITY_DN40491_c0_g1_i1	(GTT)12	22	36	GGCGGGTTGTTGTTGTTGTT	60.109	ACTGCAAGTTGTGGCCATCT	60.179	102
TRINITY_DN40447_c0_g1_i1	(GAT)5	185	15	TGTACGGTGGAAATTGGCCA	59.889	GTGGTGGAGGTGATGGAGTG	60.036	131
TRINITY_DN23772_c0_g2_i1	(TTC)5	108	15	GAGCGCACAACATTCCATCC	59.901	TTAGGCCTGCTGTCATTGGG	60.034	120
TRINITY_DN23770_c0_g1_i1	(TC)20	1	40	CGTCATCATTCTTCCCGCCT	60.179	CGTGGCTGTGTAATGCATGG	59.901	241
TRINITY_DN14985_c0_g1_i1	(CT)14	168	28	GCTTCTCCTCTGTAGGCTGC	60.179	ACAGAGGAGAAGCGAGCAAG	59.754	287
TRINITY_DN14915_c0_g2_i1	(TTG)5	168	15	GCGTGTTGATGAACCATGCA	59.759	TCCCGTCACTGGACCTTAGT	59.886	163
TRINITY_DN14902_c0_g1_i1	(GA)12	1852	24	CTTTGTCGTCGTCGCATCAG	59.636	GCGTCGGTTGTAGCATATGC	59.768	144
TRINITY_DN14905_c0_g1_i2	(TGT)6	1952	18	GACCCGACCCGACTTGAAAT	60.037	ATGTGCGCAGACAGTGGTAA	59.965	235
TRINITY_DN14933_c0_g1_i1	(TG)8	435	16	TTTTTCCACCATAGCAGCGC	59.474	GCTATGGTGGAAAAACCGGC	59.827	133
TRINITY_DN14900_c0_g1_i1	(TA)7	246	14	GAACAAGAATGCCGCTGGTG	60.11	AGCTTCAAGTGGGATAGCGG	59.821	150
TRINITY_DN14900_c0_g1_i2	(TA)7	246	14	CCGCTATCCCACTTGAAGCT	59.821	AGTGACTTTGGGCGTGTGAT	59.891	266
TRINITY_DN14990_c0_g1_i1	(GCA)5	388	15	TTCCAGAACCGACAAGACCG	59.967	TCAATGGCCATTCCCATGCT	60.032	296
TRINITY_DN14916_c0_g1_i4	(TCA)7	184	21	GGATTTTGCAGGGTTGGTTCC	59.998	TGATGATGAGGTCGACATGCA	59.518	142
TRINITY_DN14916_c0_g1_i1	(TCA)7	665	21	TAGCGCCTCTAGCTGCTCTA	59.891	CCAACAAGCACAATGCCGAA	59.968	133
TRINITY_DN14921_c0_g1_i1	(TTC)6	37	18	CCCTTGCTGTCTCTTACGCT	59.752	TCCCCAAATGCCCCACTAAC	59.96	297
TRINITY_DN44926_c0_g1_i1	(TA)6	125	12	TTGTTGCTCGGTTACAGGCT	59.892	CGCCCTCGTCAAGAATAGCA	60.179	274
TRINITY_DN44984_c1_g1_i1	(ATG)5	7	15	GCGACTCGGTGGATGAGAAT	59.897	CGAGTCGCCCCCTAAATCAA	59.823	270
TRINITY_DN3878_c0_g1_i4	(CT)18	94	36	CACACTCTCTCTCATGGCCG	60.179	GGTTGTTGTTGTGGTTCGGG	59.898	276
TRINITY_DN3823_c0_g1_i1	(TCT)7	120	21	AGCAAGTTTGGGCTAGCTGT	59.889	GTGATGGGTCTTGGGGAAGG	60.034	275
TRINITY_DN3823_c0_g1_i1	(AG)7	1220	14	GGTGAGGCAGTGCAGTTACT	59.965	GACAGCTAGCCCAAACTTGC	59.476	162
TRINITY_DN3843_c0_g1_i2	(AG)10	2668	20	TCCGGTTTGAAACTGAAGCA	57.954	GGGTCAGGGTTTGAAGATCCA	59.646	195
TRINITY_DN3843_c0_g3_i1	(AAT)5	2386	15	TTTGCACAATGACGCCTTGG	59.968	CCCGTTATTCCTCGAGCTCC	59.968	184
TRINITY_DN3835_c0_g1_i1	(GAA)9	1242	27	GTAGTCTCCACCCAAGGCAC	60.036	GAGCAATGTGGAGCTGAGGT	60.036	169
TRINITY_DN3881_c1_g2_i4	(TA)8	565	16	AAGAGAGGTCCCCGACATCA	59.959	GTGCCAACATGATAGGGCCT	60.107	140
TRINITY_DN3801_c0_g1_i4	(AGA)5	55	15	CCAAGTGTTTGTGCCAGCAA	59.825	CTTGGACTCCATGGACACCC	60.035	133
TRINITY_DN3801_c0_g1_i1	(AGA)5	55	15	TACCTTCATGCTGCATGGCA	60.034	ACTCTGCACAGAATGGATGCT	59.719	117
TRINITY_DN3801_c0_g1_i3	(AGA)5	55	15	GGGTGTCCATGGAGTCCAAG	60.035	CACGCCCGTTGCATTATCAG	59.972	141
TRINITY_DN3872_c0_g1_i1	(AGA)8aataattttggataaaccgagaatgtcttcaaacacaaaaactaaaaccctgg(CTT)5	164	92	TAGTTCCAACGCAGGCCATT	59.962	ACGGCAGTTGGTGAAATCCA	60.179	157
TRINITY_DN3828_c0_g1_i5	(AT)10	947	20	GACAGGAAGACGGGCAAAGA	59.965	GAAGGAGGCTTCGGTTGACA	59.965	141
TRINITY_DN3840_c1_g1_i1	(AAT)11	200	33	TACCGCACATGACACCAACA	59.893	AACTCTGTAGCGCGTCAGAC	60.11	100
TRINITY_DN3849_c0_g1_i4	(GTT)5	365	15	TGGTTTCGGTTTCGACACCA	60.108	GCGACGACGATGAATCCGTA	60.316	171
TRINITY_DN3849_c0_g2_i1	(GTT)5	731	15	ATTGCCTTCTCCACCAGCTC	60.035	GCGCCAGGGACTTAAAGAGT	60.036	138
TRINITY_DN3849_c0_g2_i2	(GTT)5	267	15	TGGCTTAACGCACCAAGTGA	60.179	ACATCATGCTTCCACTCCCG	60.108	194
TRINITY_DN3887_c0_g1_i4	(TTC)5ag(TC)10	2484	37	GAACATTTTGACGAGCCCCG	59.832	AGAAGAAGAACGACACCGCA	59.612	138
TRINITY_DN3837_c0_g2_i1	(CT)10(AT)11	1095	42	TTCAGGATGCCACTGGTCAC	59.963	AGCAGACTTTTAGCCCCGTC	60.036	254
TRINITY_DN3879_c0_g1_i1	(AG)15	3358	30	TGTTCCGAACGGTCACAACT	59.824	GCTAAGTTTCCTGTTGCGGC	60.11	133
TRINITY_DN3891_c0_g3_i1	(TC)6	53	12	AGCACAGACAAGTCGACTGG	59.967	CAGTTGTGTTCGCTGCAACA	59.901	133
TRINITY_DN3895_c0_g2_i3	(ATC)5	576	15	CCCCACTTCTCCTTCACCAC	59.963	CCGGTTCGAGTCGGGTTAAA	60.038	227
TRINITY_DN3871_c0_g1_i7	(GA)6	1088	12	GTCTTCGGGGAATGCCTTCA	60.035	TCCCAACCTGCGCTTAAACT	59.89	128
TRINITY_DN3861_c1_g1_i1	(GA)6	1908	12	TGGAACTGGAACCCACCATG	59.888	TAGATGTAGTTCGGGGGCCA	60.032	108
TRINITY_DN3860_c0_g1_i4	(CA)6	530	12	ACATTGGTGGCGGGTAGAAG	60.035	TACGGGGGTGCTGATAGGAA	60.032	275
TRINITY_DN3816_c0_g1_i3	(GTT)5	1956	15	AATGTATAATCCGGCGGCGT	59.966	TATCCACCAGCCGGAACAAC	60.036	270
TRINITY_DN3859_c0_g1_i1	(CTA)5	413	15	CTGTCTTCGAGAGTGGCCTG	60.109	CTGGAACCTGTCACAGTGCT	59.893	189
TRINITY_DN3855_c0_g1_i6	(CT)21	1	42	GGCAACTTCGATCTGCATGG	59.62	ACGAGTGGGTCTTTCCGTTC	59.967	188
TRINITY_DN3829_c0_g1_i2	(CT)27	249	54	ACGCTCTAAGTCAACGACCA	59.043	CACACCAGGTGTTGCGAATG	60.04	175
TRINITY_DN3829_c0_g2_i2	(CT)10gactcttccatttcctttgcattcttccttcttactcttccac(CA)7	249	77	TTCCACCACACACACACACA	59.963	GTGGTGGTAGTGGTGGTAGC	60.037	117
TRINITY_DN3827_c0_g1_i1	(AGATT)5	1611	25	TTGCAACCACCTTACCTCCA	59.153	GATGGCGTGCAACAATGGAA	59.757	105
TRINITY_DN27939_c0_g1_i1	(TG)6	421	12	AGTTTGCCTCGTGTTAAACAC	57.314	CACGAGGCAAACTCAATTCTGA	59.192	101
TRINITY_DN27994_c0_g1_i1	(TG)7	63	14	TGGACATCCAACACTGTTGACT	59.827	TCCGAACACACACACACACA	60.037	173
TRINITY_DN58656_c0_g1_i1	(TTC)6	25	18	TGTCTCTGTGCGCCTGTATC	59.827	CCCTAAGTTGCCGCCAGAAA	60.608	111
TRINITY_DN58640_c0_g1_i1	(TC)7	78	14	TGCTGGTCGAAGGTGTTGTT	60.107	CTTTTTGCCCCGCTTCTTCC	60.038	113
TRINITY_DN21489_c0_g1_i1	(TGC)6(TGT)7	455	39	CCAATATGCTGCTGCTGCTG	59.969	TGCACGTGAGCTCTGGAATT	59.965	121
TRINITY_DN21441_c0_g1_i1	(ATA)7	1042	21	TGTGGTGTTGACCCGTATGG	59.964	GAGAGCCGTTCCGTTTACCA	60.038	166
TRINITY_DN4506_c1_g1_i8	(TAC)5	172	15	GCTCGGAAGTAGGTCGAAGG	59.899	TGGTAGGTTCAACCGTGCTC	59.966	188
TRINITY_DN4506_c1_g1_i5	(TAC)5	172	15	GTGGAGCACAGCAGGAAGAA	60.25	ATGACACCCGCCCAATTGAT	60.033	297
TRINITY_DN4506_c1_g1_i7	(TAC)5	172	15	ATCAATTGGGCGGGTGTCAT	60.033	GTGCTTTGGGTGCTGACATG	60.039	131
TRINITY_DN4506_c1_g1_i10	(TAC)5	172	15	AGTGTCAATCGAGAGGCACG	60.109	TTCTCTCACCGACTTGCCAC	59.966	100
TRINITY_DN4531_c0_g1_i1	(TC)9	119	18	GCCGTTAAGTTTGCCGGAAG	60.11	ACGAGGGCATTTTCGGGATT	60.034	210
TRINITY_DN4596_c0_g1_i1	(ATC)6	1506	18	TTCTACCAGGAGCAAGCTGC	60.036	CTCCACGAGGACTTCAGCTG	60.109	138
TRINITY_DN4596_c0_g1_i1	(TGT)5	5409	15	AATGACGCTAACGGTTCCGT	60.038	GCCCGGTACTCCTCTTCTCT	60.396	201
TRINITY_DN4599_c0_g1_i1	(ATG)5	1551	15	GCAATCGTGGGCTGCTATTG	59.97	TCTTGAATTGGTCACCGGCA	59.89	220
TRINITY_DN4599_c0_g2_i1	(CAC)6	40	18	CCGATTAGGGGGCTGTTTGT	60.034	TTGGATTCCGACAAGGGTGG	59.962	152
TRINITY_DN4530_c0_g1_i6	(TC)12c(CT)10	35	45	GCTAATGTCTCACCTTCAGCC	58.716	ACTTGAGGCTGAAGGTGAGA	58.278	236
TRINITY_DN4530_c0_g1_i8	(TC)12c(CT)10	35	45	GGTTCTCCTGCTGACAGTCC	60.037	TCCCGGGTAAGGAAAACAGC	59.963	161
TRINITY_DN4571_c0_g2_i1	(CT)6	1	12	CTCGGCTCTCTCTCTCTCGA	59.896	CAGAGGCAGAGTGTGTCGTT	59.967	119
TRINITY_DN4592_c0_g1_i4	(AT)9	59	18	AGCCCTTAGAGGCATTGCTG	60.107	AGGCCACAAGTTGCGGATTA	59.962	288
TRINITY_DN4523_c0_g4_i3	(GA)19	645	38	CCAAGGCTTAGGCTTTCGGA	60.035	TGGTAGCAAAAACCGCGTTG	59.97	225
TRINITY_DN4523_c0_g4_i2	(GA)20	645	40	CCACAATTGCCTGTGCCAAA	59.894	CCGAAAGCCTAAGCCTTGGA	60.035	170
TRINITY_DN4523_c0_g4_i1	(GA)20	1088	40	AGGGTTTCGATGAGGGAGGA	59.957	TCCCCTCCCAATCACTCCTT	59.879	164
TRINITY_DN4523_c0_g2_i1	(AG)11	2298	22	TCTCGTCAATGCCGTTGTCA	59.967	GCTTCGGATTGAAACCGCAA	59.76	216
TRINITY_DN4558_c0_g3_i6	(GA)7	735	14	TCGGTGTCACGCAATCTTCA	59.967	AAGAAGGAAAGAGGAGGCGC	60.036	251
TRINITY_DN4532_c0_g1_i4	(ATA)5	68	15	CAAACATGGAGGCCTCGTCT	60.036	AACTCACTCAAGGCGAGGTG	59.966	245
TRINITY_DN4595_c0_g1_i1	(CGC)6	1461	18	ATGCGCCTGATACTGCTGTT	60.108	CAAACGAAACCCTGCTTCCG	60.04	148
TRINITY_DN4566_c0_g4_i2	(GAA)8(GAT)6	403	42	GATGACGACGACGATGACGA	59.974	GAGCTAGCCCTTGTGCTTCA	60.036	211
TRINITY_DN4566_c0_g1_i4	(GAA)23	6	69	GTAAGAGGTGGGAGCAGAGC	59.823	ACTGGAAAATCAGGGTGCCA	59.518	187
TRINITY_DN4566_c0_g1_i1	(GAA)23	6	69	TCGCCTGCCATTGAAGGAAT	60.034	TCACGTTGAATTGAAGCGGC	59.763	224
TRINITY_DN4566_c0_g3_i1	(GAA)6	2887	18	CGCTGAAGCTCACCGGATAT	59.967	TCCTCAAAATCGCAGCGGAA	60.321	275
TRINITY_DN4584_c0_g1_i1	(CCT)6	1966	18	AGTGGCGACGAATCTGTTGT	59.966	GTCTCTGGTCCTGCAGAACC	60.037	227
TRINITY_DN4557_c0_g1_i1	(AAG)5	10	15	AGAAGGCCAAGAAGAGCGTC	60.037	CAACTCACCGGGAAGAACCA	59.892	236
TRINITY_DN4572_c0_g1_i1	(AGA)7	1617	21	GTGCGAACAAAATGGCGAGT	60.04	CTGAGTTCGCGGCTGAAAAG	59.835	108
TRINITY_DN4572_c0_g2_i3	(AAG)5	1	15	ACCGCTAGCTCATGGTGATG	59.894	AAAACGCACACGGATTTGGG	59.969	256
TRINITY_DN4512_c0_g1_i4	(TC)27	19	54	GCAAAAACGCTAGGCCACAA	59.969	ATCGCAGCGTACGGAATCAT	59.968	132
TRINITY_DN4512_c0_g1_i4	(ACA)5	275	15	ATGATTCCGTACGCTGCGAT	59.968	CGCGCCAACGGTTTTATCAT	59.902	185
TRINITY_DN4512_c0_g1_i4	(GAG)6	709	18	GGGAAATCGCGAAACGGATG	59.972	TCTTCAAGCTCCTGCCATGG	60.035	163
TRINITY_DN4519_c0_g1_i2	(CT)29	270	58	CTTAGGCAACGAGTGGTGGT	59.965	AGGAGAGAGAGAGAGAGAGAGAGA	60.079	131
TRINITY_DN4548_c0_g1_i4	(ATG)7c(TGA)6	782	40	TACACGGGTCACCTCTTCCA	60.179	ACCACAACCCCCATTGGATC	59.959	139
TRINITY_DN4528_c0_g1_i4	(CA)7	132	14	CTTCCTCTTCCCATCTCGGC	59.894	TCTCTTCCTCTGCCACGGTA	59.961	272
TRINITY_DN4585_c0_g2_i3	(ATG)5	1576	15	GGTGGTCGGCATGGTGATTA	60.107	ATGCCCATACCCAGAAGCAC	60.107	108
TRINITY_DN4529_c0_g2_i1	(TC)6	129	12	TTCCTCTACGGTGGTTGCAC	59.966	ATCGGACATATGTCACCGGC	59.966	248
TRINITY_DN37828_c0_g1_i1	(AC)7	47	14	TGCTTAGGTTTCAGCCAGAGG	59.996	TTATCCCTTGCTGCTGCTCC	60.107	103
TRINITY_DN67056_c0_g1_i1	(GA)7	158	14	AGGGAGAAAGTGCATCGTGG	60.036	CCCTCTCTCTCTCTCTCGTGG	60.475	107
TRINITY_DN67077_c0_g1_i1	(GCG)6gctgctgctgcggcg(GCT)6	112	51	ACCGTCTCCGAACTGCAAAT	59.965	GACAACAGTCGCAGCAGCAG	62.168	157
TRINITY_DN49863_c0_g1_i1	(ATA)5	65	15	GAGGCCTCAGGGAAGAGAGA	60.033	ATAGCCTCCTTCCGACCCTT	60.031	286
TRINITY_DN27737_c0_g1_i1	(TGT)6	474	18	AAATTGTTGTTGTTGTTGTTGTTGA	57.748	AGGTAGTAGAAGCAATGAAATGTTGG	59.625	100
TRINITY_DN27737_c0_g1_i2	(TGT)6	474	18	CCATACTCAACCCCACCACC	60.034	GACAGAACCATCACCACCGT	59.965	117
TRINITY_DN30918_c0_g1_i1	(TTG)5	1343	15	CACGGTGTTGGGACATGAGA	59.965	CTCCGTCCTCCTCTCCTCAA	60.034	136
TRINITY_DN30955_c0_g1_i1	(ATT)5	271	15	GTCAAGAGAAACTGTTGTTGGTGT	59.844	ACAAAAACAAAAACAAAAACGA	52.981	135
TRINITY_DN30991_c0_g1_i1	(TA)12	890	24	ACAGAGGAAGACACACATGCT	59.304	GCCTCTTCTTGGGTATGTAGCT	59.564	100
TRINITY_DN30932_c0_g1_i1	(TG)6	903	12	GGACCAGTTTCGGGAAGAGG	60.036	CTCTCCCCCTCTCTTCCTCC	60.106	164
TRINITY_DN30953_c0_g1_i1	(AAC)6	57	18	ACCGAACACTTTTTCTGCGC	59.971	TCCATTATGGGCTTGCTGCA	60.033	143
TRINITY_DN46870_c0_g1_i1	(TC)8	206	16	TCCACCTTCTCTGTTTCGCC	59.965	GCTTGGAGAACGTAGACGCT	60.109	130
TRINITY_DN46873_c0_g1_i1	(GTT)6	50	18	CTGCCGGTTGTTGTTGTTGT	59.828	ATAAAGGTGTGGCGGACTCG	60.108	279
TRINITY_DN52677_c0_g1_i1	(AAT)5	10	15	TGGTGACAACAAGGGCAGAG	60.179	TGTGCTTTCTCCCACTGCAT	59.889	128
TRINITY_DN47048_c0_g1_i1	(TCA)6	307	18	TGTCCCATCACCATCCAAGG	59.375	TGATGATGATGAAGCAAAAGCT	56.668	122
TRINITY_DN47034_c0_g1_i1	(AG)8aatgaa(AG)6	61	34	CACAATGGTGCGCATCACTT	59.758	CGCACCATTGTGAGAGTGCT	60.952	262
TRINITY_DN47012_c0_g1_i1	(AG)8	310	16	TGCCCAATACGGAAAGCCAT	60.034	TTTTCAGCTGCAACGGAACC	59.616	148
TRINITY_DN47014_c0_g1_i1	(CAC)7	265	21	CGACCTACCACTCATCACCAC	60.135	GTGGAGGAGGAGGAGATGGT	60.032	149
TRINITY_DN10387_c0_g1_i3	(CCA)6	242	18	CACCACCGTCCAAGATCCAA	59.964	AACAACGAGAGAGCAGCGAA	59.968	208
TRINITY_DN10393_c0_g1_i1	(GA)14	2783	28	GTGTTCCGCAAAGCCAAACT	59.898	AGAGGTTGCACATTGAGCCT	59.597	223
TRINITY_DN10308_c0_g1_i1	(ATC)5	846	15	TCAAGTTCAGCCGGTGGATT	59.6	TGCAAGTCTAGCACCAGGTG	59.965	252
TRINITY_DN10371_c0_g1_i4	(CAA)14	1035	42	ACTCCATTGTTGCCTCACCA	59.522	GCTGAGACGCTGGAGAGTAC	59.9	296
TRINITY_DN10371_c0_g2_i1	(ATG)5	1869	15	AGGATCGCTGCTGGTTCAAA	59.963	CAAGTCCGATGGGAAGTGGT	59.675	162
TRINITY_DN10310_c0_g1_i1	(TC)6	2003	12	TGGCCTGATAGGAGTGCTCA	60.326	GAGAAGGGGGTAGCAGGGTA	60.031	282
TRINITY_DN10354_c0_g2_i1	(GA)20	2129	40	ACTCGGAGTTGGACCTCTCA	59.887	ACCACTCTCCTCCACCTTCA	59.809	206
TRINITY_DN10341_c0_g1_i1	(AT)6	24	12	GAGTCACGGTTCCGAATCCA	59.754	AAGTGTTGGCTACCCTCGTG	59.965	101
TRINITY_DN10341_c0_g1_i13	(AT)6	24	12	CCGACTCCGTTAGGTCAACC	60.109	TTTTCACACGGCGACAAACC	59.901	189
TRINITY_DN10334_c0_g2_i1	(GTT)6	874	18	CGGTTGCGCCTATCCCTATT	59.965	CATGGCACCCTCTTCACCAT	60.034	120
TRINITY_DN10372_c0_g4_i1	(ATA)5	1056	15	AAAGGACGTGCCCCTAATGG	60.034	GGCCTGTGACTTGGACTAGG	59.749	140
TRINITY_DN10372_c0_g2_i1	(CAA)7	632	21	AGAGGGATGGGCTGTGTGTA	60.253	GCTCGGTTTGGTGTATCAAGC	59.869	129
TRINITY_DN10372_c0_g2_i3	(CAA)7	400	21	CCCCCAACAACAACAACAACA	59.724	ACACTTTGTTGCTGGTGCTG	59.543	213
TRINITY_DN10372_c0_g3_i2	(TC)6	20	12	TCTACTGTGGTGGAAACGGC	59.966	AAATGGCGGCGCTAAAACAG	60.109	215
TRINITY_DN10372_c0_g3_i2	(TC)6	274	12	ACCCGATCTACTGTGGTGGA	59.959	TGGCTAAGCTGAGAAGCAACA	59.928	103
TRINITY_DN10323_c0_g1_i1	(TCA)5	1323	15	GTTGCCCTCTTACTGCGTCT	60.037	CCCCGCAAAACCAAACGATT	59.967	101
TRINITY_DN10361_c0_g1_i1	(GA)7	1611	14	CTCCCACTACTCCCAAACCG	59.751	GCCAGCTTTCTTCCTCCGAT	60.107	204
TRINITY_DN10338_c0_g2_i2	(GGA)5	3681	15	GATCTCTTCCTCGGACAGCG	59.97	AATCAGAAACCCACCGCCAT	59.96	151
TRINITY_DN10340_c0_g1_i1	(CGC)5	324	15	CTCCACACGACCACATCCAA	59.965	CTGGTGTTACGCGCTATTGC	59.974	243
TRINITY_DN10315_c0_g1_i1	(TCA)9	193	27	TGTCCGAGAAGCTCAACCAC	59.966	TGGTGATTTCTGGTTCCCCG	59.962	289
TRINITY_DN10345_c0_g1_i1	(TTC)5	280	15	GATGCTGAGAGGGTGTTGCT	60.036	AGCATAACCTACAAGCTGGTTGA	59.991	125
TRINITY_DN10346_c0_g2_i2	(AG)6	8	12	TTCCCATTTGTTGCAGCTGC	59.966	TCGGTCTTGCATGCTCTCTC	59.826	130
TRINITY_DN10335_c0_g1_i6	(AC)7	244	14	AGCAATCCCATCCATGCACA	60.033	TGTGTGTGTGCCCAGCATAT	59.962	247
TRINITY_DN10335_c0_g1_i2	(TGC)5	340	15	TCAGAGAGTATGGAGGCGCT	60.106	CCGATTTGAGAACCGGGTCA	60.037	166
TRINITY_DN10335_c0_g2_i1	(AG)20	1	40	CCAGGATGTGAGAAGCCACC	60.394	TGCCATCTCCTTGGTAGCTG	59.457	199
TRINITY_DN10335_c0_g2_i3	(AG)20	1	40	TGTAAGGCTGTACACGTGGC	60.32	CACTCCTCAACCCCCATTCC	60.034	142
TRINITY_DN10329_c0_g2_i1	(AGG)5	370	15	CTTCGGCCGCTGACATAGAT	59.967	AAACCCCCAGCCAAAAGTGA	60.032	289
TRINITY_DN40637_c0_g1_i1	(TG)6	222	12	TCCATTGCTGCTGTTGCTTT	58.958	CCACAAGCGTCCATGGAAAC	59.759	190
TRINITY_DN18426_c1_g1_i2	(TGT)6	320	18	TGTTCTACTCCTTTCCCCCAGA	60.158	AGAGCATCGTCCAACACACA	59.607	168
TRINITY_DN18488_c0_g1_i1	(AG)8	1168	16	TTGAGCTTAGCCACTTCGGG	60.036	GCTTCACTTCCACCTGGGTT	60.179	164
TRINITY_DN18415_c0_g1_i1	(ACC)5	303	15	CGGTCCAATTCCCCAGTTCA	59.962	GAGGTGGTGGTGGTGGTAAG	59.964	210
TRINITY_DN50995_c0_g1_i1	(AT)8	37	16	AGATGGATGCCAGAACCTTCT	58.796	GGAGACCCGACAACACCATT	59.964	174
TRINITY_DN50902_c0_g1_i1	(TA)11	501	22	GCCGCCACAACTACCAAATC	59.83	CAGGAGGAGGAGGTGAGGTT	60.252	120
TRINITY_DN45400_c0_g1_i1	(AAT)5	63	15	CCCCAGTTTACCCCAACCTC	59.961	AGCCTCCGCATTACCAACAA	59.962	105
TRINITY_DN45438_c0_g1_i1	(AAC)7	275	21	CACAGAAACCCCACACCCAT	60.179	GTTCTCCCATCTGGTAACCCA	59.087	209
TRINITY_DN45451_c0_g1_i1	(AC)8	127	16	TTTGCTGGATATGGTGCCGA	59.746	ATGTGTGTGTGTGTGTGTCT	57.598	233
TRINITY_DN45426_c0_g1_i1	(TG)8ta(TG)11	175	40	TCCGGATGACAAAGACTGTTGT	59.896	CACACACACACACACACACA	59.129	104
TRINITY_DN45465_c0_g1_i1	(TGC)5	1448	15	GTGTGTTGTGAATGGGGTGC	59.968	AGCAGCAGCAGCATCTTGTA	60.036	232
TRINITY_DN45409_c0_g1_i1	(GA)6	114	12	AATTTGTGCTATCCCGCGTG	59.267	CCAAAGTGTAGTTGAAACACCCA	59.303	151
TRINITY_DN49342_c0_g1_i1	(TC)7	179	14	GAAGGGGTTTGAGGTTTGGC	59.32	AGAGAGCCATCACCGCAAAA	59.963	148
TRINITY_DN6007_c0_g1_i1	(GCT)5	714	15	CCGTCAACAGTTACCCGTCA	59.968	CCTAATTCGCGCGTGAGTTG	59.975	129
TRINITY_DN6080_c0_g2_i1	(ATCT)5	664	20	AATGAAACTCGTGCGGCAAC	60.04	TCTAATCTTGCTGCCTGCCC	60.107	283
TRINITY_DN6076_c0_g1_i5	(TTC)12	89	36	AAACCCGCACTATGCTTCCA	59.962	TCCCCAACAACACCTTGAGG	59.815	202
TRINITY_DN6010_c0_g1_i1	(TTG)5	646	15	CGCATCCATCCACAGCAGAA	60.745	ACAGACCCATTTCAGAAACAACA	58.723	299
TRINITY_DN6028_c0_g1_i1	(GA)6	2486	12	GGGCACAAAACCACTTCATGT	59.588	GAGGTGTGGCTCACTTCGAA	59.966	248
TRINITY_DN6098_c0_g1_i4	(TCA)5	1025	15	AGAGGTGCTGGTGGTACTCT	59.885	CCATTTTCCTGCTTGGGGGA	60.252	105
TRINITY_DN6098_c0_g1_i3	(TCA)5	1025	15	GGCGTACTTGTCACAGTTTCAC	60.033	TGGGAAAAATAGTCCGGCTCA	59.369	201
TRINITY_DN6032_c0_g1_i1	(AG)7	390	14	GCTTGCCAAATGCCAATGGA	60.036	GCTCTCCAATACGACGCCAT	60.249	105
TRINITY_DN6048_c0_g1_i1	(CAA)6	251	18	CTTTCCGCCTACGTCACGTA	59.831	CACTTCCTAACACCGGCGAT	60.108	112
TRINITY_DN6009_c0_g1_i4	(CAT)8	161	24	AGGAAGCTTGGGAAGGGAGA	60.179	GCACCAAGTAGAACCCAATGC	59.798	103
TRINITY_DN6049_c3_g1_i3	(ACC)7	188	21	TCAAGTCAGTGCTGAGCAGG	59.966	CACGCCGTTTCCTTTCCTTG	60.04	247
TRINITY_DN6049_c3_g1_i2	(ACC)7	188	21	CCACCACCACCACCTTAACA	59.816	CCTGCTCAGCACTGACTTGA	59.966	236
TRINITY_DN6049_c1_g2_i1	(ACC)6	2238	18	GCTACAACCTCATCTCCCCC	59.53	GGGCGGTTGTGGTATCGTAG	60.529	100
TRINITY_DN6049_c1_g1_i1	(ACC)7	4	21	CCCTACCACCATCTCCTCCA	60.031	GAAGGTCGTGCTCCACTCAA	59.966	115
TRINITY_DN6049_c2_g1_i1	(ACC)8	235	24	CTCCACCATTCCCAACCTCC	60.034	AAGAGAATCTTGGTGGCGGG	60.035	198
TRINITY_DN6049_c0_g1_i1	(GGT)7	1665	21	GCACGGTTTTGGTTGAGGAC	59.97	CTCTCTCCACCACCAACACC	59.965	169
TRINITY_DN6049_c0_g1_i2	(GGT)7	506	21	TTCTACAGTTCCACCGGCAC	59.966	TAAACACCACCACCACCACC	60.107	129
TRINITY_DN6021_c0_g1_i1	(GAA)9	315	27	GCGCGGTGAAACTCATGAAG	60.179	CAACAAGGGTGCTTCGGTTG	59.969	291
TRINITY_DN6063_c0_g1_i2	(ATC)6	767	18	ACACCTAGGAAGCCAATGCC	60.034	TTGATTGGTGGGGTTGGGAG	59.886	258
TRINITY_DN6039_c0_g1_i1	(CA)6	945	12	GACCAGTCAGCATTTCCCCA	59.962	GCTTTGTTGCTCGACCGTTT	59.971	154
TRINITY_DN6059_c0_g1_i1	(GA)12	1019	24	CTCTCCTTGCAACTCAGGCA	59.964	GCTGCTTCCTCTGGATTGGT	60.035	144
TRINITY_DN6041_c0_g1_i1	(AG)17	968	34	CGTTCCTGTTTCTGTTGCCG	60.041	ACAACGCCGTGTCTTCATCT	59.966	136
TRINITY_DN6085_c0_g1_i4	(AAC)5	608	15	ATGGCCATTCAACTCACCGT	59.962	AGACCCGCGAATTCCATGTT	60.035	275
TRINITY_DN6031_c0_g3_i2	(GAG)5	808	15	ACCGCATTCCAGAAAGAGGG	60.035	AGGGGCTGAGAGACTTCCTC	60.325	234
TRINITY_DN6031_c0_g3_i2	(GAA)5	3887	15	TCATCTCTACTCCCCGTGCA	60.034	ACTCTGAATCCGCAACCGTT	59.965	214
TRINITY_DN6031_c0_g3_i1	(GAA)5	4130	15	CACCTTTGCCACCTTCAACG	59.969	TGCACGGGGAGTAGAGATGA	60.034	178
TRINITY_DN6026_c0_g1_i1	(ATG)6	749	18	AGCTAGCCATGCCCAAAAGT	59.96	ATCTCGGATGCGGCGTTAG	60.007	213
TRINITY_DN6095_c0_g1_i5	(TC)16	25	32	GGGGAGTCAGGGAAATGAGC	60.107	TTGGTGACGACAGCTGAGAC	59.968	173
TRINITY_DN6097_c0_g1_i4	(TC)6tagaaaaaaacccatttcat(TC)7	105	46	TTCCCTTCCGTTGTTGCGTA	59.894	CCGGAAGCATTTGCGTGAAA	60.04	278
TRINITY_DN6090_c0_g3_i4	(TCC)7	91	21	TAAGATCCGTGGCGCTTCAG	60.179	GAGAGCGAGCTTAGCCTCTG	59.969	127
TRINITY_DN6005_c0_g1_i1	(GTT)5	1134	15	GTGTAGGTGTAGGTGGTGGC	60.037	GGACTCAACACCTTCTCCCG	60.037	107
TRINITY_DN6094_c0_g2_i2	(AGA)5	3440	15	GCTCAACCGCAAATGCTTCT	59.758	GCTGTTGAGCAGGCAATTGT	59.684	156
TRINITY_DN6030_c0_g1_i1	(AG)26	15558	52	TAGACTGCTGCACAATCGCA	60.037	CTTCACAAGCTCCGCTCTGA	60.038	229
TRINITY_DN6061_c0_g1_i1	(TGT)5	630	15	AAACAAATCGCCAACGCCTC	60.04	TCCCTCTGGATTCGACTTCG	58.896	203
TRINITY_DN6061_c0_g1_i1	(ATG)5	1427	15	TTGTTGCTGCCGTTGTTGTT	59.755	AAGATGCCGCGACAACAAAC	60.04	100
TRINITY_DN36983_c0_g1_i1	(CCG)5ccaccatcagcgacgctgacgaca(ACG)6	351	57	AGACTCGCAATGGACAGCAG	60.391	GGCACGCAGCTTCATTACAA	59.479	149
TRINITY_DN36970_c0_g1_i1	(CCA)5	112	15	TCCCCACCATGTTCAACCAG	59.888	ATGGGGGAAGCGGTTTTCAT	59.959	290
TRINITY_DN36920_c0_g1_i1	(GTT)5	2044	15	GCAACAGGGTTTGAGCGAAG	60.04	GGAAACGTACCCTCGCTGAA	60.038	262
TRINITY_DN11435_c0_g1_i1	(GAG)5	257	15	CTTGCTGCTGAGCTCTGTCT	60.037	TTGCTGATGGTGTGGGTTCA	59.815	115
TRINITY_DN11423_c0_g1_i1	(ACC)7	451	21	CGGACCCACGTTTCTCTTCA	59.967	ACTCCTCGAACCGTGAAACC	59.967	168
TRINITY_DN11467_c0_g1_i1	(ATC)6	173	18	TTCACGGCCACATGGATCAA	59.963	GCAGCCCTTCAGACTGGAAT	60.035	134
TRINITY_DN11405_c0_g1_i5	(AG)19	293	38	TTGCACCTCAACAGCAGTGA	60.107	TGATGTGTGGGGACATGCTC	60.035	152
TRINITY_DN11405_c0_g1_i7	(AG)13	293	26	TGGTGAGAGTAGGGCCTGAG	60.325	TCCCTTGCTTCCATGCTCTC	59.746	124
TRINITY_DN11468_c0_g3_i2	(TC)19	157	38	AGGTTTTTCGGTCTTCGCCA	60.179	TTCTGCAGGACGTAACCACC	59.966	112
TRINITY_DN11472_c0_g1_i1	(TGG)5	1206	15	AGCTACACCGATGGAGAGGT	60.033	CACCACCACCAACAACAACC	59.825	195
TRINITY_DN11458_c0_g1_i1	(ATA)5	461	15	CTGGTTTGGGTCGTATCGCT	60.108	ACATGCATGGCCAACTCTGA	59.961	103
TRINITY_DN11462_c1_g1_i7	(CAT)6	2411	18	TCAGAAGCCGTGACTGGTTC	59.966	AGCCAAAGACGAGGACGATG	60.109	105
TRINITY_DN11462_c2_g1_i1	(GTT)5gctgc(TGT)5	58	35	TCCCCAAACACCATGATGCA	59.886	GGTGTTTGGGGAGGTGTGAA	60.106	187
TRINITY_DN11456_c0_g1_i1	(TTG)5	156	15	TCATGGGGTGCACATGGAAA	59.886	CACCCCATGAGTCCCACAAA	59.888	142
TRINITY_DN11439_c0_g1_i1	(CT)6	186	12	GCCATCCCACAAACGAAACA	59.329	TGGAACAACCCTAAAACCCAGA	59.485	205
TRINITY_DN11410_c0_g1_i4	(ACA)5	1391	15	GGGGTTGTTTCCGTAGCTCA	59.964	CATGTCCCCAACCAACCTGA	59.888	269
TRINITY_DN11410_c0_g1_i5	(AG)8	57	16	ATGCTAGCTTTGAGGCCGTT	60.035	GCCCAGCCGACATCAAAATC	59.899	101
TRINITY_DN11410_c0_g1_i17	(AG)8	57	16	ACTGGCTTGTGGGGTGAAAA	60.033	AACGGCCTCAAAGCTAGCAT	60.035	239
TRINITY_DN11453_c0_g1_i1	(TTA)5	1329	15	AAGAAATGTGCTCCACCGGA	59.6	AGCTTTGTTTGGAGCTCCCA	59.814	138
TRINITY_DN64498_c0_g1_i1	(CAA)6	174	18	ACACCGAAACTGACCCCAAA	59.744	TGTCAAGCAAACGTGGCTTT	59.186	115
TRINITY_DN39366_c0_g1_i1	(ACA)5	21	15	CACCAGCAACAACCACAACA	59.47	TGTAACGGATTCGACGGTGT	59.402	173
TRINITY_DN17170_c0_g1_i1	(TGA)5	222	15	GGCTGCTCTTTGTGTGCAAA	59.897	AGGTTGATCCAGTGCCAACA	59.522	160
TRINITY_DN17159_c0_g1_i1	(CAC)11	198	33	CTTGGATGATCGTGAATCTGAACC	59.728	TGGTGCTGGGCCTTTGTTTT	60.98	100
TRINITY_DN17124_c0_g1_i1	(TC)6	684	12	CAAAGACGCCACTGACTCCT	59.966	CCATTTTCCCCATGGCCTCT	60.032	241
TRINITY_DN17158_c0_g1_i2	(GA)17	711	34	TCACCTTCGCTCAATCCCAC	60.036	TTGAGATGATGGGGTGACGG	59.459	123
TRINITY_DN17168_c0_g1_i1	(AT)11	39	22	ACAGCCAACAATCAACGACA	58.326	TGTTGGCTGTTGATGAGTTGT	58.346	199
TRINITY_DN17168_c0_g1_i2	(AT)11	39	22	ACAACCGACATTCAACCACA	57.954	TGTCGGTTGTTGATGTGTGG	58.696	205
TRINITY_DN17108_c0_g2_i2	(AC)6	253	12	TCCCGAAGACACACACACAC	60.179	GGCGAGAGGTCCTTTGACAA	59.965	184
TRINITY_DN12793_c0_g3_i1	(CGG)5	4710	15	GGCAGAGTAACAGCAGCAGA	60.037	CCTTGTTATTGCCGGCGATG	59.971	226
TRINITY_DN12769_c0_g2_i1	(TAT)5	26	15	ACCCCACCCTTCATTCTCCT	60.179	TGGCTATAACGTAACGTCACCT	59.245	150
TRINITY_DN12765_c0_g1_i1	(CCAT)5	379	20	CACACTCTCCCAATCCCACC	60.035	CGGTGAGGAGATGATGGCAA	59.821	299
TRINITY_DN12790_c0_g2_i2	(CAA)5	191	15	ACAATGACACCAACACCAACA	58.549	TCGAAGCTTGACTTGTACGGT	59.661	182
TRINITY_DN12712_c0_g2_i1	(TC)8	29	16	TGAGAACGAAGAGCAAAGCCT	59.929	TGAGAGAAACTGTGTGGCACT	59.514	265
TRINITY_DN12723_c0_g1_i1	(AGG)5	131	15	CGGTGGTTGTCGTAAGGGAA	59.966	CAACTCCACCGACGTTCAGA	59.968	281
TRINITY_DN12723_c0_g1_i2	(AGG)5	131	15	AGCTCATCCTCAGCCTCAGA	60.032	TTCCCTTACGACAACCACCG	59.966	176
TRINITY_DN12709_c0_g1_i1	(GGA)5	831	15	GGGAGGCTTCCGAAGAAACA	59.964	CCTAAGTCGCTGCCTCCAAA	60.036	237
TRINITY_DN12709_c0_g1_i1	(AAT)5	1197	15	CATGGGAGGAGGAGGAGGAG	60.472	TTGGCCTCATGTATCCACCA	58.706	272
TRINITY_DN12709_c0_g2_i1	(CAA)5	1087	15	AACTCGGCGATCATCACCTC	59.897	AAACCGAAGCAGAACCACCA	60.107	147
TRINITY_DN12741_c0_g1_i1	(CT)26	747	52	GAAGAGCCTCAAGTGGTCCC	60.036	TTGGATGCATCTGGTGGGTC	60.034	199
TRINITY_DN25166_c0_g1_i1	(CAG)5	350	15	AAGCTGCGAGGCCTGATATC	59.965	TGCTGCTGCTGAGGAATTGT	60.251	117
TRINITY_DN51964_c0_g1_i1	(AG)7	6	14	TGGGAGAGGGAGTGAGGAAG	59.958	CCCACAGTGCTGATACCTGG	60.108	259
TRINITY_DN51920_c0_g1_i1	(TTA)6	18	18	TCTTGGTGGGGTTGCAAGTT	60.033	TCCAGAAGGAAACGGAGCAC	59.965	234
TRINITY_DN38113_c0_g1_i1	(TG)6	152	12	TGTGTGTGTGTGGGAAGTGA	59.384	ACACACACACACTGCCCTTT	60.323	300
TRINITY_DN38142_c0_g1_i1	(TGA)5	203	15	TGAGTCAGGTGATGAATGGGT	58.731	TCGGTGTCATTTATTCCCTCAGT	59.482	162
TRINITY_DN38124_c0_g1_i1	(CTA)5	43	15	ACTGCTATTCTGCTGCTGCT	59.748	ATCAGCTGCGGAGGTAGAGA	60.106	111
TRINITY_DN38122_c0_g1_i1	(CCG)6	41	18	GTGTCAAGTGCAACCGGAAC	59.971	CTTGTTGCCCCCATTCAACG	60.038	175
TRINITY_DN38156_c0_g1_i1	(ATC)5	54	15	GGTATTGTTGATGCCACATCCA	58.977	TCGAACTCATAAGATTGCCCGA	59.571	171
TRINITY_DN38145_c0_g1_i1	(CT)8	160	16	ACAAAGCACGCGTATCAAAGA	58.86	AGAGCATGCACACTGCTTCT	59.964	202
TRINITY_DN38146_c0_g1_i1	(AGA)5	796	15	TGTGCTAAGACCCCTGCTTC	59.675	TGGTCCAAATCCGGTTCTCC	59.673	240
TRINITY_DN21534_c0_g1_i1	(GAG)5	350	15	CGAGGAGGAGGAGGAGGAAA	60.033	CCCCCACGCGATAACGATAA	59.968	145
TRINITY_DN21590_c0_g1_i1	(AATAG)5	322	25	AGGAGTGGGTAAGGAAGGCA	60.179	GGTGAAACTGCAGGAGGCTA	59.675	127
TRINITY_DN21569_c0_g2_i1	(TC)12	965	24	GGAAGCTGAAGAGGGTCGAG	59.825	GCTCCGGATCAAAGGTGTGA	60.036	168
TRINITY_DN21558_c0_g1_i1	(AAC)6	1302	18	TGAATGCAACCTGCCTCCAA	60.179	GCTCAGATGTGGGATCCTCG	59.967	149
TRINITY_DN21558_c0_g1_i2	(AAC)6	1302	18	CTTAATCTCCCCTTCCCGCC	59.891	CGAAGACTGTGTTGCGGTTG	60.042	120
TRINITY_DN21588_c0_g1_i1	(AAT)6	329	18	AATCTGATTTGAATGTCATTCA	52.065	AGGTAATGAGTTGTAATGACAGT	55.335	100
TRINITY_DN21588_c0_g2_i1	(AAT)14	222	42	TCATGAATCCAAACACACAAAGA	56.896	AGCCCAAAACCCAGTGTTGA	60.033	130
TRINITY_DN21551_c0_g1_i1	(TA)7	7	14	AAGCAGCACAGCACAATTGG	59.967	TGGCCCCCAAGAATATTCCA	58.686	130
TRINITY_DN39006_c0_g1_i1	(ACC)5	106	15	TGGTAGGCTTTGTTCGGGTC	59.964	GGTACTCTGTCGCCAACACA	59.967	102
TRINITY_DN39012_c0_g1_i1	(GA)7	323	14	CTCTGCAAGTGTGTGGTGGA	60.179	CACACTTGCAGAGATCCCGT	60.037	291
[truncated: 3,255 more rows]

## Sheet: SSR distribution
Table Details of SSR distribution
ID	SSR nr.	SSR type	SSR	size	start	end
TRINITY_DN15385_c0_g1_i1	1	c	(GT)9(GA)7	32	103	134
TRINITY_DN15358_c0_g1_i1	1	c*	(TG)13(G)14*	39	517	555
TRINITY_DN3974_c0_g1_i4	1	c	(TC)8ccttctctctccgcgca(TC)26	85	145	229
TRINITY_DN3910_c0_g1_i1	1	c	(TTG)5aagcttcgtcctt(TTC)7	49	1395	1443
TRINITY_DN3910_c0_g1_i3	1	c	(TTG)5aagcttcgtcctt(TTC)7	49	1634	1682
TRINITY_DN3997_c1_g1_i1	1	c	(GAA)5(GAG)5gaagaagag(GAA)5	54	17	70
TRINITY_DN3999_c0_g1_i1	1	c	(CT)17cggcgg(TC)8	56	107	162
TRINITY_DN3999_c0_g1_i2	1	c	(CT)17cggcgg(TC)8	56	107	162
TRINITY_DN3990_c1_g2_i1	1	c	(AC)9(TC)6	30	148	177
TRINITY_DN3925_c0_g1_i3	1	c	(TTC)5tc(CAT)6	35	94	128
TRINITY_DN1421_c0_g1_i5	2	c	(A)10ctaaccctaaaccacccccccaaaaccaaaccct(A)10caaatcat(A)10	72	3044	3115
TRINITY_DN1421_c0_g1_i6	2	c	(A)10ctaaccctaaaccacccccccaaaaccaaaccct(A)10caaatcat(A)10	72	3408	3479
TRINITY_DN1421_c0_g1_i7	2	c	(A)10ctaaccctaaaccacccccccaaaaccaaaccct(A)10caaatcat(A)10	72	3134	3205
TRINITY_DN1421_c0_g1_i1	2	c	(A)10ctaaccctaaaccacccccccaaaaccaaaccct(A)10caaatcat(A)10	72	3498	3569
TRINITY_DN1442_c0_g2_i11	1	c	(AT)6actaatagtagtatccgtctctaacagatgattaactgatttcatgtagaaatgtggtttgttataatgcttgaatacaaagtttctgt(A)10	111	1453	1563
TRINITY_DN1442_c0_g2_i10	1	c	(AT)6actaatagtagtatccgtctctaacagatgattaactgatttcatgtagaaatgtggtttgttataatgcttgaatacaaagtttctgt(A)10	111	2885	2995
TRINITY_DN1442_c0_g2_i1	1	c	(AT)6actaatagtagtatccgtctctaacagatgattaactgatttcatgtagaaatgtggtttgttataatgcttgaatacaaagtttctgt(A)10	111	2703	2813
TRINITY_DN1442_c0_g2_i4	1	c	(AT)6actaatagtagtatccgtctctaacagatgattaactgatttcatgtagaaatgtggtttgttataatgcttgaatacaaagtttctgt(A)10	111	2880	2990
TRINITY_DN1442_c0_g2_i6	1	c	(AT)6actaatagtagtatccgtctctaacagatgattaactgatttcatgtagaaatgtggtttgttataatgcttgaatacaaagtttctgt(A)10	111	1034	1144
TRINITY_DN1477_c0_g1_i4	1	c	(AGG)6agttgttgttgtttcttcttcagcagcagtagtaaaaccttcttgc(TGT)5	79	1168	1246
TRINITY_DN1477_c0_g1_i5	1	c	(AGG)6agttgttgttgtttcttcttcagcagcagtagtaaaaccttcttgc(TGT)5	79	1100	1178
TRINITY_DN1477_c0_g1_i6	2	c	(AGG)6agttgttgttgtttcttcttcagcagcagtagtaaaaccttcttgc(TGT)5	79	1076	1154
TRINITY_DN1477_c0_g1_i1	2	c	(AGG)6agttgttgttgtttcttcttcagcagcagtagtaaaaccttcttgc(TGT)5	79	1144	1222
TRINITY_DN1477_c0_g1_i2	1	c	(AGG)6agttgttgttgtttcttcttcagcagcagtagtaaaaccttcttgc(TGT)5	79	170	248
TRINITY_DN1484_c0_g1_i1	1	c	(TCT)5acatccatcatagctccttcatcttcattttctccttcttctcccatttcatcagcttccatcaactctacagtatttctattgttgtt(ATC)5	119	578	696
TRINITY_DN1484_c0_g1_i2	1	c	(TCT)5acatccatcatagctccttcatcttcattttctccttcttctcccatttcatcagcttccatcaactctacagtatttctattgttgtt(ATC)5	119	578	696
TRINITY_DN1498_c0_g2_i1	1	c	(GGT)5tgttctaggtttccatccaatgtggctgcgccgttgatggtgacggtggtggaatca(GGT)9	99	1673	1771
TRINITY_DN1427_c0_g1_i1	1	c	(TTG)13ctgctgctgc(TGT)5	64	1873	1936
TRINITY_DN1427_c0_g3_i2	1	c	(T)10cgtgcttagatttcacctttggtaatcggtgagagacataggagagttgttatgtttgaaacatgttgaactac(GTT)7	105	2866	2970
TRINITY_DN1427_c0_g3_i1	1	c	(T)10cgtgcttagatttcacctttggtaatcggtgagagacataggagagttgttatgtttgaaacatgttgaactac(GTT)7	105	3088	3192
TRINITY_DN17514_c0_g1_i1	3	c	(AC)9gcgcgcacgcgaaacgggttttccggaacgcacgcgtcttatgtc(TCG)6	81	2228	2308
TRINITY_DN17563_c0_g1_i1	1	c	(T)15ccacaattttttctcaaatttatatcaaaattttc(T)11	61	190	250
TRINITY_DN11235_c0_g1_i1	1	c	(TC)7taaca(CT)6	31	85	115
TRINITY_DN11248_c0_g1_i1	2	c	(GAA)5ggaggaggcaatggagaaaagaaaagaggaaaagaaacgctacttata(T)12	75	1378	1452
TRINITY_DN11227_c0_g1_i1	1	c	(TCA)5tcttcacaaacaagcttttggaatttgttct(TTG)6	64	76	139
TRINITY_DN11225_c0_g1_i1	1	c	(AAC)6(AGC)8	42	346	387
TRINITY_DN11225_c0_g1_i2	1	c	(AAC)6(AGC)8	42	346	387
TRINITY_DN34170_c0_g1_i1	1	c	(T)16aagtaaaaaaaaatgtatatgtataaagataacccaagaaattcgtcaaacg(A)11	79	284	362
TRINITY_DN7546_c3_g1_i1	1	c	(T)21cttaccattctttttggataatattgaattttgtttacaaagtcgtcatg(T)11	82	3	84
TRINITY_DN23666_c0_g1_i4	1	c	(GCA)5ggaggaaggcagcagcaggaggaggcag(GCA)5	58	14	71
TRINITY_DN8508_c0_g1_i1	1	c	(AG)6aatagtgagagagataggggaggggataagagggatagagaaatttgtccact(A)15	80	43	122
TRINITY_DN8541_c2_g1_i1	1	c	(A)14tatgcgaacgccaagccaaataaaccccagaccaggaaaaaatctgcgacagcctggcaaaactg(A)17	96	1	96
TRINITY_DN8535_c2_g1_i1	1	c	(A)28ct(A)27ct(A)34	93	312	404
TRINITY_DN8593_c0_g1_i2	1	c	(TTC)12tatattgttttcttcaattagaacgtaatctatttctgaccctttatcttcttctttgtcttctccaccaaatagttcaa(CTT)12	152	253	404
TRINITY_DN8593_c0_g2_i1	1	c	(CTT)7ctatattgttttcttcaattagaacgtaatcaa(CTT)5	69	1	69
TRINITY_DN8592_c2_g1_i1	1	c	(GA)8ggagagc(GA)6	35	70	104
TRINITY_DN5835_c0_g1_i4	1	c	(T)11aaatt(A)10	26	44	69
TRINITY_DN5835_c0_g1_i6	1	c	(T)11aaatt(A)10	26	44	69
TRINITY_DN5835_c0_g1_i1	1	c	(T)11aaatt(A)10	26	44	69
TRINITY_DN5835_c0_g1_i3	1	c	(T)11aaatt(A)10	26	44	69
TRINITY_DN5885_c1_g1_i1	1	c	(AAC)8ataac(CT)11atcta(TC)13	82	191	272
TRINITY_DN5896_c0_g1_i4	1	c	(C)29agactcccaaatctactccccacta(C)12	66	754	819
TRINITY_DN5811_c0_g3_i1	1	c	(T)11ggtgaaaagcgaaatggaatttgacgaacacgaagaagatcaagaggaggaagaagag(GAA)5	84	59	142
TRINITY_DN5862_c0_g1_i2	2	c	(T)21cattctgggttttttttcctctttttaaatg(T)11	63	1589	1651
TRINITY_DN5810_c1_g1_i1	2	c	(CCT)5(CCA)5	30	1232	1261
TRINITY_DN5810_c1_g1_i3	2	c	(CCT)5(CCA)5	30	1076	1105
TRINITY_DN5810_c1_g1_i2	2	c	(CCT)5(CCA)5	30	1296	1325
TRINITY_DN54767_c0_g1_i1	1	c	(CT)11aaaattctcttccaaactcccaaataaaaactaagagttaaaatataatttgctaggttg(A)10	92	20	111
TRINITY_DN10220_c0_g4_i1	1	c	(TA)6(CA)6	24	98	121
TRINITY_DN10220_c0_g2_i1	1	c	(TA)6(CA)6	24	98	121
TRINITY_DN16168_c0_g1_i4	1	c	(A)22gcaaatttacaaact(A)11	48	162	209
TRINITY_DN16168_c0_g1_i5	1	c	(A)22gcaaatttacaaact(A)11	48	162	209
TRINITY_DN16168_c0_g1_i6	1	c	(A)22gcaaatttacaaact(A)11	48	162	209
TRINITY_DN16168_c0_g1_i7	1	c	(A)22gcaaatttacaaact(A)11	48	162	209
TRINITY_DN16168_c0_g1_i1	1	c	(A)22gcaaatttacaaact(A)11	48	162	209
TRINITY_DN16168_c0_g1_i2	1	c	(A)22gcaaatttacaaact(A)11	48	162	209
TRINITY_DN16168_c0_g1_i8	1	c	(A)22gcaaatttacaaact(A)11	48	162	209
TRINITY_DN16168_c0_g1_i9	1	c	(A)22gcaaatttacaaact(A)11	48	162	209
TRINITY_DN2071_c0_g1_i1	1	c	(AG)9atataaacacacagcgcgcaccattctccactgtccaaggagatcacgcaccgaacctaacactattct(TC)6	99	32	130
TRINITY_DN5509_c0_g1_i1	1	c	(CA)6tcttcttgacttcgtcataaacacccttcacagttcacattccatagacaaactcttccaattctctcatggattcttctcttc(CAT)9	123	13	135
TRINITY_DN5509_c0_g1_i2	1	c	(CA)6tcttcttgacttcgtcataaacacccttcacagttcacattccatagacaaactcttccaattctctcatggattcttctcttc(CAT)9	123	13	135
TRINITY_DN5509_c0_g1_i3	1	c	(CA)6tcttcttgacttcgtcataaacacccttcacagttcacattccatagacaaactcttccaattctctcatggattcttctcttc(CAT)9	123	13	135
TRINITY_DN5565_c0_g1_i1	1	c	(T)12ggtttttgcttgaggttctgaatttgttgtgttctag(T)10	59	4	62
TRINITY_DN5515_c0_g1_i1	1	c	(T)12gttgagaaattgcttgtccatcatgtatgttttaatagatgctattatg(T)11	72	603	674
TRINITY_DN5570_c0_g1_i2	1	c	(ATC)6(TTC)7	39	498	536
TRINITY_DN5501_c0_g1_i2	1	c	(A)10tcgtttgagcgaagccgtggtag(A)10	43	38	80
TRINITY_DN5501_c0_g1_i3	1	c	(A)10tcgtttgagcgaagccgtggtag(A)10	43	38	80
TRINITY_DN1368_c0_g1_i1	1	c	(G)24aggggtggggggggc(G)20tt(G)28	89	1	89
TRINITY_DN1336_c1_g2_i1	1	c	(TG)8taacagtacgctttcggcaccaca(CGC)5ttaacacgataaatcacgcgccaacatacggaccgtgtgtcggtgccaaaacgacatcgtcaacaacaat(AAC)6	143	73	215
TRINITY_DN1336_c1_g2_i2	1	c	(TG)8taacagtacgctttcggcaccaca(CGC)5ttaacacgataaatcacgcgccaacatacggaccgtgtgtcggtgccaaaacgacatcgtcaacaacaat(AAC)6	143	73	215
TRINITY_DN1310_c0_g2_i1	1	c	(TCT)5cctcacagaacaacaatcaacacatca(TCT)19	99	113	211
TRINITY_DN1320_c0_g3_i3	1	c	(AGA)5(ACA)5	30	1758	1787
TRINITY_DN1326_c3_g1_i1	1	c	(T)11caaaaatagcccaaactctattgaattatattaagagagatatctatagaggaaaaagataac(A)10	84	1	84
TRINITY_DN1326_c2_g1_i1	2	c	(GAA)6aaagagaaagtgggtgctttttcttcttctttattttttttatg(T)10	72	985	1056
TRINITY_DN1392_c1_g1_i1	1	c	(G)10agggcgggtgtttttggtcgtgt(G)13	46	15	60
TRINITY_DN1381_c0_g1_i4	1	c	(GAA)5agtgaatacgat(GAA)5	42	1117	1158
TRINITY_DN1381_c0_g1_i6	1	c	(GAA)5agtgaatacgat(GAA)5	42	1288	1329
TRINITY_DN1381_c0_g1_i1	1	c	(GAA)5agtgaatacgat(GAA)5	42	1206	1247
TRINITY_DN1381_c0_g1_i3	1	c	(GAA)5agtgaatacgat(GAA)5	42	1035	1076
TRINITY_DN1381_c0_g1_i16	1	c	(GAA)5agtgaatacgat(GAA)5	42	801	842
TRINITY_DN1381_c0_g1_i10	1	c	(GAA)5agtgaatacgat(GAA)5	42	1640	1681
TRINITY_DN1337_c0_g1_i6	1	c	(CT)11(AT)7	36	2160	2195
TRINITY_DN1337_c0_g1_i7	1	c	(CT)11(AT)7	36	3231	3266
TRINITY_DN1337_c0_g1_i8	1	c	(CT)11(AT)7	36	2320	2355
TRINITY_DN1390_c0_g1_i3	2	c*	(A)10(AAG)6*	26	1077	1102
TRINITY_DN1361_c0_g2_i2	1	c	(CT)7agtgcaa(GAT)6	39	2762	2800
TRINITY_DN2895_c0_g1_i1	1	c	(TTC)5gtcgacttctctctctctttctctctcttttctcc(CT)6	62	873	934
TRINITY_DN2895_c0_g1_i2	1	c	(TTC)5gtcgacttctctctctctttctctctcttttctcc(CT)6	62	1188	1249
TRINITY_DN2895_c0_g1_i3	1	c	(TTC)5gtcgacttctctctctctttctctctcttttctcc(CT)6	62	1111	1172
TRINITY_DN2879_c0_g3_i1	1	c	(CT)7cgctctcgttcactctcgttctcccccctctcctcactcgttctcactctcgttctccctcgtcactctcgttctccctcactctcag(TC)28	158	117	274
TRINITY_DN2869_c1_g1_i1	1	c	(TG)6tttgaggttgtcgtggttggagtttttgtctgatgggtggttgatgaagatgggttgaatttgt(AG)10gggggggatagagttttgtgttggtttatgtaagaatgaaaatgttaaggtaagaatgacatagacagac(GA)7	180	949	1128
TRINITY_DN2869_c1_g1_i2	1	c	(TG)6tttgaggttgtcgtggttggagtttttgtctgatgggtggttgatgaagatgggttgaatttgt(AG)10gggggggatagagttttgtgttggtttatgtaagaatgaaaatgttaaggtaagaatgacatagacagac(GA)7	180	976	1155
TRINITY_DN22551_c0_g2_i1	1	c	(T)11gttaatggtgtttttctaatgatgtttttgcatgaaaatgaaaacaatatacaatgtatgaataagagatatatagatat(AG)7	105	787	891
TRINITY_DN5370_c0_g1_i3	1	c	(T)10gttgatggaaaatttctgaaattgtttaaac(T)10	51	1	51
TRINITY_DN14007_c0_g1_i5	1	c	(AT)12(AC)7	38	1	38
TRINITY_DN14007_c0_g1_i1	1	c	(AT)12(AC)7	38	1	38
TRINITY_DN14007_c0_g1_i2	1	c	(AT)12(AC)7	38	1	38
TRINITY_DN14019_c0_g1_i2	1	c	(AG)7tgtgtgttttaagtttgttcagtagagagagaaagtagagtgaggcgtcggattgaagaggtggacggttgagatttgttgagcgcgcaatccaaagg(T)15	127	2917	3043
TRINITY_DN16088_c0_g1_i1	1	c	(CA)7cg(CA)7	30	84	113
TRINITY_DN19550_c0_g1_i1	1	c	(A)10ttagaacaaggggagtcgttggaaagggtgtaggggttcactgggtgaaatgagttgtg(A)11	80	581	660
TRINITY_DN19587_c0_g1_i1	1	c	(CAC)5caaacccttgatcaaaatcaaaaccataaccaaaaccgtaacaattgt(TAC)5	78	131	208
TRINITY_DN19584_c1_g1_i1	1	c	(TCT)5tgatatgaacgtgagatagagat(AG)10	58	64	121
TRINITY_DN17029_c0_g1_i2	2	c	(A)14cttactctcatcttttttttattactttcaaaa(T)14	61	395	455
TRINITY_DN17042_c0_g1_i1	1	c	(T)34aattatta(T)20	62	149	210
TRINITY_DN17042_c0_g2_i1	1	c	(A)20ccaaaatgtgtttgtggaacacaac(T)11	56	938	993
TRINITY_DN13604_c0_g1_i1	1	c	(T)10cgttaataaaggaaagggtttattacatgaaaaatgagatacgttcctctggttccaacaagttacagctacaaattac(A)10	99	66	164
TRINITY_DN13604_c0_g1_i2	1	c	(T)10cgttaataaaggaaagggtttattacatgaaaaatgagatacgttcctctggttccaacaagttacagctacaaattac(A)10	99	66	164
TRINITY_DN45259_c0_g1_i1	1	c	(CAA)6(CAG)6	36	27	62
TRINITY_DN14336_c0_g3_i4	1	c	(AAT)6aaccaaaatttaatattttaatttaac(AAT)6	63	216	278
TRINITY_DN14336_c0_g3_i3	1	c	(AAT)6aaccaaaatttaatattttaatttaac(AAT)6	63	301	363
TRINITY_DN9038_c0_g1_i4	1	c	(T)10cattacaaaattaattttccattatattacaatgccatttacattacaaaattcacc(A)11	78	1	78
TRINITY_DN9038_c0_g1_i5	1	c	(T)10cattacaaaattaattttccattatattacaatgccatttacattacaaaattcacc(A)11	78	1	78
TRINITY_DN9038_c0_g1_i1	1	c	(T)10cattacaaaattaattttccattatattacaatgccatttacattacaaaattcacc(A)11	78	1	78
TRINITY_DN9038_c0_g1_i2	1	c	(T)10cattacaaaattaattttccattatattacaatgccatttacattacaaaattcacc(A)11	78	1	78
TRINITY_DN9038_c0_g1_i3	1	c	(T)10cattacaaaattaattttccattatattacaatgccatttacattacaaaattcacc(A)11	78	1	78
TRINITY_DN19055_c0_g1_i3	1	c	(A)10ccaaacacaaaaaaaccaaacacagataag(AAC)8	64	72	135
TRINITY_DN5685_c2_g1_i2	2	c	(CCA)8atcctccctccatggcacaaagtttcaaccgttcctccaccaccatcaacagtacctcctgcaaagcatggagtttcatcaat(TCC)8	131	2864	2994
TRINITY_DN5685_c2_g1_i3	2	c	(CCA)8atcctccctccatggcacaaagtttcaaccgttcctccaccaccatcaacagtacctcctgcaaagcatggagtttcatcaat(TCC)8	131	2864	2994
TRINITY_DN5685_c2_g1_i1	2	c	(CCA)8atcctccctccatggcacaaagtttcaaccgttcctccaccaccatcaacagtacctcctgcaaagcatggagtttcatcaat(TCC)8	131	2864	2994
TRINITY_DN5685_c2_g1_i4	2	c	(CCA)8atcctccctccatggcacaaagtttcaaccgttcctccaccaccatcaacagtacctcctgcaaagcatggagtttcatcaat(TCC)8	131	2818	2948
TRINITY_DN5665_c1_g1_i1	1	c	(GA)8aaa(AG)7aa(AG)7	49	1608	1656
TRINITY_DN5692_c0_g2_i2	1	c	(A)11ttgaattgtaac(GA)9	41	30	70
TRINITY_DN5619_c0_g1_i8	1	c	(CA)9tatagatagccgactctcatcctacactaatcc(CA)9	69	40	108
TRINITY_DN13218_c0_g1_i2	1	c	(TGC)5gtgtatagaagcgaggaacgtgcagccattaattgttgttgtgtcatctgctgagcctgctgcatgtagtgtg(CTC)5	103	544	646
TRINITY_DN13293_c0_g2_i1	1	c	(TAT)5ttg(T)11	29	1823	1851
TRINITY_DN44157_c0_g1_i1	1	c*	(TAT)7(TTAT)6*	41	1	41
TRINITY_DN8889_c0_g1_i1	1	c	(T)10c(T)10	21	10	30
TRINITY_DN1060_c0_g1_i4	1	c	(CCA)6cacaagaagccatacaagtatccat(CAC)5	58	750	807
TRINITY_DN1060_c0_g1_i5	1	c	(CCA)5cataagaagccatacaaatacccatctcccccaccaccaccagttcacacctaccctcacccacacccagtctaccactctcct(CCA)5	114	812	925
TRINITY_DN1060_c0_g1_i2	1	c	(CCA)5cataagaagccatacaaatacccatctcccccaccaccaccagttcacacctaccctcacccacacccagtctaccactctcct(CCA)5	114	729	842
TRINITY_DN1020_c1_g1_i1	1	c	(A)10ctgaacggtacttcgattcaacgatttcgtaggtcaaaatctgaaacttcactgt(AGA)7aaaactccgatttgggtttttccgctgaaaatgtgattc(GA)26	177	1761	1937
TRINITY_DN1020_c1_g1_i2	1	c	(A)10ctgaacggtacttcgattcaacgatttcgtaggtcaaaatctgaaacttcactgt(AGA)7aaaactccgatttgggtttttccgctgaaaatgtgattc(GA)26	177	1443	1619
TRINITY_DN1024_c0_g1_i4	1	c	(TC)9g(CT)20	59	1	59
TRINITY_DN1024_c0_g1_i5	1	c	(TC)9g(CT)20	59	1	59
TRINITY_DN1024_c0_g1_i3	1	c	(TC)9g(CT)20	59	1	59
TRINITY_DN1033_c0_g1_i3	1	c	(T)14gatttttctagtcttctattttctgtacctatatataataagtttagaaatatcatatatatacctataaattaaaatatgaag(T)11	109	393	501
TRINITY_DN1084_c0_g1_i1	2	c	(CAC)5cagtctattcttcacctccaccaccagttcattacaatt(CAC)5	69	2499	2567
TRINITY_DN1007_c0_g1_i9	2	c	(TC)8cctctctctctgtt(TC)8tg(TC)10cctctctcc(CT)7	91	1969	2059
TRINITY_DN848_c0_g1_i2	1	c	(CT)7agaaatttaaaactaagcattgccacaggtcagcagcaattatttacaaaatgagctggcatgatga(AT)7	95	115	209
TRINITY_DN848_c0_g1_i3	1	c	(CT)7agaaatttaaaactaagcattgccacaggtcagcagcaattatttacaaaatgagctggcatgatga(AT)7	95	115	209
TRINITY_DN863_c0_g2_i1	1	c	(TGG)5ttaccataa(TGG)6ttaccataa(TGG)5ttaccataa(TGG)5	90	387	476
TRINITY_DN863_c0_g2_i4	1	c	(TGG)5ttaccataa(TGG)6	42	309	350
TRINITY_DN806_c0_g1_i1	1	c	(AG)6cataaaaagaag(GA)7	38	3078	3115
TRINITY_DN807_c0_g2_i3	1	c	(CT)11(CA)10	42	1	42
TRINITY_DN807_c0_g2_i2	1	c	(CT)11(CA)10	42	1	42
TRINITY_DN850_c2_g1_i1	1	c	(TTG)5atgttgaagaaa(TTG)5	42	807	848
TRINITY_DN867_c1_g1_i2	2	c	(CCA)5tatcttcctacattaagtggaatacctccaacaccaccaactcctcaaatgtctaaggccccactatccccaactccgccactctatggagct(CCA)9tatatgcctacatctagtggagcacctcacccaccaccaccacctccttcaatgtctaagactccaccaccaccacctccaccattctatagggct(CCA)6tatcatcccgcatctagtggag(CAC)7	292	204	495
TRINITY_DN827_c0_g1_i1	3	c	(T)10ccttgtcatgtacgtcatggagg(T)11	44	2511	2554
TRINITY_DN841_c0_g2_i1	1	c*	(TTA)5(A)13*	27	377	403
TRINITY_DN12091_c0_g2_i1	1	c	(T)14act(TTC)5	32	352	383
TRINITY_DN12091_c0_g2_i3	1	c	(T)14act(TTC)5	32	352	383
TRINITY_DN12091_c0_g2_i4	1	c	(T)14act(TTC)5	32	352	383
TRINITY_DN12013_c1_g1_i1	1	c	(TG)7a(GT)7	29	11	39
TRINITY_DN12013_c2_g1_i3	1	c	(A)11tatatatatgtgtatacctatgcatgagcgttattcatgtttacggtcgcaaattcgtcacatgtgtagacacgtcacacacg(CA)23	140	9	148
TRINITY_DN12013_c2_g1_i4	1	c	(A)11tatatatatgtgtatacctatgcatgagcgttattcatgtttacggtcgcaaattcgtcacatgtgtagacacgtcacacacg(CA)18(TA)8	146	9	154
TRINITY_DN4105_c0_g1_i4	1	c	(AC)6agaccatatcagacttccaagcaaataacaaaagaacgcaaaagtattcgtcttgt(CA)8	84	28	111
TRINITY_DN4186_c0_g1_i1	1	c	(GA)24(CGG)5	63	1850	1912
TRINITY_DN3684_c0_g1_i4	1	c	(TC)6tggctcctctt(TC)6	35	15	49
TRINITY_DN3684_c0_g1_i5	1	c	(TC)6tggctcctctt(TC)6	35	15	49
TRINITY_DN3665_c0_g2_i2	1	c	(C)11gaagattgtggagttgggaaagagtttttatctctgtg(T)11	60	911	970
TRINITY_DN7972_c0_g2_i5	1	c	(GA)8gg(GA)8	34	2053	2086
TRINITY_DN7968_c0_g1_i1	1	c	(CT)22cgttttattctatgtacctatgaaacttcccttcatttcactattcgcttctta(AC)8	114	2472	2585
TRINITY_DN8374_c0_g1_i4	2	c	(A)10gacta(T)24	39	2797	2835
TRINITY_DN8374_c0_g1_i1	2	c	(A)10gacta(T)24	39	956	994
TRINITY_DN8374_c0_g1_i3	1	c	(T)10(AG)6	22	853	874
TRINITY_DN8374_c0_g1_i3	3	c	(A)10gacta(T)24	39	2507	2545
TRINITY_DN8331_c0_g1_i1	1	c	(A)10cagaaaaggaaaaaaaaac(A)10	39	824	862
TRINITY_DN8333_c0_g2_i3	1	c	(ATA)5g(TAA)6	34	179	212
TRINITY_DN8333_c0_g2_i2	1	c	(ATA)5g(TAA)6	34	179	212
TRINITY_DN6442_c0_g1_i1	2	c	(AG)6a(AG)6	25	344	368
TRINITY_DN6418_c0_g1_i4	1	c	(CT)22(CA)8	60	1	60
TRINITY_DN6418_c0_g1_i2	1	c	(CT)22(CA)8	60	1	60
TRINITY_DN6418_c0_g1_i3	1	c	(CT)22(CA)8	60	1	60
TRINITY_DN6483_c4_g1_i1	3	c	(A)10ttg(CA)10	33	1717	1749
TRINITY_DN6437_c0_g1_i4	3	c	(TTG)5aacaa(ATG)5	35	1075	1109
TRINITY_DN6437_c0_g1_i1	3	c	(TTG)5aacaa(ATG)5	35	1075	1109
TRINITY_DN6437_c0_g1_i8	3	c	(TTG)5aacaa(ATG)5	35	1075	1109
TRINITY_DN32406_c0_g1_i1	1	c	(AC)6(TC)6	24	572	595
TRINITY_DN49181_c0_g1_i1	1	c	(TG)6aaactgtg(T)10	30	38	67
TRINITY_DN4307_c0_g1_i5	1	c	(T)13ccgatccatggaatctttattcccttcctctcaggtgaaactttctcacctaatttctgttaagcttgacgagcttaaa(T)13	105	34	138
TRINITY_DN4311_c1_g1_i1	1	c	(ATT)8aatattataaatattagtattagtattagtatta(TAT)6	76	971	1046
TRINITY_DN4311_c0_g1_i2	1	c	(TAA)6ttaaaataaaaac(A)10	41	201	241
TRINITY_DN4386_c0_g1_i4	1	c	(A)12tgcataacccccctaa(C)14a(C)95	138	112	249
TRINITY_DN4386_c0_g1_i5	1	c	(A)12cccacacccccccca(C)14acccccccgccccctcgcggactccctccgccg(C)98	172	30	201
TRINITY_DN4300_c0_g2_i1	2	c	(TCT)5ctttctctctatctcatcttcataccctagcttttcttctcatatatacatatgaaaaatggaagaccaccataacaaccatggtcatcaccct(CAC)5	124	243	366
TRINITY_DN4300_c0_g2_i2	1	c	(CT)8tcttcttcttcgctcttttgttaccgttaatcatggcagactacgaaa(ACC)5at(CAA)6	99	229	327
TRINITY_DN4300_c0_g3_i1	1	c	(CAT)5g(AAC)5	31	255	285
TRINITY_DN4300_c1_g1_i6	1	c	(TTG)7ttagtgttgttgtatgaatgtgaagggagaatgaagaagaggattatgataatgac(GAT)5	92	2537	2628
TRINITY_DN4300_c1_g1_i3	1	c	(TTG)7ttagtgttgttgtatgaatgtgaagggagaatgaagaagaggattatgataatgac(GAT)5	92	2910	3001
TRINITY_DN4300_c2_g1_i1	1	c	(TGG)5tgttgttgg(TGT)5	39	1158	1196
TRINITY_DN4380_c0_g1_i1	1	c	(AAC)6ataaaacaactccaaacagaacctcaacaaatccaaactcagaacaagtaaa(AAG)8	94	526	619
TRINITY_DN4340_c0_g4_i2	1	c	(A)10tttatc(T)10	26	592	617
TRINITY_DN4340_c1_g2_i2	1	c	(AAC)8tagaagatgac(GAA)8	59	1	59
TRINITY_DN4616_c0_g2_i10	1	c	(TTC)5agaac(ATG)5	35	1302	1336
TRINITY_DN4616_c0_g2_i9	2	c	(TTC)5agaac(ATG)5	35	1256	1290
TRINITY_DN4616_c0_g2_i3	1	c	(TTC)5agaac(ATG)5	35	730	764
TRINITY_DN4616_c0_g2_i2	1	c	(TTC)5agaac(ATG)5	35	730	764
TRINITY_DN4616_c0_g2_i4	1	c	(TTC)5agaac(ATG)5	35	828	862
TRINITY_DN4665_c2_g1_i1	1	c	(A)14ccattctacataaagaatgatgaacaaaattg(A)12	58	263	320
TRINITY_DN4677_c2_g1_i3	1	c	(T)10caagtacagaaacctcagtatcagaaggaggagtagttattgtcatattaaaaaatagcca(T)10c(A)16	98	934	1031
TRINITY_DN4677_c2_g1_i1	1	c	(T)10caagtacagaaacctcagtatcagaaggaggagtagttattgtcatattaaaaaatagcca(T)10c(A)16	98	6524	6621
TRINITY_DN4671_c1_g2_i1	1	c	(TTC)5taccccgtccacttcttcttcttcaacctcttccacttcttt(TTC)5	72	2451	2522
TRINITY_DN4671_c1_g2_i3	1	c	(TTC)5taccccgtccacttcttcttcttcaacctcttccacttcttt(TTC)5taccccgtccacttcttcttcttcaacctcttccacttcttt(TTC)5ctcctcttcttcttcatcataatcatca(TCT)12	193	9	201
TRINITY_DN4671_c1_g2_i4	1	c	(TTC)5taccccgtccacttcttcttcttcaacctcttccacttcttt(TTC)5ctcctcttcttcttcatcataatcatca(TCT)12	136	2451	2586
TRINITY_DN7035_c0_g1_i1	1	c	(AT)7ag(AT)9	34	1098	1131
TRINITY_DN7035_c0_g1_i2	1	c	(AT)7ag(AT)9	34	1049	1082
TRINITY_DN4268_c0_g1_i2	1	c	(GAA)6tgagaagagagtaagagtg(TAT)5	52	2153	2204
TRINITY_DN4268_c0_g2_i1	1	c	(GAA)8ggtgaagaggag(GAA)7	57	693	749
TRINITY_DN4260_c0_g2_i1	1	c	(TGA)5(TGT)6	33	754	786
TRINITY_DN4260_c3_g1_i1	1	c	(TGT)5taccatgaattatgttgtta(TTG)5tcatgaggtatgttgtgag(GTT)5	84	120	203
TRINITY_DN4260_c1_g2_i1	1	c	(CAA)5atatacttcacgt(CAA)5	43	94	136
TRINITY_DN4260_c1_g2_i2	1	c	(CAA)5atatacttcacgt(CAA)5	43	94	136
TRINITY_DN4278_c0_g1_i1	1	c	(AG)9(GA)9	36	1413	1448
TRINITY_DN4278_c0_g1_i2	1	c	(AG)9(GA)9	36	1203	1238
TRINITY_DN4278_c0_g1_i3	1	c	(AG)9(GA)9	36	1530	1565
TRINITY_DN4278_c0_g3_i5	1	c	(TTC)6tcatctcgccttcgtatctccttctctttccaaaacccctcttccgttctattcaactctagggttagggtttttc(CT)15	124	44	167
TRINITY_DN4278_c0_g3_i2	1	c	(TTC)6tcatctcgccttcgtatctccttctctttccaaaacccctcttccgttctattcaactctagggttagggtttttc(CT)15	124	44	167
TRINITY_DN4237_c0_g1_i5	1	c	(A)18cacaaacaatctaaacgaagtgattattaccacaac(A)11	65	775	839
TRINITY_DN29634_c0_g1_i1	1	c	(T)10cttcaaaaaatatccaacctgtgcgtatc(ATT)6	57	109	165
TRINITY_DN599_c1_g1_i1	2	c	(AGG)6agtgttgttgtgcggtggttcatggtggttgatgtggtggttcatttgagagagt(GAA)5aaagaaagagtgtgtgatgaaatgggaaagg(AGA)5	134	3075	3208
TRINITY_DN555_c0_g2_i4	1	c	(ACC)5attatggta(ACC)6attatggta(ACC)6	69	611	679
TRINITY_DN531_c0_g1_i1	1	c	(TC)10ttttttttctctttatcaaaatttcaaactatttcactt(TC)7tatatatatatgtatatatcagagcctcttcttcttacacggttgccacacctgagattttgagaaactcataccgaagaaagaaatcaaaactggaag(A)10	182	975	1156
TRINITY_DN531_c0_g1_i3	1	c	(TC)10ttttttttctctttatcaaaatttcaaactatttcactt(TC)7tatatatatatgtatatatcagagcctcttcttcttacacggttgccacacctgagattttgagaaactcataccgaagaaagaaatcaaaactggaag(A)10	182	1703	1884
TRINITY_DN531_c0_g2_i2	1	c	(A)13tcaaaatcctaataaatttaaaatttagaaactctccaaaaaaac(A)10	68	24	91
TRINITY_DN575_c1_g1_i5	1	c	(T)10cgtcgaaccctgctcgcgtggtta(T)10	44	1335	1378
TRINITY_DN520_c0_g4_i1	2	c	(A)10ggaaagaggtaggtttggtttgggttaaggtttgatgggtgtcttgaatgaaggaagcacgtggtacctgccactgccacaacacttcttcta(TC)9	121	7501	7621
TRINITY_DN570_c0_g1_i1	1	c	(CG)6agagagagacggcgccattagggattcagcttaaatt(A)11	60	421	480
TRINITY_DN570_c0_g1_i3	1	c	(CG)6agagagagacggcgccattagggattcagcttaaatt(A)11	60	743	802
TRINITY_DN525_c0_g1_i7	1	c	(A)23t(A)21	45	851	895
TRINITY_DN525_c0_g1_i2	1	c	(A)23t(A)21	45	952	996
TRINITY_DN11387_c0_g1_i2	1	c	(TTC)7atcttctctatttcttcttccgattcttctctatttcttcttcttctctgttcttcttcttcg(CTT)6	102	199	300
TRINITY_DN11343_c0_g1_i1	1	c	(A)10ctgatctcagattatgct(A)10	38	945	982
TRINITY_DN4958_c1_g1_i1	1	c	(GA)8gg(GA)8	34	222	255
TRINITY_DN4958_c1_g1_i3	1	c	(GA)8gg(GA)8	34	192	225
TRINITY_DN4958_c1_g1_i2	1	c	(GA)8gg(GA)8	34	212	245
TRINITY_DN4914_c0_g1_i1	1	c	(T)10agagaaaaactc(A)10	32	1806	1837
TRINITY_DN4996_c0_g1_i7	1	c	(TC)21atagtgctaaagt(A)10	65	8	72
TRINITY_DN4996_c0_g1_i9	1	c	(TC)21atagtgctaaagt(A)10	65	8	72
TRINITY_DN54148_c0_g1_i1	1	c	(T)11cttttttc(T)11	30	49	78
TRINITY_DN29300_c0_g1_i1	2	c	(TG)6cgcgcc(TA)7	32	264	295
TRINITY_DN60790_c0_g1_i1	1	c	(A)10tag(A)10	23	88	110
TRINITY_DN53958_c0_g1_i1	1	c	(AC)9aagcgcgcgagcgcgcgctaccacgcacacacacg(CA)7(AC)6	79	17	95
TRINITY_DN34565_c0_g1_i1	1	c	(AT)7(AC)7	28	218	245
TRINITY_DN55609_c0_g1_i1	1	c	(T)10(AAC)7	31	1	31
TRINITY_DN30176_c0_g1_i1	1	c	(GGC)5ggagccttttctcctgctcctgctcctgctccttcccctgaaaataactg(TCC)5	80	395	474
TRINITY_DN13045_c0_g2_i1	1	c	(GAT)6ttagatgatgatattggtgata(ATG)6	58	856	913
TRINITY_DN13072_c0_g1_i1	1	c	(CT)20cccattttctgtcttcctctctctttttccttcaaaccgt(AAC)6	98	173	270
TRINITY_DN13082_c0_g1_i1	1	c	(T)10aattttttaa(T)11	31	2	32
TRINITY_DN3792_c0_g2_i9	1	c	(TCA)5(TCT)6	33	747	779
TRINITY_DN3746_c1_g2_i1	1	c	(CT)22agggttttgtaacagtgattttcactactaag(CTT)6	94	66	159
TRINITY_DN3745_c0_g2_i1	1	c	(T)10ctctgactaatattatgaagaacaacatcccaagtctctactttggattatgtggattgatatttctacttggaccttgaaa(T)10	102	1225	1326
TRINITY_DN16680_c0_g1_i2	1	c	(A)10gatttttgatagatcattatgacgtagtttgatccatgtagtcgatcctatttagtgggataaggtttggctgttgcc(GTT)5attgttgttgttgtta(TTG)5	134	196	329
TRINITY_DN31301_c0_g1_i1	1	c	(AC)6aggctcagacacatgttgatgcatttcttcccgtttga(T)10	60	437	496
TRINITY_DN9499_c0_g1_i1	1	c	(T)17ctcttcccctcccctcct(C)30	65	1	65
TRINITY_DN22214_c0_g1_i1	1	c	(T)10cttcatttgaattcctcttcactaaaattctaatgaatgacactttttgaaaataaatagaacaagtaaaaaattacttggtaaaaagagtaaaat(A)10	116	543	658
TRINITY_DN11539_c0_g1_i1	1	c	(CT)6ttcttctccaaccttctttgcgtagaatcatacactgctcccctacttgtcaa(CT)6	77	81	157
TRINITY_DN11539_c0_g1_i2	1	c	(CT)6ttcttctccaaccttctttgcgtagaatcatacactgctcccctacttgtcaa(CT)6	77	81	157
TRINITY_DN11548_c0_g2_i1	1	c	(CTC)5(CTA)5	30	723	752
TRINITY_DN11583_c0_g1_i1	1	c	(AG)10attcttttaacaaaaggtttggttctgttgtgatgagaggaagagaaagaagagtgttatttc(AG)10	103	143	245
TRINITY_DN48263_c0_g1_i1	1	c	(AAC)6aaacctctgacggaagcgcagtcgttgttggcgtccg(ACC)7	76	26	101
TRINITY_DN56011_c0_g1_i1	1	c	(GAG)6gatacggcggaggtagtgtttgcggtagttgtagtagtagtggtggtcgcagtggct(GCG)5	90	136	225
TRINITY_DN138_c1_g1_i4	1	c	(TC)11tga(CTT)6	43	1	43
TRINITY_DN138_c1_g1_i3	1	c	(TC)11tga(CTT)6	43	1	43
TRINITY_DN143_c0_g1_i4	1	c	(A)10gg(A)13	25	9	33
TRINITY_DN143_c0_g1_i6	1	c	(TC)6aaataccaaacacaaagcaagcatttttctctaac(CAT)5	62	43	104
TRINITY_DN143_c0_g1_i7	1	c	(A)10gg(A)13	25	9	33
TRINITY_DN143_c0_g1_i2	1	c	(A)10gg(A)13	25	9	33
TRINITY_DN143_c0_g1_i3	1	c	(A)10gg(A)13	25	9	33
TRINITY_DN146_c1_g1_i1	1	c	(CT)8cactcactcactca(CT)8cactcactcactca(CT)7	74	9	82
TRINITY_DN146_c1_g1_i2	1	c	(CT)8cactcactcactca(CT)8cactcactcactca(CT)7	74	9	82
TRINITY_DN146_c0_g1_i4	1	c	(A)12gcagaaaaaaatgtaataaatgtttcatcatatgaagcaagatatggtgtttgtttgtgggttttattgtttt(TAA)6	103	1694	1796
TRINITY_DN146_c0_g1_i2	1	c	(A)12gcagaaaaaaatgtaataaatgtttcatcatatgaagcaagatatggtgtttgtttgtgggttttattgtttt(TAA)6	103	2014	2116
TRINITY_DN161_c0_g1_i7	1	c	(GA)6aac(GA)6	27	187	213
TRINITY_DN161_c0_g1_i1	1	c	(GA)6aac(GA)6	27	187	213
TRINITY_DN161_c0_g1_i3	1	c	(GA)6aac(GA)6	27	187	213
TRINITY_DN161_c0_g1_i13	1	c	(GA)6aac(GA)6	27	187	213
TRINITY_DN161_c0_g1_i10	1	c	(GA)6aac(GA)6	27	187	213
TRINITY_DN161_c0_g1_i11	1	c	(GA)6aac(GA)6	27	187	213
TRINITY_DN135_c0_g1_i4	1	c	(T)10attc(T)23	37	14	50
TRINITY_DN135_c0_g1_i5	1	c	(T)10attc(T)23	37	14	50
TRINITY_DN135_c0_g1_i6	1	c	(T)10attc(T)23	37	14	50
TRINITY_DN135_c0_g1_i2	1	c	(T)10attc(T)23	37	14	50
TRINITY_DN135_c0_g1_i9	1	c	(T)10attc(T)23	37	14	50
TRINITY_DN135_c0_g2_i3	1	c	(T)25ggtttttttcaacctttttaaaggc(T)10	60	131	190
TRINITY_DN44477_c0_g1_i1	1	c	(T)11gactctaagtgcttatataaagcacctttctatgctgatttttgacactgattttctaccctgaattttactattgttcagctcattttctcatc(T)11	117	16	132
TRINITY_DN2618_c0_g2_i1	1	c	(AAT)5cataacttgttctctcttttcttcaaccattacctaccgacccatgttttctatttcaaatatctgatctg(T)14	100	246	345
TRINITY_DN2618_c0_g2_i2	1	c	(AAT)5cataacttgttctctcttttcttcaaccattacctaccgacccatgttttctatttcaaatatctgatctg(T)14	100	246	345
TRINITY_DN2652_c0_g2_i1	2	c	(CAG)5catcattgccagcaacagcagcaa(CAT)6	57	2414	2470
TRINITY_DN2652_c0_g2_i3	2	c	(CAG)5catcattgccagcaacagcagcaa(CAT)6	57	2330	2386
TRINITY_DN2652_c0_g2_i6	2	c	(CAG)5catcattgccagcaacagcagcaa(CAT)6	57	2247	2303
TRINITY_DN2609_c0_g4_i1	1	c	(A)13gaaccttcgctgtaaaaaatttctatcatttttaatatat(A)20	73	1	73
TRINITY_DN2609_c2_g1_i1	1	c	(TC)8actcctcattctctttctctctcttcttgcacctcgaag(CTT)6	73	26	98
TRINITY_DN63710_c0_g1_i1	1	c*	(GT)7(T)15*	28	333	360
TRINITY_DN61606_c0_g1_i1	1	c	(A)12gagggagatggaag(A)10taagaag(A)29	72	272	343
TRINITY_DN14840_c0_g1_i1	1	c	(TCA)8caacatgatc(CAA)8	58	250	307
TRINITY_DN3872_c0_g1_i1	1	c	(AGA)8aataattttggataaaccgagaatgtcttcaaacacaaaaactaaaaccctgg(CTT)5	92	164	255
TRINITY_DN3887_c0_g1_i4	1	c	(TTC)5ag(TC)10	37	2484	2520
TRINITY_DN3887_c0_g1_i1	1	c	(TTC)5ag(TC)10	37	2420	2456
TRINITY_DN3887_c0_g1_i2	1	c	(TTC)5ag(TC)10	37	2327	2363
TRINITY_DN3837_c0_g2_i1	1	c	(CT)10(AT)11	42	1095	1136
TRINITY_DN3812_c0_g1_i6	1	c	(A)10gatatatcattatttttattt(A)10	41	1816	1856
TRINITY_DN3812_c0_g1_i19	1	c	(A)10gatatatcattatttttattt(A)10	41	1592	1632
TRINITY_DN3812_c0_g1_i16	1	c	(A)10gatatatcattatttttattt(A)10	41	1715	1755
TRINITY_DN3812_c0_g1_i17	1	c	(A)10gatatatcattatttttattt(A)10	41	1551	1591
TRINITY_DN3874_c0_g1_i1	1	c	(A)10ccgtggc(G)14	31	57	87
TRINITY_DN3829_c0_g2_i2	1	c	(CT)10gactcttccatttcctttgcattcttccttcttactcttccac(CA)7	77	249	325
TRINITY_DN21489_c0_g1_i1	1	c	(TGC)6(TGT)7	39	455	493
TRINITY_DN4503_c0_g2_i1	1	c	(A)10ctatttaatgacattatggtttagcttttttttggagatactc(T)12	65	648	712
TRINITY_DN4530_c0_g1_i6	1	c	(TC)12c(CT)10	45	35	79
TRINITY_DN4530_c0_g1_i8	1	c	(TC)12c(CT)10	45	35	79
TRINITY_DN4566_c0_g4_i2	1	c	(GAA)8(GAT)6	42	403	444
TRINITY_DN4566_c0_g4_i1	1	c	(GAA)8(GAT)6	42	403	444
TRINITY_DN4584_c0_g1_i1	2	c	(T)11ccgtcaattgagcatgatattttgatatatac(T)10	53	2878	2930
TRINITY_DN4548_c0_g1_i4	1	c	(ATG)7c(TGA)6	40	782	821
TRINITY_DN4548_c0_g1_i5	1	c	(ATG)7c(TGA)6	40	1169	1208
TRINITY_DN4548_c0_g1_i8	1	c	(ATG)7c(TGA)6	40	1169	1208
TRINITY_DN4528_c0_g1_i4	1	c	(CA)7atcggtgttatcactttcatttcaacc(A)11	52	132	183
TRINITY_DN4528_c0_g1_i6	1	c	(CA)7atcggtgttatcactttcatttcaacc(A)11	52	132	183
TRINITY_DN4528_c0_g1_i1	1	c	(CA)7atcggtgttatcactttcatttcaacc(A)11	52	132	183
TRINITY_DN4528_c0_g1_i2	1	c	(CA)7atcggtgttatcactttcatttcaacc(A)11	52	132	183
TRINITY_DN4528_c0_g1_i3	1	c	(CA)7atcggtgttatcactttcatttcaacc(A)11	52	132	183
TRINITY_DN67077_c0_g1_i1	1	c	(GCG)6gctgctgctgcggcg(GCT)6	51	112	162
TRINITY_DN49806_c0_g1_i1	1	c	(T)10ggaaggttcaaaccaaaaccactgg(A)12	47	2300	2346
TRINITY_DN49802_c0_g1_i1	1	c	(T)26gttttta(T)15(G)10	58	4	61
TRINITY_DN30932_c0_g1_i1	1	c	(TG)6aatggaggaagagagggggagagagttagcagcacttgcctgtgttt(A)14	73	903	975
TRINITY_DN47034_c0_g1_i1	1	c	(AG)8aatgaa(AG)6	34	61	94
TRINITY_DN10361_c0_g1_i1	1	c	(T)12aatttgaaaatgatataaaacctggcggagaggattatgagagtatagcagatacagaggagagagaaagagagagaaag(GA)7	106	1519	1624
TRINITY_DN45426_c0_g1_i1	1	c	(TG)8ta(TG)11	40	175	214
TRINITY_DN45403_c0_g1_i1	1	c	(T)23ggttttgttttttggtgta(T)11	53	16	68
TRINITY_DN6010_c0_g1_i1	1	c	(T)10cttctgtcagaacaaagaacaacataaatcaaaaccccagatcttgttttttctttcttttttcttatatttccttaaagttatcattttta(TTG)5	117	544	660
TRINITY_DN6082_c0_g1_i2	2	c	(T)11gtttttgagaatgaaaatgaataactcttct(A)13	55	1183	1237
TRINITY_DN6097_c0_g1_i4	1	c	(TC)6tagaaaaaaacccatttcat(TC)7	46	105	150
TRINITY_DN6097_c0_g1_i1	1	c	(TC)6tagaaaaaaacccatttcat(TC)7	46	105	150
TRINITY_DN6097_c0_g1_i2	1	c	(TC)6tagaaaaaaacccatttcat(TC)7	46	105	150
TRINITY_DN36983_c0_g1_i1	1	c	(CCG)5ccaccatcagcgacgctgacgaca(ACG)6	57	351	407
TRINITY_DN36970_c0_g1_i1	1	c	(A)14caacggccaccattttctcaacccccccaccccccaccccaacctcatccc(CCA)5	80	47	126
TRINITY_DN11462_c2_g1_i1	1	c	(GTT)5gctgc(TGT)5	35	58	92
TRINITY_DN12742_c0_g1_i5	1	c	(A)14cacactaaagatat(A)10	38	6036	6073
TRINITY_DN12742_c0_g1_i7	1	c	(A)14cacactaaagatat(A)10	38	6186	6223
TRINITY_DN12742_c0_g1_i2	1	c	(A)14cacactaaagatat(A)10	38	1666	1703
TRINITY_DN12712_c0_g1_i1	1	c	(A)10ccaaaaaagttggaaactttttcaaccccctaatctatgaaaatctgggtgtcagcagaatcatcaaaaagtacaaaactttgcaag(A)10	107	43	149
TRINITY_DN12723_c0_g1_i1	1	c	(A)10tggagca(AGG)5	32	114	145
TRINITY_DN12723_c0_g1_i2	1	c	(A)10tggagca(AGG)5	32	114	145
TRINITY_DN39012_c0_g1_i1	1	c	(T)10attgatatacatagg(GA)7	39	298	336
TRINITY_DN39060_c0_g1_i1	1	c	(A)11c(A)10	22	10	31
TRINITY_DN9845_c0_g1_i3	1	c	(A)12gc(A)12	26	9	34
TRINITY_DN9812_c0_g1_i1	2	c	(GA)27agtggctagctagctggatgggctagcatgat(GA)6	98	1374	1471
TRINITY_DN9514_c0_g2_i1	1	c	(CT)7aacttctctataaacttcacctctt(TC)6ttctctttctctctctctttttttatatattttatcatttac(T)10	103	1542	1644
TRINITY_DN9543_c0_g1_i1	1	c	(GAA)5acagtggaagaagctctgaggcagtgactga(ATC)7actgcttagagcgagaaagaggagaaagag(GA)6	109	38	146
TRINITY_DN9543_c0_g1_i2	1	c	(GAA)5acagtggaagaagctctgaggcagtgactga(ATC)7actgcttagagcgagaaagaggagaaagag(GA)6	109	38	146
TRINITY_DN9543_c2_g1_i2	1	c	(AG)6ctttagagagagagcttttgagagagagagcttt(AG)6	58	404	461
TRINITY_DN6391_c0_g1_i1	1	c	(ATA)8tccctttacag(CAA)5	50	577	626
TRINITY_DN6336_c0_g1_i1	1	c	(ACT)5accgaagt(TAA)6	41	187	227
TRINITY_DN6336_c0_g1_i2	1	c	(ACT)5accgaagt(TAA)6	41	187	227
TRINITY_DN6393_c0_g2_i1	1	c	(GGT)6gatgaggatgatggcgatggtgaggatgatgatgatgaggatgatgatgat(GAG)6(GAT)7(GAC)5	123	596	718
TRINITY_DN8984_c0_g1_i1	1	c	(A)11cgaaatt(AGA)5	33	84	116
TRINITY_DN8900_c0_g2_i1	1	c	(TTC)6ttacgtacgtccactctctcaaacccttgttctcctagtctctttttctccaaaaccctttt(TTC)6	98	118	215
TRINITY_DN8968_c0_g2_i1	1	c	(TC)6tacacttcacattctgaacccaatatcatgttcatgatcacaaacaactaacaaaaactttttgattaa(T)11	92	99	190
TRINITY_DN8926_c2_g2_i1	1	c	(GAA)6gacgtggttgtaactgcagcgtcgtccatgggttctct(ATTA)5	76	836	911
TRINITY_DN53255_c0_g1_i1	1	c	(GT)6atatgt(GC)6	30	168	197
TRINITY_DN6752_c0_g1_i1	1	c	(GTG)5gtagtggtggagatagtggcggtgatagtgatggcatttgtgaagacctttgttgcggcgttaagggtgtgaaaaaaggca(GTG)5	111	968	1078
TRINITY_DN61068_c0_g1_i1	1	c	(CT)8aactctctctcaagtgtcattttctcacatatacttcacacaaaagaaacaccattcacttcacataccttgtcatttcttccttatt(TC)6ccaa(TC)7	134	13	146
TRINITY_DN61068_c0_g1_i1	2	c	(ATC)6aatgg(CTA)5	38	619	656
TRINITY_DN3514_c1_g1_i1	2	c	(TTA)7ttctgttgtaaatattttgttgtac(T)10gattga(CCG)5	77	2228	2304
TRINITY_DN3550_c0_g1_i2	1	c	(TTC)13(CTC)6	57	246	302
TRINITY_DN3596_c0_g1_i1	1	c	(T)10(A)10	20	1298	1317
TRINITY_DN3596_c0_g1_i2	1	c	(T)10(A)10	20	1100	1119
TRINITY_DN3595_c0_g2_i2	1	c	(T)11ggtttgtttggaggaagtgggaagaagtggatggcggtg(GA)6	62	2097	2158
TRINITY_DN14603_c2_g1_i1	1	c	(A)10cctacaataacttgtgaagttcagaagcaaaaaaggaacgagcaaaagaagagagcaaaagtat(AAG)7	95	612	706
TRINITY_DN56417_c0_g1_i1	1	c	(A)10ctcaaatattctacttatta(T)16	46	334	379
TRINITY_DN29901_c0_g1_i1	1	c	(CAT)5cacatgcaacaattagggctctatgattacaacaacaacacctttgatggtacaattcacctaccacagttattcagtccagaatcatcagctctag(CAC)5	127	264	390
TRINITY_DN40518_c0_g1_i1	1	c	(CTC)7cgaggactcctcgtccgacggctccagctccccccagggcgtgcggtcgat(CTC)5	87	13	99
TRINITY_DN40550_c0_g1_i1	1	c	(TAA)5caactatcattatcatat(TAA)6	51	689	739
TRINITY_DN10172_c0_g1_i1	1	c	(A)12catcgaaacaccaaaactcccttctccaacgcatacatacacaccacattggttttgctacctttgtc(T)11	91	37	127
TRINITY_DN45652_c0_g1_i1	1	c	(T)12ctttttgtgtttttggttttttgctctttggtgtgtgtttttttcttatttctc(T)11	77	1	77
TRINITY_DN4855_c0_g1_i10	1	c	(TC)9ctctctttctttctgtgtttgcattttgtctccttctttgatctacaacctctcaaacacgcgtaaggttacactcttcttcatcttcttcaa(TTC)7	132	47	178
TRINITY_DN4817_c0_g2_i1	1	c	(TGG)5taacatattcggaatctgtgcggtggccggcggaggaaagaaggtggtggaa(AGG)5	82	1221	1302
TRINITY_DN52548_c0_g1_i1	1	c	(TC)9(AC)11(TC)7(AC)11(TC)7	90	448	537
TRINITY_DN41965_c0_g1_i1	1	c	(AG)6aagaataagttggtgtgagtaagtagaaggagttaaggttgccgctagtataagcaaggaaatgaaaatgacattaaagaaaaaattgat(AGAA)5	122	176	297
TRINITY_DN21147_c0_g1_i1	2	c	(TTG)5(T)10	25	213	237
TRINITY_DN2553_c0_g1_i1	1	c	(AG)6acagagacggaggtggaacgcgcgtcgttgaggaagagacggttt(GA)11	79	953	1031
TRINITY_DN2553_c0_g1_i2	1	c	(AG)6acagagacggaggtggaacgcgcgtcgttgaggaagagacggttt(GA)11	79	761	839
TRINITY_DN2526_c0_g1_i1	1	c	(AG)8aaagagaatctatggaacaaggaaagggtagaaaagaagaagcttttgttgttgttg(TTA)8	97	873	969
TRINITY_DN2572_c0_g1_i2	2	c	(CAG)5(CAA)5	30	1214	1243
TRINITY_DN2505_c1_g2_i10	1	c	(GGT)5tcttctgtttcaaactatgaattggttccacgtggtaaattttcgtatgttaatcttggcggtggtggttc(TGG)5	101	563	663
TRINITY_DN2505_c1_g2_i2	1	c	(GGT)5tcttctgtttcaaactatgaattggttccacgtggtaaattttcgtatgttaatcttggcggtggtggttc(TGG)5	101	563	663
TRINITY_DN2505_c1_g2_i4	1	c	(GGT)5tcttctgtttcaaactatgaattggttccacgtggtaaattttcgtatgttaatcttggcggtggtggttc(TGG)5	101	563	663
TRINITY_DN2505_c1_g2_i5	1	c	(GGT)5tcttctgtttcaaactatgaattggttccacgtggtaaattttcgtatgttaatcttggcggtggtggttc(TGG)5	101	563	663
TRINITY_DN2505_c1_g2_i7	1	c	(GGT)5tcttctgtttcaaactatgaattggttccacgtggtaaattttcgtatgttaatcttggcggtggtggttc(TGG)5	101	563	663
TRINITY_DN2557_c0_g5_i1	1	c	(CT)7ttcactt(TC)7	35	112	146
TRINITY_DN3292_c0_g1_i4	1	c	(A)10ggtatagatattttaattaatttaaatttacaaaatagggtggtaatgtatattgaagtctcagatttattgtggattac(A)11	101	950	1050
TRINITY_DN3292_c0_g1_i1	2	c	(A)10ggtatagatattttaattaatttaaatttacaaaatagggtggtaatgtatattgaagtctcagatttattgtggattac(A)11	101	1706	1806
TRINITY_DN3280_c0_g1_i3	1	c	(AG)6ggttttggagggatagaatagaa(TAT)5	50	930	979
TRINITY_DN3297_c0_g2_i1	1	c	(TC)6tacattttctctctcccctcagatatcatatttttcgatatcgtgaaaaggttacataataaaccaaaaataataaatagagtag(A)11	108	5	112
TRINITY_DN12651_c0_g1_i1	1	c	(TGT)7ttcctttctcttgttccacataatcaaaacaaggaaggttcttcaagtcaccaatattgtcaccaaacattccttttgttgttctgctagtactag(TAC)5	132	255	386
TRINITY_DN12673_c0_g1_i1	1	c	(TGA)5ttatgactatgaa(GAT)5	43	304	346
TRINITY_DN50341_c0_g1_i1	1	c	(TC)7tatagtaaacacttttttatgaaacaaaatggtggggtttatc(T)11	68	1350	1417
TRINITY_DN42517_c0_g1_i1	1	c	(TA)6tgctaatttatttctctgccccgattatttatgcctaattattttatttacccccaatccccc(AT)6	87	28	114
TRINITY_DN7336_c0_g1_i9	1	c	(CG)7(AG)6	26	1111	1136
TRINITY_DN7336_c0_g1_i12	1	c	(CG)7(AG)6	26	1383	1408
TRINITY_DN7366_c0_g1_i4	1	c	(A)11ttaat(A)27gctaaaaactttcctttgttcaaatttgtctaggcataaaaaaagacatgttcaaactttttgtctggtctaaaaccaaacatgttcaaaacataagaac(ATG)5	158	1	158
TRINITY_DN7366_c0_g3_i1	1	c	(GAA)7(GGA)8	45	1688	1732
TRINITY_DN7324_c0_g1_i4	1	c	(GA)6cacccg(GA)6cgcgc(AG)6acgagagtgagagaggaagaagagagcgcgcgagagaaagc(GA)29	146	298	443
TRINITY_DN7324_c0_g1_i3	1	c	(GA)6cgagagtgagagaggaagaagagagcgcgcgagagaaagc(GA)29	110	179	288
TRINITY_DN7324_c0_g3_i2	1	c	(GA)10ctgagac(GA)6	39	240	278
TRINITY_DN7324_c0_g3_i3	1	c	(GA)10ctgagac(GA)6	39	271	309
TRINITY_DN7324_c0_g3_i1	1	c	(GA)10ctgagac(GA)6	39	259	297
TRINITY_DN10933_c0_g2_i1	1	c	(AAC)9aat(AAC)7	51	1520	1570
TRINITY_DN10869_c0_g1_i5	1	c	(A)12caaattccagtttccattattaccaacaaaaaaaagcaattcccaatttctattattacc(A)11	83	8	90
TRINITY_DN10869_c0_g1_i6	1	c	(A)12caaattccagtttccattattaccaacaaaaaaaagcaattcccaatttctattattacc(A)11	83	8	90
TRINITY_DN10869_c0_g1_i7	1	c	(A)12caaattccagtttccattattaccaacaaaaaaaagcaattcccaatttctattattacc(A)11	83	8	90
TRINITY_DN10869_c0_g1_i3	1	c	(A)12caaattccagtttccattattaccaacaaaaaaaagcaattcccaatttctattattacc(A)11	83	8	90
TRINITY_DN57756_c0_g1_i1	1	c	(T)10gttcc(T)10gttgttttttgttccga(T)11	53	609	661
TRINITY_DN1793_c1_g1_i3	1	c	(T)37gg(T)16gggtttttttg(T)19gg(T)16gggtttttttg(T)19	133	844	976
TRINITY_DN1726_c0_g1_i1	1	c	(T)10ctctttatttctctctac(CTCG)5	48	231	278
TRINITY_DN1707_c0_g2_i1	1	c	(AG)6a(AG)6	25	1455	1479
TRINITY_DN16360_c0_g1_i1	1	c	(ACC)5(ACA)5	30	153	182
TRINITY_DN16360_c0_g1_i2	1	c	(ACC)5(ACA)5	30	153	182
TRINITY_DN16360_c0_g2_i2	1	c	(ACC)6(ACA)5	33	220	252
TRINITY_DN16358_c0_g1_i1	1	c*	(GTT)5(T)15*	28	240	267
TRINITY_DN288_c0_g1_i1	1	c	(T)10atcattttacttatcaaaagtaagctagagttgtagagtagagtatatagtct(AG)8	79	651	729
TRINITY_DN288_c0_g1_i2	2	c	(T)10atcattttacttatcaaaagtaagctagagttgtagagtagagtatatagtct(AG)8	79	1508	1586
TRINITY_DN296_c0_g2_i3	1	c	(CT)23agaatcaatccgtggatctgaaagagacagcctttgggaggaacgaggagaaagtaaaacccaaaatctt(TTC)12	152	4	155
TRINITY_DN296_c0_g2_i2	1	c	(CT)23agaatcaatccgtggatctgaaagagacagcctttgggaggaacgaggagaaagtaaaacccaaaatctt(TTC)12	152	4	155
TRINITY_DN234_c1_g1_i1	1	c	(TA)6ttacccttagcaatcatctgct(ATC)7	55	175	229
TRINITY_DN269_c0_g1_i13	2	c	(A)12caaatctgaaggagagttgcatgagagaagtgagac(GA)9	66	1935	2000
TRINITY_DN294_c0_g3_i2	4	c	(A)13tagaattaaagatattttctggaaaaatccattttcccggagagatggataagatatcccgacacagtgccatcttgataccacgcggaacgat(A)13	120	10533	10652
TRINITY_DN294_c0_g3_i2	7	c	(T)13atcgttccgcgtggtatcaagatggcactgtgtcgggatatcttatccatctctccgggaaaatggatttttccagaaaatatctttaattcta(T)13	120	20778	20897
TRINITY_DN201_c0_g1_i1	1	c	(T)18gttattttcgttcacgtctttattcaatatttccttttgtttcttattttctatgtttgtctcttattaaccctagaatt(A)10	108	175	282
TRINITY_DN247_c0_g1_i1	1	c	(T)41g(T)21g(T)30	94	1931	2024
TRINITY_DN247_c3_g1_i1	1	c	(T)10ata(T)11	24	45	68
TRINITY_DN247_c2_g1_i2	1	c	(TGG)7gttggtttgaggagagcgcagaggttacccattggtgaaggtgcatgcaaaggggttgtggttgaggaaagttc(AG)11	117	1655	1771
TRINITY_DN247_c2_g1_i3	1	c	(TGG)7gttggtttgaggagagcgcagaggttacccattggtgaaggtgcatgcaaaggggttgtggttgaggaaagttc(AG)11	117	1951	2067
TRINITY_DN247_c2_g1_i6	1	c	(TGG)7gttggtttgaggagagcgcagaggttacccattggtgaaggtgcatgcaaaggggttgtggttgaggaaagttc(AG)11	117	1369	1485
TRINITY_DN247_c2_g1_i4	1	c	(TGG)7gttggtttgaggagagcgcagaggttacccattggtgaaggtgcatgcaaaggggttgtggttgaggaaagttc(AG)11	117	1665	1781
TRINITY_DN247_c2_g1_i5	1	c	(TGG)7gttggtttgaggagagcgcagaggttacccattggtgaaggtgcatgcaaaggggttgtggttgaggaaagttc(AG)11	117	1398	1514
TRINITY_DN299_c0_g2_i15	2	c	(TTA)8tttaaaaatg(A)10	44	4000	4043
TRINITY_DN299_c0_g2_i7	2	c	(TTA)8tttaaaaatg(A)10	44	4182	4225
TRINITY_DN271_c0_g1_i1	1	c	(A)10cttgataaatatac(A)11	35	12	46
TRINITY_DN271_c0_g1_i3	1	c	(A)10cttgataaatatac(A)11	35	12	46
TRINITY_DN252_c0_g2_i3	3	c	(CAA)5atctcaatcgaaccaa(AACCAG)5	61	550	610
TRINITY_DN252_c0_g2_i6	3	c	(CAA)5atctcaatcgaaccaa(AACCAG)5	61	550	610
TRINITY_DN274_c0_g1_i2	1	c	(T)10c(T)18	29	8	36
TRINITY_DN12963_c0_g1_i1	1	c	(TG)6acagtaccacagaaagaatctcctatgggtaaacataccttatgaacat(TG)6	73	731	803
TRINITY_DN11768_c0_g1_i2	1	c	(TA)6cat(AC)10(AT)12	59	1237	1295
TRINITY_DN11752_c0_g2_i1	1	c	(T)25cctttcggaacattttgaagtttcttgtagggaatgtttg(T)11	76	155	230
TRINITY_DN11741_c1_g1_i9	1	c	(GA)19t(AG)13	65	927	991
TRINITY_DN11741_c1_g1_i8	1	c	(GA)19t(AG)13	65	2016	2080
TRINITY_DN11741_c1_g1_i7	1	c	(GA)19t(AG)13	65	2221	2285
TRINITY_DN19197_c0_g2_i1	1	c	(T)12attaataaat(A)13	35	882	916
TRINITY_DN48644_c0_g1_i1	1	c	(ACC)5acttcgacgattgtaagacattttcagtaatttgtag(GAC)6	70	79	148
TRINITY_DN15258_c0_g1_i1	1	c	(TA)7attatagatgtttttaattaaatatatac(AT)8	59	803	861
TRINITY_DN1807_c0_g1_i4	1	c	(GTT)6aag(GTT)5	36	2101	2136
TRINITY_DN1807_c0_g1_i1	1	c	(GTT)6aag(GTT)5	36	2247	2282
TRINITY_DN1807_c0_g1_i2	1	c	(GTT)6aag(GTT)5	36	1245	1280
TRINITY_DN1807_c0_g1_i3	1	c	(GTT)6aag(GTT)5	36	946	981
TRINITY_DN1877_c0_g2_i1	1	c	(G)22aga(G)39tggggt(G)14aggga(G)12c(G)23aaacgggatattccaggaggcaatacatcagcctgtatacttgggattaatgtgggtcctggaacagaaggttgttgcctt(GGA)5	221	1	221
TRINITY_DN1851_c0_g1_i4	1	c	(TA)7tttatgaatgaatggcatagagattgagagagagatt(GA)9	69	1194	1262
TRINITY_DN1851_c0_g1_i4	2	c	(AC)6aaaaggatagaaatagagagaa(AG)20	74	1543	1616
TRINITY_DN1851_c0_g1_i5	1	c	(TA)7tttatgaatgaatggcatagagattgagagagagatt(GA)9	69	1194	1262
TRINITY_DN1851_c0_g1_i5	3	c	(AG)6att(GA)18	51	2756	2806
TRINITY_DN1851_c0_g1_i3	1	c	(AG)6att(GA)18	51	1765	1815
TRINITY_DN1812_c0_g1_i3	1	c	(TTC)5tatcaccgcttcaaaaaccagtagcattgca(ATC)8	70	109	178
TRINITY_DN1846_c0_g1_i2	1	c	(A)10gtttgaagttgggttcggtggtttgattggactc(TTG)5	59	39	97
TRINITY_DN43045_c0_g1_i1	1	c	(GA)7atgaatgatgataaagagaat(AG)6	47	1690	1736
TRINITY_DN6951_c0_g1_i1	1	c	(TCG)5(TCA)5	30	396	425
TRINITY_DN6951_c0_g1_i2	1	c	(TCG)5(TCA)5	30	396	425
TRINITY_DN35740_c0_g1_i1	1	c	(TC)7atacacat(AC)8	38	214	251
TRINITY_DN4010_c1_g1_i1	1	c	(ATG)9cattgaagaaaagggtcattagaaaaatcaaaattggtgtggttatgattttttggacggccatg(T)10	102	1165	1266
TRINITY_DN4042_c0_g1_i1	1	c	(A)15ccaggacaaagaaacc(A)11	42	1996	2037
TRINITY_DN4042_c0_g1_i2	1	c	(A)15ccaggacaaagaaacc(A)11	42	371	412
TRINITY_DN4042_c0_g1_i3	1	c	(A)15ccaggacaaagaaacc(A)11	42	1916	1957
TRINITY_DN4006_c0_g3_i2	1	c	(A)10(GAT)6	28	7	34
TRINITY_DN4006_c0_g3_i3	1	c	(A)10(GAT)6	28	7	34
TRINITY_DN16898_c0_g1_i4	1	c	(T)10ggaaaatgctttctgattttatttctcgatgtcactgataattataaaagactagatgaaataggatttgaaatcacagcatt(AG)6	105	616	720
TRINITY_DN21632_c1_g2_i1	1	c	(TC)16c(CT)9	51	293	343
TRINITY_DN11161_c0_g1_i2	1	c	(A)11ttaaaaaaaccaaaaaaaacaattaaaatt(A)16	57	25	81
TRINITY_DN11195_c0_g1_i1	1	c	(A)10gatcaaaattgaatcctaaaaaat(A)10	44	26	69
TRINITY_DN11195_c0_g1_i2	1	c	(A)10gatcaaaattgaatcctaaaaaat(A)10	44	26	69
TRINITY_DN11199_c0_g1_i7	1	c	(TTG)12a(TGC)5	52	1786	1837
TRINITY_DN12586_c1_g1_i1	1	c	(TTC)5tctcttttttctttttcgttttttcttctcttttag(T)10	61	93	153
TRINITY_DN12580_c0_g1_i1	1	c	(TTG)5ctgttgttgtgcaaggatttgttgttgctgctgtaccaacatttga(TGT)6	79	379	457
TRINITY_DN12580_c0_g1_i2	1	c	(TTG)5ctgttgttgtgcaaggatttgttgttgctgctgtaccaacatttga(TGT)6	79	379	457
TRINITY_DN12527_c0_g1_i1	1	c	(TAT)8taatattattatat(TTA)5	53	23	75
TRINITY_DN19730_c0_g1_i1	1	c	(T)20aaattgtttctttgggaccaacctgag(T)13	60	1	60
TRINITY_DN55881_c0_g1_i1	1	c	(A)10gtacaaaaattaatatttaaaaacctaatactaaataaatac(A)19	71	158	228
TRINITY_DN55863_c0_g1_i1	1	c	(AC)7gcacgcatagag(AC)6	38	159	196
TRINITY_DN339_c0_g4_i2	1	c	(CAA)5aatgttgtctctactggccttcgtttatcattcgatgatcaacaacag(CAA)5agattacagttacaacttcatcaatttcaatct(CAA)9	138	628	765
TRINITY_DN339_c0_g4_i1	1	c	(CAA)5aatgttgtctctactggccttcgtttatcattcgatgatcaacaacag(CAA)5agattacagttacaacttcatcaatttcaatct(CAA)9	138	535	672
TRINITY_DN339_c0_g1_i3	1	c	(GAA)5agagaaagcg(A)10	35	86	120
TRINITY_DN339_c1_g1_i8	2	c	(CAG)7(CAA)8	45	1350	1394
TRINITY_DN365_c0_g4_i1	1	c	(TC)11ta(TC)8	40	195	234
TRINITY_DN365_c1_g1_i1	1	c	(CT)6ttctttattgcaataagtagaattaaat(TC)11	62	517	578
TRINITY_DN314_c0_g2_i1	1	c*	(ATA)5(A)11*	25	2422	2446
TRINITY_DN393_c0_g2_i5	1	c	(A)11tccaatcattttacttgcccccatgaagtttaactgcttacatagca(T)10	68	2784	2851
TRINITY_DN393_c0_g2_i4	1	c	(A)11tccaatcattttacttgcccccatgaagtttaactgcttacatagca(T)10	68	1917	1984
TRINITY_DN344_c1_g1_i4	1	c	(CAC)5caaagaagccatataaatactcttctcctccaccacctgtgcactcacctcctccaccttaccattatagtt(CAC)5caaagaagccatataaatactcttctcctccaccacctgtgcactcacctcctccaccttaccattatagtt(CAC)5	189	59	247
TRINITY_DN322_c0_g1_i3	1	c	(A)13tggaatatttgt(A)21	46	34	79
TRINITY_DN353_c1_g1_i3	2	c	(TC)9tgccccaaatatggaggcgatcactgcttccttagagaggtctcttcaaaactgttccctaaacaaca(ACC)5	101	231	331
TRINITY_DN312_c0_g2_i3	1	c	(AG)6acgagagagagcgaaatcgcgagagagagggctcgcggagagtgagagaacgc(GA)7ctcgcggaagagagagctaacggt(GA)9	121	396	516
TRINITY_DN312_c0_g2_i2	1	c	(AG)6acgagagagagcgaaatcgcgagagagagggctcgcggagagtgagagaacgc(GA)7ctcgcggaagagagagctaacggt(GA)9	121	370	490
TRINITY_DN312_c3_g1_i2	1	c	(T)10g(CT)9	29	36	64
TRINITY_DN312_c1_g1_i1	1	c	(A)10cgaaattaaaagatgagac(GA)6	41	170	210
TRINITY_DN382_c0_g1_i4	2	c	(ATT)15aa(TAT)7	68	2531	2598
TRINITY_DN3302_c0_g1_i5	1	c	(T)14gaaatatctttttagtttgttaggatttttaattaagttggatgtaaaaatacaatacgg(A)11	85	1604	1688
TRINITY_DN3302_c0_g1_i6	1	c	(A)21g(A)26	48	1	48
TRINITY_DN3302_c0_g1_i7	1	c	(A)21g(A)26	48	1	48
TRINITY_DN3302_c0_g1_i1	1	c	(A)21g(A)26	48	1	48
TRINITY_DN3302_c0_g1_i3	1	c	(A)21g(A)26	48	1	48
TRINITY_DN3360_c0_g1_i4	1	c	(GA)16c(AG)8	49	2263	2311
TRINITY_DN3360_c0_g1_i6	1	c	(GA)16c(AG)8	49	2001	2049
TRINITY_DN3360_c0_g1_i7	1	c	(GA)16c(AG)8	49	779	827
TRINITY_DN3360_c0_g1_i2	1	c	(GA)16c(AG)8	49	1000	1048
TRINITY_DN3360_c0_g1_i3	1	c	(GA)16c(AG)8	49	1485	1533
TRINITY_DN3322_c0_g1_i1	1	c	(T)10gttcttcccaattgcattcatcttccgggttatcggaaaatctatttttttcgggatttttcctgttttatcggttaaaaaaga(T)13	107	9	115
TRINITY_DN3322_c0_g1_i2	1	c	(T)10gttcttcccaattgcattcatcttccgggttatcggaaaatctatttttttcgggatttttcctgttttatcggttaaaaaaga(T)13	107	9	115
TRINITY_DN8269_c1_g1_i4	1	c	(T)10aaaaaaattaaatatttttattataattttaaaaaatattttttgattttttatttttagat(A)19	91	1	91
TRINITY_DN8269_c0_g1_i3	1	c	(A)11tacaaattacataatttatcatataaaaatattataccactctg(T)14	69	76	144
TRINITY_DN8215_c0_g1_i1	1	c	(T)10ctatatagcaatgtttcttaatatagtgcaaagaatcaaaagcaggtttgtgtactatttttccaaaacgaaacgttc(AG)8	104	1889	1992
TRINITY_DN8215_c0_g1_i2	1	c	(T)10ctatatagcaatgtttcttaatatagtgcaaagaatcaaaagcaggtttgtgtactatttttccaaaacgaaacgttc(AG)8	104	1963	2066
TRINITY_DN55570_c0_g1_i1	1	c	(CAG)5caacaacaa(CAG)5	39	415	453
TRINITY_DN4726_c0_g1_i7	1	c	(CT)11cgttctctcactcgttccagccctctctctccgtcaatctccctctcgttctcg(TC)12	100	48	147
TRINITY_DN4726_c0_g1_i24	1	c	(CT)11cgttctctcactcgttccagccctctctctccgtcaatctccctctcgttctcg(TC)12	100	48	147
TRINITY_DN4726_c0_g1_i8	1	c	(CT)11cgttctctcactcgttccagccctctctctccgtcaatctccctctcgttctcg(TC)12	100	48	147
TRINITY_DN4726_c0_g1_i25	1	c	(CT)11cgttctctcactcgttccagccctctctctccgtcaatctccctctcgttctcg(TC)12	100	48	147
TRINITY_DN4730_c0_g1_i1	1	c	(T)10cctttagtagtagtgccacatgtttggacaataattaagaattagaaatcacgttatatgttttttttggatttttgaataatg(T)10	104	1539	1642
TRINITY_DN4704_c0_g1_i1	1	c	(A)11ttaaaattaaaaaaggtaatgctcatcacaagtttccaccgaatccaaacatgtctttatgtttctataactacaaaacgcg(T)13	106	265	370
TRINITY_DN4704_c0_g1_i3	1	c	(A)11ttaaaattaaaaaaggtaatgctcatcacaagtttccaccgaatccaaacatgtctttatgtttctataactacaaaacgcg(T)13	106	265	370
TRINITY_DN4739_c0_g4_i1	1	c	(G)20(A)29	49	403	451
TRINITY_DN4739_c0_g6_i1	1	c	(G)20(A)23	43	307	349
TRINITY_DN1561_c0_g1_i3	1	c	(C)12aaaaccgtcctaaattaagttatttttttcctcccttt(C)18	68	1	68
TRINITY_DN1531_c0_g2_i1	1	c	(A)11ttttaaaag(A)24	44	22	65
TRINITY_DN3180_c0_g1_i2	1	c	(GGT)5ggagagagagggtttcgtagccatggtagttgagtttt(TTA)5	68	823	890
TRINITY_DN3180_c0_g1_i3	1	c	(GGT)5ggagagagagggtttcgtagccatggtagttgagtttt(TTA)5	68	694	761
TRINITY_DN3158_c0_g1_i5	1	c	(TCA)5(TCT)5	30	1407	1436
TRINITY_DN3158_c0_g1_i2	1	c	(TCA)5(TCT)5	30	1516	1545
TRINITY_DN3158_c0_g1_i3	1	c	(TCA)5(TCT)5	30	1525	1554
TRINITY_DN3156_c0_g2_i7	2	c*	(AT)6(ATAG)5*	30	519	548
TRINITY_DN3142_c0_g1_i1	2	c	(T)10gttttggtgttgaccgtttcagtgtgaattggttaatgtgttggaaaatgtgaatggt(GTGA)6	92	4358	4449
TRINITY_DN2753_c1_g2_i5	1	c	(CAA)5ctgtcacagacaatctctgaacatcttctcttttaagtttacaccattcattacc(CAT)5	85	238	322
TRINITY_DN2794_c0_g1_i2	1	c	(T)10cagattctattaaatacaatgaaataattg(T)11	51	656	706
TRINITY_DN54290_c0_g1_i1	1	c	(T)15acttactatttcagac(CT)8	47	6	52
TRINITY_DN983_c0_g2_i3	1	c	(AGT)5ttagaaattattgaattaggaagtgaacaaatgttagcataacttattgttaatacataggaattatataaccaattatt(GTA)12	131	326	456
TRINITY_DN929_c1_g5_i1	1	c	(TTC)5aagaacaaaccaattcaatattt(AC)6	50	69	118
TRINITY_DN904_c0_g1_i5	1	c	(CCT)7(CAT)5	36	2822	2857
TRINITY_DN904_c0_g1_i1	1	c	(CCT)7(CAT)5	36	992	1027
TRINITY_DN904_c0_g1_i2	1	c	(CCT)7(CAT)5	36	926	961
TRINITY_DN904_c0_g1_i3	1	c	(CCT)7(CAT)5	36	1314	1349
TRINITY_DN976_c0_g1_i5	1	c	(ACA)5aaac(A)10	29	1820	1848
TRINITY_DN976_c0_g1_i6	1	c	(ACA)5aaac(A)10	29	1949	1977
TRINITY_DN976_c0_g1_i2	1	c	(ACA)5aaac(A)10	29	362	390
TRINITY_DN976_c0_g1_i8	1	c	(ACA)5aaac(A)10	29	1868	1896
TRINITY_DN976_c0_g1_i10	1	c	(ACA)5aaac(A)10	29	1997	2025
TRINITY_DN43478_c0_g1_i1	1	c	(TGT)5ttgagaaccaaatccatgtccattctattccccaaagttctagcagaagcagctctaacaagttcagcaaaatcttcattattatcaagtcttgata(ACG)5	127	369	495
TRINITY_DN1624_c0_g1_i4	2	c	(CT)7(C)11	25	245	269
TRINITY_DN1624_c0_g1_i2	2	c	(CT)7(C)11	25	245	269
TRINITY_DN1676_c1_g1_i8	2	c	(TC)15(AC)6	42	150	191
TRINITY_DN1639_c0_g2_i1	1	c	(CAT)5(TAT)10	45	835	879
TRINITY_DN1639_c0_g3_i3	1	c	(TTA)6ttcatatcaatacac(TTA)6	51	2960	3010
TRINITY_DN1696_c0_g1_i4	1	c	(CAG)6(CAA)5	33	38	70
TRINITY_DN1696_c0_g1_i5	1	c	(CAG)6(CAA)5	33	38	70
TRINITY_DN1696_c0_g1_i6	1	c	(CAG)6(CAA)5	33	38	70
TRINITY_DN1696_c0_g1_i7	1	c	(CAG)6(CAA)5	33	38	70
TRINITY_DN1696_c0_g1_i1	1	c	(CAG)6(CAA)5	33	38	70
TRINITY_DN1696_c0_g1_i8	1	c	(CAG)6(CAA)5	33	38	70
TRINITY_DN1696_c0_g3_i2	1	c	(CAG)8caacat(CAG)7	51	2534	2584
TRINITY_DN1610_c0_g1_i4	1	c	(T)11acttttccattattgtttttgtgttgtgttatcctttctcatgaatagtactccttgtacgtcttttttcaggtacccttatactttgccttt(A)10	114	93	206
TRINITY_DN1610_c0_g1_i6	1	c	(T)11acttttccattattgtttttgtgttgtgttatcctttctcatgaatagtactccttgtacgtcttttttcaggtacccttatactttgccttt(A)10	114	93	206
TRINITY_DN1610_c0_g1_i7	1	c	(T)11acttttccattattgtttttgtgttgtgttatcctttctcatgaatagtactccttgtacgtcttttttcaggtacccttatactttgccttt(A)10	114	93	206
TRINITY_DN1610_c0_g1_i1	1	c	(T)11acttttccattattgtttttgtgttgtgttatcctttctcatgaatagtactccttgtacgtcttttttcaggtacccttatactttgccttt(A)10	114	93	206
TRINITY_DN1610_c0_g1_i3	1	c	(T)11acttttccattattgtttttgtgttgtgttatcctttctcatgaatagtactccttgtacgtcttttttcaggtacccttatactttgccttt(A)10	114	93	206
TRINITY_DN1610_c0_g1_i8	1	c	(T)11acttttccattattgtttttgtgttgtgttatcctttctcatgaatagtactccttgtacgtcttttttcaggtacccttatactttgccttt(A)10	114	93	206
TRINITY_DN1610_c0_g1_i9	1	c	(T)11acttttccattattgtttttgtgttgtgttatcctttctcatgaatagtactccttgtacgtcttttttcaggtacccttatactttgccttt(A)10	114	93	206
TRINITY_DN1610_c0_g1_i10	1	c	(T)11acttttccattattgtttttgtgttgtgttatcctttctcatgaatagtactccttgtacgtcttttttcaggtacccttatactttgccttt(A)10	114	93	206
TRINITY_DN42122_c0_g1_i1	1	c	(TC)7t(A)10	25	2688	2712
TRINITY_DN6871_c0_g2_i2	1	c	(AAG)5gcattgaattatcagtggtaggtgatgggcagtgacatgactcacattacatacagtaaaagagaagccatcaaaaaaataaaaatactaac(T)10gttgatgcttcttcaaatctcttctttctcaacaacaatcttcaccattgcattacatttacataatctctttgttttggttag(TC)26	253	2209	2461
TRINITY_DN6845_c0_g2_i1	1	c	(T)10caccctcaaaactcttcactactatttgatcactctttagactaaaattgagagagaa(AG)6	80	1159	1238
TRINITY_DN14582_c0_g1_i1	1	c	(CAT)6ggttttcactaacaacttcctcagagttattgttctcatccaatgtcaatggattgagttcctcttgttcagcattatagaaactttca(TCG)5	122	598	719
TRINITY_DN48506_c0_g1_i1	1	c	(CAG)5aggttgatgat(GCA)7	47	715	761
TRINITY_DN8603_c0_g1_i1	1	c	(T)16gtttttgctttttaacttcttctg(T)16	56	25	80
TRINITY_DN8660_c1_g2_i1	1	c	(GT)9(AT)6	30	342	371
TRINITY_DN8634_c0_g1_i4	1	c	(CT)8cctctcatgcgttctctctctccttcttacgtgt(TC)17	84	178	261
TRINITY_DN8634_c0_g1_i6	1	c	(CT)8cctctcatgcgttctctctctccttcttacgtgt(TC)17	84	178	261
TRINITY_DN8634_c0_g1_i1	1	c	(CT)8cctctcatgcgttctctctctccttcttacgtgt(TC)17	84	178	261
TRINITY_DN8620_c0_g2_i1	2	c	(CTG)5aagtcgttcagc(CTG)5	42	2666	2707
TRINITY_DN8620_c0_g2_i2	2	c	(CTG)5aagtcgttcagc(CTG)5	42	2666	2707
TRINITY_DN8684_c0_g1_i1	1	c	(CT)9ggtttgcaccgtcttcaactctatt(TC)6	55	1120	1174
TRINITY_DN10749_c0_g1_i1	1	c	(AAC)5ataaga(CT)26	73	35	107
TRINITY_DN10741_c0_g1_i1	1	c	(T)27c(T)12	40	567	606
TRINITY_DN10729_c0_g1_i1	1	c*	(ATT)5(T)11*	24	176	199
TRINITY_DN66801_c0_g1_i1	1	c	(A)15c(A)10	26	192	217
TRINITY_DN12818_c0_g2_i1	1	c	(GAA)5acgagtttcggtggcacaaaattgaaacttgggctattagtctaatcaagcatataatatattttatgcatgaaaagtt(GA)25	144	1360	1503
TRINITY_DN12837_c2_g1_i1	2	c	(CAC)7gtccg(CCA)8	50	202	251
TRINITY_DN15103_c0_g1_i1	1	c	(CT)12(GT)6	36	140	175
TRINITY_DN22423_c0_g1_i7	1	c	(A)10gcatctatgattaagaatatatcattatt(ATG)6	57	695	751
TRINITY_DN22423_c0_g1_i2	1	c	(A)10gcatctatgattaagaatatatcattatt(ATG)6	57	393	449
TRINITY_DN11946_c0_g1_i1	1	c	(T)11aaaaaggc(A)10	29	358	386
TRINITY_DN35065_c0_g1_i1	1	c	(GT)6attgatacatatatacacttacccatgccagcatgtatattatacagtcaaatagacacaggtag(GT)9	95	44	138
TRINITY_DN44707_c0_g1_i1	1	c	(A)10tcatatcaatcttaataaacaatgcaacttcttaaatcccacaaagaaagatt(A)10	73	116	188
TRINITY_DN42400_c0_g1_i1	1	c	(A)12tttattttttttatacataattttcccaaaaaccaaata(T)19atataaaaaaaactatcgtttattttcaatc(A)10	111	8	118
TRINITY_DN12266_c0_g1_i1	1	c	(TCC)5ttctccttacttcaattacaatgaagatccaagacttctgcaaatgcctgcatat(TCA)6	88	269	356
TRINITY_DN27292_c0_g1_i2	2	c	(A)10tatagaagtgtgccatcggcatgcttaccgccagttcaaccctactcactgtcttaaattataa(T)13	87	1047	1133
TRINITY_DN6134_c0_g1_i4	1	c	(T)11aaaaaaaaacgaatctgttttttcttttttaacttggattcggag(GA)9	74	608	681
TRINITY_DN6134_c0_g1_i1	2	c	(T)11aaaaaaaaacgaatctgttttttcttttttaacttggattcggag(GA)9	74	1252	1325
TRINITY_DN6134_c0_g1_i3	2	c	(T)11aaaaaaaaacgaatctgttttttcttttttaacttggattcggag(GA)9	74	1361	1434
TRINITY_DN6174_c0_g2_i2	1	c	(AG)19aagaggtttttatatttcttgaatcctgacacattaacaacacacacgcacgcacacgagaaca(AG)8	118	1	118
TRINITY_DN52435_c0_g1_i1	1	c	(GAGG)5(GA)19t(AG)8	75	341	415
TRINITY_DN90_c0_g1_i1	1	c	(TA)12(T)14	38	39	76
TRINITY_DN90_c0_g2_i2	1	c	(A)14(TA)11	36	1425	1460
TRINITY_DN48_c0_g1_i4	1	c	(CT)12gtcgatgatagagatacgcaagagaaactaagtaacggaaaatgaggt(GA)6	84	3133	3216
TRINITY_DN48_c0_g1_i5	3	c	(A)13c(A)10	24	4310	4333
TRINITY_DN48_c0_g1_i5	4	c	(T)11aagacctggagtagtagttcttctaggaaacgacttcctttttttata(T)13	72	4452	4523
TRINITY_DN48_c0_g1_i9	1	c	(CT)12gtcgatgatagagatacgcaagagaaactaagtaacggaaaatgaggt(GA)6	84	4935	5018
TRINITY_DN48_c0_g1_i13	1	c	(CT)12gtcgatgatagagatacgcaagagaaactaagtaacggaaaatgaggt(GA)6	84	2658	2741
TRINITY_DN1_c0_g1_i6	2	c	(T)12gttttaagg(T)10	31	374	404
TRINITY_DN1_c0_g1_i2	2	c	(T)12gttttaagg(T)10	31	374	404
TRINITY_DN1_c0_g1_i8	2	c	(T)12gttttaagg(T)10	31	374	404
TRINITY_DN86_c0_g2_i1	1	c	(ATT)7agtaatattattattattctgtttt(TTA)5	61	479	539
TRINITY_DN67_c0_g1_i4	1	c	(AAG)6ttgaagaagacgatgataatgaggaagaggcggaagaaaaacctaggcgaagcagacgtgtgaagaagg(AGA)5	102	433	534
TRINITY_DN67_c0_g1_i5	1	c	(AAG)6ttgaagaagacgatgataatgaggaagaggcggaagaaaaacctaggcgaagcagacgtgtgaagaagg(AGA)5	102	433	534
TRINITY_DN67_c0_g1_i2	1	c	(AAG)6ttgaagaagacgatgataatgaggaagaggcggaagaaaaacctaggcgaagcagacgtgtgaagaagg(AGA)5	102	433	534
TRINITY_DN67_c0_g1_i3	1	c	(AAG)6ttgaagaagacgatgataatgaggaagaggcggaagaaaaacctaggcgaagcagacgtgtgaagaagg(AGA)5	102	433	534
TRINITY_DN67_c0_g1_i9	1	c	(AAG)6ttgaagaagacgatgataatgaggaagaggcggaagaaaaacctaggcgaagcagacgtgtgaagaagg(AGA)5	102	433	534
TRINITY_DN52_c0_g1_i2	2	c	(TTA)6ttctgtacatgaaatgtttacttgtcatgaatgcaagggcacaattgtt(TTC)5	82	3965	4046
TRINITY_DN52_c0_g1_i3	1	c	(TTA)6ttctgtacatgaaatgtttacttgtcatgaatgcaagggcacaattgtt(TTC)5	82	3837	3918
TRINITY_DN13_c0_g1_i5	1	c	(GAA)5agt(GA)7	32	70	101
TRINITY_DN13_c0_g1_i6	1	c	(GAA)5agt(GA)7	32	70	101
TRINITY_DN13_c0_g1_i1	1	c	(GAA)5agt(GA)7	32	70	101
TRINITY_DN13_c0_g1_i3	1	c	(GAA)5agt(GA)7	32	70	101
TRINITY_DN73_c0_g2_i1	1	c	(CT)17ccgcgtcctccctctctcttttctcgctctctccctctcagcg(TC)21ttctccgctattctctctcagtctctctcgctcat(TC)6gcgcgtatctctctcgctctcctctctctttctctccgcgtgctccttccctctctccgcgtcctccttctctcttttctcgctctctccctctcagcg(TC)12gtttcggtctctgcgcg(TC)6	318	7	324
TRINITY_DN73_c0_g2_i3	1	c	(CT)17ccgcgtcctccctctctcttttctcgctctctccctctcagcg(TC)22gtttcggtctctgcgcg(TC)6	150	7	156
TRINITY_DN15495_c2_g1_i1	1	c	(GT)7(AT)7	28	428	455
TRINITY_DN15445_c0_g1_i1	1	c	(T)10ctatg(T)11	26	1506	1531
TRINITY_DN5169_c0_g1_i1	1	c	(A)10cctacaacctcgttttcctcaac(A)10	43	110	152
TRINITY_DN5103_c1_g1_i1	1	c	(T)12gttttttg(T)11	31	165	195
TRINITY_DN5109_c0_g1_i2	1	c	(TC)6cccctctctcttttgctttcggttta(TC)12	62	1	62
TRINITY_DN5118_c0_g1_i1	2	c	(CAT)10(CAACAT)7	72	1551	1622
TRINITY_DN18622_c0_g1_i1	1	c	(TC)6ccccccctccccct(C)23	49	290	338
TRINITY_DN12318_c0_g1_i1	1	c	(TTA)6ttcatatcaatacac(TTA)6	51	17	67
TRINITY_DN12318_c0_g1_i2	1	c	(TTA)6ttcatatcaatacac(TTA)6	51	17	67
TRINITY_DN11874_c1_g1_i3	1	c	(TG)8(AG)8	32	631	662
TRINITY_DN11874_c1_g1_i2	1	c	(TG)8(AG)8	32	639	670
TRINITY_DN11860_c0_g1_i1	1	c	(CT)6ttccccgtaactctctcaaatctcgct(TC)13	65	169	233
TRINITY_DN11860_c0_g1_i2	1	c	(CT)6ttccccgtaactctctcaaatctcgct(TC)13	65	169	233
TRINITY_DN11860_c0_g1_i3	1	c	(CT)6ttccccgtaactctctcaaatctcgct(TC)13	65	169	233
TRINITY_DN7412_c0_g1_i1	1	c	(C)12tcttccaccacaaccatgatgtgggaaagggaacaagacgaacaaca(C)16aaacccccacacatccccactcta(C)15	114	98	211
TRINITY_DN7433_c0_g1_i1	1	c	(A)21g(A)22	44	1	44
TRINITY_DN7433_c0_g2_i2	1	c	(A)31g(A)22	54	2635	2688
TRINITY_DN7469_c0_g1_i1	1	c	(A)13caacatattcaagtgcttttcctcttacattcattccttccacatat(TC)11	82	11	92
TRINITY_DN47238_c0_g1_i1	1	c	(A)14gaaaac(A)10	30	25	54
TRINITY_DN14727_c0_g1_i2	1	c*	(AAG)5(AG)12*	37	328	364
TRINITY_DN20749_c0_g1_i1	1	c	(CAG)5(CAA)6	33	17	49
TRINITY_DN46377_c0_g1_i1	1	c	(ATT)5aaattaaatttaaaagga(T)10aatttg(T)12	61	98	158
TRINITY_DN8174_c0_g1_i1	2	c	(GAT)8(GAG)5	39	1831	1869
TRINITY_DN8139_c0_g1_i1	1	c	(CGC)6aacgcaagggaaattgcggcgagtttgagttttttgagaaaaatggaattgaaatggaagagatagcgatag(TGA)5	105	1257	1361
TRINITY_DN19883_c0_g2_i3	1	c	(TGA)5taatgtaataagagaaagcgttgggttgagagaaagagaagacaccaacacagaattggcg(GA)24	124	3806	3929
TRINITY_DN19883_c0_g2_i5	1	c	(TGA)5taatgtaataagagaaagcgttgggttgagagaaagagaagacaccaacacagaattggcg(GA)24	124	1701	1824
TRINITY_DN19811_c0_g1_i1	1	c	(AC)6at(AC)6	26	190	215
TRINITY_DN11620_c0_g1_i1	3	c	(TC)7ct(TC)6	28	1527	1554
TRINITY_DN11699_c0_g1_i1	2	c	(TTTC)5tctctctaatttttttctttcaattcaaacaattc(AG)7	69	1157	1225
TRINITY_DN1910_c0_g2_i1	2	c	(GT)6(AT)12	36	782	817
TRINITY_DN1991_c0_g1_i1	1	c	(TGG)5aggtagtactggta(GTG)6	47	771	817
TRINITY_DN35374_c0_g1_i1	1	c	(T)12atttgtatcatttttgttaatttgttgtttttttttgtaaatttgattttttttagttgattacaagcaaattttga(T)10	99	71	169
TRINITY_DN11078_c0_g1_i1	1	c	(TGT)6tcattctt(GA)24	74	1594	1667
TRINITY_DN11054_c0_g1_i1	1	c*	(TTC)7(TC)18*	55	16	70
TRINITY_DN11011_c0_g3_i1	1	c	(TCT)6tcgtcgtcgtcatcatcatcgtcatcttcgtcatcatcttca(TCG)6	78	750	827
TRINITY_DN4405_c0_g1_i4	1	c	(CT)11(TC)14	50	5	54
TRINITY_DN4405_c0_g1_i1	1	c	(CT)11(TC)14	50	5	54
TRINITY_DN4426_c1_g1_i1	1	c	(GAT)5gaagac(GAG)5	36	364	399
TRINITY_DN4426_c0_g1_i1	1	c	(CCT)6cg(TCA)5	35	1544	1578
TRINITY_DN4496_c0_g1_i1	1	c	(TC)7tatgtgagattcagtttcgtattttgagggtcgttgatggtagaattgagagagtactttctctctcctctttctt(TC)7	104	934	1037
TRINITY_DN7226_c0_g5_i1	2	c	(GCT)5actgtcacggttattatgatggtggtttttcgaatctgttaaaatcatttgtctgtttccgtaccaatcactggaattggctattccat(GTG)5	119	1904	2022
TRINITY_DN7297_c1_g4_i1	2	c	(CT)10gatatcgttcaattaatatttaaaggaaaat(TC)6	63	483	545
TRINITY_DN7203_c1_g1_i4	1	c	(T)11c(TCAT)6	36	1	36
TRINITY_DN7203_c1_g1_i1	1	c	(T)11c(TCAT)6	36	1	36
TRINITY_DN7203_c1_g1_i2	1	c	(T)11c(TCAT)6	36	1	36
TRINITY_DN7211_c0_g1_i3	1	c	(ATG)5atcttgaacaccagaagagttattgttgaaaggaaaagaaagaaacttcctattactagtttccatattgttcatcat(ATG)6	111	851	961
TRINITY_DN45721_c0_g1_i1	1	c	(A)19gtgtaatt(A)10cgagaaaaaaaatt(A)19gagtgcctttttgtttaagataatgcaaccaagctttaatgtactaatttattttaagtgaatccaacaactacatgttttatcatctac(T)10	170	18	187
TRINITY_DN10037_c1_g1_i1	1	c	(GGT)5(AAG)5	30	2936	2965
TRINITY_DN27145_c0_g1_i1	1	c	(TC)7(TA)12	38	761	798
TRINITY_DN65160_c0_g1_i1	1	c	(A)18gagaaaacttcaaatagaacatcatacagtg(A)14g(A)17	81	174	254
TRINITY_DN43185_c0_g1_i1	1	c	(CAA)5(CAG)9	42	678	719
TRINITY_DN43115_c0_g1_i1	1	c	(G)15t(G)16	32	1	32
TRINITY_DN13128_c0_g1_i1	1	c	(A)11tttaggaacccatcacaaaaagtattccaagaaatactattattttcttc(TAT)8	85	478	562
TRINITY_DN13136_c0_g1_i1	1	c	(A)21catttatctcacccgatttc(T)16	57	182	238
TRINITY_DN7897_c0_g1_i1	1	c	(TC)27aacataccaaccacatacactctctctcactaaaccatcac(AG)7	109	18	126
TRINITY_DN7897_c0_g1_i3	1	c	(TC)27aacataccaaccacatacactctctctcactaaaccatcac(AG)7	109	18	126
TRINITY_DN7897_c1_g1_i2	2	c	(AG)11aa(AG)11	46	2647	2692
TRINITY_DN7804_c1_g1_i9	1	c	(TCT)6tcatgat(GA)18	61	855	915
TRINITY_DN7804_c1_g1_i4	1	c	(TCT)6tcatgat(GA)18	61	993	1053
TRINITY_DN7804_c1_g1_i2	1	c	(TCT)6tcatgat(GA)18	61	994	1054
TRINITY_DN61979_c0_g1_i1	1	c	(TC)6ccactgcattctcttccataatcattaattcccactctaactatcataatttcatgataacaaacaactcactcacaacaatgacacag(ACA)5	116	55	170
TRINITY_DN7714_c0_g1_i1	1	c	(CAT)5(CTT)10	45	283	327
TRINITY_DN7721_c0_g1_i2	1	c	(GAT)6ggtgacgaagacgatgatgatgatgaggaggaggaggatgacgacgacgaggatgg(TGA)6	92	320	411
TRINITY_DN7779_c1_g4_i1	1	c	(GA)10gctcgcga(AG)7	42	133	174
TRINITY_DN7746_c0_g1_i1	1	c	(T)12gctaaaaaatatgttactatatt(A)10	45	1	45
TRINITY_DN7746_c0_g1_i2	1	c	(T)12gctaaaaaatatgttactatatt(A)10	45	1	45
TRINITY_DN40074_c0_g1_i1	1	c	(A)14caagaatcataaaacgaaaaaaaaac(A)10	50	10	59
TRINITY_DN730_c0_g1_i1	1	c	(TCT)8tcccaaccgctctt(TTC)5	53	143	195
TRINITY_DN730_c0_g1_i2	1	c	(TCT)8tcccaaccgctctt(TTC)5	53	143	195
TRINITY_DN767_c1_g1_i1	2	c	(T)10ctcc(T)10	24	2591	2614
TRINITY_DN774_c0_g1_i5	1	c	(AAT)13aac(AAT)6	60	258	317
TRINITY_DN774_c0_g1_i6	1	c	(AAT)13aac(AAT)6	60	258	317
TRINITY_DN774_c0_g1_i1	1	c	(AAT)13aac(AAT)6	60	258	317
TRINITY_DN774_c0_g1_i3	1	c	(AAT)13aac(AAT)6	60	258	317
TRINITY_DN741_c0_g1_i3	1	c	(AT)12(AG)7ccgt(GA)6gccgt(GA)6	71	896	966
TRINITY_DN770_c2_g3_i1	1	c	(TTG)6ctgatgttgttgttgcattccactactagccgaagaactttcctcaaaaccaaaaccagaagggtt(TTG)7	105	637	741
TRINITY_DN750_c0_g1_i4	1	c	(CA)6(CT)11	34	18	51
TRINITY_DN750_c0_g1_i2	1	c	(CA)6(CT)11	34	18	51
TRINITY_DN734_c1_g1_i8	1	c	(T)11attgtttcttcatagag(A)10	38	168	205
TRINITY_DN734_c1_g1_i3	1	c	(T)11attgtttcttcatagag(A)10	38	168	205
TRINITY_DN734_c1_g1_i2	1	c	(T)11attgtttcttcatagag(A)10	38	168	205
TRINITY_DN734_c1_g1_i15	1	c	(T)11attgtttcttcatagag(A)10	38	168	205
TRINITY_DN734_c1_g1_i14	1	c	(T)11attgtttcttcatagag(A)10	38	168	205
TRINITY_DN723_c0_g1_i7	1	c	(A)14gagagagggaa(G)24	49	1	49
TRINITY_DN723_c0_g1_i23	1	c	(A)14gagagagggaa(G)24	49	1	49
TRINITY_DN723_c0_g1_i19	1	c	(A)14gagagagggaa(G)24	49	1	49
TRINITY_DN751_c0_g1_i6	1	c	(GT)6(AT)10	32	6	37
TRINITY_DN751_c0_g1_i11	1	c	(GT)6(AT)10	32	6	37
TRINITY_DN5485_c0_g4_i1	1	c	(TC)11gtctcagtctctatcgctctctctcttctctctctgcgcg(TC)6	74	4	77
TRINITY_DN5485_c0_g1_i1	1	c	(TC)11gtctgctctctctttcagccctcaatctcgctctcctctctcttagtccctctcgt(TC)11t(TC)11	123	102	224
TRINITY_DN5485_c0_g2_i1	1	c	(TC)6c(CT)9	31	44	74
TRINITY_DN5450_c1_g1_i4	2	c	(AG)6at(AG)9	32	1213	1244
TRINITY_DN5450_c1_g1_i1	2	c	(AG)6at(AG)9	32	1592	1623
TRINITY_DN5450_c1_g1_i3	2	c	(AG)6at(AG)9	32	1669	1700
TRINITY_DN5450_c1_g1_i2	1	c	(AG)6at(AG)9	32	973	1004
TRINITY_DN5404_c0_g1_i2	1	c	(CT)21(CA)10	62	1	62
TRINITY_DN5404_c0_g1_i3	1	c	(CT)21(CA)10	62	1	62
TRINITY_DN5438_c0_g1_i4	1	c	(GTC)5(ATC)12	51	1016	1066
TRINITY_DN9395_c1_g1_i1	1	c	(T)21ctatttttttttcatta(T)14	52	1301	1352
TRINITY_DN9301_c0_g3_i1	1	c	(TC)6a(CT)7	27	270	296
TRINITY_DN9350_c0_g1_i1	1	c	(AT)11(AC)6	34	1	34
TRINITY_DN9350_c0_g1_i3	1	c	(AT)11(AC)6	34	1	34
TRINITY_DN9350_c0_g1_i8	1	c	(AT)11(AC)6	34	1	34
TRINITY_DN9350_c0_g1_i9	1	c	(AT)11(AC)6	34	1	34
TRINITY_DN9317_c0_g1_i1	1	c	(TC)6cacaaaaactctctaaccct(TC)8	48	73	120
TRINITY_DN8704_c0_g1_i1	1	c	(CT)10atcta(TC)23	71	1	71
TRINITY_DN43717_c0_g1_i1	1	c	(T)18gttttttttg(T)10	38	58	95
TRINITY_DN28146_c0_g1_i1	1	c	(GA)9gctcgcggctgagagcgagagaagagagcagacgagagggagatgcgcgcggagaaggcgaggctgcgggc(GA)9gctcgcgaagagagagaaagctagcggagt(GA)6	149	281	429
TRINITY_DN5792_c0_g1_i1	1	c	(TC)8tggattttgatcgaaagaga(GT)6	48	1113	1160
TRINITY_DN5797_c0_g1_i2	1	c	(T)11ag(T)11	24	71	94
TRINITY_DN5786_c0_g1_i1	1	c	(A)11t(A)11	23	6821	6843
TRINITY_DN56333_c0_g1_i1	1	c	(ATC)6at(GA)7	34	391	424
TRINITY_DN13440_c0_g1_i1	1	c	(CT)6cacgcaaacttcatggtctctcactgcatccattagtgccaaattcctctctgtcatggccttaatcgcgccgttctctctcattcacaac(CT)10	123	56	178
TRINITY_DN13421_c0_g1_i4	2	c	(TG)10(AG)6	32	5006	5037
TRINITY_DN13421_c0_g1_i5	2	c	(TG)10(AG)6	32	5157	5188
TRINITY_DN13421_c0_g1_i1	2	c	(TG)10(AG)6	32	4953	4984
TRINITY_DN13421_c0_g1_i3	2	c	(TG)10(AG)6	32	5063	5094
TRINITY_DN56159_c0_g1_i1	1	c	(CTG)5cagggatgttgttgagggaggaacttgatagacgtctgcgaatgct(TCC)6	79	519	597
TRINITY_DN6684_c0_g2_i3	1	c	(TC)11taaaaacgttgcctgctatcatagaaaaataaacgcaatctgttattccttctggttccttccgtgcctctctcgctctcaccttctg(A)11	121	47	167
TRINITY_DN6684_c0_g2_i2	1	c	(TC)11taaaaacgttgcctgctatcatagaaaaataaacgcaatctgttattccttctggttccttccgtgcctctctcgctctcaccttctg(A)11	121	47	167
TRINITY_DN6684_c0_g2_i4	1	c	(TC)11taaaaacgttgcctgctatcatagaaaaataaacgcaatctgttattccttctggttccttccgtgcctctctcgctctcaccttctg(A)11	121	47	167
TRINITY_DN15946_c0_g1_i1	2	c	(TGA)5gtatatactactactacccatcatcatgcctctcacc(AT)8aat(TC)12	95	846	940
TRINITY_DN8023_c0_g1_i1	1	c	(AC)7atactagtttgatggctaagaagatattagataatattgataaaaacatctcattcctaagcataaatctgctaagttgaagatgacatcc(A)10	115	566	680
TRINITY_DN8020_c1_g1_i1	1	c*	(GGAGAG)6(GA)6*	43	876	918
TRINITY_DN8020_c0_g1_i1	1	c	(TC)12cgcgtcctccctctctcttt(TC)6	56	344	399
TRINITY_DN8061_c0_g4_i2	2	c	(TCA)5tcg(TCT)9	45	761	805
TRINITY_DN8061_c0_g4_i1	1	c	(TCA)5tcg(TCT)9	45	229	273
TRINITY_DN8027_c1_g1_i1	1	c	(TC)8aatttattcaaac(CT)7	43	1	43
TRINITY_DN51795_c0_g1_i1	1	c	(TGT)5catatattgtttattgttgttgcttctttgtatttctaaatttcgagtgaagctcgatggagttttggaaatg(T)10	98	58	155
TRINITY_DN1149_c0_g2_i1	1	c	(CT)9gaaccacaagaagttacactacatgattgaaaaggatgaagtattacaagttttg(ATT)5	88	1299	1386
TRINITY_DN1149_c0_g2_i2	1	c	(CT)9gaaccacaagaagttacactacatgattgaaaaggatgaagtattacaagttttg(ATT)5	88	1216	1303
TRINITY_DN1112_c1_g3_i1	1	c	(A)13c(A)10c(A)28c(A)10c(A)24	89	318	406
TRINITY_DN1133_c0_g2_i1	1	c	(GAA)8acaagaagaagagaaacattatcgtttttactcacggcgctag(T)11	78	1085	1162
TRINITY_DN1133_c0_g2_i3	1	c	(GAA)8acaagaagaagagaaacattatcgtttttactcacggcgctag(T)11	78	1367	1444
TRINITY_DN1133_c0_g2_i2	1	c	(GAA)8acaagaagaagagaaacattatcgtttttactcacggcgctag(T)11	78	820	897
TRINITY_DN1133_c0_g2_i4	1	c	(GAA)8acaagaagaagagaaacattatcgtttttactcacggcgctag(T)11	78	1052	1129
TRINITY_DN34063_c0_g1_i1	1	c	(TAT)8tacta(TTG)7	50	313	362
TRINITY_DN1204_c0_g1_i4	1	c	(GAC)5gatctaggatttcgctacagtg(CTC)5	52	529	580
TRINITY_DN1204_c0_g1_i1	1	c	(GAC)5gatctaggatttcgctacagtg(CTC)5	52	529	580
TRINITY_DN1204_c0_g1_i3	1	c	(GAC)5gatctaggatttcgctacagtg(CTC)5	52	529	580
TRINITY_DN1265_c0_g2_i1	1	c*	(T)10(TTTTC)5*	31	4007	4037
TRINITY_DN1261_c0_g4_i1	3	c	(AG)8ttgttggattaatatgggacaaagaagagatgaagttgactaggcttaagggggagg(GA)6	85	1513	1597
TRINITY_DN1227_c0_g4_i2	1	c	(T)11c(T)16	28	1407	1434
TRINITY_DN1277_c0_g1_i1	1	c	(TC)9c(CT)31	81	2639	2719
TRINITY_DN1282_c0_g2_i1	1	c	(T)23gcatgccaatttgtctgcaatctcttgtcattagtttctatttg(T)11	78	64	141
TRINITY_DN63818_c0_g1_i1	1	c	(TC)19(AC)10	58	402	459
TRINITY_DN406_c1_g1_i4	1	c	(A)12cagttctttgagccaattttaggtgtaataacaaatgccagagtggcacaaaccacacactttaccatt(TTC)7	102	1	102
TRINITY_DN406_c1_g1_i2	1	c	(A)12cagttctttgagccaattttaggtgtaataacaaatgccagagtggcacaaaccacacactttaccatt(TTC)7	102	1	102
TRINITY_DN413_c1_g1_i1	1	c	(AAC)6aaaacaacattgttttcaattccaacctcacaattca(CAC)6	73	5	77
TRINITY_DN448_c0_g2_i1	1	c	(TCG)5tcatcagtaaa(ATC)8	50	722	771
TRINITY_DN448_c0_g2_i3	1	c	(TCG)5tcatcagtaaa(ATC)8	50	722	771
TRINITY_DN448_c0_g3_i2	1	c	(TCG)5(TCA)5	30	289	318
TRINITY_DN448_c0_g3_i1	1	c	(TCG)5(TCA)5	30	289	318
TRINITY_DN443_c1_g1_i1	2	c	(CTC)5cccaatctcattaatatcaacaagtagctctcggtcccg(TTC)5gcctccgagctcaggaacgagcggaagaaaactagtattgaaaagaaccttctccttaagcc(GTT)5	146	1147	1292
TRINITY_DN61140_c0_g1_i1	1	c	(AC)6atacataagtatgattagtgtgtcgatatattattttttatga(T)11	66	116	181
TRINITY_DN25462_c0_g1_i1	1	c	(AT)6(AC)8	28	807	834
TRINITY_DN42011_c0_g1_i1	1	c	(T)12caaatggattttgattttccagcgc(T)10	47	164	210
TRINITY_DN49707_c0_g1_i1	1	c	(AG)8ttgattaaagttgctaatcgttcttcca(T)10	54	768	821
TRINITY_DN616_c0_g1_i3	1	c	(A)15ttataacaatttttaaaaagaac(A)21	59	1	59
TRINITY_DN673_c0_g1_i7	1	c	(T)22gttta(T)14	41	1056	1096
TRINITY_DN673_c0_g1_i3	1	c	(T)22gttta(T)14	41	906	946
TRINITY_DN636_c1_g2_i3	1	c	(GA)9cacgaccat(GA)6	39	727	765
TRINITY_DN636_c1_g2_i4	1	c	(GA)9cacgaccat(GA)6	39	1057	1095
TRINITY_DN690_c0_g3_i2	1	c	(T)10ctttctgttgtgc(T)16cgacgaggcttggtgtgaaaataaatgggggtgttgtgga(AG)24	127	3600	3726
TRINITY_DN648_c0_g3_i2	1	c	(T)17c(T)19	37	1	37
TRINITY_DN648_c0_g3_i3	1	c	(T)17c(T)19	37	1	37
TRINITY_DN648_c0_g3_i1	1	c	(T)17c(T)19	37	1	37
TRINITY_DN17243_c0_g5_i1	1	c	(A)11taaaagaaaaaaattt(A)30	57	33	89
TRINITY_DN17255_c0_g1_i1	1	c	(T)16gtatatagaagaaaaaaattttttttaaa(T)16	61	32	92
TRINITY_DN2330_c7_g1_i1	1	c	(TCT)6tcatcagtgtccttcaccaaacatcaaagcaaaactc(CAA)8ccgcac(CCA)5	100	1	100
TRINITY_DN2330_c1_g2_i1	1	c	(GAT)5(GAA)7	36	569	604
TRINITY_DN2332_c0_g1_i4	1	c	(T)10atctctgaaggggtttttagtttggcgaaaaaatgatgcaaatattggttgtgtgattgttggtatttggtctctgtaagctat(TC)6	106	391	496
TRINITY_DN2332_c0_g1_i9	1	c	(T)10atctctgaaggggtttttagtttggcgaaaaaatgatgcaaatattggttgtgtgattgttggtatttggtctctgtaagctat(TC)6	106	516	621
TRINITY_DN2370_c0_g1_i1	1	c	(A)10tgaggaaagaagataaaaaagaaacaagggttctttgcttttcacctacttctagc(AG)6	78	3384	3461
TRINITY_DN2370_c0_g1_i2	1	c	(A)10tgaggaaagaagataaaaaagaaacaagggttctttgcttttcacctacttctagc(AG)6	78	3411	3488
TRINITY_DN2201_c0_g2_i1	1	c	(T)10agatcataatccccttttattttatgaaaaaagaaagatacatagtaagttacattccaatacattgccaccaatacag(T)10agatcataatccccttttattttatgaaaaaagaaagatacatagtaagttacattccaatacattgccaccaatacag(T)10	188	13	200
TRINITY_DN2280_c1_g2_i1	1	c	(CT)13ccgcg(TC)7	45	25	69
TRINITY_DN2280_c1_g2_i3	1	c	(CT)13ccgcg(TC)7	45	25	69
TRINITY_DN2280_c1_g2_i5	1	c	(CT)13ccgcg(TC)7	45	25	69
TRINITY_DN2287_c0_g1_i2	1	c	(CT)17catcaaaagcttcatcctttaacacccaacaaaacacccatttctgttttcgtaaattatcctcacaga(TTC)6	121	63	183
TRINITY_DN5057_c3_g1_i1	1	c	(TA)6(GA)6	24	75	98
TRINITY_DN5057_c1_g1_i1	1	c	(TA)11gagctaggttaaaaggtaaatgaaatttggtgttatgtgatgg(TGA)5	80	1618	1697
TRINITY_DN5057_c1_g1_i3	1	c	(TA)11(GA)11	44	1618	1661
TRINITY_DN5057_c1_g1_i2	1	c	(TA)11gagctaggttaaaaggtaaatgaaatttggtgttatgtgatgg(TGA)5	80	1708	1787
TRINITY_DN13723_c0_g3_i1	1	c	(CTT)5cctc(TGG)5	34	654	687
TRINITY_DN38995_c0_g1_i1	1	c	(T)10ctttcgttgttttc(T)10	34	35	68
TRINITY_DN3499_c0_g1_i1	1	c	(CT)11aacttgaagctgtttcaactgaagtcgtcgtcgtcacttgtgatttttctac(T)11	85	702	786
TRINITY_DN3413_c0_g5_i1	1	c	(AT)12(AC)8	40	162	201
TRINITY_DN3420_c0_g1_i1	1	c*	(CT)24(TCT)6*	63	4	66
TRINITY_DN3438_c1_g3_i2	1	c	(A)10(T)13	23	628	650
TRINITY_DN5971_c0_g1_i1	1	c	(GA)6tcgaaag(GAA)6	37	142	178
TRINITY_DN5971_c0_g1_i2	1	c	(GA)6tcgaaag(GAA)6	37	142	178
TRINITY_DN5956_c1_g1_i3	1	c	(AG)12at(AG)6	38	498	535
TRINITY_DN5956_c1_g1_i2	1	c	(AG)12at(AG)6	38	570	607
TRINITY_DN5942_c0_g1_i4	1	c	(CTT)6cctcctc(CT)6	37	12	48
TRINITY_DN5942_c0_g1_i1	1	c	(CTT)6cctcctc(CT)6	37	12	48
TRINITY_DN5941_c0_g1_i2	1	c	(G)23t(G)29tgt(G)21t(G)26	104	164	267
TRINITY_DN22923_c0_g2_i1	1	c	(CTT)10(CTC)6	48	1	48
TRINITY_DN64692_c0_g1_i1	1	c	(TG)7ttgtccgttataccgaaatttagactaaaatttagccggaagtcgtgtcgttgccggtgacgtcctcttcggctcttactcctcgccgt(ACG)7	124	13	136
TRINITY_DN9757_c0_g1_i4	1	c	(A)11cttcaatctcaagttcatgtaaggaagccaaagttaggattgtccttcttggcaagcttctatgtagc(TA)7	93	418	510
TRINITY_DN9757_c0_g1_i2	1	c	(A)11cttcaatctcaagttcatgtaaggaagccaaagttaggattgtccttcttggcaagcttctatgtagc(TA)7	93	418	510
TRINITY_DN9757_c0_g1_i3	1	c	(A)11cttcaatctcaagttcatgtaaggaagccaaagttaggattgtccttcttggcaagcttctatgtagc(TA)7	93	418	510
TRINITY_DN9706_c0_g1_i1	1	c	(CA)6aactctctt(TC)9	39	69	107
TRINITY_DN9706_c0_g1_i2	1	c	(CA)6aactctctt(TC)9	39	69	107
TRINITY_DN6255_c0_g1_i1	1	c	(T)41gtttcc(T)17	64	1630	1693
TRINITY_DN6255_c0_g1_i2	1	c	(T)41gtttcc(T)17	64	832	895
TRINITY_DN6255_c0_g1_i3	1	c	(T)41gtttcc(T)17	64	1556	1619
TRINITY_DN2475_c0_g1_i4	1	c	(ACTC)5atacagtattgttttgtaatgagaatgaatgaataataattggaggcgaaaaattggggttggt(GA)7	98	711	808
TRINITY_DN2475_c0_g1_i3	1	c	(ACTC)5atacagtattgttttgtaatgagaatgaatgaataataattggaggcgaaaaattggggttggt(GA)7	98	2237	2334
TRINITY_DN27483_c0_g1_i1	1	c	(CT)7tt(TA)10	36	127	162
TRINITY_DN7186_c1_g3_i2	1	c	(AG)11ac(AG)11	46	815	860
TRINITY_DN7186_c1_g3_i1	1	c	(AG)11ac(AG)11	46	835	880
TRINITY_DN7186_c1_g2_i2	1	c	(GA)11gcgagat(AG)11ac(AG)11	75	1743	1817
TRINITY_DN7102_c2_g3_i2	1	c	(A)10cagccaaccattaacacatctgacttaaaacaaaaaacc(A)10	59	1344	1402
TRINITY_DN7191_c0_g1_i8	1	c	(T)10ctctcgtagagacttgaggtatttgttcattactttctactggataactgcttggtgagtacattctccttattcttgcttttcc(T)10	105	1200	1304
TRINITY_DN7191_c0_g1_i11	1	c	(T)10ctctcgtagagacttgaggtatttgttcattactttctactggataactgcttggtgagtacattctccttattcttgcttttcc(T)10	105	1295	1399
TRINITY_DN7160_c0_g1_i1	1	c	(TCA)6(TCT)5	33	226	258
TRINITY_DN2102_c0_g1_i1	2	c	(T)12attttc(T)15	33	925	957
TRINITY_DN2102_c0_g1_i2	2	c	(T)12attttc(T)15	33	1166	1198
TRINITY_DN2141_c0_g1_i1	1	c	(TGA)5tatgtt(TGA)6	39	1478	1516
TRINITY_DN2141_c0_g1_i3	1	c	(TGA)5tatgtt(TGA)6	39	1478	1516
TRINITY_DN2141_c0_g1_i10	1	c	(TGA)5tatgtttgatgatgatgatatgtt(TGA)6	57	1493	1549
TRINITY_DN2164_c0_g2_i1	1	c	(CCA)5tcatagccaccgccaaacgccaaaaacact(ACC)5	60	197	256
TRINITY_DN2180_c0_g1_i11	1	c	(A)15tcttggtgc(A)10	34	376	409
TRINITY_DN17303_c0_g2_i1	1	c	(ACA)5(ACG)7	36	108	143
TRINITY_DN57001_c0_g1_i1	1	c	(AT)6(CT)7	26	487	512
TRINITY_DN38619_c0_g1_i1	1	c	(AT)12(AG)6	36	683	718
TRINITY_DN9231_c0_g1_i1	1	c	(A)10gcgagtgatactttgcaattccaagtcatactatattatattttggattt(A)10	70	1111	1180
TRINITY_DN50634_c0_g1_i1	1	c	(TC)8(TA)11ttaat(TC)6	55	510	564
TRINITY_DN54534_c0_g1_i1	1	c	(ATT)5gttattctatggagtggataa(T)10	46	1895	1940
TRINITY_DN3034_c0_g1_i1	1	c	(GAT)8gaagtttttgaggtttcttccgtttctatcttatcattatcaatattgatc(TCT)5	90	600	689
TRINITY_DN3023_c0_g2_i1	1	c	(TC)9gcatcataattcacc(CT)7	47	393	439
TRINITY_DN3023_c0_g2_i3	1	c	(TC)9gcatcataattcacc(CT)7	47	393	439
TRINITY_DN3023_c0_g2_i2	1	c	(TC)9gcatcataattcacc(CT)7	47	393	439
TRINITY_DN3023_c0_g2_i4	1	c	(TC)9gcatcataattcacc(CT)7	47	393	439
TRINITY_DN3033_c1_g1_i4	1	c	(TC)10agatgaaaccctagaaaagcta(CT)7	56	1910	1965
TRINITY_DN3033_c1_g1_i1	1	c	(TC)10agatgaaaccctagaaaagcta(CT)7	56	1821	1876
TRINITY_DN3033_c1_g1_i3	1	c	(TC)10agatgaaaccctagaaaagcta(CT)7	56	1796	1851
TRINITY_DN3033_c1_g1_i2	1	c	(TC)10agatgaaaccctagaaaagcta(CT)7	56	2419	2474
TRINITY_DN3042_c1_g1_i1	1	c	(T)10atcaaacataa(T)17	38	1	38
TRINITY_DN3027_c0_g3_i1	1	c	(A)13ttaaaaacc(A)10tgtctaaaaacaaaaaaaaacaaaaattaaaaaagaag(TA)6atatgactacagttataaaaaaaacacactgatcagaaaagtacgatggcctcacgttcttacaatctacacacactcac(AT)9(TA)11	202	25	226

## Sheet: SSR motif distribution
SSR motif distribution in transcriptome assembly
mononucleotide	6644
Di-nucleotide	2851
Tri-nucleotide	3808
Tetra-nucleotide	162
Penta-nucleotide	40
Hexa-nucleotide	50
Compound	882

## Sheet: SSRs in seed development
Putative SSR primers from the genes have role in seed development based on GO id
SEQUENCE_ID	SSR motif	Length of sequence	length SSR motif	Forward primer	Tm	Reverse primer	Tm	Expected product size
TRINITY_DN1590_c0_g3_i1	(ATA)7	294	21	CTGTGAGGAGTGCGGTTCTT	59.966	AGGACAAGTGTTGGTGTGGG	60.107	120	1-aminocyclopropane-1-carboxylate oxidase (ACC oxidase) (EC 1.14.17.4) (Ethylene-forming enzyme) (EFE)
TRINITY_DN21923_c0_g1_i1	(CCA)5	298	15	TGGCAGGTGTTGAATCTCGT	59.604	GGAGGAGGTGGAGGAGGATT	60.031	241	B3 domain transcription factor (Transcriptional factor B3)
TRINITY_DN17379_c0_g1_i1	(GGA)5	1844	15	GGAGACAGGACCGTCGTTTT	59.967	TCCTCCCCCGTTCTCATCTT	59.957	174	Cell division control-like protein (Putative CDC45 family protein)
TRINITY_DN1133_c0_g1_i6	(AGA)8	96	24	AGCGAATGGGTGGAAGATGG	60.107	AATCAATCGGATCCGGGTCG	59.966	186	DUF155 family protein
TRINITY_DN7661_c0_g1_i2	(TC)6	982	12	GCCGAGGTCTTTCCCAAGAA	59.964	AGAGCTCCTTATCGCCATGC	59.965	276	E3 ubiquitin ligase BIG brother-like protein (Putative transcription factor C2H2 family)
TRINITY_DN1268_c0_g1_i1	(TC)25	1	50	TGACTCCAAAAGCAGTGGCA	60.107	CAACTCGAGTGTTTGACCATGT	59.128	206	Feronia receptor-like kinase
TRINITY_DN1268_c0_g1_i1	(TAT)6	3406	18	TCAAGAAGTTCGCCGAGACC	60.039	TCCATCATAACCCGGCATCG	59.965	221	Feronia receptor-like kinase
TRINITY_DN10860_c0_g1_i1	(TA)6	36	12	AGTGCTTGTTCACACCCCAA	60.034	AACCACACGAACCAAACCCT	60.034	293	Flowering-promoting factor-like protein
TRINITY_DN750_c0_g1_i4	(CA)6(CT)11	18	34	GAAGGCGTTTGCTGAACTCG	60.111	TAGCCGCTTCCTGCTTCTTC	60.108	191	FRIGIDA-like protein
TRINITY_DN2756_c0_g2_i1	(TTC)6	177	18	GTGAAGCGTGTCTTGGAGGA	59.966	AACGCATCAAAAACGCCCTC	60.04	128	FTSH extracellular protease family protein (Putative peptidase M41, ATPase, AAA-type, core, P-loop containing nucleoside triphosphate hydrolase)
TRINITY_DN896_c0_g1_i4	(GA)22	3769	44	TGGTGGTGTCTTCTTCGGTG	59.894	TACTTCAGATTCCACGGCGG	59.825	240	Histone-lysine N-methyltransferase (EC 2.1.1.43)
TRINITY_DN8139_c0_g1_i1	(CGC)6aacgcaagggaaattgcggcgagtttgagttttttgagaaaaatggaattgaaatggaagagatagcgatag(TGA)5	1257	105	GAACCTCGCCTCTGTTGACA	59.966	AGCAGAGAACAGCAGCGTAG	60.109	251	Iron-regulated ABC transporter ATPase protein (Putative oligopeptide-transporting ATPase) (EC 3.6.3.23)
TRINITY_DN18488_c0_g1_i1	(AG)8	1168	16	TTGAGCTTAGCCACTTCGGG	60.036	GCTTCACTTCCACCTGGGTT	60.179	164	NAC transcription factor-like protein (Putative transcription factor NAM family)
TRINITY_DN1707_c0_g2_i1	(AG)6a(AG)6	1455	25	TGAAGCAGCTGCCCTGTTAG	60.322	CCACAGTCCAATCTTCCCCC	60.034	249	NAC transcription factor-like protein (Putative transcription factor NAM family)
TRINITY_DN1326_c0_g1_i4	(TTC)6	5	18	TTCGCTCCCATGGATGCTTT	60.034	AAACGCCATGGGAGATGAGG	60.107	199	Phosphatidate cytidylyltransferase family protein (Putative dolichol kinase) (EC 2.7.1.108)
TRINITY_DN617_c1_g1_i1	(AGT)8	723	24	CTGTTGCAGATACGCATGGC	59.971	AAACCAGCAAAGACACCCCA	60.033	240	protein XRI1
TRINITY_DN7981_c0_g1_i1	(TCT)6	147	18	TCTCTCCACCTCTTCCTCCG	60.034	CGCACCCTCTCAACTTCCTT	59.965	234	Putative serine--tRNA ligase (EC 6.1.1.11) (Seryl-tRNA synthetase/serine-tRNA ligase)
TRINITY_DN7981_c0_g1_i2	(TCT)6	147	18	CATGTGCTGTACCGCGAATG	59.973	GCCCTCCCATGAATGGTCTC	60.179	102	Putative serine--tRNA ligase (EC 6.1.1.11) (Seryl-tRNA synthetase/serine-tRNA ligase)
TRINITY_DN10862_c0_g1_i1	(ATA)6	298	18	CTAAAGTCCCGGTTCAGCGT	60.038	CCTTGGTGCTTGAAATGGGC	60.037	135	Putative transcription factor WD40-like family (Transducin/WD-like repeat-protein)
TRINITY_DN8102_c0_g2_i1	(TC)10	927	20	CGAGTTCAGGTTTGTTGGCG	60.041	TTGGTAGCATGCGTGGAACT	59.964	202	Putative transport protein particle (TRAPP) component (Trafficking protein particle complex subunit-like protein) (Transport protein particle (TRAPP) component, Bet3)
TRINITY_DN2226_c0_g1_i4	(AAC)6	1338	18	ACAATGGGGCTGGTCCAAAA	60.105	GCCTGTTTCAGTGGCTTGTG	59.969	267	RNA-binding (RRM/RBD/RNP motif) family protein
