# Supplementary material for: Comparative transcriptome analysis, unfolding the pathways regulating the seed-size trait in cultivated lentil (Lens culinaris Medik.)
Source: Front Genet. 2022 Aug 10;13:942079. doi: 10.3389/fgene.2022.942079 (PMC9399355; doi:10.3389/fgene.2022.942079)
Supplement: Supplementary file 6 [file DataSheet3.xlsx]

## Sheet: Export
Sequence Name	Sequence Description	Sequence Data	Sequence Length	Blast Hits Count	Blast Min E-Value	Blast Similarity Mean	Blast Database	Blast Hits Count	Blast Min E-Value	Blast Similarity Mean	Blast Database	Blast Hit Description (HSP)	Blast Hit Taxonomy Name	Blast Hit E-Value	Blast Hit Length	Blast Hit Alignment Length	Blast Hit Positives	Blast Hit Similarity	Blast Hit HSP/Hit	Blast Hit HSP/Query	Blast Hit HSPs Number	Blast Hit Frame	Blast Hit Gene Identifier	Blast Hit Accession	Blast Hit Score	Blast Hit Description (HSP)	Blast Hit Taxonomy Name	Blast Hit E-Value	Blast Hit Length	Blast Hit Alignment Length	Blast Hit Positives	Blast Hit Similarity	Blast Hit HSP/Hit	Blast Hit HSP/Query	Blast Hit HSPs Number	Blast Hit Frame	Blast Hit Gene Identifier	Blast Hit Accession	Blast Hit Score	Blast Top Hit Description (HSP)	Blast Top Hit Taxonomy Name	Blast Top Hit E-Value	Blast Top Hit Length	Blast Top Hit Alignment Length	Blast Top Hit Positives	Blast Top Hit Similarity	Blast Top Hit HSP/Hit	Blast Top Hit HSP/Query	Blast Top Hit HSPs Number
Lcu.2RBY.Chr1_1020506-1028425	XP_013460711.1ARF guanine-nucleotide exchange factor GNOM		7919	20	3.9e-75	0.8849	/cabinfs/opt/data/nr/nr118.dmnd	20	3.9e-75	0.8849	/cabinfs/opt/data/nr/nr118.dmnd	GAU36371.1hypothetical protein TSUD_151380 [Trifolium subterraneum]|XP_013460711.1ARF guanine-nucleotide exchange factor GNOM [Medicago truncatula]/KEH34745.1 pattern formation protein GNOM protein [Medicago truncatula]/RHN68282.1 putative Sec7 domain, guanine nucleotide exchange factor [Medicago truncatula]|XP_004503167.1ARF guanine-nucleotide exchange factor GNOM-like [Cicer arietinum]|KHN07586…	Trifolium subterraneum|Medicago truncatula/Medicago truncatula/Medicago truncatula|Cicer arietinum|Glycine soja|Glycine max/Glycine max/Glycine soja/Glycine soja/Glycine max/Glycine soja/Glycine soja|Glycine soja/Glycine soja/Glycine soja/Glycine soja/Glycine soja|Glycine soja|Phaseolus vulgaris/Phaseolus vulgaris/Phaseolus vulgaris/Phaseolus vulgaris|Vigna unguiculata/Vigna unguiculata|Vigna ung…	3.9E-75|6.6E-75|6.8E-72|4.4E-71|4.4E-71|3.7E-70|3.7E-70|6.4E-70|2.7E-68|2.7E-68|3.5E-68|3.5E-68|4.6E-68|7.8E-68|1.9E-66|1.9E-66|1.9E-66|7.3E-66|1.5E-63|1.5E-63	1231|1474|1473|1473|1473|1472|1472|1473|1473|1473|1473|1495|1473|1473|1472|1472|1472|1472|1469|1503	169|169|169|169|169|169|169|169|169|169|169|169|169|169|169|169|169|169|169|169	156|157|153|152|152|152|152|150|148|148|148|148|148|148|148|148|148|145|145|145	92.31%|92.90%|90.53%|89.94%|89.94%|89.94%|89.94%|88.76%|87.57%|87.57%|87.57%|87.57%|87.57%|87.57%|87.57%|87.57%|87.57%|85.80%|85.80%|85.80%	13.73%|11.47%|11.47%|11.47%|11.47%|11.48%|11.48%|11.47%|11.47%|11.47%|11.47%|11.30%|11.47%|11.47%|11.48%|11.48%|11.48%|11.48%|11.50%|11.24%	6.40%|6.40%|6.40%|6.40%|6.40%|6.40%|6.40%|6.40%|6.40%|6.40%|6.40%|6.40%|6.40%|6.40%|6.40%|6.40%|6.40%|6.40%|6.40%|6.40%	1|1|1|1|1|1|1|1|1|1|1|1|1|1|1|1|1|1|1|1	-2|-2|-2|-2|-2|-2|-2|-2|-2|-2|-2|-2|-2|-2|-2|-2|-2|-2|-2|-2	|||||||||||||||||||	GAU36371.1|XP_013460711.1|XP_004503167.1|KHN07586.1|XP_003552830.1/XP_003552830.1|XP_028195988.1|KHN17902.1|XP_007163446.1|XP_027910190.1|QCD98515.1|XP_017418527.1|BAT86006.1|XP_020218423.1|XP_014495823.1|XP_015956541.1|XP_016190177.1/XP_016190177.1|XP_025690274.1|XP_019439445.1|XP_019432305.1|XP_019432304.1	294.7|293.9|283.9|281.2|281.2|278.1|278.1|277.3|271.9|271.9|271.6|271.6|271.2|270.4|265.8|265.8|265.8|263.8|256.1|256.1	GAU36371.1hypothetical protein TSUD_151380 [Trifolium subterraneum]|XP_013460711.1ARF guanine-nucleotide exchange factor GNOM [Medicago truncatula]/KEH34745.1 pattern formation protein GNOM protein [Medicago truncatula]/RHN68282.1 putative Sec7 domain, guanine nucleotide exchange factor [Medicago truncatula]|XP_004503167.1ARF guanine-nucleotide exchange factor GNOM-like [Cicer arietinum]|KHN07586…	Trifolium subterraneum|Medicago truncatula/Medicago truncatula/Medicago truncatula|Cicer arietinum|Glycine soja|Glycine max/Glycine max/Glycine soja/Glycine soja/Glycine max/Glycine soja/Glycine soja|Glycine soja/Glycine soja/Glycine soja/Glycine soja/Glycine soja|Glycine soja|Phaseolus vulgaris/Phaseolus vulgaris/Phaseolus vulgaris/Phaseolus vulgaris|Vigna unguiculata/Vigna unguiculata|Vigna ung…	3.9E-75|6.6E-75|6.8E-72|4.4E-71|4.4E-71|3.7E-70|3.7E-70|6.4E-70|2.7E-68|2.7E-68|3.5E-68|3.5E-68|4.6E-68|7.8E-68|1.9E-66|1.9E-66|1.9E-66|7.3E-66|1.5E-63|1.5E-63	1231|1474|1473|1473|1473|1472|1472|1473|1473|1473|1473|1495|1473|1473|1472|1472|1472|1472|1469|1503	169|169|169|169|169|169|169|169|169|169|169|169|169|169|169|169|169|169|169|169	156|157|153|152|152|152|152|150|148|148|148|148|148|148|148|148|148|145|145|145	92.31%|92.90%|90.53%|89.94%|89.94%|89.94%|89.94%|88.76%|87.57%|87.57%|87.57%|87.57%|87.57%|87.57%|87.57%|87.57%|87.57%|85.80%|85.80%|85.80%	13.73%|11.47%|11.47%|11.47%|11.47%|11.48%|11.48%|11.47%|11.47%|11.47%|11.47%|11.30%|11.47%|11.47%|11.48%|11.48%|11.48%|11.48%|11.50%|11.24%	6.40%|6.40%|6.40%|6.40%|6.40%|6.40%|6.40%|6.40%|6.40%|6.40%|6.40%|6.40%|6.40%|6.40%|6.40%|6.40%|6.40%|6.40%|6.40%|6.40%	1|1|1|1|1|1|1|1|1|1|1|1|1|1|1|1|1|1|1|1	-2|-2|-2|-2|-2|-2|-2|-2|-2|-2|-2|-2|-2|-2|-2|-2|-2|-2|-2|-2	|||||||||||||||||||	GAU36371.1|XP_013460711.1|XP_004503167.1|KHN07586.1|XP_003552830.1/XP_003552830.1|XP_028195988.1|KHN17902.1|XP_007163446.1|XP_027910190.1|QCD98515.1|XP_017418527.1|BAT86006.1|XP_020218423.1|XP_014495823.1|XP_015956541.1|XP_016190177.1/XP_016190177.1|XP_025690274.1|XP_019439445.1|XP_019432305.1|XP_019432304.1	294.7|293.9|283.9|281.2|281.2|278.1|278.1|277.3|271.9|271.9|271.6|271.6|271.2|270.4|265.8|265.8|265.8|263.8|256.1|256.1	GAU36371.1hypothetical protein TSUD_151380 [Trifolium subterraneum]	Trifolium subterraneum	3.9e-75	1231	169	156	0.9231	0.1373	0.064	1
Lcu.2RBY.Chr1_20126119-20138212	PNY04969.1transcription factor bHLH144-like protein		12093	20	9.7e-102	0.7876	/cabinfs/opt/data/nr/nr118.dmnd	20	9.7e-102	0.7876	/cabinfs/opt/data/nr/nr118.dmnd	PNY04969.1transcription factor bHLH144-like protein [Trifolium pratense]|GAU47376.1hypothetical protein TSUD_83090 [Trifolium subterraneum]|XP_004504689.1transcription factor bHLH144 [Cicer arietinum]/XP_027191879.1 transcription factor bHLH144 [Cicer arietinum]|XP_003608490.1transcription factor bHLH144 [Medicago truncatula]/AES90687.1 transcription factor bHLH144, putative [Medicago truncatula]…	Trifolium pratense|Trifolium subterraneum|Cicer arietinum/Cicer arietinum|Medicago truncatula/Medicago truncatula/Medicago truncatula|Mucuna pruriens|Glycine soja/Glycine soja|Abrus precatorius/Abrus precatorius/Abrus precatorius|Phaseolus vulgaris|Phaseolus vulgaris/Phaseolus vulgaris|Glycine max/Glycine max|Vigna radiata var. radiata/Vigna radiata var. radiata/Vigna radiata var. radiata/Vigna r…	9.7E-102|2.0E-99|2.8E-93|6.5E-90|1.0E-79|7.5E-78|2.2E-77|1.6E-75|3.5E-75|3.5E-75|4.5E-75|7.7E-75|1.0E-74|2.7E-72|2.7E-72|4.7E-72|4.7E-72|6.1E-72|2.7E-67|4.5E-67	240|240|239|262|471|346|237|285|240|237|235|242|237|268|234|235|249|239|223|236	240|240|239|263|241|341|239|244|241|238|241|243|238|242|240|241|243|239|229|241	217|214|206|204|190|222|190|191|190|187|190|184|187|187|186|186|187|185|177|183	90.42%|89.17%|86.19%|77.57%|78.84%|65.10%|79.50%|78.28%|78.84%|78.57%|78.84%|75.72%|78.57%|77.27%|77.50%|77.18%|76.95%|77.41%|77.29%|75.93%	100.00%|100.00%|100.00%|100.38%|51.17%|98.55%|100.84%|85.61%|100.42%|100.42%|102.55%|100.41%|100.42%|90.30%|102.56%|102.55%|97.59%|100.00%|102.69%|102.12%	5.95%|5.95%|5.93%|6.52%|5.98%|8.46%|5.93%|6.05%|5.98%|5.90%|5.98%|6.03%|5.90%|6.00%|5.95%|5.98%|6.03%|5.93%|5.68%|5.98%	1|1|1|1|1|1|1|1|1|1|1|1|1|1|1|1|1|1|1|1	1|1|1|1|1|1|1|1|1|1|1|1|1|1|1|1|1|1|1|1	|||||||||||||||||||	PNY04969.1|GAU47376.1|XP_004504689.1|XP_003608490.1|RDX86654.1|RZC12222.1|XP_027346420.1|AGV54575.1|XP_007158938.1|XP_003524798.1|XP_014509770.1|XP_020232975.1|XP_028232438.1|BAT74140.1|XP_017406029.1|XP_027919037.1|QCD83864.1|XP_003531093.1/XP_003531093.1|KOM25945.1|XP_015957443.1/XP_015957443.1	383.6|375.9|355.5|344.4|310.5|304.3|302.8|296.6|295.4|295.4|295.0|294.3|293.9|285.8|285.8|285.0|285.0|284.6|269.2|268.5	PNY04969.1transcription factor bHLH144-like protein [Trifolium pratense]|GAU47376.1hypothetical protein TSUD_83090 [Trifolium subterraneum]|XP_004504689.1transcription factor bHLH144 [Cicer arietinum]/XP_027191879.1 transcription factor bHLH144 [Cicer arietinum]|XP_003608490.1transcription factor bHLH144 [Medicago truncatula]/AES90687.1 transcription factor bHLH144, putative [Medicago truncatula]…	Trifolium pratense|Trifolium subterraneum|Cicer arietinum/Cicer arietinum|Medicago truncatula/Medicago truncatula/Medicago truncatula|Mucuna pruriens|Glycine soja/Glycine soja|Abrus precatorius/Abrus precatorius/Abrus precatorius|Phaseolus vulgaris|Phaseolus vulgaris/Phaseolus vulgaris|Glycine max/Glycine max|Vigna radiata var. radiata/Vigna radiata var. radiata/Vigna radiata var. radiata/Vigna r…	9.7E-102|2.0E-99|2.8E-93|6.5E-90|1.0E-79|7.5E-78|2.2E-77|1.6E-75|3.5E-75|3.5E-75|4.5E-75|7.7E-75|1.0E-74|2.7E-72|2.7E-72|4.7E-72|4.7E-72|6.1E-72|2.7E-67|4.5E-67	240|240|239|262|471|346|237|285|240|237|235|242|237|268|234|235|249|239|223|236	240|240|239|263|241|341|239|244|241|238|241|243|238|242|240|241|243|239|229|241	217|214|206|204|190|222|190|191|190|187|190|184|187|187|186|186|187|185|177|183	90.42%|89.17%|86.19%|77.57%|78.84%|65.10%|79.50%|78.28%|78.84%|78.57%|78.84%|75.72%|78.57%|77.27%|77.50%|77.18%|76.95%|77.41%|77.29%|75.93%	100.00%|100.00%|100.00%|100.38%|51.17%|98.55%|100.84%|85.61%|100.42%|100.42%|102.55%|100.41%|100.42%|90.30%|102.56%|102.55%|97.59%|100.00%|102.69%|102.12%	5.95%|5.95%|5.93%|6.52%|5.98%|8.46%|5.93%|6.05%|5.98%|5.90%|5.98%|6.03%|5.90%|6.00%|5.95%|5.98%|6.03%|5.93%|5.68%|5.98%	1|1|1|1|1|1|1|1|1|1|1|1|1|1|1|1|1|1|1|1	1|1|1|1|1|1|1|1|1|1|1|1|1|1|1|1|1|1|1|1	|||||||||||||||||||	PNY04969.1|GAU47376.1|XP_004504689.1|XP_003608490.1|RDX86654.1|RZC12222.1|XP_027346420.1|AGV54575.1|XP_007158938.1|XP_003524798.1|XP_014509770.1|XP_020232975.1|XP_028232438.1|BAT74140.1|XP_017406029.1|XP_027919037.1|QCD83864.1|XP_003531093.1/XP_003531093.1|KOM25945.1|XP_015957443.1/XP_015957443.1	383.6|375.9|355.5|344.4|310.5|304.3|302.8|296.6|295.4|295.4|295.0|294.3|293.9|285.8|285.8|285.0|285.0|284.6|269.2|268.5	PNY04969.1transcription factor bHLH144-like protein [Trifolium pratense]	Trifolium pratense	9.7e-102	240	240	217	0.9042	1	0.0595	1
Lcu.2RBY.Chr1_86718223-86719057	PKU71955.1Protein TOPLESS		834	20	1.6e-16	0.4006	/cabinfs/opt/data/nr/nr118.dmnd	20	1.6e-16	0.4006	/cabinfs/opt/data/nr/nr118.dmnd	ONM31014.1topless-related1 [Zea mays]|ONM31023.1topless-related1 [Zea mays]|PKU71955.1Protein TOPLESS [Dendrobium catenatum]|PWZ32075.1Protein TPR1 [Zea mays]|AAD48936.1contains similarity to Pfam family PF0040 - WD domain, G-beta repeat; score=10.8, E=3.2, N-2 [Arabidopsis thaliana]|KVI01589.1CTLH, C-terminal LisH motif-containing protein [Cynara cardunculus var. scolymus]|XP_022893634.1topless-…	Zea mays|Zea mays|Dendrobium catenatum|Zea mays|Arabidopsis thaliana|Cynara cardunculus var. scolymus|Olea europaea var. sylvestris|Olea europaea var. sylvestris|Olea europaea var. sylvestris|Olea europaea var. sylvestris|Cynara cardunculus var. scolymus|Genlisea aurea|Nicotiana tomentosiformis|Nicotiana tomentosiformis|Nicotiana sylvestris|Nicotiana sylvestris|Nicotiana tabacum|Nicotiana attenua…	1.6E-16|1.6E-16|1.6E-16|1.6E-16|3.6E-16|5.2E-15|5.2E-15|5.2E-15|5.2E-15|5.2E-15|5.2E-15|6.8E-15|6.8E-15|6.8E-15|6.8E-15|6.8E-15|6.8E-15|6.8E-15|6.8E-15|8.9E-15	1100|1092|1095|1083|892|1109|1128|1131|1132|1129|1119|1123|1129|1101|1132|1131|837|1132|1131|1129	244|244|244|244|244|244|244|244|244|244|244|244|244|244|244|244|244|244|244|244	102|102|105|102|104|97|96|96|96|96|97|96|95|95|96|96|96|96|96|96	41.80%|41.80%|43.03%|41.80%|42.62%|39.75%|39.34%|39.34%|39.34%|39.34%|39.75%|39.34%|38.93%|38.93%|39.34%|39.34%|39.34%|39.34%|39.34%|39.34%	22.18%|22.34%|22.28%|22.53%|27.35%|22.00%|21.63%|21.57%|21.55%|21.61%|21.81%|21.73%|21.61%|22.16%|21.55%|21.57%|29.15%|21.55%|21.57%|21.61%	87.77%|87.77%|87.77%|87.77%|87.77%|87.77%|87.77%|87.77%|87.77%|87.77%|87.77%|87.77%|87.77%|87.77%|87.77%|87.77%|87.77%|87.77%|87.77%|87.77%	1|1|1|1|1|1|1|1|1|1|1|1|1|1|1|1|1|1|1|1	1|1|1|1|1|1|1|1|1|1|1|1|1|1|1|1|1|1|1|1	|||||||||||||||||||	ONM31014.1|ONM31023.1|PKU71955.1|PWZ32075.1|AAD48936.1|KVI01589.1|XP_022893634.1|XP_022893632.1|XP_022893631.1|XP_022893633.1|XP_024959858.1|EPS69182.1|XP_009611827.1|XP_009611828.1|XP_009766749.1|XP_009766750.1|XP_016452274.1|XP_019252621.1|XP_019252622.1|XP_017228876.1	96.7|96.7|96.7|96.7|95.5|91.7|91.7|91.7|91.7|91.7|91.7|91.3|91.3|91.3|91.3|91.3|91.3|91.3|91.3|90.9	ONM31014.1topless-related1 [Zea mays]|ONM31023.1topless-related1 [Zea mays]|PKU71955.1Protein TOPLESS [Dendrobium catenatum]|PWZ32075.1Protein TPR1 [Zea mays]|AAD48936.1contains similarity to Pfam family PF0040 - WD domain, G-beta repeat; score=10.8, E=3.2, N-2 [Arabidopsis thaliana]|KVI01589.1CTLH, C-terminal LisH motif-containing protein [Cynara cardunculus var. scolymus]|XP_022893634.1topless-…	Zea mays|Zea mays|Dendrobium catenatum|Zea mays|Arabidopsis thaliana|Cynara cardunculus var. scolymus|Olea europaea var. sylvestris|Olea europaea var. sylvestris|Olea europaea var. sylvestris|Olea europaea var. sylvestris|Cynara cardunculus var. scolymus|Genlisea aurea|Nicotiana tomentosiformis|Nicotiana tomentosiformis|Nicotiana sylvestris|Nicotiana sylvestris|Nicotiana tabacum|Nicotiana attenua…	1.6E-16|1.6E-16|1.6E-16|1.6E-16|3.6E-16|5.2E-15|5.2E-15|5.2E-15|5.2E-15|5.2E-15|5.2E-15|6.8E-15|6.8E-15|6.8E-15|6.8E-15|6.8E-15|6.8E-15|6.8E-15|6.8E-15|8.9E-15	1100|1092|1095|1083|892|1109|1128|1131|1132|1129|1119|1123|1129|1101|1132|1131|837|1132|1131|1129	244|244|244|244|244|244|244|244|244|244|244|244|244|244|244|244|244|244|244|244	102|102|105|102|104|97|96|96|96|96|97|96|95|95|96|96|96|96|96|96	41.80%|41.80%|43.03%|41.80%|42.62%|39.75%|39.34%|39.34%|39.34%|39.34%|39.75%|39.34%|38.93%|38.93%|39.34%|39.34%|39.34%|39.34%|39.34%|39.34%	22.18%|22.34%|22.28%|22.53%|27.35%|22.00%|21.63%|21.57%|21.55%|21.61%|21.81%|21.73%|21.61%|22.16%|21.55%|21.57%|29.15%|21.55%|21.57%|21.61%	87.77%|87.77%|87.77%|87.77%|87.77%|87.77%|87.77%|87.77%|87.77%|87.77%|87.77%|87.77%|87.77%|87.77%|87.77%|87.77%|87.77%|87.77%|87.77%|87.77%	1|1|1|1|1|1|1|1|1|1|1|1|1|1|1|1|1|1|1|1	1|1|1|1|1|1|1|1|1|1|1|1|1|1|1|1|1|1|1|1	|||||||||||||||||||	ONM31014.1|ONM31023.1|PKU71955.1|PWZ32075.1|AAD48936.1|KVI01589.1|XP_022893634.1|XP_022893632.1|XP_022893631.1|XP_022893633.1|XP_024959858.1|EPS69182.1|XP_009611827.1|XP_009611828.1|XP_009766749.1|XP_009766750.1|XP_016452274.1|XP_019252621.1|XP_019252622.1|XP_017228876.1	96.7|96.7|96.7|96.7|95.5|91.7|91.7|91.7|91.7|91.7|91.7|91.3|91.3|91.3|91.3|91.3|91.3|91.3|91.3|90.9	ONM31014.1topless-related1 [Zea mays]	Zea mays	1.6e-16	1100	244	102	0.418	0.2218	0.8777	1
Lcu.2RBY.Chr1_86720838-86721457	PNX96918.1cinnamoyl-CoA reductase 1-like protein		619	20	1.5e-27	0.6418	/cabinfs/opt/data/nr/nr118.dmnd	20	1.5e-27	0.6418	/cabinfs/opt/data/nr/nr118.dmnd	PNX96918.1cinnamoyl-CoA reductase 1-like protein [Trifolium pratense]|PNY16192.1cinnamoyl-CoA reductase 1-like protein [Trifolium pratense]|PNY16513.1cinnamoyl-CoA reductase 1-like protein [Trifolium pratense]|XP_004505624.1cinnamoyl-CoA reductase 1 [Cicer arietinum]|GAU22587.1hypothetical protein TSUD_93550 [Trifolium subterraneum]|KEH30630.1cinnamoyl-CoA reductase-like protein [Medicago truncat…	Trifolium pratense|Trifolium pratense|Trifolium pratense|Cicer arietinum|Trifolium subterraneum|Medicago truncatula|Medicago truncatula/Medicago truncatula/Medicago truncatula|Medicago truncatula|Medicago truncatula/Medicago truncatula/Medicago truncatula|Trifolium subterraneum|Glycine soja|Mucuna pruriens|Glycine soja/Glycine soja/Glycine max/Glycine soja|Prosopis alba|Glycine max/Glycine max|Me…	1.5E-27|2.6E-27|3.4E-27|2.2E-26|2.2E-26|2.9E-26|2.9E-26|1.6E-24|1.6E-24|3.0E-23|8.1E-21|3.1E-20|6.8E-20|1.2E-19|3.4E-19|4.4E-19|5.8E-19|5.8E-19|5.8E-19|1.7E-18	325|325|325|325|321|280|327|229|325|260|235|325|325|280|325|185|444|379|314|325	117|117|117|117|120|122|122|117|117|180|125|136|117|115|117|101|124|124|124|117	82|77|81|79|81|82|82|75|75|95|81|83|77|72|77|64|75|75|75|74	70.09%|65.81%|69.23%|67.52%|67.50%|67.21%|67.21%|64.10%|64.10%|52.78%|64.80%|61.03%|65.81%|62.61%|65.81%|63.37%|60.48%|60.48%|60.48%|63.25%	36.00%|36.00%|36.00%|36.00%|37.38%|43.57%|37.31%|51.09%|36.00%|69.23%|53.19%|41.85%|36.00%|41.07%|36.00%|54.59%|27.93%|32.72%|39.49%|36.00%	56.70%|56.70%|56.70%|56.70%|58.16%|59.13%|59.13%|56.70%|56.70%|87.24%|60.58%|65.91%|56.70%|55.74%|56.70%|48.95%|60.10%|60.10%|60.10%|56.70%	1|1|1|1|1|1|1|1|1|1|1|1|1|1|1|1|1|1|1|1	1|1|1|1|1|1|1|1|1|1|1|1|1|1|1|1|1|1|1|1	|||||||||||||||||||	PNX96918.1|PNY16192.1|PNY16513.1|XP_004505624.1|GAU22587.1|KEH30630.1|XP_003607372.1|AFK48895.1|XP_003607374.1|GAU22590.1|RZB73829.1|RDX84344.1|XP_028194588.1/XP_028194588.1|XP_028758782.1|NP_001242261.1|XP_013441635.2|RVW18242.1|RVW25105.1|RVW32803.1|XP_027909670.1	132.9|132.1|131.7|129.0|129.0|128.6|128.6|122.9|122.9|118.6|110.5|108.6|107.5|106.7|105.1|104.8|104.4|104.4|104.4|102.8	PNX96918.1cinnamoyl-CoA reductase 1-like protein [Trifolium pratense]|PNY16192.1cinnamoyl-CoA reductase 1-like protein [Trifolium pratense]|PNY16513.1cinnamoyl-CoA reductase 1-like protein [Trifolium pratense]|XP_004505624.1cinnamoyl-CoA reductase 1 [Cicer arietinum]|GAU22587.1hypothetical protein TSUD_93550 [Trifolium subterraneum]|KEH30630.1cinnamoyl-CoA reductase-like protein [Medicago truncat…	Trifolium pratense|Trifolium pratense|Trifolium pratense|Cicer arietinum|Trifolium subterraneum|Medicago truncatula|Medicago truncatula/Medicago truncatula/Medicago truncatula|Medicago truncatula|Medicago truncatula/Medicago truncatula/Medicago truncatula|Trifolium subterraneum|Glycine soja|Mucuna pruriens|Glycine soja/Glycine soja/Glycine max/Glycine soja|Prosopis alba|Glycine max/Glycine max|Me…	1.5E-27|2.6E-27|3.4E-27|2.2E-26|2.2E-26|2.9E-26|2.9E-26|1.6E-24|1.6E-24|3.0E-23|8.1E-21|3.1E-20|6.8E-20|1.2E-19|3.4E-19|4.4E-19|5.8E-19|5.8E-19|5.8E-19|1.7E-18	325|325|325|325|321|280|327|229|325|260|235|325|325|280|325|185|444|379|314|325	117|117|117|117|120|122|122|117|117|180|125|136|117|115|117|101|124|124|124|117	82|77|81|79|81|82|82|75|75|95|81|83|77|72|77|64|75|75|75|74	70.09%|65.81%|69.23%|67.52%|67.50%|67.21%|67.21%|64.10%|64.10%|52.78%|64.80%|61.03%|65.81%|62.61%|65.81%|63.37%|60.48%|60.48%|60.48%|63.25%	36.00%|36.00%|36.00%|36.00%|37.38%|43.57%|37.31%|51.09%|36.00%|69.23%|53.19%|41.85%|36.00%|41.07%|36.00%|54.59%|27.93%|32.72%|39.49%|36.00%	56.70%|56.70%|56.70%|56.70%|58.16%|59.13%|59.13%|56.70%|56.70%|87.24%|60.58%|65.91%|56.70%|55.74%|56.70%|48.95%|60.10%|60.10%|60.10%|56.70%	1|1|1|1|1|1|1|1|1|1|1|1|1|1|1|1|1|1|1|1	1|1|1|1|1|1|1|1|1|1|1|1|1|1|1|1|1|1|1|1	|||||||||||||||||||	PNX96918.1|PNY16192.1|PNY16513.1|XP_004505624.1|GAU22587.1|KEH30630.1|XP_003607372.1|AFK48895.1|XP_003607374.1|GAU22590.1|RZB73829.1|RDX84344.1|XP_028194588.1/XP_028194588.1|XP_028758782.1|NP_001242261.1|XP_013441635.2|RVW18242.1|RVW25105.1|RVW32803.1|XP_027909670.1	132.9|132.1|131.7|129.0|129.0|128.6|128.6|122.9|122.9|118.6|110.5|108.6|107.5|106.7|105.1|104.8|104.4|104.4|104.4|102.8	PNX96918.1cinnamoyl-CoA reductase 1-like protein [Trifolium pratense]	Trifolium pratense	1.5e-27	325	117	82	0.7009	0.36	0.567	1
Lcu.2RBY.Chr1_167064521-167067029	PNY05626.1DnaJ subfamily b member 1-like protein		2508	20	7.5e-57	0.8243	/cabinfs/opt/data/nr/nr118.dmnd	20	7.5e-57	0.8243	/cabinfs/opt/data/nr/nr118.dmnd	GAU21062.1hypothetical protein TSUD_132740 [Trifolium subterraneum]|PNY05626.1DnaJ subfamily b member 1-like protein [Trifolium pratense]|KEH33406.1DnaJ heat shock family protein [Medicago truncatula]|XP_013459376.2dnaJ homolog subfamily B member 13 [Medicago truncatula]/RHN66611.1 putative chaperone DnaJ [Medicago truncatula]|XP_004499435.1dnaJ homolog subfamily B member 1 [Cicer arietinum]|AFK4…	Trifolium subterraneum|Trifolium pratense|Medicago truncatula|Medicago truncatula/Medicago truncatula|Cicer arietinum|Medicago truncatula|Mucuna pruriens|Vigna radiata var. radiata|Glycine soja/Glycine soja|Glycine soja|Glycine max/Glycine max/Glycine max|Phaseolus vulgaris/Phaseolus vulgaris|Abrus precatorius|Vitis vinifera|Cajanus cajan|Vigna angularis/Vigna angularis/Vigna angularis var. angul…	7.5E-57|8.3E-56|7.2E-52|7.2E-52|1.2E-51|1.6E-51|1.4E-50|6.8E-50|1.2E-49|1.2E-49|1.2E-49|3.4E-49|4.4E-49|4.4E-49|4.4E-49|5.7E-49|9.8E-49|1.3E-48|1.3E-48|1.3E-48	335|179|162|311|331|311|395|329|347|159|351|329|337|361|415|329|288|264|339|351	164|146|141|141|164|141|146|150|150|150|150|150|150|164|192|150|151|150|150|150	138|129|120|120|133|119|124|124|123|123|123|124|123|130|137|124|126|123|122|123	84.15%|88.36%|85.11%|85.11%|81.10%|84.40%|84.93%|82.67%|82.00%|82.00%|82.00%|82.67%|82.00%|79.27%|71.35%|82.67%|83.44%|82.00%|81.33%|82.00%	48.96%|81.56%|87.04%|45.34%|49.55%|45.34%|36.96%|45.59%|43.23%|94.34%|42.74%|45.59%|44.51%|45.43%|46.27%|45.59%|52.43%|56.82%|44.25%|42.74%	19.62%|17.46%|16.87%|16.87%|19.62%|16.87%|17.46%|17.94%|17.94%|17.94%|17.94%|17.94%|17.94%|19.62%|22.97%|17.94%|18.06%|17.94%|17.94%|17.94%	1|1|1|1|1|1|1|1|1|1|1|1|1|1|1|1|1|1|1|1	-1|-1|-1|-1|-1|-1|-1|-1|-1|-1|-1|-1|-1|-1|-1|-1|-1|-1|-1|-1	|||||||||||||||||||	GAU21062.1|PNY05626.1|KEH33406.1|XP_013459376.2|XP_004499435.1|AFK43291.1|RDX89553.1|XP_014522236.1|XP_028229140.1|KHN01930.1|XP_003523046.1|XP_007157660.1|XP_027359661.1|RVW91183.1|KYP50699.1|XP_017422850.1/XP_017422850.1|XP_027359671.1|KHN19371.1|XP_019453307.1|XP_003527054.1/XP_003527054.1	232.3|228.8|215.7|215.7|214.9|214.5|211.5|209.1|208.4|208.4|208.4|206.8|206.5|206.5|206.5|206.1|205.3|204.9|204.9|204.9	GAU21062.1hypothetical protein TSUD_132740 [Trifolium subterraneum]|PNY05626.1DnaJ subfamily b member 1-like protein [Trifolium pratense]|KEH33406.1DnaJ heat shock family protein [Medicago truncatula]|XP_013459376.2dnaJ homolog subfamily B member 13 [Medicago truncatula]/RHN66611.1 putative chaperone DnaJ [Medicago truncatula]|XP_004499435.1dnaJ homolog subfamily B member 1 [Cicer arietinum]|AFK4…	Trifolium subterraneum|Trifolium pratense|Medicago truncatula|Medicago truncatula/Medicago truncatula|Cicer arietinum|Medicago truncatula|Mucuna pruriens|Vigna radiata var. radiata|Glycine soja/Glycine soja|Glycine soja|Glycine max/Glycine max/Glycine max|Phaseolus vulgaris/Phaseolus vulgaris|Abrus precatorius|Vitis vinifera|Cajanus cajan|Vigna angularis/Vigna angularis/Vigna angularis var. angul…	7.5E-57|8.3E-56|7.2E-52|7.2E-52|1.2E-51|1.6E-51|1.4E-50|6.8E-50|1.2E-49|1.2E-49|1.2E-49|3.4E-49|4.4E-49|4.4E-49|4.4E-49|5.7E-49|9.8E-49|1.3E-48|1.3E-48|1.3E-48	335|179|162|311|331|311|395|329|347|159|351|329|337|361|415|329|288|264|339|351	164|146|141|141|164|141|146|150|150|150|150|150|150|164|192|150|151|150|150|150	138|129|120|120|133|119|124|124|123|123|123|124|123|130|137|124|126|123|122|123	84.15%|88.36%|85.11%|85.11%|81.10%|84.40%|84.93%|82.67%|82.00%|82.00%|82.00%|82.67%|82.00%|79.27%|71.35%|82.67%|83.44%|82.00%|81.33%|82.00%	48.96%|81.56%|87.04%|45.34%|49.55%|45.34%|36.96%|45.59%|43.23%|94.34%|42.74%|45.59%|44.51%|45.43%|46.27%|45.59%|52.43%|56.82%|44.25%|42.74%	19.62%|17.46%|16.87%|16.87%|19.62%|16.87%|17.46%|17.94%|17.94%|17.94%|17.94%|17.94%|17.94%|19.62%|22.97%|17.94%|18.06%|17.94%|17.94%|17.94%	1|1|1|1|1|1|1|1|1|1|1|1|1|1|1|1|1|1|1|1	-1|-1|-1|-1|-1|-1|-1|-1|-1|-1|-1|-1|-1|-1|-1|-1|-1|-1|-1|-1	|||||||||||||||||||	GAU21062.1|PNY05626.1|KEH33406.1|XP_013459376.2|XP_004499435.1|AFK43291.1|RDX89553.1|XP_014522236.1|XP_028229140.1|KHN01930.1|XP_003523046.1|XP_007157660.1|XP_027359661.1|RVW91183.1|KYP50699.1|XP_017422850.1/XP_017422850.1|XP_027359671.1|KHN19371.1|XP_019453307.1|XP_003527054.1/XP_003527054.1	232.3|228.8|215.7|215.7|214.9|214.5|211.5|209.1|208.4|208.4|208.4|206.8|206.5|206.5|206.5|206.1|205.3|204.9|204.9|204.9	GAU21062.1hypothetical protein TSUD_132740 [Trifolium subterraneum]	Trifolium subterraneum	7.5e-57	335	164	138	0.8415	0.4896	0.1962	1
Lcu.2RBY.Chr1_185413760-185420233	XP_027360890.1phosphoenolpyruvate carboxykinase (ATP)-like		6473	20	2e-21	0.8671	/cabinfs/opt/data/nr/nr118.dmnd	20	2e-21	0.8671	/cabinfs/opt/data/nr/nr118.dmnd	XP_027360890.1phosphoenolpyruvate carboxykinase (ATP)-like [Abrus precatorius]|RZC29263.1Phosphoenolpyruvate carboxykinase (ATP) [Glycine soja]|KHN11524.1Phosphoenolpyruvate carboxykinase [ATP] [Glycine soja]|PNY06603.1phosphoenolpyruvate carboxykinase [Trifolium pratense]|XP_003516278.1phosphoenolpyruvate carboxykinase (ATP) isoform X2 [Glycine max]/XP_028234831.1 phosphoenolpyruvate carboxykina…	Abrus precatorius|Glycine soja|Glycine soja|Trifolium pratense|Glycine max/Glycine soja/Glycine max/Glycine max/Glycine max|Glycine max/Glycine soja|Medicago truncatula/Medicago truncatula/Medicago truncatula|Cucumis melo|Vigna angularis|Vigna radiata var. radiata|Vigna angularis/Vigna angularis var. angularis|Abrus precatorius|Cicer arietinum|Cephalotus follicularis|Mucuna pruriens|Glycine soja/…	2.0E-21|3.4E-21|3.4E-21|3.4E-21|3.4E-21|3.4E-21|4.5E-21|4.5E-21|7.7E-21|7.7E-21|7.7E-21|1.0E-20|1.0E-20|1.0E-20|1.0E-20|1.7E-20|1.7E-20|1.7E-20|1.7E-20|1.7E-20	654|681|608|556|648|678|647|652|632|647|647|651|645|660|642|646|647|268|630|433	61|64|64|64|64|64|59|61|64|64|64|61|64|61|59|64|64|56|64|64	54|55|55|55|55|55|53|54|55|55|55|53|55|53|53|54|54|52|54|54	88.52%|85.94%|85.94%|85.94%|85.94%|85.94%|89.83%|88.52%|85.94%|85.94%|85.94%|86.89%|85.94%|86.89%|89.83%|84.38%|84.38%|92.86%|84.38%|84.38%	9.33%|9.40%|10.53%|11.51%|9.88%|9.44%|9.12%|9.36%|10.13%|9.89%|9.89%|9.37%|9.92%|9.24%|9.19%|9.91%|9.89%|20.90%|10.16%|14.78%	2.83%|2.97%|2.97%|2.97%|2.97%|2.97%|2.73%|2.83%|2.97%|2.97%|2.97%|2.83%|2.97%|2.83%|2.73%|2.97%|2.97%|2.60%|2.97%|2.97%	1|1|1|1|1|1|1|1|1|1|1|1|1|1|1|1|1|1|1|1	3|3|3|3|3|3|3|3|3|3|3|3|3|3|3|3|3|3|3|3	|||||||||||||||||||	XP_027360890.1|RZC29263.1|KHN11524.1|PNY06603.1|XP_003516278.1/XP_003516278.1|XP_025983897.1/XP_025983897.1|XP_013446063.1|XP_008440491.1|KOM31945.1|XP_014522185.1|XP_017417427.1/XP_017417427.1|XP_027348081.1|XP_004509722.1|GAV77628.1|RDX63116.1|XP_028245412.1|KHN22959.1|KHN27368.1|KRH45461.1|KRH45462.1	115.9|115.2|115.2|115.2|115.2|115.2|114.8|114.8|114.0|114.0|114.0|113.6|113.6|113.6|113.6|112.8|112.8|112.8|112.8|112.8	XP_027360890.1phosphoenolpyruvate carboxykinase (ATP)-like [Abrus precatorius]|RZC29263.1Phosphoenolpyruvate carboxykinase (ATP) [Glycine soja]|KHN11524.1Phosphoenolpyruvate carboxykinase [ATP] [Glycine soja]|PNY06603.1phosphoenolpyruvate carboxykinase [Trifolium pratense]|XP_003516278.1phosphoenolpyruvate carboxykinase (ATP) isoform X2 [Glycine max]/XP_028234831.1 phosphoenolpyruvate carboxykina…	Abrus precatorius|Glycine soja|Glycine soja|Trifolium pratense|Glycine max/Glycine soja/Glycine max/Glycine max/Glycine max|Glycine max/Glycine soja|Medicago truncatula/Medicago truncatula/Medicago truncatula|Cucumis melo|Vigna angularis|Vigna radiata var. radiata|Vigna angularis/Vigna angularis var. angularis|Abrus precatorius|Cicer arietinum|Cephalotus follicularis|Mucuna pruriens|Glycine soja/…	2.0E-21|3.4E-21|3.4E-21|3.4E-21|3.4E-21|3.4E-21|4.5E-21|4.5E-21|7.7E-21|7.7E-21|7.7E-21|1.0E-20|1.0E-20|1.0E-20|1.0E-20|1.7E-20|1.7E-20|1.7E-20|1.7E-20|1.7E-20	654|681|608|556|648|678|647|652|632|647|647|651|645|660|642|646|647|268|630|433	61|64|64|64|64|64|59|61|64|64|64|61|64|61|59|64|64|56|64|64	54|55|55|55|55|55|53|54|55|55|55|53|55|53|53|54|54|52|54|54	88.52%|85.94%|85.94%|85.94%|85.94%|85.94%|89.83%|88.52%|85.94%|85.94%|85.94%|86.89%|85.94%|86.89%|89.83%|84.38%|84.38%|92.86%|84.38%|84.38%	9.33%|9.40%|10.53%|11.51%|9.88%|9.44%|9.12%|9.36%|10.13%|9.89%|9.89%|9.37%|9.92%|9.24%|9.19%|9.91%|9.89%|20.90%|10.16%|14.78%	2.83%|2.97%|2.97%|2.97%|2.97%|2.97%|2.73%|2.83%|2.97%|2.97%|2.97%|2.83%|2.97%|2.83%|2.73%|2.97%|2.97%|2.60%|2.97%|2.97%	1|1|1|1|1|1|1|1|1|1|1|1|1|1|1|1|1|1|1|1	3|3|3|3|3|3|3|3|3|3|3|3|3|3|3|3|3|3|3|3	|||||||||||||||||||	XP_027360890.1|RZC29263.1|KHN11524.1|PNY06603.1|XP_003516278.1/XP_003516278.1|XP_025983897.1/XP_025983897.1|XP_013446063.1|XP_008440491.1|KOM31945.1|XP_014522185.1|XP_017417427.1/XP_017417427.1|XP_027348081.1|XP_004509722.1|GAV77628.1|RDX63116.1|XP_028245412.1|KHN22959.1|KHN27368.1|KRH45461.1|KRH45462.1	115.9|115.2|115.2|115.2|115.2|115.2|114.8|114.8|114.0|114.0|114.0|113.6|113.6|113.6|113.6|112.8|112.8|112.8|112.8|112.8	XP_027360890.1phosphoenolpyruvate carboxykinase (ATP)-like [Abrus precatorius]	Abrus precatorius	2e-21	654	61	54	0.8852	0.0933	0.0283	1
Lcu.2RBY.Chr1_340659434-340661718	PNX89474.1putative polygalacturonase-like protein		2284	20	7.2e-107	0.867	/cabinfs/opt/data/nr/nr118.dmnd	20	7.2e-107	0.867	/cabinfs/opt/data/nr/nr118.dmnd	PNX89474.1putative polygalacturonase-like protein, partial [Trifolium pratense]|RHN81761.1putative galacturan 1,4-alpha-galacturonidase [Medicago truncatula]|XP_003592201.2probable polygalacturonase [Medicago truncatula]/AES62452.2 pectin lyase superfamily protein [Medicago truncatula]|XP_003592200.1probable polygalacturonase [Medicago truncatula]/AES62451.1 pectin lyase superfamily protein [Medi…	Trifolium pratense|Medicago truncatula|Medicago truncatula/Medicago truncatula|Medicago truncatula/Medicago truncatula|Trifolium subterraneum|Abrus precatorius|Mucuna pruriens|Trifolium subterraneum|Medicago truncatula|Medicago truncatula/Medicago truncatula|Glycine soja|Glycine soja|Glycine soja|Glycine max|Glycine max|Vigna unguiculata|Vigna unguiculata|Trifolium subterraneum|Lotus japonicus|Ph…	7.2E-107|3.6E-106|3.6E-106|4.6E-106|7.9E-106|8.2E-103|1.8E-102|2.4E-102|3.1E-102|3.1E-102|7.7E-101|7.7E-101|7.7E-101|7.7E-101|7.7E-101|2.2E-100|2.2E-100|2.2E-100|2.2E-100|5.0E-100	262|980|473|481|483|478|482|982|516|478|922|476|456|480|476|500|477|287|388|477	237|233|233|235|237|233|232|238|233|233|232|232|232|232|232|237|237|238|481|237	213|213|213|211|212|209|208|206|208|208|203|203|203|203|203|203|203|205|272|204	89.87%|91.42%|91.42%|89.79%|89.45%|89.70%|89.66%|86.55%|89.27%|89.27%|87.50%|87.50%|87.50%|87.50%|87.50%|85.65%|85.65%|86.13%|56.55%|86.08%	90.46%|23.78%|49.26%|48.86%|49.07%|48.74%|48.13%|24.24%|45.16%|48.74%|25.16%|48.74%|50.88%|48.33%|48.74%|47.40%|49.69%|82.93%|123.97%|49.69%	31.13%|30.60%|30.60%|30.87%|31.13%|30.60%|30.47%|31.26%|30.60%|30.60%|30.47%|30.47%|30.47%|30.47%|30.47%|31.13%|31.13%|31.26%|63.18%|31.13%	1|1|1|1|1|1|1|1|1|1|1|1|1|1|1|1|1|1|1|1	2|2|2|2|2|2|2|2|2|2|2|2|2|2|2|2|2|2|2|2	|||||||||||||||||||	PNX89474.1|RHN81761.1|XP_003592201.2|XP_003592200.1|GAU32356.1|XP_027367076.1|RDX64716.1|GAU32355.1|AES62453.2|XP_024629560.1|RZB88688.1|XP_028182740.1|KHN21785.1|KRH35239.1|XP_003536450.1|XP_027923296.1|QCD94777.1|GAU29753.1|AFK49026.1|XP_007152185.1	398.3|396.0|396.0|395.6|394.8|384.8|383.6|383.3|382.9|382.9|378.3|378.3|378.3|378.3|378.3|376.7|376.7|376.7|376.7|375.6	PNX89474.1putative polygalacturonase-like protein, partial [Trifolium pratense]|RHN81761.1putative galacturan 1,4-alpha-galacturonidase [Medicago truncatula]|XP_003592201.2probable polygalacturonase [Medicago truncatula]/AES62452.2 pectin lyase superfamily protein [Medicago truncatula]|XP_003592200.1probable polygalacturonase [Medicago truncatula]/AES62451.1 pectin lyase superfamily protein [Medi…	Trifolium pratense|Medicago truncatula|Medicago truncatula/Medicago truncatula|Medicago truncatula/Medicago truncatula|Trifolium subterraneum|Abrus precatorius|Mucuna pruriens|Trifolium subterraneum|Medicago truncatula|Medicago truncatula/Medicago truncatula|Glycine soja|Glycine soja|Glycine soja|Glycine max|Glycine max|Vigna unguiculata|Vigna unguiculata|Trifolium subterraneum|Lotus japonicus|Ph…	7.2E-107|3.6E-106|3.6E-106|4.6E-106|7.9E-106|8.2E-103|1.8E-102|2.4E-102|3.1E-102|3.1E-102|7.7E-101|7.7E-101|7.7E-101|7.7E-101|7.7E-101|2.2E-100|2.2E-100|2.2E-100|2.2E-100|5.0E-100	262|980|473|481|483|478|482|982|516|478|922|476|456|480|476|500|477|287|388|477	237|233|233|235|237|233|232|238|233|233|232|232|232|232|232|237|237|238|481|237	213|213|213|211|212|209|208|206|208|208|203|203|203|203|203|203|203|205|272|204	89.87%|91.42%|91.42%|89.79%|89.45%|89.70%|89.66%|86.55%|89.27%|89.27%|87.50%|87.50%|87.50%|87.50%|87.50%|85.65%|85.65%|86.13%|56.55%|86.08%	90.46%|23.78%|49.26%|48.86%|49.07%|48.74%|48.13%|24.24%|45.16%|48.74%|25.16%|48.74%|50.88%|48.33%|48.74%|47.40%|49.69%|82.93%|123.97%|49.69%	31.13%|30.60%|30.60%|30.87%|31.13%|30.60%|30.47%|31.26%|30.60%|30.60%|30.47%|30.47%|30.47%|30.47%|30.47%|31.13%|31.13%|31.26%|63.18%|31.13%	1|1|1|1|1|1|1|1|1|1|1|1|1|1|1|1|1|1|1|1	2|2|2|2|2|2|2|2|2|2|2|2|2|2|2|2|2|2|2|2	|||||||||||||||||||	PNX89474.1|RHN81761.1|XP_003592201.2|XP_003592200.1|GAU32356.1|XP_027367076.1|RDX64716.1|GAU32355.1|AES62453.2|XP_024629560.1|RZB88688.1|XP_028182740.1|KHN21785.1|KRH35239.1|XP_003536450.1|XP_027923296.1|QCD94777.1|GAU29753.1|AFK49026.1|XP_007152185.1	398.3|396.0|396.0|395.6|394.8|384.8|383.6|383.3|382.9|382.9|378.3|378.3|378.3|378.3|378.3|376.7|376.7|376.7|376.7|375.6	PNX89474.1putative polygalacturonase-like protein, partial [Trifolium pratense]	Trifolium pratense	7.2e-107	262	237	213	0.8987	0.9046	0.3113	1
Lcu.2RBY.Chr1_368485938-368486465	AFK35718.1unknown		527	8	5.3e-13	0.7227	/cabinfs/opt/data/nr/nr118.dmnd	8	5.3e-13	0.7227	/cabinfs/opt/data/nr/nr118.dmnd	AFK35718.1unknown [Medicago truncatula]|KEH43517.1hypothetical protein MTR_1g095085 [Medicago truncatula]|QCE07945.1hypothetical protein DEO72_LG9g2968 [Vigna unguiculata]/QCE07946.1 hypothetical protein DEO72_LG9g2969 [Vigna unguiculata]/QCE07947.1 hypothetical protein DEO72_LG9g2970 [Vigna unguiculata]|XP_007143701.1hypothetical protein PHAVU_007G094500g [Phaseolus vulgaris]/ESW15695.1 hypothet…	Medicago truncatula|Medicago truncatula|Vigna unguiculata/Vigna unguiculata/Vigna unguiculata|Phaseolus vulgaris/Phaseolus vulgaris|Glycine soja/Glycine max/Glycine soja|Vigna unguiculata|Mucuna pruriens|Lupinus angustifolius	5.3E-13|7.4E-7|4.8E-6|8.1E-6|3.1E-5|1.2E-4|1.2E-4|5.8E-4	56|70|55|55|55|55|67|55	60|48|60|60|60|60|41|58	50|37|43|43|40|41|31|37	83.33%|77.08%|71.67%|71.67%|66.67%|68.33%|75.61%|63.79%	107.14%|68.57%|109.09%|109.09%|109.09%|109.09%|61.19%|105.45%	34.16%|27.32%|34.16%|34.16%|34.16%|34.16%|23.34%|33.02%	1|1|1|1|1|1|1|1	-3|-3|-3|-3|-3|-3|-3|-3	|||||||	AFK35718.1|KEH43517.1|QCE07945.1|XP_007143701.1|KHN17134.1/KHN17134.1|QCD96987.1|RDY11341.1|OIW12618.1	84.3|63.9|61.2|60.5|58.5|56.6|56.6|54.3	AFK35718.1unknown [Medicago truncatula]|KEH43517.1hypothetical protein MTR_1g095085 [Medicago truncatula]|QCE07945.1hypothetical protein DEO72_LG9g2968 [Vigna unguiculata]/QCE07946.1 hypothetical protein DEO72_LG9g2969 [Vigna unguiculata]/QCE07947.1 hypothetical protein DEO72_LG9g2970 [Vigna unguiculata]|XP_007143701.1hypothetical protein PHAVU_007G094500g [Phaseolus vulgaris]/ESW15695.1 hypothet…	Medicago truncatula|Medicago truncatula|Vigna unguiculata/Vigna unguiculata/Vigna unguiculata|Phaseolus vulgaris/Phaseolus vulgaris|Glycine soja/Glycine max/Glycine soja|Vigna unguiculata|Mucuna pruriens|Lupinus angustifolius	5.3E-13|7.4E-7|4.8E-6|8.1E-6|3.1E-5|1.2E-4|1.2E-4|5.8E-4	56|70|55|55|55|55|67|55	60|48|60|60|60|60|41|58	50|37|43|43|40|41|31|37	83.33%|77.08%|71.67%|71.67%|66.67%|68.33%|75.61%|63.79%	107.14%|68.57%|109.09%|109.09%|109.09%|109.09%|61.19%|105.45%	34.16%|27.32%|34.16%|34.16%|34.16%|34.16%|23.34%|33.02%	1|1|1|1|1|1|1|1	-3|-3|-3|-3|-3|-3|-3|-3	|||||||	AFK35718.1|KEH43517.1|QCE07945.1|XP_007143701.1|KHN17134.1/KHN17134.1|QCD96987.1|RDY11341.1|OIW12618.1	84.3|63.9|61.2|60.5|58.5|56.6|56.6|54.3	AFK35718.1unknown [Medicago truncatula]	Medicago truncatula	5.3e-13	56	60	50	0.8333	1.0714	0.3416	1
Lcu.2RBY.Chr1_368926507-368928481	AFK35718.1unknown		1974	3	7e-10	0.7309	/cabinfs/opt/data/nr/nr118.dmnd	3	7e-10	0.7309	/cabinfs/opt/data/nr/nr118.dmnd	AFK35718.1unknown [Medicago truncatula]|QCE07945.1hypothetical protein DEO72_LG9g2968 [Vigna unguiculata]/QCE07946.1 hypothetical protein DEO72_LG9g2969 [Vigna unguiculata]/QCE07947.1 hypothetical protein DEO72_LG9g2970 [Vigna unguiculata]|KHN17134.1hypothetical protein glysoja_011608 [Glycine soja]/KRH34877.1 hypothetical protein GLYMA_10G211100 [Glycine max]/RZB88342.1 hypothetical protein D0Y6…	Medicago truncatula|Vigna unguiculata/Vigna unguiculata/Vigna unguiculata|Glycine soja/Glycine max/Glycine soja	7.0E-10|2.6E-4|5.8E-4	56|55|55	59|58|58	49|40|39	83.05%|68.97%|67.24%	105.36%|105.45%|105.45%	8.97%|8.81%|8.81%	1|1|1	-2|-2|-2	||	AFK35718.1|QCE07945.1|KHN17134.1/KHN17134.1	75.9|57.4|56.2	AFK35718.1unknown [Medicago truncatula]|QCE07945.1hypothetical protein DEO72_LG9g2968 [Vigna unguiculata]/QCE07946.1 hypothetical protein DEO72_LG9g2969 [Vigna unguiculata]/QCE07947.1 hypothetical protein DEO72_LG9g2970 [Vigna unguiculata]|KHN17134.1hypothetical protein glysoja_011608 [Glycine soja]/KRH34877.1 hypothetical protein GLYMA_10G211100 [Glycine max]/RZB88342.1 hypothetical protein D0Y6…	Medicago truncatula|Vigna unguiculata/Vigna unguiculata/Vigna unguiculata|Glycine soja/Glycine max/Glycine soja	7.0E-10|2.6E-4|5.8E-4	56|55|55	59|58|58	49|40|39	83.05%|68.97%|67.24%	105.36%|105.45%|105.45%	8.97%|8.81%|8.81%	1|1|1	-2|-2|-2	||	AFK35718.1|QCE07945.1|KHN17134.1/KHN17134.1	75.9|57.4|56.2	AFK35718.1unknown [Medicago truncatula]	Medicago truncatula	7e-10	56	59	49	0.8305	1.0536	0.0897	1
Lcu.2RBY.Chr1_369268348-369268620	AFK35718.1unknown		272	7	2.4e-14	0.7718	/cabinfs/opt/data/nr/nr118.dmnd	7	2.4e-14	0.7718	/cabinfs/opt/data/nr/nr118.dmnd	AFK35718.1unknown [Medicago truncatula]|KEH43517.1hypothetical protein MTR_1g095085 [Medicago truncatula]|KHN17134.1hypothetical protein glysoja_011608 [Glycine soja]/KRH34877.1 hypothetical protein GLYMA_10G211100 [Glycine max]/RZB88342.1 hypothetical protein D0Y65_027697 [Glycine soja]|QCE07945.1hypothetical protein DEO72_LG9g2968 [Vigna unguiculata]/QCE07946.1 hypothetical protein DEO72_LG9g29…	Medicago truncatula|Medicago truncatula|Glycine soja/Glycine max/Glycine soja|Vigna unguiculata/Vigna unguiculata/Vigna unguiculata|Phaseolus vulgaris/Phaseolus vulgaris|Mucuna pruriens|Vigna unguiculata	2.4E-14|3.4E-8|9.3E-6|1.2E-5|2.7E-5|2.3E-4|3.9E-4	56|70|55|55|55|67|55	59|47|59|59|59|36|59	52|39|41|43|43|31|40	88.14%|82.98%|69.49%|72.88%|72.88%|86.11%|67.80%	105.36%|67.14%|107.27%|107.27%|107.27%|53.73%|107.27%	65.07%|51.84%|65.07%|65.07%|65.07%|39.71%|65.07%	1|1|1|1|1|1|1	-1|-1|-1|-1|-1|-1|-1	||||||	AFK35718.1|KEH43517.1|KHN17134.1/KHN17134.1|QCE07945.1|XP_007143701.1|RDY11341.1|QCD96987.1	87.8|67.4|59.3|58.9|57.8|54.7|53.9	AFK35718.1unknown [Medicago truncatula]|KEH43517.1hypothetical protein MTR_1g095085 [Medicago truncatula]|KHN17134.1hypothetical protein glysoja_011608 [Glycine soja]/KRH34877.1 hypothetical protein GLYMA_10G211100 [Glycine max]/RZB88342.1 hypothetical protein D0Y65_027697 [Glycine soja]|QCE07945.1hypothetical protein DEO72_LG9g2968 [Vigna unguiculata]/QCE07946.1 hypothetical protein DEO72_LG9g29…	Medicago truncatula|Medicago truncatula|Glycine soja/Glycine max/Glycine soja|Vigna unguiculata/Vigna unguiculata/Vigna unguiculata|Phaseolus vulgaris/Phaseolus vulgaris|Mucuna pruriens|Vigna unguiculata	2.4E-14|3.4E-8|9.3E-6|1.2E-5|2.7E-5|2.3E-4|3.9E-4	56|70|55|55|55|67|55	59|47|59|59|59|36|59	52|39|41|43|43|31|40	88.14%|82.98%|69.49%|72.88%|72.88%|86.11%|67.80%	105.36%|67.14%|107.27%|107.27%|107.27%|53.73%|107.27%	65.07%|51.84%|65.07%|65.07%|65.07%|39.71%|65.07%	1|1|1|1|1|1|1	-1|-1|-1|-1|-1|-1|-1	||||||	AFK35718.1|KEH43517.1|KHN17134.1/KHN17134.1|QCE07945.1|XP_007143701.1|RDY11341.1|QCD96987.1	87.8|67.4|59.3|58.9|57.8|54.7|53.9	AFK35718.1unknown [Medicago truncatula]	Medicago truncatula	2.4e-14	56	59	52	0.8814	1.0536	0.6507	1
Lcu.2RBY.Chr1_413788086-413789182	RHN80994.1putative NPR1/NH1-interacting protein		1096	17	1.1e-25	0.5978	/cabinfs/opt/data/nr/nr118.dmnd	17	1.1e-25	0.5978	/cabinfs/opt/data/nr/nr118.dmnd	RHN80994.1putative NPR1/NH1-interacting protein [Medicago truncatula]|GAU40593.1hypothetical protein TSUD_36100 [Trifolium subterraneum]|PNX76287.1hypothetical protein L195_g032232 [Trifolium pratense]/PNX76295.1 hypothetical protein L195_g032240 [Trifolium pratense]|XP_004495881.2protein NIM1-INTERACTING 1-like [Cicer arietinum]|XP_027367741.1uncharacterized protein LOC113873689 [Abrus precatori…	Medicago truncatula|Trifolium subterraneum|Trifolium pratense/Trifolium pratense|Cicer arietinum|Abrus precatorius|Medicago truncatula|Cajanus cajan|Cajanus cajan|Mucuna pruriens|Phaseolus vulgaris/Phaseolus vulgaris|Vigna radiata var. radiata|Vigna angularis/Vigna angularis/Vigna angularis var. angularis|Vigna unguiculata|Glycine max/Glycine soja/Glycine max/Glycine soja/Glycine max/Glycine soja…	1.1E-25|1.5E-25|1.5E-25|1.5E-17|5.6E-17|2.1E-16|1.7E-13|1.7E-13|3.8E-13|3.2E-12|7.1E-12|9.3E-12|2.1E-11|3.9E-10|8.7E-10|7.6E-6|7.1E-4	149|156|170|221|117|126|119|121|137|115|104|116|115|116|176|226|131	167|178|178|88|127|111|106|106|121|108|125|128|128|100|102|100|106	99|106|108|66|76|69|70|70|72|68|71|71|69|61|59|52|51	59.28%|59.55%|60.67%|75.00%|59.84%|62.16%|66.04%|66.04%|59.50%|62.96%|56.80%|55.47%|53.91%|61.00%|57.84%|52.00%|48.11%	112.08%|114.10%|104.71%|39.82%|108.55%|88.10%|89.08%|87.60%|88.32%|93.91%|120.19%|110.34%|111.30%|86.21%|57.95%|44.25%|80.92%	45.71%|48.72%|48.72%|24.09%|34.76%|30.38%|29.01%|29.01%|33.12%|29.56%|34.22%|35.04%|35.04%|27.37%|27.92%|27.37%|29.01%	1|1|1|1|1|1|1|1|1|1|1|1|1|1|1|1|1	-2|-2|-2|-2|-2|-2|-2|-2|-2|-2|-2|-2|-2|-2|-2|-2|-2	||||||||||||||||	RHN80994.1|GAU40593.1|PNX76287.1|XP_004495881.2|XP_027367741.1|AES61599.1|KYP56134.1|XP_020228455.1|RDX73333.1|XP_007145118.1|XP_014513184.1|XP_017414238.1/XP_017414238.1|QCE07132.1|NP_001238003.1/NP_001238003.1|XP_027937673.1|XP_010271086.1|XP_018816238.1	127.5|127.1|127.1|100.5|98.6|96.7|87.0|87.0|85.9|82.8|81.6|81.3|80.1|75.9|74.7|61.6|55.1	RHN80994.1putative NPR1/NH1-interacting protein [Medicago truncatula]|GAU40593.1hypothetical protein TSUD_36100 [Trifolium subterraneum]|PNX76287.1hypothetical protein L195_g032232 [Trifolium pratense]/PNX76295.1 hypothetical protein L195_g032240 [Trifolium pratense]|XP_004495881.2protein NIM1-INTERACTING 1-like [Cicer arietinum]|XP_027367741.1uncharacterized protein LOC113873689 [Abrus precatori…	Medicago truncatula|Trifolium subterraneum|Trifolium pratense/Trifolium pratense|Cicer arietinum|Abrus precatorius|Medicago truncatula|Cajanus cajan|Cajanus cajan|Mucuna pruriens|Phaseolus vulgaris/Phaseolus vulgaris|Vigna radiata var. radiata|Vigna angularis/Vigna angularis/Vigna angularis var. angularis|Vigna unguiculata|Glycine max/Glycine soja/Glycine max/Glycine soja/Glycine max/Glycine soja…	1.1E-25|1.5E-25|1.5E-25|1.5E-17|5.6E-17|2.1E-16|1.7E-13|1.7E-13|3.8E-13|3.2E-12|7.1E-12|9.3E-12|2.1E-11|3.9E-10|8.7E-10|7.6E-6|7.1E-4	149|156|170|221|117|126|119|121|137|115|104|116|115|116|176|226|131	167|178|178|88|127|111|106|106|121|108|125|128|128|100|102|100|106	99|106|108|66|76|69|70|70|72|68|71|71|69|61|59|52|51	59.28%|59.55%|60.67%|75.00%|59.84%|62.16%|66.04%|66.04%|59.50%|62.96%|56.80%|55.47%|53.91%|61.00%|57.84%|52.00%|48.11%	112.08%|114.10%|104.71%|39.82%|108.55%|88.10%|89.08%|87.60%|88.32%|93.91%|120.19%|110.34%|111.30%|86.21%|57.95%|44.25%|80.92%	45.71%|48.72%|48.72%|24.09%|34.76%|30.38%|29.01%|29.01%|33.12%|29.56%|34.22%|35.04%|35.04%|27.37%|27.92%|27.37%|29.01%	1|1|1|1|1|1|1|1|1|1|1|1|1|1|1|1|1	-2|-2|-2|-2|-2|-2|-2|-2|-2|-2|-2|-2|-2|-2|-2|-2|-2	||||||||||||||||	RHN80994.1|GAU40593.1|PNX76287.1|XP_004495881.2|XP_027367741.1|AES61599.1|KYP56134.1|XP_020228455.1|RDX73333.1|XP_007145118.1|XP_014513184.1|XP_017414238.1/XP_017414238.1|QCE07132.1|NP_001238003.1/NP_001238003.1|XP_027937673.1|XP_010271086.1|XP_018816238.1	127.5|127.1|127.1|100.5|98.6|96.7|87.0|87.0|85.9|82.8|81.6|81.3|80.1|75.9|74.7|61.6|55.1	RHN80994.1putative NPR1/NH1-interacting protein [Medicago truncatula]	Medicago truncatula	1.1e-25	149	167	99	0.5928	1.1208	0.4571	1
Lcu.2RBY.Chr1_476208597-476211925	XP_027368296.1pyruvate dehydrogenase E1 component subunit beta-2, chloroplastic isoform X2		3328	20	3.3e-28	0.7986	/cabinfs/opt/data/nr/nr118.dmnd	20	3.3e-28	0.7986	/cabinfs/opt/data/nr/nr118.dmnd	XP_027368296.1pyruvate dehydrogenase E1 component subunit beta-2, chloroplastic isoform X2 [Abrus precatorius]|XP_027368289.1pyruvate dehydrogenase E1 component subunit beta-3, chloroplastic isoform X1 [Abrus precatorius]|KOM53574.1hypothetical protein LR48_Vigan09g223300 [Vigna angularis]|XP_017436928.1PREDICTED: pyruvate dehydrogenase E1 component subunit beta-like [Vigna angularis]/BAT87308.1 …	Abrus precatorius|Abrus precatorius|Vigna angularis|Vigna angularis/Vigna angularis var. angularis|Quercus suber|Arachis duranensis|Arachis duranensis|Arachis ipaensis/Arachis hypogaea/Arachis hypogaea|Arachis hypogaea/Arachis hypogaea|Arachis hypogaea|Ricinus communis/Ricinus communis|Vigna radiata var. radiata|Trifolium subterraneum|Medicago truncatula/Medicago truncatula|Trifolium pratense/Tri…	3.3E-28|3.3E-28|4.3E-28|4.3E-28|7.4E-28|9.7E-28|9.7E-28|9.7E-28|9.7E-28|9.7E-28|9.7E-28|2.2E-27|2.8E-27|2.8E-27|2.8E-27|2.8E-27|3.7E-27|3.7E-27|3.7E-27|3.7E-27	335|393|358|397|402|408|403|403|403|408|409|397|407|404|307|403|397|307|411|411	107|107|107|107|99|99|99|99|99|99|99|107|99|99|99|99|99|99|99|99	83|83|82|82|80|80|80|80|80|80|80|82|80|80|80|80|80|80|80|80	77.57%|77.57%|76.64%|76.64%|80.81%|80.81%|80.81%|80.81%|80.81%|80.81%|80.81%|76.64%|80.81%|80.81%|80.81%|80.81%|80.81%|80.81%|80.81%|80.81%	31.94%|27.23%|29.89%|26.95%|24.63%|24.26%|24.57%|24.57%|24.57%|24.26%|24.21%|26.95%|24.32%|24.50%|32.25%|24.57%|24.94%|32.25%|24.09%|24.09%	9.65%|9.65%|9.65%|9.65%|8.92%|8.92%|8.92%|8.92%|8.92%|8.92%|8.92%|9.65%|8.92%|8.92%|8.92%|8.92%|8.92%|8.92%|8.92%|8.92%	1|1|1|1|1|1|1|1|1|1|1|1|1|1|1|1|1|1|1|1	3|3|3|3|3|3|3|3|3|3|3|3|3|3|3|3|3|3|3|3	|||||||||||||||||||	XP_027368296.1|XP_027368289.1|KOM53574.1|XP_017436928.1/XP_017436928.1|XP_023889734.1|XP_015942903.1|XP_015942904.1|XP_016181171.1/XP_016181171.1|XP_025621691.1|XP_025621690.1|XP_002519664.1|XP_014518761.1|GAU44530.1|AFK39200.1|PNX86136.1|XP_003601157.1|XP_027931380.1|RZB96092.1|XP_028200853.1|TKR98881.1	137.5|137.5|137.1|137.1|136.3|136.0|136.0|136.0|136.0|136.0|136.0|134.8|134.4|134.4|134.4|134.4|134.0|134.0|134.0|134.0	XP_027368296.1pyruvate dehydrogenase E1 component subunit beta-2, chloroplastic isoform X2 [Abrus precatorius]|XP_027368289.1pyruvate dehydrogenase E1 component subunit beta-3, chloroplastic isoform X1 [Abrus precatorius]|KOM53574.1hypothetical protein LR48_Vigan09g223300 [Vigna angularis]|XP_017436928.1PREDICTED: pyruvate dehydrogenase E1 component subunit beta-like [Vigna angularis]/BAT87308.1 …	Abrus precatorius|Abrus precatorius|Vigna angularis|Vigna angularis/Vigna angularis var. angularis|Quercus suber|Arachis duranensis|Arachis duranensis|Arachis ipaensis/Arachis hypogaea/Arachis hypogaea|Arachis hypogaea/Arachis hypogaea|Arachis hypogaea|Ricinus communis/Ricinus communis|Vigna radiata var. radiata|Trifolium subterraneum|Medicago truncatula/Medicago truncatula|Trifolium pratense/Tri…	3.3E-28|3.3E-28|4.3E-28|4.3E-28|7.4E-28|9.7E-28|9.7E-28|9.7E-28|9.7E-28|9.7E-28|9.7E-28|2.2E-27|2.8E-27|2.8E-27|2.8E-27|2.8E-27|3.7E-27|3.7E-27|3.7E-27|3.7E-27	335|393|358|397|402|408|403|403|403|408|409|397|407|404|307|403|397|307|411|411	107|107|107|107|99|99|99|99|99|99|99|107|99|99|99|99|99|99|99|99	83|83|82|82|80|80|80|80|80|80|80|82|80|80|80|80|80|80|80|80	77.57%|77.57%|76.64%|76.64%|80.81%|80.81%|80.81%|80.81%|80.81%|80.81%|80.81%|76.64%|80.81%|80.81%|80.81%|80.81%|80.81%|80.81%|80.81%|80.81%	31.94%|27.23%|29.89%|26.95%|24.63%|24.26%|24.57%|24.57%|24.57%|24.26%|24.21%|26.95%|24.32%|24.50%|32.25%|24.57%|24.94%|32.25%|24.09%|24.09%	9.65%|9.65%|9.65%|9.65%|8.92%|8.92%|8.92%|8.92%|8.92%|8.92%|8.92%|9.65%|8.92%|8.92%|8.92%|8.92%|8.92%|8.92%|8.92%|8.92%	1|1|1|1|1|1|1|1|1|1|1|1|1|1|1|1|1|1|1|1	3|3|3|3|3|3|3|3|3|3|3|3|3|3|3|3|3|3|3|3	|||||||||||||||||||	XP_027368296.1|XP_027368289.1|KOM53574.1|XP_017436928.1/XP_017436928.1|XP_023889734.1|XP_015942903.1|XP_015942904.1|XP_016181171.1/XP_016181171.1|XP_025621691.1|XP_025621690.1|XP_002519664.1|XP_014518761.1|GAU44530.1|AFK39200.1|PNX86136.1|XP_003601157.1|XP_027931380.1|RZB96092.1|XP_028200853.1|TKR98881.1	137.5|137.5|137.1|137.1|136.3|136.0|136.0|136.0|136.0|136.0|136.0|134.8|134.4|134.4|134.4|134.4|134.0|134.0|134.0|134.0	XP_027368296.1pyruvate dehydrogenase E1 component subunit beta-2, chloroplastic isoform X2 [Abrus precatorius]	Abrus precatorius	3.3e-28	335	107	83	0.7757	0.3194	0.0965	1
Lcu.2RBY.Chr1_481008122-481009171	XP_013468537.1zinc finger protein GIS		1049	20	2.1e-90	0.7024	/cabinfs/opt/data/nr/nr118.dmnd	20	2.1e-90	0.7024	/cabinfs/opt/data/nr/nr118.dmnd	XP_013468537.1zinc finger protein GIS [Medicago truncatula]/AFK41212.1 unknown [Medicago truncatula]/KEH42574.1 transcriptional regulator superman protein [Medicago truncatula]|XP_004495117.1transcriptional regulator SUPERMAN-like [Cicer arietinum]|XP_027367903.1zinc finger protein 10-like [Abrus precatorius]|RHN80077.1putative transcription factor C2H2 family [Medicago truncatula]|XP_007144929.1…	Medicago truncatula/Medicago truncatula/Medicago truncatula|Cicer arietinum|Abrus precatorius|Medicago truncatula|Phaseolus vulgaris/Phaseolus vulgaris|Glycine max/Glycine soja/Glycine soja|Glycine soja/Glycine max|Glycine soja/Glycine soja|Vigna angularis/Vigna angularis|Glycine max/Glycine max|Cajanus cajan/Cajanus cajan|Glycine soja|Vigna radiata var. radiata|Trifolium subterraneum|Vigna angul…	2.1E-90|5.1E-68|2.0E-51|3.3E-51|1.0E-47|1.7E-47|7.2E-46|1.2E-45|2.7E-45|6.1E-45|1.0E-44|8.8E-44|7.5E-43|1.3E-42|6.3E-42|2.2E-39|8.0E-37|1.2E-35|2.0E-35|1.8E-33	191|194|196|141|217|193|231|196|192|196|189|222|195|215|166|212|174|201|201|183	197|208|216|129|216|216|215|216|218|216|214|213|218|130|184|202|175|223|218|214	182|170|148|117|147|147|145|146|142|146|140|142|141|112|121|133|119|136|132|136	92.39%|81.73%|68.52%|90.70%|68.06%|68.06%|67.44%|67.59%|65.14%|67.59%|65.42%|66.67%|64.68%|86.15%|65.76%|65.84%|68.00%|60.99%|60.55%|63.55%	103.14%|107.22%|110.20%|91.49%|99.54%|111.92%|93.07%|110.20%|113.54%|110.20%|113.23%|95.95%|111.79%|60.47%|110.84%|95.28%|100.57%|110.95%|108.46%|116.94%	56.34%|59.49%|61.77%|36.89%|61.77%|61.77%|61.49%|61.77%|62.35%|61.77%|61.20%|60.92%|62.35%|37.18%|52.62%|57.77%|50.05%|63.78%|62.35%|61.20%	1|1|1|1|1|1|1|1|1|1|1|1|1|1|1|1|1|1|1|1	1|1|1|1|1|1|1|1|1|1|1|1|1|1|1|1|1|1|1|1	|||||||||||||||||||	XP_013468537.1|XP_004495117.1|XP_027367903.1|RHN80077.1|XP_007144929.1|XP_006595353.1/XP_006595353.1|KHN44986.1/KHN44986.1|XP_028183892.1|XP_017411281.1|XP_014618275.1|XP_020231521.1|KHN03861.1|XP_014511695.1|GAU46880.1|BAT95500.1|RDX95580.1|OIW12625.1|XP_025625886.1|RYR24897.1|XP_027353561.1	342.4|268.1|213.0|212.2|200.7|199.9|194.5|193.7|192.6|191.4|190.7|187.6|184.5|183.7|181.4|172.9|164.5|160.6|159.8|153.3	XP_013468537.1zinc finger protein GIS [Medicago truncatula]/AFK41212.1 unknown [Medicago truncatula]/KEH42574.1 transcriptional regulator superman protein [Medicago truncatula]|XP_004495117.1transcriptional regulator SUPERMAN-like [Cicer arietinum]|XP_027367903.1zinc finger protein 10-like [Abrus precatorius]|RHN80077.1putative transcription factor C2H2 family [Medicago truncatula]|XP_007144929.1…	Medicago truncatula/Medicago truncatula/Medicago truncatula|Cicer arietinum|Abrus precatorius|Medicago truncatula|Phaseolus vulgaris/Phaseolus vulgaris|Glycine max/Glycine soja/Glycine soja|Glycine soja/Glycine max|Glycine soja/Glycine soja|Vigna angularis/Vigna angularis|Glycine max/Glycine max|Cajanus cajan/Cajanus cajan|Glycine soja|Vigna radiata var. radiata|Trifolium subterraneum|Vigna angul…	2.1E-90|5.1E-68|2.0E-51|3.3E-51|1.0E-47|1.7E-47|7.2E-46|1.2E-45|2.7E-45|6.1E-45|1.0E-44|8.8E-44|7.5E-43|1.3E-42|6.3E-42|2.2E-39|8.0E-37|1.2E-35|2.0E-35|1.8E-33	191|194|196|141|217|193|231|196|192|196|189|222|195|215|166|212|174|201|201|183	197|208|216|129|216|216|215|216|218|216|214|213|218|130|184|202|175|223|218|214	182|170|148|117|147|147|145|146|142|146|140|142|141|112|121|133|119|136|132|136	92.39%|81.73%|68.52%|90.70%|68.06%|68.06%|67.44%|67.59%|65.14%|67.59%|65.42%|66.67%|64.68%|86.15%|65.76%|65.84%|68.00%|60.99%|60.55%|63.55%	103.14%|107.22%|110.20%|91.49%|99.54%|111.92%|93.07%|110.20%|113.54%|110.20%|113.23%|95.95%|111.79%|60.47%|110.84%|95.28%|100.57%|110.95%|108.46%|116.94%	56.34%|59.49%|61.77%|36.89%|61.77%|61.77%|61.49%|61.77%|62.35%|61.77%|61.20%|60.92%|62.35%|37.18%|52.62%|57.77%|50.05%|63.78%|62.35%|61.20%	1|1|1|1|1|1|1|1|1|1|1|1|1|1|1|1|1|1|1|1	1|1|1|1|1|1|1|1|1|1|1|1|1|1|1|1|1|1|1|1	|||||||||||||||||||	XP_013468537.1|XP_004495117.1|XP_027367903.1|RHN80077.1|XP_007144929.1|XP_006595353.1/XP_006595353.1|KHN44986.1/KHN44986.1|XP_028183892.1|XP_017411281.1|XP_014618275.1|XP_020231521.1|KHN03861.1|XP_014511695.1|GAU46880.1|BAT95500.1|RDX95580.1|OIW12625.1|XP_025625886.1|RYR24897.1|XP_027353561.1	342.4|268.1|213.0|212.2|200.7|199.9|194.5|193.7|192.6|191.4|190.7|187.6|184.5|183.7|181.4|172.9|164.5|160.6|159.8|153.3	AFK41212.1 unknown [Medicago truncatula]/KEH42574.1 transcriptional regulator superman protein [Medicago truncatula]/XP_013468537.1zinc finger protein GIS [Medicago truncatula]	Medicago truncatula	2.1e-90	191	197	182	0.9239	1.0314	0.5634	1
Lcu.2RBY.Chr1_488825694-488826825	XP_003630867.2CRM-domain containing factor CFM3, chloroplastic/mitochondrial isoform X1		1131	20	1.2e-65	0.611	/cabinfs/opt/data/nr/nr118.dmnd	20	1.2e-65	0.611	/cabinfs/opt/data/nr/nr118.dmnd	XP_003630867.2CRM-domain containing factor CFM3, chloroplastic/mitochondrial isoform X1 [Medicago truncatula]/AET05343.2 CRS1/YhbY (CRM) domain protein, putative [Medicago truncatula]/RHN43739.1 putative RNA-binding, CRM domain-containing protein [Medicago truncatula]|XP_024629651.1CRM-domain containing factor CFM2, chloroplastic isoform X2 [Medicago truncatula]/KEH21375.1 CRS1/YhbY (CRM) domain …	Medicago truncatula/Medicago truncatula/Medicago truncatula|Medicago truncatula/Medicago truncatula|Medicago truncatula|Cicer arietinum|Cicer arietinum|Trifolium subterraneum|Glycine max/Glycine max/Glycine max/Glycine max|Glycine max/Glycine max/Glycine max/Glycine max|Glycine max/Glycine max|Vigna radiata var. radiata/Vigna radiata var. radiata|Glycine soja|Glycine soja/Glycine soja/Glycine soj…	1.2E-65|1.2E-65|1.2E-65|3.5E-62|3.5E-62|5.6E-60|1.2E-51|1.2E-51|1.2E-51|1.6E-51|3.6E-51|3.6E-51|3.6E-51|3.6E-51|8.0E-51|1.0E-50|2.3E-50|7.5E-49|2.9E-48|4.9E-48	634|523|463|653|670|562|723|706|727|677|727|723|706|667|715|1488|719|713|756|668	261|261|261|250|250|277|256|256|256|272|256|256|256|256|272|237|223|223|243|223	168|168|168|172|172|169|152|152|152|152|152|152|152|152|155|142|137|136|139|139	64.37%|64.37%|64.37%|68.80%|68.80%|61.01%|59.38%|59.38%|59.38%|55.88%|59.38%|59.38%|59.38%|59.38%|56.99%|59.92%|61.43%|60.99%|57.20%|62.33%	41.17%|49.90%|56.37%|38.28%|37.31%|49.29%|35.41%|36.26%|35.21%|40.18%|35.21%|35.41%|36.26%|38.38%|38.04%|15.93%|31.02%|31.28%|32.14%|33.38%	69.23%|69.23%|69.23%|66.31%|66.31%|73.47%|67.90%|67.90%|67.90%|72.15%|67.90%|67.90%|67.90%|67.90%|72.15%|62.86%|59.15%|59.15%|64.46%|59.15%	1|1|1|1|1|1|1|1|1|1|1|1|1|1|1|1|1|1|1|1	-1|-1|-1|-1|-1|-1|-1|-1|-1|-1|-1|-1|-1|-1|-1|-1|-1|-1|-1|-1	|||||||||||||||||||	XP_003630867.2|XP_024629651.1|KEH21376.1|XP_027193155.1|XP_004512867.1|GAU31445.1|XP_006584859.1|XP_006584860.1|KRH41638.1|XP_014505604.1|RZB95196.1|XP_028242823.1|XP_028242825.1|KHN16573.1|XP_017442633.1/XP_017442633.1|QCD85318.1|XP_027921476.1|XP_007160377.1|XP_027341056.1|KYP61574.1	260.4|260.4|260.4|248.8|248.8|241.5|213.8|213.8|213.8|213.4|212.2|212.2|212.2|212.2|211.1|210.7|209.5|204.5|202.6|201.8	XP_003630867.2CRM-domain containing factor CFM3, chloroplastic/mitochondrial isoform X1 [Medicago truncatula]/AET05343.2 CRS1/YhbY (CRM) domain protein, putative [Medicago truncatula]/RHN43739.1 putative RNA-binding, CRM domain-containing protein [Medicago truncatula]|XP_024629651.1CRM-domain containing factor CFM2, chloroplastic isoform X2 [Medicago truncatula]/KEH21375.1 CRS1/YhbY (CRM) domain …	Medicago truncatula/Medicago truncatula/Medicago truncatula|Medicago truncatula/Medicago truncatula|Medicago truncatula|Cicer arietinum|Cicer arietinum|Trifolium subterraneum|Glycine max/Glycine max/Glycine max/Glycine max|Glycine max/Glycine max/Glycine max/Glycine max|Glycine max/Glycine max|Vigna radiata var. radiata/Vigna radiata var. radiata|Glycine soja|Glycine soja/Glycine soja/Glycine soj…	1.2E-65|1.2E-65|1.2E-65|3.5E-62|3.5E-62|5.6E-60|1.2E-51|1.2E-51|1.2E-51|1.6E-51|3.6E-51|3.6E-51|3.6E-51|3.6E-51|8.0E-51|1.0E-50|2.3E-50|7.5E-49|2.9E-48|4.9E-48	634|523|463|653|670|562|723|706|727|677|727|723|706|667|715|1488|719|713|756|668	261|261|261|250|250|277|256|256|256|272|256|256|256|256|272|237|223|223|243|223	168|168|168|172|172|169|152|152|152|152|152|152|152|152|155|142|137|136|139|139	64.37%|64.37%|64.37%|68.80%|68.80%|61.01%|59.38%|59.38%|59.38%|55.88%|59.38%|59.38%|59.38%|59.38%|56.99%|59.92%|61.43%|60.99%|57.20%|62.33%	41.17%|49.90%|56.37%|38.28%|37.31%|49.29%|35.41%|36.26%|35.21%|40.18%|35.21%|35.41%|36.26%|38.38%|38.04%|15.93%|31.02%|31.28%|32.14%|33.38%	69.23%|69.23%|69.23%|66.31%|66.31%|73.47%|67.90%|67.90%|67.90%|72.15%|67.90%|67.90%|67.90%|67.90%|72.15%|62.86%|59.15%|59.15%|64.46%|59.15%	1|1|1|1|1|1|1|1|1|1|1|1|1|1|1|1|1|1|1|1	-1|-1|-1|-1|-1|-1|-1|-1|-1|-1|-1|-1|-1|-1|-1|-1|-1|-1|-1|-1	|||||||||||||||||||	XP_003630867.2|XP_024629651.1|KEH21376.1|XP_027193155.1|XP_004512867.1|GAU31445.1|XP_006584859.1|XP_006584860.1|KRH41638.1|XP_014505604.1|RZB95196.1|XP_028242823.1|XP_028242825.1|KHN16573.1|XP_017442633.1/XP_017442633.1|QCD85318.1|XP_027921476.1|XP_007160377.1|XP_027341056.1|KYP61574.1	260.4|260.4|260.4|248.8|248.8|241.5|213.8|213.8|213.8|213.4|212.2|212.2|212.2|212.2|211.1|210.7|209.5|204.5|202.6|201.8	RHN43739.1 putative RNA-binding, CRM domain-containing protein [Medicago truncatula]/AET05343.2 CRS1/YhbY (CRM) domain protein, putative [Medicago truncatula]/XP_003630867.2CRM-domain containing factor CFM3, chloroplastic/mitochondrial isoform X1 [Medicago truncatula]	Medicago truncatula	1.2e-65	634	261	168	0.6437	0.4117	0.6923	1
Lcu.2RBY.Chr1_529421992-529424840	AES94378.2 vacuolar protein sorting protein		2848	20	1.7e-17	0.7771	/cabinfs/opt/data/nr/nr118.dmnd	20	1.7e-17	0.7771	/cabinfs/opt/data/nr/nr118.dmnd	XP_027361593.1uncharacterized protein LOC113869468 [Abrus precatorius]|XP_004511755.1uncharacterized protein LOC101495071 [Cicer arietinum]|XP_003611420.2uncharacterized protein LOC11426962 isoform X1 [Medicago truncatula]/AES94378.2 vacuolar protein sorting protein [Medicago truncatula]/RHN53825.1 putative vacuolar protein sorting-associated protein [Medicago truncatula]|XP_024640277.1uncharacte…	Abrus precatorius|Cicer arietinum|Medicago truncatula/Medicago truncatula/Medicago truncatula|Medicago truncatula|Glycine soja/Glycine soja|Glycine max|Glycine max|Cajanus cajan|Trifolium subterraneum|Cajanus cajan|Vigna unguiculata|Vigna unguiculata|Trifolium pratense|Phaseolus vulgaris/Phaseolus vulgaris|Vigna radiata var. radiata|Vigna angularis|Vigna angularis var. angularis|Vigna angularis|A…	1.7E-17|1.7E-17|1.7E-17|1.7E-17|2.3E-17|2.3E-17|2.3E-17|6.6E-17|6.6E-17|6.6E-17|8.6E-17|8.6E-17|1.5E-16|2.5E-16|4.3E-16|5.6E-16|5.6E-16|5.6E-16|5.2E-14|5.2E-14	4221|4341|4324|4166|4353|4321|4353|2400|2192|4003|4349|4359|1449|4352|4352|3583|4253|4348|3312|3274	74|74|74|74|74|74|74|74|74|74|74|74|74|74|54|54|54|54|74|74	55|56|56|56|56|56|56|55|55|55|55|55|54|54|50|50|50|50|51|51	74.32%|75.68%|75.68%|75.68%|75.68%|75.68%|75.68%|74.32%|74.32%|74.32%|74.32%|74.32%|72.97%|72.97%|92.59%|92.59%|92.59%|92.59%|68.92%|68.92%	1.75%|1.70%|1.71%|1.78%|1.70%|1.71%|1.70%|3.08%|3.38%|1.85%|1.70%|1.70%|5.11%|1.70%|1.24%|1.51%|1.27%|1.24%|2.23%|2.26%	7.79%|7.79%|7.79%|7.79%|7.79%|7.79%|7.79%|7.79%|7.79%|7.79%|7.79%|7.79%|7.79%|7.79%|5.69%|5.69%|5.69%|5.69%|7.79%|7.79%	1|1|1|1|1|1|1|1|1|1|1|1|1|1|1|1|1|1|1|1	-1|-1|-1|-1|-1|-1|-1|-1|-1|-1|-1|-1|-1|-1|-1|-1|-1|-1|-1|-1	|||||||||||||||||||	XP_027361593.1|XP_004511755.1|XP_003611420.2|XP_024640277.1|XP_028189007.1|KRH28218.1|XP_006590589.2|KYP67013.1|GAU38212.1|XP_020216268.1|XP_027912702.1|QCD91490.1|PNY06054.1|XP_007156609.1|XP_014520078.1|KOM44871.1|BAU00383.1|XP_017426440.1|RYQ81029.1|RYQ81030.1	101.7|101.7|101.7|101.7|101.3|101.3|101.3|99.8|99.8|99.8|99.4|99.4|98.6|97.8|97.1|96.7|96.7|96.7|90.1|90.1	XP_027361593.1uncharacterized protein LOC113869468 [Abrus precatorius]|XP_004511755.1uncharacterized protein LOC101495071 [Cicer arietinum]|XP_003611420.2uncharacterized protein LOC11426962 isoform X1 [Medicago truncatula]/AES94378.2 vacuolar protein sorting protein [Medicago truncatula]/RHN53825.1 putative vacuolar protein sorting-associated protein [Medicago truncatula]|XP_024640277.1uncharacte…	Abrus precatorius|Cicer arietinum|Medicago truncatula/Medicago truncatula/Medicago truncatula|Medicago truncatula|Glycine soja/Glycine soja|Glycine max|Glycine max|Cajanus cajan|Trifolium subterraneum|Cajanus cajan|Vigna unguiculata|Vigna unguiculata|Trifolium pratense|Phaseolus vulgaris/Phaseolus vulgaris|Vigna radiata var. radiata|Vigna angularis|Vigna angularis var. angularis|Vigna angularis|A…	1.7E-17|1.7E-17|1.7E-17|1.7E-17|2.3E-17|2.3E-17|2.3E-17|6.6E-17|6.6E-17|6.6E-17|8.6E-17|8.6E-17|1.5E-16|2.5E-16|4.3E-16|5.6E-16|5.6E-16|5.6E-16|5.2E-14|5.2E-14	4221|4341|4324|4166|4353|4321|4353|2400|2192|4003|4349|4359|1449|4352|4352|3583|4253|4348|3312|3274	74|74|74|74|74|74|74|74|74|74|74|74|74|74|54|54|54|54|74|74	55|56|56|56|56|56|56|55|55|55|55|55|54|54|50|50|50|50|51|51	74.32%|75.68%|75.68%|75.68%|75.68%|75.68%|75.68%|74.32%|74.32%|74.32%|74.32%|74.32%|72.97%|72.97%|92.59%|92.59%|92.59%|92.59%|68.92%|68.92%	1.75%|1.70%|1.71%|1.78%|1.70%|1.71%|1.70%|3.08%|3.38%|1.85%|1.70%|1.70%|5.11%|1.70%|1.24%|1.51%|1.27%|1.24%|2.23%|2.26%	7.79%|7.79%|7.79%|7.79%|7.79%|7.79%|7.79%|7.79%|7.79%|7.79%|7.79%|7.79%|7.79%|7.79%|5.69%|5.69%|5.69%|5.69%|7.79%|7.79%	1|1|1|1|1|1|1|1|1|1|1|1|1|1|1|1|1|1|1|1	-1|-1|-1|-1|-1|-1|-1|-1|-1|-1|-1|-1|-1|-1|-1|-1|-1|-1|-1|-1	|||||||||||||||||||	XP_027361593.1|XP_004511755.1|XP_003611420.2|XP_024640277.1|XP_028189007.1|KRH28218.1|XP_006590589.2|KYP67013.1|GAU38212.1|XP_020216268.1|XP_027912702.1|QCD91490.1|PNY06054.1|XP_007156609.1|XP_014520078.1|KOM44871.1|BAU00383.1|XP_017426440.1|RYQ81029.1|RYQ81030.1	101.7|101.7|101.7|101.7|101.3|101.3|101.3|99.8|99.8|99.8|99.4|99.4|98.6|97.8|97.1|96.7|96.7|96.7|90.1|90.1	XP_027361593.1uncharacterized protein LOC113869468 [Abrus precatorius]	Abrus precatorius	1.7e-17	4221	74	55	0.7432	0.0175	0.0779	1
Lcu.2RBY.Chr1_530148250-530149632	XP_004497156.1transmembrane protein 45A-like		1382	20	1.3e-132	0.8188	/cabinfs/opt/data/nr/nr118.dmnd	20	1.3e-132	0.8188	/cabinfs/opt/data/nr/nr118.dmnd	XP_004497156.1transmembrane protein 45A-like [Cicer arietinum]|XP_013470278.2uncharacterized protein LOC25485582 [Medicago truncatula]/RHN82519.1 hypothetical protein MtrunA17_Chr1g0210731 [Medicago truncatula]|XP_014513813.1transmembrane protein 45B-like [Vigna radiata var. radiata]|XP_027936008.1transmembrane protein 45B-like [Vigna unguiculata]/QCE08679.1 hypothetical protein DEO72_LG9g3708 [V…	Cicer arietinum|Medicago truncatula/Medicago truncatula|Vigna radiata var. radiata|Vigna unguiculata/Vigna unguiculata|Glycine soja/Glycine soja/Glycine soja|Vigna angularis/Vigna angularis/Vigna angularis var. angularis|Phaseolus vulgaris/Phaseolus vulgaris|Glycine max/Glycine max|Mucuna pruriens|Abrus precatorius|Cajanus cajan/Cajanus cajan|Glycine max/Glycine soja/Glycine soja/Glycine max/Glyc…	1.3E-132|9.0E-129|2.1E-114|1.8E-113|1.5E-112|4.5E-112|1.0E-111|1.3E-111|1.1E-110|2.5E-110|2.5E-110|7.9E-109|1.1E-107|3.3E-107|1.6E-106|2.8E-106|9.0E-105|3.4E-104|8.7E-100|8.7E-100	308|305|311|311|304|311|305|304|332|1015|307|310|310|250|298|301|250|251|298|301	310|309|320|320|311|320|314|311|319|306|289|319|316|252|305|305|252|253|309|309	268|267|257|256|256|254|254|255|256|251|244|253|251|220|243|246|218|220|237|237	86.45%|86.41%|80.31%|80.00%|82.32%|79.38%|80.89%|81.99%|80.25%|82.03%|84.43%|79.31%|79.43%|87.30%|79.67%|80.66%|86.51%|86.96%|76.70%|76.70%	100.65%|101.31%|102.89%|102.89%|102.30%|102.89%|102.95%|102.30%|96.08%|30.15%|94.14%|102.90%|101.94%|100.80%|102.35%|101.33%|100.80%|100.80%|103.69%|102.66%	67.29%|67.08%|69.46%|69.46%|67.51%|69.46%|68.16%|67.51%|69.25%|66.43%|62.74%|69.25%|68.60%|54.70%|66.21%|66.21%|54.70%|54.92%|67.08%|67.08%	1|1|1|1|1|1|1|1|1|1|1|1|1|1|1|1|1|1|1|1	-3|-3|-3|-3|-3|-3|-3|-3|-3|-3|-3|-3|-3|-3|-3|-3|-3|-3|-3|-3	|||||||||||||||||||	XP_004497156.1|XP_013470278.2|XP_014513813.1|XP_027936008.1|XP_028183413.1|XP_017414844.1/XP_017414844.1|XP_007142852.1|XP_003536710.1|RDX83387.1|XP_027363985.1|XP_020213326.1|XP_006605881.1/XP_006605881.1|NP_001304441.1|PNX73445.1|XP_019452384.1|XP_020225254.1|GAU18001.1|KEH44316.1|RYQ93496.1|XP_016174030.1/XP_016174030.1	483.0|470.3|422.5|419.5|416.4|414.8|413.7|413.3|410.2|409.1|409.1|404.1|400.2|398.7|396.4|395.6|390.6|388.7|374.0|374.0	XP_004497156.1transmembrane protein 45A-like [Cicer arietinum]|XP_013470278.2uncharacterized protein LOC25485582 [Medicago truncatula]/RHN82519.1 hypothetical protein MtrunA17_Chr1g0210731 [Medicago truncatula]|XP_014513813.1transmembrane protein 45B-like [Vigna radiata var. radiata]|XP_027936008.1transmembrane protein 45B-like [Vigna unguiculata]/QCE08679.1 hypothetical protein DEO72_LG9g3708 [V…	Cicer arietinum|Medicago truncatula/Medicago truncatula|Vigna radiata var. radiata|Vigna unguiculata/Vigna unguiculata|Glycine soja/Glycine soja/Glycine soja|Vigna angularis/Vigna angularis/Vigna angularis var. angularis|Phaseolus vulgaris/Phaseolus vulgaris|Glycine max/Glycine max|Mucuna pruriens|Abrus precatorius|Cajanus cajan/Cajanus cajan|Glycine max/Glycine soja/Glycine soja/Glycine max/Glyc…	1.3E-132|9.0E-129|2.1E-114|1.8E-113|1.5E-112|4.5E-112|1.0E-111|1.3E-111|1.1E-110|2.5E-110|2.5E-110|7.9E-109|1.1E-107|3.3E-107|1.6E-106|2.8E-106|9.0E-105|3.4E-104|8.7E-100|8.7E-100	308|305|311|311|304|311|305|304|332|1015|307|310|310|250|298|301|250|251|298|301	310|309|320|320|311|320|314|311|319|306|289|319|316|252|305|305|252|253|309|309	268|267|257|256|256|254|254|255|256|251|244|253|251|220|243|246|218|220|237|237	86.45%|86.41%|80.31%|80.00%|82.32%|79.38%|80.89%|81.99%|80.25%|82.03%|84.43%|79.31%|79.43%|87.30%|79.67%|80.66%|86.51%|86.96%|76.70%|76.70%	100.65%|101.31%|102.89%|102.89%|102.30%|102.89%|102.95%|102.30%|96.08%|30.15%|94.14%|102.90%|101.94%|100.80%|102.35%|101.33%|100.80%|100.80%|103.69%|102.66%	67.29%|67.08%|69.46%|69.46%|67.51%|69.46%|68.16%|67.51%|69.25%|66.43%|62.74%|69.25%|68.60%|54.70%|66.21%|66.21%|54.70%|54.92%|67.08%|67.08%	1|1|1|1|1|1|1|1|1|1|1|1|1|1|1|1|1|1|1|1	-3|-3|-3|-3|-3|-3|-3|-3|-3|-3|-3|-3|-3|-3|-3|-3|-3|-3|-3|-3	|||||||||||||||||||	XP_004497156.1|XP_013470278.2|XP_014513813.1|XP_027936008.1|XP_028183413.1|XP_017414844.1/XP_017414844.1|XP_007142852.1|XP_003536710.1|RDX83387.1|XP_027363985.1|XP_020213326.1|XP_006605881.1/XP_006605881.1|NP_001304441.1|PNX73445.1|XP_019452384.1|XP_020225254.1|GAU18001.1|KEH44316.1|RYQ93496.1|XP_016174030.1/XP_016174030.1	483.0|470.3|422.5|419.5|416.4|414.8|413.7|413.3|410.2|409.1|409.1|404.1|400.2|398.7|396.4|395.6|390.6|388.7|374.0|374.0	XP_004497156.1transmembrane protein 45A-like [Cicer arietinum]	Cicer arietinum	1.3e-132	308	310	268	0.8645	1.0065	0.6729	1
Lcu.2RBY.Chr2_16688698-16691027	XP_027351850.1COP9 signalosome complex subunit 2 isoform X2		2329	20	1.8e-89	0.9278	/cabinfs/opt/data/nr/nr118.dmnd	20	1.8e-89	0.9278	/cabinfs/opt/data/nr/nr118.dmnd	XP_027351850.1COP9 signalosome complex subunit 2 isoform X2 [Abrus precatorius]|XP_027351849.1COP9 signalosome complex subunit 2 isoform X1 [Abrus precatorius]|XP_004493278.1COP9 signalosome complex subunit 2 [Cicer arietinum]|XP_028761335.1COP9 signalosome complex subunit 2 [Prosopis alba]|XP_003520479.1COP9 signalosome complex subunit 2 [Glycine max]/XP_028223955.1 COP9 signalosome complex subu…	Abrus precatorius|Abrus precatorius|Cicer arietinum|Prosopis alba|Glycine max/Glycine soja/Glycine soja/Glycine max/Glycine soja|Mucuna pruriens|Mucuna pruriens|Cajanus cajan|Cajanus cajan|Medicago truncatula/Medicago truncatula|Medicago truncatula|Arachis hypogaea/Arachis hypogaea/Arachis hypogaea|Glycine soja/Glycine max/Glycine soja|Glycine max/Glycine soja|Arachis duranensis/Arachis duranensi…	1.8E-89|1.8E-89|1.8E-89|1.8E-89|1.8E-89|1.8E-89|1.8E-89|4.0E-89|4.0E-89|4.0E-89|4.0E-89|6.9E-89|6.9E-89|6.9E-89|6.9E-89|6.9E-89|6.9E-89|6.9E-89|1.2E-88|1.2E-88	433|439|439|439|439|424|425|436|439|439|443|457|450|433|438|433|439|439|439|433	185|185|185|185|185|185|185|185|185|185|185|185|185|185|185|185|185|185|185|185	172|172|172|172|172|172|172|172|172|172|172|171|171|171|171|171|171|171|172|172	92.97%|92.97%|92.97%|92.97%|92.97%|92.97%|92.97%|92.97%|92.97%|92.97%|92.97%|92.43%|92.43%|92.43%|92.43%|92.43%|92.43%|92.43%|92.97%|92.97%	42.73%|42.14%|42.14%|42.14%|42.14%|43.63%|43.53%|42.43%|42.14%|42.14%|41.76%|40.48%|41.11%|42.73%|42.24%|42.73%|42.14%|42.14%|42.14%|42.73%	23.83%|23.83%|23.83%|23.83%|23.83%|23.83%|23.83%|23.83%|23.83%|23.83%|23.83%|23.83%|23.83%|23.83%|23.83%|23.83%|23.83%|23.83%|23.83%|23.83%	1|1|1|1|1|1|1|1|1|1|1|1|1|1|1|1|1|1|1|1	-1|-1|-1|-1|-1|-1|-1|-1|-1|-1|-1|-1|-1|-1|-1|-1|-1|-1|-1|-1	|||||||||||||||||||	XP_027351850.1|XP_027351849.1|XP_004493278.1|XP_028761335.1|XP_003520479.1/XP_003520479.1|RDX65744.1|RDX84007.1|KYP64021.1|XP_020218909.1|AES81012.1|XP_003624794.2|RYR72633.1|XP_028218124.1/XP_028218124.1|KRG94969.1/KRG94969.1|XP_015950299.1/XP_015950299.1|OIW03243.1|XP_019458034.1|XP_003554075.1/XP_003554075.1|XP_027926622.1|QCD97167.1	340.5|340.5|340.5|340.5|340.5|340.5|340.5|339.3|339.3|339.3|339.3|338.6|338.6|338.6|338.6|338.6|338.6|338.6|337.8|337.8	XP_027351850.1COP9 signalosome complex subunit 2 isoform X2 [Abrus precatorius]|XP_027351849.1COP9 signalosome complex subunit 2 isoform X1 [Abrus precatorius]|XP_004493278.1COP9 signalosome complex subunit 2 [Cicer arietinum]|XP_028761335.1COP9 signalosome complex subunit 2 [Prosopis alba]|XP_003520479.1COP9 signalosome complex subunit 2 [Glycine max]/XP_028223955.1 COP9 signalosome complex subu…	Abrus precatorius|Abrus precatorius|Cicer arietinum|Prosopis alba|Glycine max/Glycine soja/Glycine soja/Glycine max/Glycine soja|Mucuna pruriens|Mucuna pruriens|Cajanus cajan|Cajanus cajan|Medicago truncatula/Medicago truncatula|Medicago truncatula|Arachis hypogaea/Arachis hypogaea/Arachis hypogaea|Glycine soja/Glycine max/Glycine soja|Glycine max/Glycine soja|Arachis duranensis/Arachis duranensi…	1.8E-89|1.8E-89|1.8E-89|1.8E-89|1.8E-89|1.8E-89|1.8E-89|4.0E-89|4.0E-89|4.0E-89|4.0E-89|6.9E-89|6.9E-89|6.9E-89|6.9E-89|6.9E-89|6.9E-89|6.9E-89|1.2E-88|1.2E-88	433|439|439|439|439|424|425|436|439|439|443|457|450|433|438|433|439|439|439|433	185|185|185|185|185|185|185|185|185|185|185|185|185|185|185|185|185|185|185|185	172|172|172|172|172|172|172|172|172|172|172|171|171|171|171|171|171|171|172|172	92.97%|92.97%|92.97%|92.97%|92.97%|92.97%|92.97%|92.97%|92.97%|92.97%|92.97%|92.43%|92.43%|92.43%|92.43%|92.43%|92.43%|92.43%|92.97%|92.97%	42.73%|42.14%|42.14%|42.14%|42.14%|43.63%|43.53%|42.43%|42.14%|42.14%|41.76%|40.48%|41.11%|42.73%|42.24%|42.73%|42.14%|42.14%|42.14%|42.73%	23.83%|23.83%|23.83%|23.83%|23.83%|23.83%|23.83%|23.83%|23.83%|23.83%|23.83%|23.83%|23.83%|23.83%|23.83%|23.83%|23.83%|23.83%|23.83%|23.83%	1|1|1|1|1|1|1|1|1|1|1|1|1|1|1|1|1|1|1|1	-1|-1|-1|-1|-1|-1|-1|-1|-1|-1|-1|-1|-1|-1|-1|-1|-1|-1|-1|-1	|||||||||||||||||||	XP_027351850.1|XP_027351849.1|XP_004493278.1|XP_028761335.1|XP_003520479.1/XP_003520479.1|RDX65744.1|RDX84007.1|KYP64021.1|XP_020218909.1|AES81012.1|XP_003624794.2|RYR72633.1|XP_028218124.1/XP_028218124.1|KRG94969.1/KRG94969.1|XP_015950299.1/XP_015950299.1|OIW03243.1|XP_019458034.1|XP_003554075.1/XP_003554075.1|XP_027926622.1|QCD97167.1	340.5|340.5|340.5|340.5|340.5|340.5|340.5|339.3|339.3|339.3|339.3|338.6|338.6|338.6|338.6|338.6|338.6|338.6|337.8|337.8	XP_027351850.1COP9 signalosome complex subunit 2 isoform X2 [Abrus precatorius]	Abrus precatorius	1.8e-89	433	185	172	0.9297	0.4273	0.2383	1
Lcu.2RBY.Chr2_46065275-46066733	AES64898.2transmembrane protein, putative		1458	20	6.6e-114	0.6607	/cabinfs/opt/data/nr/nr118.dmnd	20	6.6e-114	0.6607	/cabinfs/opt/data/nr/nr118.dmnd	AES64898.2transmembrane protein, putative [Medicago truncatula]|GAU48148.1hypothetical protein TSUD_302810 [Trifolium subterraneum]|PNX84979.1hypothetical protein L195_g041044 [Trifolium pratense]|RHN73000.1hypothetical protein MtrunA17_Chr2g0293771 [Medicago truncatula]|GAU48142.1hypothetical protein TSUD_302750 [Trifolium subterraneum]|PNX77037.1hypothetical protein L195_g032997 [Trifolium prat…	Medicago truncatula|Trifolium subterraneum|Trifolium pratense|Medicago truncatula|Trifolium subterraneum|Trifolium pratense/Trifolium pratense|Trifolium pratense|Trifolium subterraneum|Trifolium pratense|Trifolium subterraneum|Trifolium subterraneum|Medicago truncatula|Cicer arietinum|Trifolium pratense|Trifolium pratense|Medicago truncatula/Medicago truncatula/Medicago truncatula|Medicago trunca…	6.6E-114|8.3E-109|1.1E-105|1.2E-104|1.6E-104|1.5E-97|1.6E-96|2.1E-96|2.1E-96|7.8E-91|2.1E-75|2.5E-73|8.4E-69|5.1E-58|3.3E-57|4.1E-55|6.3E-48|1.0E-45|4.7E-43|8.0E-43	328|334|354|315|377|368|285|377|364|369|284|315|255|324|221|260|203|202|255|230	327|369|380|327|389|387|280|356|371|387|294|312|251|327|229|391|204|241|229|337	251|262|259|239|271|265|218|247|257|259|205|195|180|184|160|187|134|140|142|159	76.76%|71.00%|68.16%|73.09%|69.67%|68.48%|77.86%|69.38%|69.27%|66.93%|69.73%|62.50%|71.71%|56.27%|69.87%|47.83%|65.69%|58.09%|62.01%|47.18%	99.70%|110.48%|107.34%|103.81%|103.18%|105.16%|98.25%|94.43%|101.92%|104.88%|103.52%|99.05%|98.43%|100.93%|103.62%|150.38%|100.49%|119.31%|89.80%|146.52%	67.28%|75.93%|78.19%|67.28%|80.04%|79.63%|57.61%|73.25%|76.34%|79.63%|60.49%|64.20%|51.65%|67.28%|47.12%|80.45%|41.98%|49.59%|47.12%|69.34%	1|1|1|1|1|1|1|1|1|1|1|1|1|1|1|1|1|1|1|1	-1|-1|-1|-1|-1|-1|-1|-1|-1|-1|-1|-1|-1|-1|-1|-1|-1|-1|-1|-1	|||||||||||||||||||	AES64898.2|GAU48148.1|PNX84979.1|RHN73000.1|GAU48142.1|PNX77037.1|PNX87445.1|GAU48147.1|PNX96175.1|GAU48150.1|GAU48145.1|AES65684.2|XP_027187548.1|PNX82938.1|PNX63615.1|AES64903.1|RHN73796.1|GAU48140.1|AES64895.1|RHN73003.1	421.0|404.1|393.7|390.2|389.8|366.7|363.2|362.8|362.8|344.4|293.1|286.2|271.2|235.3|232.6|225.7|201.8|194.5|185.7|184.9	AES64898.2transmembrane protein, putative [Medicago truncatula]|GAU48148.1hypothetical protein TSUD_302810 [Trifolium subterraneum]|PNX84979.1hypothetical protein L195_g041044 [Trifolium pratense]|RHN73000.1hypothetical protein MtrunA17_Chr2g0293771 [Medicago truncatula]|GAU48142.1hypothetical protein TSUD_302750 [Trifolium subterraneum]|PNX77037.1hypothetical protein L195_g032997 [Trifolium prat…	Medicago truncatula|Trifolium subterraneum|Trifolium pratense|Medicago truncatula|Trifolium subterraneum|Trifolium pratense/Trifolium pratense|Trifolium pratense|Trifolium subterraneum|Trifolium pratense|Trifolium subterraneum|Trifolium subterraneum|Medicago truncatula|Cicer arietinum|Trifolium pratense|Trifolium pratense|Medicago truncatula/Medicago truncatula/Medicago truncatula|Medicago trunca…	6.6E-114|8.3E-109|1.1E-105|1.2E-104|1.6E-104|1.5E-97|1.6E-96|2.1E-96|2.1E-96|7.8E-91|2.1E-75|2.5E-73|8.4E-69|5.1E-58|3.3E-57|4.1E-55|6.3E-48|1.0E-45|4.7E-43|8.0E-43	328|334|354|315|377|368|285|377|364|369|284|315|255|324|221|260|203|202|255|230	327|369|380|327|389|387|280|356|371|387|294|312|251|327|229|391|204|241|229|337	251|262|259|239|271|265|218|247|257|259|205|195|180|184|160|187|134|140|142|159	76.76%|71.00%|68.16%|73.09%|69.67%|68.48%|77.86%|69.38%|69.27%|66.93%|69.73%|62.50%|71.71%|56.27%|69.87%|47.83%|65.69%|58.09%|62.01%|47.18%	99.70%|110.48%|107.34%|103.81%|103.18%|105.16%|98.25%|94.43%|101.92%|104.88%|103.52%|99.05%|98.43%|100.93%|103.62%|150.38%|100.49%|119.31%|89.80%|146.52%	67.28%|75.93%|78.19%|67.28%|80.04%|79.63%|57.61%|73.25%|76.34%|79.63%|60.49%|64.20%|51.65%|67.28%|47.12%|80.45%|41.98%|49.59%|47.12%|69.34%	1|1|1|1|1|1|1|1|1|1|1|1|1|1|1|1|1|1|1|1	-1|-1|-1|-1|-1|-1|-1|-1|-1|-1|-1|-1|-1|-1|-1|-1|-1|-1|-1|-1	|||||||||||||||||||	AES64898.2|GAU48148.1|PNX84979.1|RHN73000.1|GAU48142.1|PNX77037.1|PNX87445.1|GAU48147.1|PNX96175.1|GAU48150.1|GAU48145.1|AES65684.2|XP_027187548.1|PNX82938.1|PNX63615.1|AES64903.1|RHN73796.1|GAU48140.1|AES64895.1|RHN73003.1	421.0|404.1|393.7|390.2|389.8|366.7|363.2|362.8|362.8|344.4|293.1|286.2|271.2|235.3|232.6|225.7|201.8|194.5|185.7|184.9	AES64898.2transmembrane protein, putative [Medicago truncatula]	Medicago truncatula	6.6e-114	328	327	251	0.7676	0.997	0.6728	1
Lcu.2RBY.Chr2_133560148-133561990	KEH36106.1transmembrane amino acid transporter family protein		1842	20	4.3e-17	0.7551	/cabinfs/opt/data/nr/nr118.dmnd	20	4.3e-17	0.7551	/cabinfs/opt/data/nr/nr118.dmnd	KEH36106.1transmembrane amino acid transporter family protein [Medicago truncatula]|XP_003603665.1amino acid permease 6 [Medicago truncatula]/AES73916.1 transmembrane amino acid transporter family protein [Medicago truncatula]/RHN70926.1 putative amino acid transporter, transmembrane domain-containing protein [Medicago truncatula]|XP_004501076.1amino acid permease 6-like [Cicer arietinum]|AFK4249…	Medicago truncatula|Medicago truncatula/Medicago truncatula/Medicago truncatula|Cicer arietinum|Medicago truncatula|Trifolium pratense|Cajanus cajan|Cajanus cajan|Mucuna pruriens|Lotus japonicus|Phaseolus vulgaris/Phaseolus vulgaris|Abrus precatorius|Abrus precatorius|Cajanus cajan/Cajanus cajan|Arachis duranensis/Arachis hypogaea/Arachis hypogaea|Arachis ipaensis|Arachis hypogaea/Arachis hypogae…	4.3E-17|6.8E-15|1.5E-14|2.0E-14|2.6E-14|2.9E-13|2.9E-13|8.3E-13|2.4E-12|3.2E-12|5.4E-12|5.4E-12|5.4E-12|2.0E-11|2.0E-11|2.0E-11|2.7E-11|2.7E-11|2.7E-11|2.7E-11	384|482|481|482|205|508|482|483|283|482|483|483|474|483|482|483|479|474|485|479	73|61|61|61|61|63|63|63|63|63|63|63|63|63|63|63|63|63|64|63	54|51|49|50|51|48|48|48|47|46|47|47|47|46|46|46|45|46|46|45	73.97%|83.61%|80.33%|81.97%|83.61%|76.19%|76.19%|76.19%|74.60%|73.02%|74.60%|74.60%|74.60%|73.02%|73.02%|73.02%|71.43%|73.02%|71.88%|71.43%	19.01%|12.66%|12.68%|12.66%|29.76%|12.40%|13.07%|13.04%|22.26%|13.07%|13.04%|13.04%|13.29%|13.04%|13.07%|13.04%|13.15%|13.29%|13.20%|13.15%	11.89%|9.93%|9.93%|9.93%|9.93%|10.26%|10.26%|10.26%|10.26%|10.26%|10.26%|10.26%|10.26%|10.26%|10.26%|10.26%|10.26%|10.26%|10.42%|10.26%	1|1|1|1|1|1|1|1|1|1|1|1|1|1|1|1|1|1|1|1	-2|-3|-3|-3|-3|-3|-3|-3|-3|-3|-3|-3|-3|-3|-3|-3|-3|-3|-3|-3	|||||||||||||||||||	KEH36106.1|XP_003603665.1|XP_004501076.1|AFK42490.1|PNY06404.1|KYP70131.1|XP_020212930.1|RDX79415.1|AFK46687.1|XP_007137276.1|XP_027354104.1|XP_027354103.1|XP_020205734.1|XP_015934968.1/XP_015934968.1|XP_020963655.1|XP_025665947.1|NP_001242816.1|XP_027330354.1|XP_028777840.1|XP_028228300.1/XP_028228300.1	99.8|92.4|91.3|90.9|90.5|87.0|87.0|85.5|84.0|83.6|82.8|82.8|82.8|80.9|80.9|80.9|80.5|80.5|80.5|80.5	KEH36106.1transmembrane amino acid transporter family protein [Medicago truncatula]|XP_003603665.1amino acid permease 6 [Medicago truncatula]/AES73916.1 transmembrane amino acid transporter family protein [Medicago truncatula]/RHN70926.1 putative amino acid transporter, transmembrane domain-containing protein [Medicago truncatula]|XP_004501076.1amino acid permease 6-like [Cicer arietinum]|AFK4249…	Medicago truncatula|Medicago truncatula/Medicago truncatula/Medicago truncatula|Cicer arietinum|Medicago truncatula|Trifolium pratense|Cajanus cajan|Cajanus cajan|Mucuna pruriens|Lotus japonicus|Phaseolus vulgaris/Phaseolus vulgaris|Abrus precatorius|Abrus precatorius|Cajanus cajan/Cajanus cajan|Arachis duranensis/Arachis hypogaea/Arachis hypogaea|Arachis ipaensis|Arachis hypogaea/Arachis hypogae…	4.3E-17|6.8E-15|1.5E-14|2.0E-14|2.6E-14|2.9E-13|2.9E-13|8.3E-13|2.4E-12|3.2E-12|5.4E-12|5.4E-12|5.4E-12|2.0E-11|2.0E-11|2.0E-11|2.7E-11|2.7E-11|2.7E-11|2.7E-11	384|482|481|482|205|508|482|483|283|482|483|483|474|483|482|483|479|474|485|479	73|61|61|61|61|63|63|63|63|63|63|63|63|63|63|63|63|63|64|63	54|51|49|50|51|48|48|48|47|46|47|47|47|46|46|46|45|46|46|45	73.97%|83.61%|80.33%|81.97%|83.61%|76.19%|76.19%|76.19%|74.60%|73.02%|74.60%|74.60%|74.60%|73.02%|73.02%|73.02%|71.43%|73.02%|71.88%|71.43%	19.01%|12.66%|12.68%|12.66%|29.76%|12.40%|13.07%|13.04%|22.26%|13.07%|13.04%|13.04%|13.29%|13.04%|13.07%|13.04%|13.15%|13.29%|13.20%|13.15%	11.89%|9.93%|9.93%|9.93%|9.93%|10.26%|10.26%|10.26%|10.26%|10.26%|10.26%|10.26%|10.26%|10.26%|10.26%|10.26%|10.26%|10.26%|10.42%|10.26%	1|1|1|1|1|1|1|1|1|1|1|1|1|1|1|1|1|1|1|1	-2|-3|-3|-3|-3|-3|-3|-3|-3|-3|-3|-3|-3|-3|-3|-3|-3|-3|-3|-3	|||||||||||||||||||	KEH36106.1|XP_003603665.1|XP_004501076.1|AFK42490.1|PNY06404.1|KYP70131.1|XP_020212930.1|RDX79415.1|AFK46687.1|XP_007137276.1|XP_027354104.1|XP_027354103.1|XP_020205734.1|XP_015934968.1/XP_015934968.1|XP_020963655.1|XP_025665947.1|NP_001242816.1|XP_027330354.1|XP_028777840.1|XP_028228300.1/XP_028228300.1	99.8|92.4|91.3|90.9|90.5|87.0|87.0|85.5|84.0|83.6|82.8|82.8|82.8|80.9|80.9|80.9|80.5|80.5|80.5|80.5	KEH36106.1transmembrane amino acid transporter family protein [Medicago truncatula]	Medicago truncatula	4.3e-17	384	73	54	0.7397	0.1901	0.1189	1
Lcu.2RBY.Chr2_141236789-141238618	PNY01779.1ABC transporter B family member 9-like protein		1829	20	1.1e-17	0.7558	/cabinfs/opt/data/nr/nr118.dmnd	20	1.1e-17	0.7558	/cabinfs/opt/data/nr/nr118.dmnd	PNY01779.1ABC transporter B family member 9-like protein [Trifolium pratense]|PNY06873.1ABC transporter B family member 9-like protein, partial [Trifolium pratense]|PNY16554.1ABC transporter B family member 9-like protein, partial [Trifolium pratense]|PNY01150.1ABC transporter B family member 9-like protein, partial [Trifolium pratense]|XP_027187861.1ABC transporter B family member 9-like isoform…	Trifolium pratense|Trifolium pratense|Trifolium pratense|Trifolium pratense|Cicer arietinum|Cicer arietinum|Medicago truncatula/Medicago truncatula|Medicago truncatula|Medicago truncatula|Cicer arietinum|Cicer arietinum|Cicer arietinum|Medicago truncatula|Medicago truncatula|Medicago truncatula|Medicago truncatula/Medicago truncatula|Medicago truncatula|Medicago truncatula|Glycine soja/Glycine so…	1.1E-17|2.5E-17|2.5E-17|5.5E-17|7.2E-17|7.2E-17|7.2E-17|7.2E-17|2.1E-16|2.1E-16|2.1E-16|2.1E-16|2.1E-16|2.1E-16|2.7E-16|2.7E-16|2.7E-16|2.7E-16|6.1E-16|6.1E-16	516|895|901|489|1272|1264|1268|1235|1296|1279|1272|1158|1257|1221|1170|1264|1241|1258|1260|1242	77|71|71|63|71|71|71|71|71|71|71|71|71|71|71|71|71|71|71|71	55|54|54|51|54|54|54|54|53|54|54|54|53|53|53|53|53|53|54|54	71.43%|76.06%|76.06%|80.95%|76.06%|76.06%|76.06%|76.06%|74.65%|76.06%|76.06%|76.06%|74.65%|74.65%|74.65%|74.65%|74.65%|74.65%|76.06%|76.06%	14.92%|7.93%|7.88%|12.88%|5.58%|5.62%|5.60%|5.75%|5.48%|5.55%|5.58%|6.13%|5.65%|5.81%|6.07%|5.62%|5.72%|5.64%|5.63%|5.72%	12.63%|11.65%|11.65%|10.33%|11.65%|11.65%|11.65%|11.65%|11.65%|11.65%|11.65%|11.65%|11.65%|11.65%|11.65%|11.65%|11.65%|11.65%|11.65%|11.65%	1|1|1|1|1|1|1|1|1|1|1|1|1|1|1|1|1|1|1|1	3|3|3|3|3|3|3|3|3|3|3|3|3|3|3|3|3|3|3|3	|||||||||||||||||||	PNY01779.1|PNY06873.1|PNY16554.1|PNY01150.1|XP_027187861.1|XP_012569243.1|AES64104.2|XP_003593853.3|RHN72208.1|XP_027189108.1|XP_027191251.1|XP_027191250.1|AES64092.2|XP_003593841.3|RHN52564.1|XP_003620170.2|XP_024641184.1|XP_024641183.1|XP_028202103.1|XP_028202107.1	101.7|100.5|100.5|99.4|99.0|99.0|99.0|99.0|97.4|97.4|97.4|97.4|97.4|97.4|97.1|97.1|97.1|97.1|95.9|95.9	PNY01779.1ABC transporter B family member 9-like protein [Trifolium pratense]|PNY06873.1ABC transporter B family member 9-like protein, partial [Trifolium pratense]|PNY16554.1ABC transporter B family member 9-like protein, partial [Trifolium pratense]|PNY01150.1ABC transporter B family member 9-like protein, partial [Trifolium pratense]|XP_027187861.1ABC transporter B family member 9-like isoform…	Trifolium pratense|Trifolium pratense|Trifolium pratense|Trifolium pratense|Cicer arietinum|Cicer arietinum|Medicago truncatula/Medicago truncatula|Medicago truncatula|Medicago truncatula|Cicer arietinum|Cicer arietinum|Cicer arietinum|Medicago truncatula|Medicago truncatula|Medicago truncatula|Medicago truncatula/Medicago truncatula|Medicago truncatula|Medicago truncatula|Glycine soja/Glycine so…	1.1E-17|2.5E-17|2.5E-17|5.5E-17|7.2E-17|7.2E-17|7.2E-17|7.2E-17|2.1E-16|2.1E-16|2.1E-16|2.1E-16|2.1E-16|2.1E-16|2.7E-16|2.7E-16|2.7E-16|2.7E-16|6.1E-16|6.1E-16	516|895|901|489|1272|1264|1268|1235|1296|1279|1272|1158|1257|1221|1170|1264|1241|1258|1260|1242	77|71|71|63|71|71|71|71|71|71|71|71|71|71|71|71|71|71|71|71	55|54|54|51|54|54|54|54|53|54|54|54|53|53|53|53|53|53|54|54	71.43%|76.06%|76.06%|80.95%|76.06%|76.06%|76.06%|76.06%|74.65%|76.06%|76.06%|76.06%|74.65%|74.65%|74.65%|74.65%|74.65%|74.65%|76.06%|76.06%	14.92%|7.93%|7.88%|12.88%|5.58%|5.62%|5.60%|5.75%|5.48%|5.55%|5.58%|6.13%|5.65%|5.81%|6.07%|5.62%|5.72%|5.64%|5.63%|5.72%	12.63%|11.65%|11.65%|10.33%|11.65%|11.65%|11.65%|11.65%|11.65%|11.65%|11.65%|11.65%|11.65%|11.65%|11.65%|11.65%|11.65%|11.65%|11.65%|11.65%	1|1|1|1|1|1|1|1|1|1|1|1|1|1|1|1|1|1|1|1	3|3|3|3|3|3|3|3|3|3|3|3|3|3|3|3|3|3|3|3	|||||||||||||||||||	PNY01779.1|PNY06873.1|PNY16554.1|PNY01150.1|XP_027187861.1|XP_012569243.1|AES64104.2|XP_003593853.3|RHN72208.1|XP_027189108.1|XP_027191251.1|XP_027191250.1|AES64092.2|XP_003593841.3|RHN52564.1|XP_003620170.2|XP_024641184.1|XP_024641183.1|XP_028202103.1|XP_028202107.1	101.7|100.5|100.5|99.4|99.0|99.0|99.0|99.0|97.4|97.4|97.4|97.4|97.4|97.4|97.1|97.1|97.1|97.1|95.9|95.9	PNY01779.1ABC transporter B family member 9-like protein [Trifolium pratense]	Trifolium pratense	1.1e-17	516	77	55	0.7143	0.1492	0.1263	1
Lcu.2RBY.Chr2_174948999-174953206	XP_024633303.1BRCA1-associated protein isoform X1		4207	20	9.7e-25	0.4722	/cabinfs/opt/data/nr/nr118.dmnd	20	9.7e-25	0.4722	/cabinfs/opt/data/nr/nr118.dmnd	XP_024633303.1BRCA1-associated protein isoform X1 [Medicago truncatula]/RHN76572.1 putative transcription factor C2H2 family [Medicago truncatula]|GAU27838.1hypothetical protein TSUD_114180 [Trifolium subterraneum]|XP_004486630.1BRCA1-associated protein isoform X1 [Cicer arietinum]|XP_012570182.1BRCA1-associated protein isoform X2 [Cicer arietinum]|XP_003597978.1BRCA1-associated protein isoform X…	Medicago truncatula/Medicago truncatula|Trifolium subterraneum|Cicer arietinum|Cicer arietinum|Medicago truncatula/Medicago truncatula|Trifolium pratense|Glycine max/Glycine max|Glycine soja|Glycine soja|Glycine soja/Glycine soja/Glycine soja|Arachis duranensis|Arachis ipaensis|Mucuna pruriens|Arachis hypogaea|Arachis ipaensis|Arachis ipaensis|Arachis ipaensis|Arachis ipaensis|Arachis ipaensis|Ar…	9.7E-25|1.1E-23|4.1E-23|4.1E-23|9.1E-23|4.5E-22|8.5E-21|2.5E-20|2.5E-20|2.5E-20|4.7E-19|7.9E-19|7.9E-19|1.4E-18|1.8E-18|1.8E-18|1.8E-18|2.3E-18|3.0E-18|6.7E-18	456|459|466|416|426|454|477|449|428|476|229|486|481|229|471|449|511|485|510|475	224|224|227|227|224|223|231|231|231|231|231|207|236|223|212|212|212|207|212|207	112|110|105|105|104|107|107|107|107|107|102|99|108|100|104|104|104|97|103|99	50.00%|49.11%|46.26%|46.26%|46.43%|47.98%|46.32%|46.32%|46.32%|46.32%|44.16%|47.83%|45.76%|44.84%|49.06%|49.06%|49.06%|46.86%|48.58%|47.83%	49.12%|48.80%|48.71%|54.57%|52.58%|49.12%|48.43%|51.45%|53.97%|48.53%|100.87%|42.59%|49.06%|97.38%|45.01%|47.22%|41.49%|42.68%|41.57%|43.58%	15.97%|15.97%|16.19%|16.19%|15.97%|15.90%|16.47%|16.47%|16.47%|16.47%|16.47%|14.76%|16.83%|15.90%|15.12%|15.12%|15.12%|14.76%|15.12%|14.76%	1|1|1|1|1|1|1|1|1|1|1|1|1|1|1|1|1|1|1|1	2|2|2|2|2|2|2|2|2|2|2|2|2|2|2|2|2|2|2|2	|||||||||||||||||||	XP_024633303.1|GAU27838.1|XP_004486630.1|XP_012570182.1|XP_003597978.1|PNY06931.1|XP_003547593.1|RZB62314.1|RZB62313.1|XP_028205014.1|XP_020999394.1|XP_016175733.1|RDX60726.1|XP_025606596.1|XP_020967269.1|XP_020967270.1|XP_020967266.1|XP_020967268.1|XP_020967267.1|XP_015933467.1	126.3|122.9|120.9|120.9|119.8|117.5|113.2|111.7|111.7|111.7|107.5|106.7|106.7|105.9|105.5|105.5|105.5|105.1|104.8|103.6	XP_024633303.1BRCA1-associated protein isoform X1 [Medicago truncatula]/RHN76572.1 putative transcription factor C2H2 family [Medicago truncatula]|GAU27838.1hypothetical protein TSUD_114180 [Trifolium subterraneum]|XP_004486630.1BRCA1-associated protein isoform X1 [Cicer arietinum]|XP_012570182.1BRCA1-associated protein isoform X2 [Cicer arietinum]|XP_003597978.1BRCA1-associated protein isoform X…	Medicago truncatula/Medicago truncatula|Trifolium subterraneum|Cicer arietinum|Cicer arietinum|Medicago truncatula/Medicago truncatula|Trifolium pratense|Glycine max/Glycine max|Glycine soja|Glycine soja|Glycine soja/Glycine soja/Glycine soja|Arachis duranensis|Arachis ipaensis|Mucuna pruriens|Arachis hypogaea|Arachis ipaensis|Arachis ipaensis|Arachis ipaensis|Arachis ipaensis|Arachis ipaensis|Ar…	9.7E-25|1.1E-23|4.1E-23|4.1E-23|9.1E-23|4.5E-22|8.5E-21|2.5E-20|2.5E-20|2.5E-20|4.7E-19|7.9E-19|7.9E-19|1.4E-18|1.8E-18|1.8E-18|1.8E-18|2.3E-18|3.0E-18|6.7E-18	456|459|466|416|426|454|477|449|428|476|229|486|481|229|471|449|511|485|510|475	224|224|227|227|224|223|231|231|231|231|231|207|236|223|212|212|212|207|212|207	112|110|105|105|104|107|107|107|107|107|102|99|108|100|104|104|104|97|103|99	50.00%|49.11%|46.26%|46.26%|46.43%|47.98%|46.32%|46.32%|46.32%|46.32%|44.16%|47.83%|45.76%|44.84%|49.06%|49.06%|49.06%|46.86%|48.58%|47.83%	49.12%|48.80%|48.71%|54.57%|52.58%|49.12%|48.43%|51.45%|53.97%|48.53%|100.87%|42.59%|49.06%|97.38%|45.01%|47.22%|41.49%|42.68%|41.57%|43.58%	15.97%|15.97%|16.19%|16.19%|15.97%|15.90%|16.47%|16.47%|16.47%|16.47%|16.47%|14.76%|16.83%|15.90%|15.12%|15.12%|15.12%|14.76%|15.12%|14.76%	1|1|1|1|1|1|1|1|1|1|1|1|1|1|1|1|1|1|1|1	2|2|2|2|2|2|2|2|2|2|2|2|2|2|2|2|2|2|2|2	|||||||||||||||||||	XP_024633303.1|GAU27838.1|XP_004486630.1|XP_012570182.1|XP_003597978.1|PNY06931.1|XP_003547593.1|RZB62314.1|RZB62313.1|XP_028205014.1|XP_020999394.1|XP_016175733.1|RDX60726.1|XP_025606596.1|XP_020967269.1|XP_020967270.1|XP_020967266.1|XP_020967268.1|XP_020967267.1|XP_015933467.1	126.3|122.9|120.9|120.9|119.8|117.5|113.2|111.7|111.7|111.7|107.5|106.7|106.7|105.9|105.5|105.5|105.5|105.1|104.8|103.6	XP_024633303.1BRCA1-associated protein isoform X1 [Medicago truncatula]/RHN76572.1 putative transcription factor C2H2 family [Medicago truncatula]	Medicago truncatula	9.7e-25	456	224	112	0.5	0.4912	0.1597	1
Lcu.2RBY.Chr2_242247261-242247820	XP_013456762.1O-fucosyltransferase 3		559	20	8.1e-20	0.8531	/cabinfs/opt/data/nr/nr118.dmnd	20	8.1e-20	0.8531	/cabinfs/opt/data/nr/nr118.dmnd	XP_013456762.1O-fucosyltransferase 3 [Medicago truncatula]/KEH30793.1 O-fucosyltransferase family protein [Medicago truncatula]/RHN62003.1 putative GDP-fucose protein O-fucosyltransferase [Medicago truncatula]|GAU39030.1hypothetical protein TSUD_59860 [Trifolium subterraneum]|RZC04224.1O-fucosyltransferase 3 isoform B [Glycine soja]|XP_012067693.1uncharacterized protein At1g04910 isoform X1 [Jatr…	Medicago truncatula/Medicago truncatula/Medicago truncatula|Trifolium subterraneum|Glycine soja|Jatropha curcas|Glycine max|Lupinus angustifolius/Lupinus angustifolius/Lupinus angustifolius/Lupinus angustifolius|Glycine max/Glycine soja/Glycine soja/Glycine max/Glycine max/Glycine soja|Abrus precatorius|Cicer arietinum|Mucuna pruriens|Vigna angularis/Vigna angularis|Vigna angularis var. angularis…	8.1E-20|4.0E-19|8.9E-19|8.9E-19|8.9E-19|8.9E-19|8.9E-19|2.0E-18|2.0E-18|2.0E-18|4.4E-18|4.4E-18|4.4E-18|4.4E-18|5.8E-18|9.9E-18|9.9E-18|1.3E-17|1.3E-17|1.3E-17	507|504|459|534|396|504|499|507|503|499|506|506|505|415|506|499|413|426|399|506	68|68|60|86|60|60|60|60|68|60|60|60|60|68|60|60|60|60|60|60	57|55|53|61|53|54|53|53|54|52|52|52|52|54|52|53|53|52|52|51	83.82%|80.88%|88.33%|70.93%|88.33%|90.00%|88.33%|88.33%|79.41%|86.67%|86.67%|86.67%|86.67%|79.41%|86.67%|88.33%|88.33%|86.67%|86.67%|85.00%	13.41%|13.49%|13.07%|16.10%|15.15%|11.90%|12.02%|11.83%|13.52%|12.02%|11.86%|11.86%|11.88%|16.39%|11.86%|12.02%|14.53%|14.08%|15.04%|11.86%	36.49%|36.49%|32.20%|46.15%|32.20%|32.20%|32.20%|32.20%|36.49%|32.20%|32.20%|32.20%|32.20%|36.49%|32.20%|32.20%|32.20%|32.20%|32.20%|32.20%	1|1|1|1|1|1|1|1|1|1|1|1|1|1|1|1|1|1|1|1	-2|-2|-2|-2|-2|-2|-2|-2|-2|-2|-2|-2|-2|-2|-2|-2|-2|-2|-2|-2	|||||||||||||||||||	XP_013456762.1|GAU39030.1|RZC04224.1|XP_012067693.1|KRH50558.1|XP_019461660.1|XP_003529471.1/XP_003529471.1|XP_027361245.1|XP_027187014.1|RDX99142.1|XP_017427858.1|BAT99061.1|XP_020219905.1|PNY12946.1|XP_027914855.1|XP_020204812.1|XP_020204813.1|RZC24430.1|RZC24432.1|XP_007157709.1	107.1|104.8|103.6|103.6|103.6|103.6|103.6|102.4|102.4|102.4|101.3|101.3|101.3|101.3|100.9|100.1|100.1|99.8|99.8|99.8	XP_013456762.1O-fucosyltransferase 3 [Medicago truncatula]/KEH30793.1 O-fucosyltransferase family protein [Medicago truncatula]/RHN62003.1 putative GDP-fucose protein O-fucosyltransferase [Medicago truncatula]|GAU39030.1hypothetical protein TSUD_59860 [Trifolium subterraneum]|RZC04224.1O-fucosyltransferase 3 isoform B [Glycine soja]|XP_012067693.1uncharacterized protein At1g04910 isoform X1 [Jatr…	Medicago truncatula/Medicago truncatula/Medicago truncatula|Trifolium subterraneum|Glycine soja|Jatropha curcas|Glycine max|Lupinus angustifolius/Lupinus angustifolius/Lupinus angustifolius/Lupinus angustifolius|Glycine max/Glycine soja/Glycine soja/Glycine max/Glycine max/Glycine soja|Abrus precatorius|Cicer arietinum|Mucuna pruriens|Vigna angularis/Vigna angularis|Vigna angularis var. angularis…	8.1E-20|4.0E-19|8.9E-19|8.9E-19|8.9E-19|8.9E-19|8.9E-19|2.0E-18|2.0E-18|2.0E-18|4.4E-18|4.4E-18|4.4E-18|4.4E-18|5.8E-18|9.9E-18|9.9E-18|1.3E-17|1.3E-17|1.3E-17	507|504|459|534|396|504|499|507|503|499|506|506|505|415|506|499|413|426|399|506	68|68|60|86|60|60|60|60|68|60|60|60|60|68|60|60|60|60|60|60	57|55|53|61|53|54|53|53|54|52|52|52|52|54|52|53|53|52|52|51	83.82%|80.88%|88.33%|70.93%|88.33%|90.00%|88.33%|88.33%|79.41%|86.67%|86.67%|86.67%|86.67%|79.41%|86.67%|88.33%|88.33%|86.67%|86.67%|85.00%	13.41%|13.49%|13.07%|16.10%|15.15%|11.90%|12.02%|11.83%|13.52%|12.02%|11.86%|11.86%|11.88%|16.39%|11.86%|12.02%|14.53%|14.08%|15.04%|11.86%	36.49%|36.49%|32.20%|46.15%|32.20%|32.20%|32.20%|32.20%|36.49%|32.20%|32.20%|32.20%|32.20%|36.49%|32.20%|32.20%|32.20%|32.20%|32.20%|32.20%	1|1|1|1|1|1|1|1|1|1|1|1|1|1|1|1|1|1|1|1	-2|-2|-2|-2|-2|-2|-2|-2|-2|-2|-2|-2|-2|-2|-2|-2|-2|-2|-2|-2	|||||||||||||||||||	XP_013456762.1|GAU39030.1|RZC04224.1|XP_012067693.1|KRH50558.1|XP_019461660.1|XP_003529471.1/XP_003529471.1|XP_027361245.1|XP_027187014.1|RDX99142.1|XP_017427858.1|BAT99061.1|XP_020219905.1|PNY12946.1|XP_027914855.1|XP_020204812.1|XP_020204813.1|RZC24430.1|RZC24432.1|XP_007157709.1	107.1|104.8|103.6|103.6|103.6|103.6|103.6|102.4|102.4|102.4|101.3|101.3|101.3|101.3|100.9|100.1|100.1|99.8|99.8|99.8	KEH30793.1 O-fucosyltransferase family protein [Medicago truncatula]/RHN62003.1 putative GDP-fucose protein O-fucosyltransferase [Medicago truncatula]/XP_013456762.1O-fucosyltransferase 3 [Medicago truncatula]	Medicago truncatula	8.1e-20	507	68	57	0.8382	0.1341	0.3649	1
Lcu.2RBY.Chr2_310588989-310590187	---NA---		1198
Lcu.2RBY.Chr2_322553526-322556335	XP_004489554.1probable pectate lyase 5		2809	20	7.4e-138	0.9626	/cabinfs/opt/data/nr/nr118.dmnd	20	7.4e-138	0.9626	/cabinfs/opt/data/nr/nr118.dmnd	XP_004489554.1probable pectate lyase 5 [Cicer arietinum]|XP_003618787.1pectate lyase [Medicago truncatula]/AES75005.1 pectate lyase family protein [Medicago truncatula]/AFK34950.1 unknown [Medicago truncatula]/RHN50510.1 putative pectate lyase [Medicago truncatula]|ACK38190.1unknown, partial [Medicago truncatula]|XP_027923335.1pectate lyase-like [Vigna unguiculata]/QCD93568.1 pectate lyase [Vigna…	Cicer arietinum|Medicago truncatula/Medicago truncatula/Medicago truncatula/Medicago truncatula|Medicago truncatula|Vigna unguiculata/Vigna unguiculata|Cajanus cajan|Phaseolus vulgaris/Phaseolus vulgaris|Glycine max/Glycine soja/Glycine max/Glycine soja|Glycine max/Glycine soja/Glycine soja/Glycine max/Glycine soja|Abrus precatorius|Mucuna pruriens|Vigna radiata var. radiata|Lupinus angustifolius…	7.4E-138|7.4E-138|7.4E-138|1.1E-136|1.1E-136|2.4E-136|3.1E-136|3.1E-136|4.1E-136|3.4E-135|4.5E-135|7.6E-135|8.5E-134|3.2E-133|7.2E-133|7.2E-133|9.4E-133|2.1E-132|2.7E-132|8.8E-131	405|404|328|404|404|403|404|404|404|404|404|404|404|408|523|401|401|372|408|405	249|250|250|248|248|248|248|248|248|248|248|248|248|243|266|266|248|249|243|248	242|241|241|240|240|239|240|240|239|239|240|240|239|237|248|248|238|239|236|238	97.19%|96.40%|96.40%|96.77%|96.77%|96.37%|96.77%|96.77%|96.37%|96.37%|96.77%|96.77%|96.37%|97.53%|93.23%|93.23%|95.97%|95.98%|97.12%|95.97%	61.48%|61.88%|76.22%|61.39%|61.39%|61.54%|61.39%|61.39%|61.39%|61.39%|61.39%|61.39%|61.39%|59.56%|50.86%|66.33%|61.85%|66.94%|59.56%|61.23%	26.59%|26.70%|26.70%|26.49%|26.49%|26.49%|26.49%|26.49%|26.49%|26.49%|26.49%|26.49%|26.49%|25.95%|28.41%|28.41%|26.49%|26.59%|25.95%|26.49%	1|1|1|1|1|1|1|1|1|1|1|1|1|1|1|1|1|1|1|1	2|2|2|2|2|2|2|2|2|2|2|2|2|2|2|2|2|2|2|2	|||||||||||||||||||	XP_004489554.1|XP_003618787.1|ACK38190.1|XP_027923335.1|XP_020240508.1|XP_007151585.1|XP_006604001.1/XP_006604001.1|XP_003524720.1/XP_003524720.1|XP_027358625.1|RDY02796.1|XP_014503026.1|XP_019426865.1|XP_017439038.1/XP_017439038.1|XP_016181732.1/XP_016181732.1|XP_028778599.1|XP_028778554.1|XP_028792920.1|PPD69355.1|XP_015946499.1/XP_015946499.1|XP_016712755.1	501.5|501.5|501.5|497.7|497.7|496.5|496.1|496.1|495.7|492.7|492.3|491.5|488.0|486.1|485.0|485.0|484.6|483.4|483.0|478.0	XP_004489554.1probable pectate lyase 5 [Cicer arietinum]|XP_003618787.1pectate lyase [Medicago truncatula]/AES75005.1 pectate lyase family protein [Medicago truncatula]/AFK34950.1 unknown [Medicago truncatula]/RHN50510.1 putative pectate lyase [Medicago truncatula]|ACK38190.1unknown, partial [Medicago truncatula]|XP_027923335.1pectate lyase-like [Vigna unguiculata]/QCD93568.1 pectate lyase [Vigna…	Cicer arietinum|Medicago truncatula/Medicago truncatula/Medicago truncatula/Medicago truncatula|Medicago truncatula|Vigna unguiculata/Vigna unguiculata|Cajanus cajan|Phaseolus vulgaris/Phaseolus vulgaris|Glycine max/Glycine soja/Glycine max/Glycine soja|Glycine max/Glycine soja/Glycine soja/Glycine max/Glycine soja|Abrus precatorius|Mucuna pruriens|Vigna radiata var. radiata|Lupinus angustifolius…	7.4E-138|7.4E-138|7.4E-138|1.1E-136|1.1E-136|2.4E-136|3.1E-136|3.1E-136|4.1E-136|3.4E-135|4.5E-135|7.6E-135|8.5E-134|3.2E-133|7.2E-133|7.2E-133|9.4E-133|2.1E-132|2.7E-132|8.8E-131	405|404|328|404|404|403|404|404|404|404|404|404|404|408|523|401|401|372|408|405	249|250|250|248|248|248|248|248|248|248|248|248|248|243|266|266|248|249|243|248	242|241|241|240|240|239|240|240|239|239|240|240|239|237|248|248|238|239|236|238	97.19%|96.40%|96.40%|96.77%|96.77%|96.37%|96.77%|96.77%|96.37%|96.37%|96.77%|96.77%|96.37%|97.53%|93.23%|93.23%|95.97%|95.98%|97.12%|95.97%	61.48%|61.88%|76.22%|61.39%|61.39%|61.54%|61.39%|61.39%|61.39%|61.39%|61.39%|61.39%|61.39%|59.56%|50.86%|66.33%|61.85%|66.94%|59.56%|61.23%	26.59%|26.70%|26.70%|26.49%|26.49%|26.49%|26.49%|26.49%|26.49%|26.49%|26.49%|26.49%|26.49%|25.95%|28.41%|28.41%|26.49%|26.59%|25.95%|26.49%	1|1|1|1|1|1|1|1|1|1|1|1|1|1|1|1|1|1|1|1	2|2|2|2|2|2|2|2|2|2|2|2|2|2|2|2|2|2|2|2	|||||||||||||||||||	XP_004489554.1|XP_003618787.1|ACK38190.1|XP_027923335.1|XP_020240508.1|XP_007151585.1|XP_006604001.1/XP_006604001.1|XP_003524720.1/XP_003524720.1|XP_027358625.1|RDY02796.1|XP_014503026.1|XP_019426865.1|XP_017439038.1/XP_017439038.1|XP_016181732.1/XP_016181732.1|XP_028778599.1|XP_028778554.1|XP_028792920.1|PPD69355.1|XP_015946499.1/XP_015946499.1|XP_016712755.1	501.5|501.5|501.5|497.7|497.7|496.5|496.1|496.1|495.7|492.7|492.3|491.5|488.0|486.1|485.0|485.0|484.6|483.4|483.0|478.0	XP_004489554.1probable pectate lyase 5 [Cicer arietinum]	Cicer arietinum	7.4e-138	405	249	242	0.9719	0.6148	0.2659	1
Lcu.2RBY.Chr2_337402000-337405306	RDX71846.1Amino acid transporter AVT6A		3306	20	1.8e-74	0.7215	/cabinfs/opt/data/nr/nr118.dmnd	20	1.8e-74	0.7215	/cabinfs/opt/data/nr/nr118.dmnd	RDX71846.1Amino acid transporter AVT6A, partial [Mucuna pruriens]|XP_027358739.1amino acid transporter AVT6A-like [Abrus precatorius]|RZB46343.1Amino acid transporter AVT6B isoform F [Glycine soja]|RZB46342.1Amino acid transporter AVT6B isoform E [Glycine soja]|XP_006603940.1amino acid transporter AVT6B [Glycine max]/XP_006603941.1 amino acid transporter AVT6B [Glycine max]/XP_006603942.1 amino a…	Mucuna pruriens|Abrus precatorius|Glycine soja|Glycine soja|Glycine max/Glycine max/Glycine max/Glycine max/Glycine soja/Glycine soja/Glycine soja/Glycine soja/Glycine soja/Glycine max/Glycine max/Glycine max/Glycine max/Glycine soja/Glycine soja/Glycine soja|Abrus precatorius/Abrus precatorius|Cicer arietinum/Cicer arietinum/Cicer arietinum|Phaseolus vulgaris/Phaseolus vulgaris|Trifolium pratens…	1.8E-74|2.3E-74|8.9E-74|8.9E-74|8.9E-74|2.6E-73|2.6E-73|3.7E-72|6.4E-72|8.3E-72|1.4E-71|4.1E-71|5.4E-71|5.4E-71|9.2E-71|9.2E-71|9.2E-71|1.2E-70|1.2E-70|2.7E-70	463|460|419|463|463|461|463|463|435|465|463|454|459|465|456|463|464|465|465|463	255|255|254|254|254|255|255|254|261|255|255|255|255|255|255|255|255|255|255|255	186|187|184|184|184|185|184|184|185|184|185|183|183|185|182|185|182|183|183|183	72.94%|73.33%|72.44%|72.44%|72.44%|72.55%|72.16%|72.44%|70.88%|72.16%|72.55%|71.76%|71.76%|72.55%|71.37%|72.55%|71.37%|71.76%|71.76%|71.76%	55.08%|55.43%|60.62%|54.86%|54.86%|55.31%|55.08%|54.86%|60.00%|54.84%|55.08%|56.17%|55.56%|54.84%|55.92%|55.08%|54.96%|54.84%|54.84%|55.08%	23.14%|23.14%|23.05%|23.05%|23.05%|23.14%|23.14%|23.05%|23.68%|23.14%|23.14%|23.14%|23.14%|23.14%|23.14%|23.14%|23.14%|23.14%|23.14%|23.14%	1|1|1|1|1|1|1|1|1|1|1|1|1|1|1|1|1|1|1|1	-2|-2|-2|-2|-2|-2|-2|-2|-2|-2|-2|-2|-2|-2|-2|-2|-2|-2|-2|-2	|||||||||||||||||||	RDX71846.1|XP_027358739.1|RZB46343.1|RZB46342.1|XP_006603940.1/XP_006603940.1|XP_027358382.1|XP_004507272.1|XP_007151425.1|PNY09186.1|XP_027928425.1|XP_019420053.1|XP_019442767.1|PNX92940.1|RDX74438.1|XP_024641237.1|XP_019456363.1|XP_003555022.1/XP_003555022.1|XP_027349693.1|XP_004491965.1|XP_020234246.1	291.2|290.8|288.9|288.9|288.9|287.3|287.3|283.5|282.7|282.3|281.6|280.0|279.6|279.6|278.9|278.9|278.9|278.5|278.5|277.3	RDX71846.1Amino acid transporter AVT6A, partial [Mucuna pruriens]|XP_027358739.1amino acid transporter AVT6A-like [Abrus precatorius]|RZB46343.1Amino acid transporter AVT6B isoform F [Glycine soja]|RZB46342.1Amino acid transporter AVT6B isoform E [Glycine soja]|XP_006603940.1amino acid transporter AVT6B [Glycine max]/XP_006603941.1 amino acid transporter AVT6B [Glycine max]/XP_006603942.1 amino a…	Mucuna pruriens|Abrus precatorius|Glycine soja|Glycine soja|Glycine max/Glycine max/Glycine max/Glycine max/Glycine soja/Glycine soja/Glycine soja/Glycine soja/Glycine soja/Glycine max/Glycine max/Glycine max/Glycine max/Glycine soja/Glycine soja/Glycine soja|Abrus precatorius/Abrus precatorius|Cicer arietinum/Cicer arietinum/Cicer arietinum|Phaseolus vulgaris/Phaseolus vulgaris|Trifolium pratens…	1.8E-74|2.3E-74|8.9E-74|8.9E-74|8.9E-74|2.6E-73|2.6E-73|3.7E-72|6.4E-72|8.3E-72|1.4E-71|4.1E-71|5.4E-71|5.4E-71|9.2E-71|9.2E-71|9.2E-71|1.2E-70|1.2E-70|2.7E-70	463|460|419|463|463|461|463|463|435|465|463|454|459|465|456|463|464|465|465|463	255|255|254|254|254|255|255|254|261|255|255|255|255|255|255|255|255|255|255|255	186|187|184|184|184|185|184|184|185|184|185|183|183|185|182|185|182|183|183|183	72.94%|73.33%|72.44%|72.44%|72.44%|72.55%|72.16%|72.44%|70.88%|72.16%|72.55%|71.76%|71.76%|72.55%|71.37%|72.55%|71.37%|71.76%|71.76%|71.76%	55.08%|55.43%|60.62%|54.86%|54.86%|55.31%|55.08%|54.86%|60.00%|54.84%|55.08%|56.17%|55.56%|54.84%|55.92%|55.08%|54.96%|54.84%|54.84%|55.08%	23.14%|23.14%|23.05%|23.05%|23.05%|23.14%|23.14%|23.05%|23.68%|23.14%|23.14%|23.14%|23.14%|23.14%|23.14%|23.14%|23.14%|23.14%|23.14%|23.14%	1|1|1|1|1|1|1|1|1|1|1|1|1|1|1|1|1|1|1|1	-2|-2|-2|-2|-2|-2|-2|-2|-2|-2|-2|-2|-2|-2|-2|-2|-2|-2|-2|-2	|||||||||||||||||||	RDX71846.1|XP_027358739.1|RZB46343.1|RZB46342.1|XP_006603940.1/XP_006603940.1|XP_027358382.1|XP_004507272.1|XP_007151425.1|PNY09186.1|XP_027928425.1|XP_019420053.1|XP_019442767.1|PNX92940.1|RDX74438.1|XP_024641237.1|XP_019456363.1|XP_003555022.1/XP_003555022.1|XP_027349693.1|XP_004491965.1|XP_020234246.1	291.2|290.8|288.9|288.9|288.9|287.3|287.3|283.5|282.7|282.3|281.6|280.0|279.6|279.6|278.9|278.9|278.9|278.5|278.5|277.3	RDX71846.1Amino acid transporter AVT6A, partial [Mucuna pruriens]	Mucuna pruriens	1.8e-74	463	255	186	0.7294	0.5508	0.2314	1
Lcu.2RBY.Chr2_348005772-348007109	PNY13394.1syntaxin-71-like protein		1337	20	2.4e-17	0.8618	/cabinfs/opt/data/nr/nr118.dmnd	20	2.4e-17	0.8618	/cabinfs/opt/data/nr/nr118.dmnd	GAU15625.1hypothetical protein TSUD_108840 [Trifolium subterraneum]|PNY13394.1syntaxin-71-like protein [Trifolium pratense]|XP_004487132.1syntaxin-71-like [Cicer arietinum]|XP_028193894.1syntaxin-71-like [Glycine soja]/RZB76301.1 Syntaxin-71 [Glycine soja]|XP_006592683.1syntaxin-71 [Glycine max]/KRH26397.1 hypothetical protein GLYMA_12G171500 [Glycine max]|KHN25046.1Syntaxin-71 [Glycine soja]|XP_…	Trifolium subterraneum|Trifolium pratense|Cicer arietinum|Glycine soja/Glycine soja|Glycine max/Glycine max|Glycine soja|Glycine max/Glycine soja/Glycine max/Glycine soja|Glycine soja|Mucuna pruriens|Lotus japonicus|Lupinus angustifolius|Vigna angularis|Vigna angularis/Vigna angularis var. angularis|Vigna angularis|Trifolium subterraneum|Medicago truncatula/Medicago truncatula/Medicago truncatula…	2.4E-17|2.4E-17|1.2E-16|4.2E-14|4.2E-14|4.2E-14|5.4E-14|5.4E-14|5.4E-14|1.2E-13|2.1E-13|6.0E-13|6.0E-13|6.0E-13|6.0E-13|6.0E-13|7.9E-13|1.0E-12|3.0E-12|5.1E-12	265|262|265|265|265|262|265|237|139|265|265|290|293|264|116|116|264|240|116|284	75|55|54|54|54|54|54|54|53|54|58|56|56|56|49|49|56|55|50|55	58|50|49|46|46|46|46|46|48|46|51|46|46|46|44|45|46|49|46|46	77.33%|90.91%|90.74%|85.19%|85.19%|85.19%|85.19%|85.19%|90.57%|85.19%|87.93%|82.14%|82.14%|82.14%|89.80%|91.84%|82.14%|89.09%|92.00%|83.64%	28.30%|20.99%|20.38%|20.38%|20.38%|20.61%|20.38%|22.78%|38.13%|20.38%|21.89%|19.31%|19.11%|21.21%|42.24%|42.24%|21.21%|22.92%|43.10%|19.37%	16.83%|12.34%|12.12%|12.12%|12.12%|12.12%|12.12%|12.12%|11.89%|12.12%|13.01%|12.57%|12.57%|12.57%|10.99%|10.99%|12.57%|12.34%|11.22%|12.34%	1|1|1|1|1|1|1|1|1|1|1|1|1|1|1|1|1|1|1|1	1|1|1|1|1|1|1|1|3|1|1|1|1|1|3|3|1|1|3|1	|||||||||||||||||||	GAU15625.1|PNY13394.1|XP_004487132.1|XP_028193894.1|XP_006592683.1|KHN25046.1|XP_003541999.2/XP_003541999.2|KHN21531.1|RDX69945.1|AFK48407.1|XP_019457433.1|KOM44206.1|XP_017424623.1/XP_017424623.1|XP_017424624.1|GAU29456.1|XP_003611038.1|XP_014498122.1|OIW03935.1|XP_020204665.1|RHN75914.1	100.1|100.1|97.8|89.4|89.4|89.4|89.0|89.0|89.0|87.8|87.0|85.5|85.5|85.5|85.5|85.5|85.1|84.7|83.2|82.4	GAU15625.1hypothetical protein TSUD_108840 [Trifolium subterraneum]|PNY13394.1syntaxin-71-like protein [Trifolium pratense]|XP_004487132.1syntaxin-71-like [Cicer arietinum]|XP_028193894.1syntaxin-71-like [Glycine soja]/RZB76301.1 Syntaxin-71 [Glycine soja]|XP_006592683.1syntaxin-71 [Glycine max]/KRH26397.1 hypothetical protein GLYMA_12G171500 [Glycine max]|KHN25046.1Syntaxin-71 [Glycine soja]|XP_…	Trifolium subterraneum|Trifolium pratense|Cicer arietinum|Glycine soja/Glycine soja|Glycine max/Glycine max|Glycine soja|Glycine max/Glycine soja/Glycine max/Glycine soja|Glycine soja|Mucuna pruriens|Lotus japonicus|Lupinus angustifolius|Vigna angularis|Vigna angularis/Vigna angularis var. angularis|Vigna angularis|Trifolium subterraneum|Medicago truncatula/Medicago truncatula/Medicago truncatula…	2.4E-17|2.4E-17|1.2E-16|4.2E-14|4.2E-14|4.2E-14|5.4E-14|5.4E-14|5.4E-14|1.2E-13|2.1E-13|6.0E-13|6.0E-13|6.0E-13|6.0E-13|6.0E-13|7.9E-13|1.0E-12|3.0E-12|5.1E-12	265|262|265|265|265|262|265|237|139|265|265|290|293|264|116|116|264|240|116|284	75|55|54|54|54|54|54|54|53|54|58|56|56|56|49|49|56|55|50|55	58|50|49|46|46|46|46|46|48|46|51|46|46|46|44|45|46|49|46|46	77.33%|90.91%|90.74%|85.19%|85.19%|85.19%|85.19%|85.19%|90.57%|85.19%|87.93%|82.14%|82.14%|82.14%|89.80%|91.84%|82.14%|89.09%|92.00%|83.64%	28.30%|20.99%|20.38%|20.38%|20.38%|20.61%|20.38%|22.78%|38.13%|20.38%|21.89%|19.31%|19.11%|21.21%|42.24%|42.24%|21.21%|22.92%|43.10%|19.37%	16.83%|12.34%|12.12%|12.12%|12.12%|12.12%|12.12%|12.12%|11.89%|12.12%|13.01%|12.57%|12.57%|12.57%|10.99%|10.99%|12.57%|12.34%|11.22%|12.34%	1|1|1|1|1|1|1|1|1|1|1|1|1|1|1|1|1|1|1|1	1|1|1|1|1|1|1|1|3|1|1|1|1|1|3|3|1|1|3|1	|||||||||||||||||||	GAU15625.1|PNY13394.1|XP_004487132.1|XP_028193894.1|XP_006592683.1|KHN25046.1|XP_003541999.2/XP_003541999.2|KHN21531.1|RDX69945.1|AFK48407.1|XP_019457433.1|KOM44206.1|XP_017424623.1/XP_017424623.1|XP_017424624.1|GAU29456.1|XP_003611038.1|XP_014498122.1|OIW03935.1|XP_020204665.1|RHN75914.1	100.1|100.1|97.8|89.4|89.4|89.4|89.0|89.0|89.0|87.8|87.0|85.5|85.5|85.5|85.5|85.5|85.1|84.7|83.2|82.4	GAU15625.1hypothetical protein TSUD_108840 [Trifolium subterraneum]	Trifolium subterraneum	2.4e-17	265	75	58	0.7733	0.283	0.1683	1
Lcu.2RBY.Chr2_349351689-349353622	XP_003621317.2probable WRKY transcription factor 3		1933	20	2.2e-104	0.8127	/cabinfs/opt/data/nr/nr118.dmnd	20	2.2e-104	0.8127	/cabinfs/opt/data/nr/nr118.dmnd	XP_003621317.2probable WRKY transcription factor 3 [Medicago truncatula]|AES77535.1WRKY transcription factor 3 [Medicago truncatula]/RHN44318.1 putative transcription factor WRKY family [Medicago truncatula]|XP_004491858.1probable WRKY transcription factor 4 [Cicer arietinum]|GAU19811.1hypothetical protein TSUD_170360 [Trifolium subterraneum]|PNX89594.1WRKY transcription factor [Trifolium pratens…	Medicago truncatula|Medicago truncatula/Medicago truncatula|Cicer arietinum|Trifolium subterraneum|Trifolium pratense|Abrus precatorius|Cajanus cajan|Cajanus cajan|Vigna unguiculata|Mucuna pruriens|Vigna unguiculata|Vigna unguiculata|Arachis hypogaea|Arachis duranensis/Arachis hypogaea|Vigna radiata var. radiata|Vigna radiata var. radiata|Arachis ipaensis/Arachis hypogaea/Arachis hypogaea|Glycine…	2.2E-104|2.2E-104|1.6E-99|3.6E-99|2.0E-97|4.8E-96|4.2E-92|4.2E-92|1.2E-91|1.8E-90|3.0E-90|5.2E-90|9.7E-89|9.7E-89|1.3E-88|2.2E-88|2.8E-88|3.7E-88|4.8E-88|1.4E-87	587|521|516|556|245|514|514|423|514|530|395|518|441|534|395|518|535|335|518|520	248|248|252|249|245|246|247|247|249|247|253|250|249|249|253|250|249|246|247|246	214|214|208|207|203|204|202|202|202|201|201|199|201|201|200|198|200|193|197|192	86.29%|86.29%|82.54%|83.13%|82.86%|82.93%|81.78%|81.78%|81.12%|81.38%|79.45%|79.60%|80.72%|80.72%|79.05%|79.20%|80.32%|78.46%|79.76%|78.05%	42.25%|47.60%|48.84%|44.78%|100.00%|47.86%|48.05%|58.39%|48.44%|46.60%|64.05%|48.26%|56.46%|46.63%|64.05%|48.26%|46.54%|73.43%|47.68%|47.31%	38.49%|38.49%|39.11%|38.64%|38.02%|38.18%|38.33%|38.33%|38.64%|38.33%|39.27%|38.80%|38.64%|38.64%|39.27%|38.80%|38.64%|38.18%|38.33%|38.18%	1|1|1|1|1|1|1|1|1|1|1|1|1|1|1|1|1|1|1|1	-3|-3|-3|-3|-3|-3|-3|-3|-3|-3|-3|-3|-3|-3|-3|-3|-3|-3|-3|-3	|||||||||||||||||||	XP_003621317.2|AES77535.1|XP_004491858.1|GAU19811.1|PNX89594.1|XP_027349286.1|XP_020218833.1|XP_020218834.1|QCE12616.1|RDX74678.1|XP_027928144.1|XP_027928143.1|RYR60547.1|XP_015962734.1/XP_015962734.1|XP_022635742.1|XP_014497996.1|XP_016194312.1/XP_016194312.1|KHN13586.1|XP_017418807.1/XP_017418807.1|XP_028214098.1	389.8|389.8|373.6|372.5|366.7|362.1|349.0|349.0|347.4|343.6|342.8|342.0|337.8|337.8|337.4|336.7|336.3|335.9|335.5|334.0	XP_003621317.2probable WRKY transcription factor 3 [Medicago truncatula]|AES77535.1WRKY transcription factor 3 [Medicago truncatula]/RHN44318.1 putative transcription factor WRKY family [Medicago truncatula]|XP_004491858.1probable WRKY transcription factor 4 [Cicer arietinum]|GAU19811.1hypothetical protein TSUD_170360 [Trifolium subterraneum]|PNX89594.1WRKY transcription factor [Trifolium pratens…	Medicago truncatula|Medicago truncatula/Medicago truncatula|Cicer arietinum|Trifolium subterraneum|Trifolium pratense|Abrus precatorius|Cajanus cajan|Cajanus cajan|Vigna unguiculata|Mucuna pruriens|Vigna unguiculata|Vigna unguiculata|Arachis hypogaea|Arachis duranensis/Arachis hypogaea|Vigna radiata var. radiata|Vigna radiata var. radiata|Arachis ipaensis/Arachis hypogaea/Arachis hypogaea|Glycine…	2.2E-104|2.2E-104|1.6E-99|3.6E-99|2.0E-97|4.8E-96|4.2E-92|4.2E-92|1.2E-91|1.8E-90|3.0E-90|5.2E-90|9.7E-89|9.7E-89|1.3E-88|2.2E-88|2.8E-88|3.7E-88|4.8E-88|1.4E-87	587|521|516|556|245|514|514|423|514|530|395|518|441|534|395|518|535|335|518|520	248|248|252|249|245|246|247|247|249|247|253|250|249|249|253|250|249|246|247|246	214|214|208|207|203|204|202|202|202|201|201|199|201|201|200|198|200|193|197|192	86.29%|86.29%|82.54%|83.13%|82.86%|82.93%|81.78%|81.78%|81.12%|81.38%|79.45%|79.60%|80.72%|80.72%|79.05%|79.20%|80.32%|78.46%|79.76%|78.05%	42.25%|47.60%|48.84%|44.78%|100.00%|47.86%|48.05%|58.39%|48.44%|46.60%|64.05%|48.26%|56.46%|46.63%|64.05%|48.26%|46.54%|73.43%|47.68%|47.31%	38.49%|38.49%|39.11%|38.64%|38.02%|38.18%|38.33%|38.33%|38.64%|38.33%|39.27%|38.80%|38.64%|38.64%|39.27%|38.80%|38.64%|38.18%|38.33%|38.18%	1|1|1|1|1|1|1|1|1|1|1|1|1|1|1|1|1|1|1|1	-3|-3|-3|-3|-3|-3|-3|-3|-3|-3|-3|-3|-3|-3|-3|-3|-3|-3|-3|-3	|||||||||||||||||||	XP_003621317.2|AES77535.1|XP_004491858.1|GAU19811.1|PNX89594.1|XP_027349286.1|XP_020218833.1|XP_020218834.1|QCE12616.1|RDX74678.1|XP_027928144.1|XP_027928143.1|RYR60547.1|XP_015962734.1/XP_015962734.1|XP_022635742.1|XP_014497996.1|XP_016194312.1/XP_016194312.1|KHN13586.1|XP_017418807.1/XP_017418807.1|XP_028214098.1	389.8|389.8|373.6|372.5|366.7|362.1|349.0|349.0|347.4|343.6|342.8|342.0|337.8|337.8|337.4|336.7|336.3|335.9|335.5|334.0	XP_003621317.2probable WRKY transcription factor 3 [Medicago truncatula]	Medicago truncatula	2.2e-104	587	248	214	0.8629	0.4225	0.3849	1
Lcu.2RBY.Chr2_360459586-360462647	Q40983.2RecName: Full=Stromal processing peptidase, chloroplastic; AltName: Full=Chloroplast processing enzyme; Flags: Precursor		3061	20	4.2e-46	0.5441	/cabinfs/opt/data/nr/nr118.dmnd	20	4.2e-46	0.5441	/cabinfs/opt/data/nr/nr118.dmnd	AAA81472.1metalloendopeptidase [Pisum sativum]|Q40983.2RecName: Full=Stromal processing peptidase, chloroplastic; AltName: Full=Chloroplast processing enzyme; Flags: Precursor|PNY11904.1insulinase (peptidase family M16) family protein [Trifolium pratense]|XP_003610819.2stromal processing peptidase, chloroplastic [Medicago truncatula]/AES93777.2 insulinase (peptidase family M16) [Medicago truncatu…	Pisum sativum|Trifolium pratense|Medicago truncatula/Medicago truncatula/Medicago truncatula|Cicer arietinum|Mucuna pruriens|Abrus precatorius|Cajanus cajan|Trifolium subterraneum|Cajanus cajan|Lupinus angustifolius|Lupinus angustifolius|Lupinus angustifolius|Glycine max/Glycine soja|Glycine max/Glycine soja|Glycine soja|Glycine max|Glycine max/Glycine soja/Glycine max/Glycine soja|Lupinus angust…	4.2E-46|4.2E-46|1.9E-38|2.5E-38|3.3E-38|4.3E-38|1.2E-37|1.2E-37|1.2E-37|1.2E-37|1.6E-37|1.6E-37|1.6E-37|8.0E-37|8.0E-37|4.0E-36|4.0E-36|4.0E-36|5.2E-36|5.2E-36	1259|1257|784|1258|1262|1286|1252|1254|1199|1254|1339|1275|1287|1254|1253|1258|1179|1257|1658|1221	215|215|206|215|215|215|215|215|206|215|206|206|206|215|215|215|215|215|215|215	124|124|112|115|116|116|116|116|111|116|114|114|114|115|115|115|115|115|116|116	57.67%|57.67%|54.37%|53.49%|53.95%|53.95%|53.95%|53.95%|53.88%|53.95%|55.34%|55.34%|55.34%|53.49%|53.49%|53.49%|53.49%|53.49%|53.95%|53.95%	17.08%|17.10%|26.28%|17.09%|17.04%|16.72%|17.17%|17.15%|17.18%|17.15%|15.38%|16.16%|16.01%|17.15%|17.16%|17.09%|18.24%|17.10%|12.97%|17.61%	21.07%|21.07%|20.19%|21.07%|21.07%|21.07%|21.07%|21.07%|20.19%|21.07%|20.19%|20.19%|20.19%|21.07%|21.07%|21.07%|21.07%|21.07%|21.07%|21.07%	1|1|1|1|1|1|1|1|1|1|1|1|1|1|1|1|1|1|1|1	1|1|1|1|1|1|1|1|1|1|1|1|1|1|1|1|1|1|1|1	|||||||||||||||||||	AAA81472.1|Q40983.2|PNY11904.1|XP_003610819.2|XP_004511418.2|RDX97130.1|XP_027359777.1|KYP52710.1|GAU18909.1|XP_020230026.1|OIV94974.1|XP_019421373.1|XP_019421372.1|XP_006573851.1/XP_006573851.1|KRH77780.1/KRH77780.1|KHN35148.1|KRH27699.1|XP_003537738.1/XP_003537738.1|OIV92613.1|XP_019423434.1	196.8|196.8|171.4|171.0|170.6|170.2|168.7|168.7|168.7|168.7|168.3|168.3|168.3|166.0|166.0|163.7|163.7|163.7|163.3|163.3	AAA81472.1metalloendopeptidase [Pisum sativum]|Q40983.2RecName: Full=Stromal processing peptidase, chloroplastic; AltName: Full=Chloroplast processing enzyme; Flags: Precursor|PNY11904.1insulinase (peptidase family M16) family protein [Trifolium pratense]|XP_003610819.2stromal processing peptidase, chloroplastic [Medicago truncatula]/AES93777.2 insulinase (peptidase family M16) [Medicago truncatu…	Pisum sativum|Trifolium pratense|Medicago truncatula/Medicago truncatula/Medicago truncatula|Cicer arietinum|Mucuna pruriens|Abrus precatorius|Cajanus cajan|Trifolium subterraneum|Cajanus cajan|Lupinus angustifolius|Lupinus angustifolius|Lupinus angustifolius|Glycine max/Glycine soja|Glycine max/Glycine soja|Glycine soja|Glycine max|Glycine max/Glycine soja/Glycine max/Glycine soja|Lupinus angust…	4.2E-46|4.2E-46|1.9E-38|2.5E-38|3.3E-38|4.3E-38|1.2E-37|1.2E-37|1.2E-37|1.2E-37|1.6E-37|1.6E-37|1.6E-37|8.0E-37|8.0E-37|4.0E-36|4.0E-36|4.0E-36|5.2E-36|5.2E-36	1259|1257|784|1258|1262|1286|1252|1254|1199|1254|1339|1275|1287|1254|1253|1258|1179|1257|1658|1221	215|215|206|215|215|215|215|215|206|215|206|206|206|215|215|215|215|215|215|215	124|124|112|115|116|116|116|116|111|116|114|114|114|115|115|115|115|115|116|116	57.67%|57.67%|54.37%|53.49%|53.95%|53.95%|53.95%|53.95%|53.88%|53.95%|55.34%|55.34%|55.34%|53.49%|53.49%|53.49%|53.49%|53.49%|53.95%|53.95%	17.08%|17.10%|26.28%|17.09%|17.04%|16.72%|17.17%|17.15%|17.18%|17.15%|15.38%|16.16%|16.01%|17.15%|17.16%|17.09%|18.24%|17.10%|12.97%|17.61%	21.07%|21.07%|20.19%|21.07%|21.07%|21.07%|21.07%|21.07%|20.19%|21.07%|20.19%|20.19%|20.19%|21.07%|21.07%|21.07%|21.07%|21.07%|21.07%|21.07%	1|1|1|1|1|1|1|1|1|1|1|1|1|1|1|1|1|1|1|1	1|1|1|1|1|1|1|1|1|1|1|1|1|1|1|1|1|1|1|1	|||||||||||||||||||	AAA81472.1|Q40983.2|PNY11904.1|XP_003610819.2|XP_004511418.2|RDX97130.1|XP_027359777.1|KYP52710.1|GAU18909.1|XP_020230026.1|OIV94974.1|XP_019421373.1|XP_019421372.1|XP_006573851.1/XP_006573851.1|KRH77780.1/KRH77780.1|KHN35148.1|KRH27699.1|XP_003537738.1/XP_003537738.1|OIV92613.1|XP_019423434.1	196.8|196.8|171.4|171.0|170.6|170.2|168.7|168.7|168.7|168.7|168.3|168.3|168.3|166.0|166.0|163.7|163.7|163.7|163.3|163.3	AAA81472.1metalloendopeptidase [Pisum sativum]	Pisum sativum	4.2e-46	1259	215	124	0.5767	0.1708	0.2107	1
Lcu.2RBY.Chr2_485437886-485438435	---NA---		549
Lcu.2RBY.Chr2_488348884-488349492	PNY09934.1homeobox-leucine zipper protein HDG2-like		608	20	4.5e-32	0.6593	/cabinfs/opt/data/nr/nr118.dmnd	20	4.5e-32	0.6593	/cabinfs/opt/data/nr/nr118.dmnd	PNY09934.1homeobox-leucine zipper protein HDG2-like [Trifolium pratense]|GAU31925.1hypothetical protein TSUD_271100 [Trifolium subterraneum]|XP_004515074.1homeobox-leucine zipper protein HDG2-like [Cicer arietinum]/XP_004515075.1 homeobox-leucine zipper protein HDG2-like [Cicer arietinum]/XP_012575640.1 homeobox-leucine zipper protein HDG2-like [Cicer arietinum]|PON68743.1Octamer-binding transcri…	Trifolium pratense|Trifolium subterraneum|Cicer arietinum/Cicer arietinum/Cicer arietinum|Parasponia andersonii|Trifolium pratense|Medicago truncatula/Medicago truncatula/Medicago truncatula/Medicago truncatula/Medicago truncatula|Vigna unguiculata/Vigna unguiculata|Vigna unguiculata|Vigna unguiculata|Vigna angularis|Vigna radiata var. radiata/Vigna radiata var. radiata|Vigna angularis/Vigna angu…	4.5E-32|5.0E-31|6.5E-31|1.4E-30|3.2E-30|3.2E-30|4.2E-30|4.2E-30|4.2E-30|4.2E-30|4.2E-30|4.2E-30|4.2E-30|4.2E-30|4.2E-30|4.2E-30|4.2E-30|4.2E-30|5.5E-30|5.5E-30	733|643|735|773|249|734|749|719|749|748|719|719|795|738|801|744|753|738|728|760	125|126|125|125|125|125|125|125|125|125|125|125|125|125|125|125|125|125|125|125	84|83|83|83|82|82|83|83|83|83|83|83|81|81|81|81|83|83|82|82	67.20%|65.87%|66.40%|66.40%|65.60%|65.60%|66.40%|66.40%|66.40%|66.40%|66.40%|66.40%|64.80%|64.80%|64.80%|64.80%|66.40%|66.40%|65.60%|65.60%	17.05%|19.60%|17.01%|16.17%|50.20%|17.03%|16.69%|17.39%|16.69%|16.71%|17.39%|17.39%|15.72%|16.94%|15.61%|16.80%|16.60%|16.94%|17.17%|16.45%	61.68%|62.17%|61.68%|61.68%|61.68%|61.68%|61.68%|61.68%|61.68%|61.68%|61.68%|61.68%|61.68%|61.68%|61.68%|61.68%|61.68%|61.68%|61.68%|61.68%	1|1|1|1|1|1|1|1|1|1|1|1|1|1|1|1|1|1|1|1	-2|-2|-2|-2|-2|-2|-2|-2|-2|-2|-2|-2|-2|-2|-2|-2|-2|-2|-2|-2	|||||||||||||||||||	PNY09934.1|GAU31925.1|XP_004515074.1|PON68743.1|PNX75825.1|XP_003605900.1|XP_027909489.1|XP_027909491.1|QCD87917.1|KOM50359.1|XP_014494419.1|XP_017433694.1/XP_017433694.1|XP_015936068.1/XP_015936068.1/XP_015936068.1|XP_015936069.1/XP_015936069.1|XP_020964429.1/XP_020964429.1|XP_020964430.1/XP_020964430.1|XP_022634310.1|RDX61747.1|XP_027346057.1|XP_027346056.1	147.9|144.4|144.1|142.9|141.7|141.7|141.4|141.4|141.4|141.4|141.4|141.4|141.4|141.4|141.4|141.4|141.4|141.4|141.0|141.0	PNY09934.1homeobox-leucine zipper protein HDG2-like [Trifolium pratense]|GAU31925.1hypothetical protein TSUD_271100 [Trifolium subterraneum]|XP_004515074.1homeobox-leucine zipper protein HDG2-like [Cicer arietinum]/XP_004515075.1 homeobox-leucine zipper protein HDG2-like [Cicer arietinum]/XP_012575640.1 homeobox-leucine zipper protein HDG2-like [Cicer arietinum]|PON68743.1Octamer-binding transcri…	Trifolium pratense|Trifolium subterraneum|Cicer arietinum/Cicer arietinum/Cicer arietinum|Parasponia andersonii|Trifolium pratense|Medicago truncatula/Medicago truncatula/Medicago truncatula/Medicago truncatula/Medicago truncatula|Vigna unguiculata/Vigna unguiculata|Vigna unguiculata|Vigna unguiculata|Vigna angularis|Vigna radiata var. radiata/Vigna radiata var. radiata|Vigna angularis/Vigna angu…	4.5E-32|5.0E-31|6.5E-31|1.4E-30|3.2E-30|3.2E-30|4.2E-30|4.2E-30|4.2E-30|4.2E-30|4.2E-30|4.2E-30|4.2E-30|4.2E-30|4.2E-30|4.2E-30|4.2E-30|4.2E-30|5.5E-30|5.5E-30	733|643|735|773|249|734|749|719|749|748|719|719|795|738|801|744|753|738|728|760	125|126|125|125|125|125|125|125|125|125|125|125|125|125|125|125|125|125|125|125	84|83|83|83|82|82|83|83|83|83|83|83|81|81|81|81|83|83|82|82	67.20%|65.87%|66.40%|66.40%|65.60%|65.60%|66.40%|66.40%|66.40%|66.40%|66.40%|66.40%|64.80%|64.80%|64.80%|64.80%|66.40%|66.40%|65.60%|65.60%	17.05%|19.60%|17.01%|16.17%|50.20%|17.03%|16.69%|17.39%|16.69%|16.71%|17.39%|17.39%|15.72%|16.94%|15.61%|16.80%|16.60%|16.94%|17.17%|16.45%	61.68%|62.17%|61.68%|61.68%|61.68%|61.68%|61.68%|61.68%|61.68%|61.68%|61.68%|61.68%|61.68%|61.68%|61.68%|61.68%|61.68%|61.68%|61.68%|61.68%	1|1|1|1|1|1|1|1|1|1|1|1|1|1|1|1|1|1|1|1	-2|-2|-2|-2|-2|-2|-2|-2|-2|-2|-2|-2|-2|-2|-2|-2|-2|-2|-2|-2	|||||||||||||||||||	PNY09934.1|GAU31925.1|XP_004515074.1|PON68743.1|PNX75825.1|XP_003605900.1|XP_027909489.1|XP_027909491.1|QCD87917.1|KOM50359.1|XP_014494419.1|XP_017433694.1/XP_017433694.1|XP_015936068.1/XP_015936068.1/XP_015936068.1|XP_015936069.1/XP_015936069.1|XP_020964429.1/XP_020964429.1|XP_020964430.1/XP_020964430.1|XP_022634310.1|RDX61747.1|XP_027346057.1|XP_027346056.1	147.9|144.4|144.1|142.9|141.7|141.7|141.4|141.4|141.4|141.4|141.4|141.4|141.4|141.4|141.4|141.4|141.4|141.4|141.0|141.0	PNY09934.1homeobox-leucine zipper protein HDG2-like [Trifolium pratense]	Trifolium pratense	4.5e-32	733	125	84	0.672	0.1705	0.6168	1
Lcu.2RBY.Chr2_539346461-539347455	XP_004487642.1calcium-binding protein KRP1-like		994	20	6.8e-54	0.916	/cabinfs/opt/data/nr/nr118.dmnd	20	6.8e-54	0.916	/cabinfs/opt/data/nr/nr118.dmnd	XP_004487642.1calcium-binding protein KRP1-like [Cicer arietinum]|PNX54644.1calcium-binding protein pbp1-like [Trifolium pratense]|GAU47339.1hypothetical protein TSUD_101260 [Trifolium subterraneum]|GAU47332.1hypothetical protein TSUD_101200 [Trifolium subterraneum]|PNX88822.1calcium-binding protein pbp1-like [Trifolium pratense]|XP_003596509.1calcium-binding protein PBP1 [Medicago truncatula]/AB…	Cicer arietinum|Trifolium pratense|Trifolium subterraneum|Trifolium subterraneum|Trifolium pratense|Medicago truncatula/Medicago truncatula/Medicago truncatula/Medicago truncatula/Medicago truncatula|Trifolium pratense|Medicago truncatula/Medicago truncatula/Medicago truncatula|Trifolium subterraneum|Medicago truncatula/Medicago truncatula/Medicago truncatula/Medicago truncatula|Vigna radiata var…	6.8E-54|5.8E-53|4.9E-52|6.4E-52|5.4E-51|1.0E-49|3.0E-49|6.6E-49|1.5E-48|3.3E-48|7.3E-48|1.6E-47|2.8E-47|2.8E-47|4.7E-47|4.7E-47|4.7E-47|1.1E-46|2.3E-46|3.1E-46	113|115|115|122|116|110|117|114|115|114|114|114|158|114|113|114|113|114|118|114	116|116|114|123|117|109|117|116|116|116|116|116|116|116|116|116|116|116|106|118	111|108|106|110|107|104|104|107|104|106|106|106|106|106|105|106|105|105|100|105	95.69%|93.10%|92.98%|89.43%|91.45%|95.41%|88.89%|92.24%|89.66%|91.38%|91.38%|91.38%|91.38%|91.38%|90.52%|91.38%|90.52%|90.52%|94.34%|88.98%	102.65%|100.87%|99.13%|100.82%|100.86%|99.09%|100.00%|101.75%|100.87%|101.75%|101.75%|101.75%|73.42%|101.75%|102.65%|101.75%|102.65%|101.75%|89.83%|103.51%	35.01%|35.01%|34.41%|37.12%|35.31%|32.90%|35.31%|35.01%|35.01%|35.01%|35.01%|35.01%|35.01%|35.01%|35.01%|35.01%|35.01%|35.01%|31.99%|35.61%	1|1|1|1|1|1|1|1|1|1|1|1|1|1|1|1|1|1|1|1	-3|-3|-3|-3|-3|-3|-3|-3|-3|-3|-3|-3|-3|-3|-3|-3|-3|-3|-3|-3	|||||||||||||||||||	XP_004487642.1|PNX54644.1|GAU47339.1|GAU47332.1|PNX88822.1|XP_003596509.1|PNY12004.1|ABD32231.1|GAU47336.1|XP_003596520.1|XP_014524204.1|BAT92486.1|XP_027929520.1|QCE09855.1|XP_027343604.1|XP_007149654.1|AFK43112.1|XP_017424684.1|RDX93459.1|XP_015936578.1/XP_015936578.1	221.1|218.0|214.9|214.5|211.5|207.2|205.7|204.5|203.4|202.2|201.1|199.9|199.1|199.1|198.4|198.4|198.4|197.2|196.1|195.7	XP_004487642.1calcium-binding protein KRP1-like [Cicer arietinum]|PNX54644.1calcium-binding protein pbp1-like [Trifolium pratense]|GAU47339.1hypothetical protein TSUD_101260 [Trifolium subterraneum]|GAU47332.1hypothetical protein TSUD_101200 [Trifolium subterraneum]|PNX88822.1calcium-binding protein pbp1-like [Trifolium pratense]|XP_003596509.1calcium-binding protein PBP1 [Medicago truncatula]/AB…	Cicer arietinum|Trifolium pratense|Trifolium subterraneum|Trifolium subterraneum|Trifolium pratense|Medicago truncatula/Medicago truncatula/Medicago truncatula/Medicago truncatula/Medicago truncatula|Trifolium pratense|Medicago truncatula/Medicago truncatula/Medicago truncatula|Trifolium subterraneum|Medicago truncatula/Medicago truncatula/Medicago truncatula/Medicago truncatula|Vigna radiata var…	6.8E-54|5.8E-53|4.9E-52|6.4E-52|5.4E-51|1.0E-49|3.0E-49|6.6E-49|1.5E-48|3.3E-48|7.3E-48|1.6E-47|2.8E-47|2.8E-47|4.7E-47|4.7E-47|4.7E-47|1.1E-46|2.3E-46|3.1E-46	113|115|115|122|116|110|117|114|115|114|114|114|158|114|113|114|113|114|118|114	116|116|114|123|117|109|117|116|116|116|116|116|116|116|116|116|116|116|106|118	111|108|106|110|107|104|104|107|104|106|106|106|106|106|105|106|105|105|100|105	95.69%|93.10%|92.98%|89.43%|91.45%|95.41%|88.89%|92.24%|89.66%|91.38%|91.38%|91.38%|91.38%|91.38%|90.52%|91.38%|90.52%|90.52%|94.34%|88.98%	102.65%|100.87%|99.13%|100.82%|100.86%|99.09%|100.00%|101.75%|100.87%|101.75%|101.75%|101.75%|73.42%|101.75%|102.65%|101.75%|102.65%|101.75%|89.83%|103.51%	35.01%|35.01%|34.41%|37.12%|35.31%|32.90%|35.31%|35.01%|35.01%|35.01%|35.01%|35.01%|35.01%|35.01%|35.01%|35.01%|35.01%|35.01%|31.99%|35.61%	1|1|1|1|1|1|1|1|1|1|1|1|1|1|1|1|1|1|1|1	-3|-3|-3|-3|-3|-3|-3|-3|-3|-3|-3|-3|-3|-3|-3|-3|-3|-3|-3|-3	|||||||||||||||||||	XP_004487642.1|PNX54644.1|GAU47339.1|GAU47332.1|PNX88822.1|XP_003596509.1|PNY12004.1|ABD32231.1|GAU47336.1|XP_003596520.1|XP_014524204.1|BAT92486.1|XP_027929520.1|QCE09855.1|XP_027343604.1|XP_007149654.1|AFK43112.1|XP_017424684.1|RDX93459.1|XP_015936578.1/XP_015936578.1	221.1|218.0|214.9|214.5|211.5|207.2|205.7|204.5|203.4|202.2|201.1|199.9|199.1|199.1|198.4|198.4|198.4|197.2|196.1|195.7	XP_004487642.1calcium-binding protein KRP1-like [Cicer arietinum]	Cicer arietinum	6.8e-54	113	116	111	0.9569	1.0265	0.3501	1
Lcu.2RBY.Chr2_542051465-542052658	XP_004490160.114-3-3-like protein GF14 iota		1193	20	1.6e-134	0.9713	/cabinfs/opt/data/nr/nr118.dmnd	20	1.6e-134	0.9713	/cabinfs/opt/data/nr/nr118.dmnd	XP_004490160.114-3-3-like protein GF14 iota [Cicer arietinum]|GAU51504.1hypothetical protein TSUD_413810 [Trifolium subterraneum]|XP_003614051.114-3-3-like protein GF14 iota [Medicago truncatula]/AES97009.1 14-3-like protein GF14 [Medicago truncatula]/RHN55540.1 putative 14-3-3 protein [Medicago truncatula]|NP_001238423.114-3-3 protein SGF14e [Glycine max]/XP_028231579.1 14-3-3-like protein GF14 …	Cicer arietinum|Trifolium subterraneum|Medicago truncatula/Medicago truncatula/Medicago truncatula|Glycine max/Glycine soja/Glycine max/Glycine max/Glycine soja|Medicago truncatula|Abrus precatorius|Glycine max|Glycine soja|Cajanus cajan|Glycine max/Glycine soja/Glycine max/Glycine soja/Glycine max/Glycine max/Glycine soja/Glycine soja/Glycine soja|Cajanus cajan|Lupinus angustifolius|Lupinus angu…	1.6E-134|6.1E-134|5.2E-133|2.0E-132|9.8E-132|1.3E-131|2.2E-131|2.2E-131|2.2E-131|2.2E-131|3.7E-131|4.8E-131|8.3E-131|2.4E-130|2.4E-130|4.1E-130|9.1E-130|1.6E-129|1.6E-129|2.0E-129	259|259|259|259|259|259|259|262|259|259|261|259|259|259|261|297|310|259|259|259	259|258|259|259|259|259|259|258|259|259|258|259|259|259|261|267|258|259|259|259	254|253|253|254|251|251|252|253|253|253|252|250|252|250|251|253|251|250|249|252	98.07%|98.06%|97.68%|98.07%|96.91%|96.91%|97.30%|98.06%|97.68%|97.68%|97.67%|96.53%|97.30%|96.53%|96.17%|94.76%|97.29%|96.53%|96.14%|97.30%	100.00%|99.61%|100.00%|100.00%|100.00%|100.00%|100.00%|98.47%|100.00%|100.00%|98.85%|100.00%|100.00%|100.00%|100.00%|89.90%|83.23%|100.00%|100.00%|100.00%	65.13%|64.88%|65.13%|65.13%|65.13%|65.13%|65.13%|64.88%|65.13%|65.13%|64.88%|65.13%|65.13%|65.13%|65.63%|67.14%|64.88%|65.13%|65.13%|65.13%	1|1|1|1|1|1|1|1|1|1|1|1|1|1|1|1|1|1|1|1	-2|-2|-2|-2|-2|-2|-2|-2|-2|-2|-2|-2|-2|-2|-2|-2|-2|-2|-2|-2	|||||||||||||||||||	XP_004490160.1|GAU51504.1|XP_003614051.1|NP_001238423.1/NP_001238423.1|AFK49338.1|XP_027362208.1|ACU19643.1|KHN03645.1|XP_020217253.1|NP_001238407.1/NP_001238407.1|KYP65747.1|XP_019462333.1|XP_019456204.1|XP_020998405.1|RDX79460.1|OIW02176.1|OIW04705.1|ACU22928.1|XP_025700279.1|XP_017437301.1/XP_017437301.1	489.2|487.3|484.2|482.3|479.9|479.6|478.8|478.8|478.8|478.8|478.0|477.6|476.9|475.3|475.3|474.6|473.4|472.6|472.6|472.2	XP_004490160.114-3-3-like protein GF14 iota [Cicer arietinum]|GAU51504.1hypothetical protein TSUD_413810 [Trifolium subterraneum]|XP_003614051.114-3-3-like protein GF14 iota [Medicago truncatula]/AES97009.1 14-3-like protein GF14 [Medicago truncatula]/RHN55540.1 putative 14-3-3 protein [Medicago truncatula]|NP_001238423.114-3-3 protein SGF14e [Glycine max]/XP_028231579.1 14-3-3-like protein GF14 …	Cicer arietinum|Trifolium subterraneum|Medicago truncatula/Medicago truncatula/Medicago truncatula|Glycine max/Glycine soja/Glycine max/Glycine max/Glycine soja|Medicago truncatula|Abrus precatorius|Glycine max|Glycine soja|Cajanus cajan|Glycine max/Glycine soja/Glycine max/Glycine soja/Glycine max/Glycine max/Glycine soja/Glycine soja/Glycine soja|Cajanus cajan|Lupinus angustifolius|Lupinus angu…	1.6E-134|6.1E-134|5.2E-133|2.0E-132|9.8E-132|1.3E-131|2.2E-131|2.2E-131|2.2E-131|2.2E-131|3.7E-131|4.8E-131|8.3E-131|2.4E-130|2.4E-130|4.1E-130|9.1E-130|1.6E-129|1.6E-129|2.0E-129	259|259|259|259|259|259|259|262|259|259|261|259|259|259|261|297|310|259|259|259	259|258|259|259|259|259|259|258|259|259|258|259|259|259|261|267|258|259|259|259	254|253|253|254|251|251|252|253|253|253|252|250|252|250|251|253|251|250|249|252	98.07%|98.06%|97.68%|98.07%|96.91%|96.91%|97.30%|98.06%|97.68%|97.68%|97.67%|96.53%|97.30%|96.53%|96.17%|94.76%|97.29%|96.53%|96.14%|97.30%	100.00%|99.61%|100.00%|100.00%|100.00%|100.00%|100.00%|98.47%|100.00%|100.00%|98.85%|100.00%|100.00%|100.00%|100.00%|89.90%|83.23%|100.00%|100.00%|100.00%	65.13%|64.88%|65.13%|65.13%|65.13%|65.13%|65.13%|64.88%|65.13%|65.13%|64.88%|65.13%|65.13%|65.13%|65.63%|67.14%|64.88%|65.13%|65.13%|65.13%	1|1|1|1|1|1|1|1|1|1|1|1|1|1|1|1|1|1|1|1	-2|-2|-2|-2|-2|-2|-2|-2|-2|-2|-2|-2|-2|-2|-2|-2|-2|-2|-2|-2	|||||||||||||||||||	XP_004490160.1|GAU51504.1|XP_003614051.1|NP_001238423.1/NP_001238423.1|AFK49338.1|XP_027362208.1|ACU19643.1|KHN03645.1|XP_020217253.1|NP_001238407.1/NP_001238407.1|KYP65747.1|XP_019462333.1|XP_019456204.1|XP_020998405.1|RDX79460.1|OIW02176.1|OIW04705.1|ACU22928.1|XP_025700279.1|XP_017437301.1/XP_017437301.1	489.2|487.3|484.2|482.3|479.9|479.6|478.8|478.8|478.8|478.8|478.0|477.6|476.9|475.3|475.3|474.6|473.4|472.6|472.6|472.2	XP_004490160.114-3-3-like protein GF14 iota [Cicer arietinum]	Cicer arietinum	1.6e-134	259	259	254	0.9807	1	0.6513	1
Lcu.2RBY.Chr2_548805659-548808911	XP_021595438.1deoxynucleoside triphosphate triphosphohydrolase SAMHD1 homolog isoform X1		3252	20	8.9e-18	0.5048	/cabinfs/opt/data/nr/nr118.dmnd	20	8.9e-18	0.5048	/cabinfs/opt/data/nr/nr118.dmnd	XP_021595438.1deoxynucleoside triphosphate triphosphohydrolase SAMHD1 homolog isoform X1 [Manihot esculenta]|RYR65090.1hypothetical protein Ahy_A03g011080 isoform A [Arachis hypogaea]/RYR65091.1 hypothetical protein Ahy_A03g011080 isoform B [Arachis hypogaea]|XP_015957079.1deoxynucleoside triphosphate triphosphohydrolase SAMHD1 homolog [Arachis duranensis]/XP_025690551.1 deoxynucleoside triphosph…	Manihot esculenta|Arachis hypogaea/Arachis hypogaea|Arachis duranensis/Arachis hypogaea|Arachis ipaensis/Arachis ipaensis/Arachis hypogaea|Abrus precatorius|Trifolium pratense|Trifolium pratense|Trifolium pratense|Cicer arietinum|Cicer arietinum|Trifolium subterraneum|Medicago truncatula|Medicago truncatula/Medicago truncatula|Quercus suber|Quercus suber|Mucuna pruriens|Glycine soja|Glycine soja|…	8.9E-18|2.0E-17|2.0E-17|2.0E-17|7.5E-17|7.5E-17|7.5E-17|7.5E-17|6.4E-16|6.4E-16|6.4E-16|3.2E-15|3.2E-15|1.2E-14|1.2E-14|1.2E-14|2.0E-14|2.0E-14|2.0E-14|2.0E-14	498|497|462|465|466|293|362|359|484|421|401|601|475|465|414|478|426|371|409|371	136|147|147|147|136|136|136|136|136|136|136|136|136|148|148|136|136|136|136|136	77|76|76|76|69|69|69|69|67|67|69|67|67|74|74|68|67|67|67|67	56.62%|51.70%|51.70%|51.70%|50.74%|50.74%|50.74%|50.74%|49.26%|49.26%|50.74%|49.26%|49.26%|50.00%|50.00%|50.00%|49.26%|49.26%|49.26%|49.26%	27.31%|29.58%|31.82%|31.61%|29.18%|46.42%|37.57%|37.88%|28.10%|32.30%|33.92%|22.63%|28.63%|31.83%|35.75%|28.45%|31.92%|36.66%|33.25%|36.66%	12.55%|13.56%|13.56%|13.56%|12.55%|12.55%|12.55%|12.55%|12.55%|12.55%|12.55%|12.55%|12.55%|13.65%|13.65%|12.55%|12.55%|12.55%|12.55%|12.55%	1|1|1|1|1|1|1|1|1|1|1|1|1|1|1|1|1|1|1|1	-3|-3|-3|-3|-3|-3|-3|-3|-3|-3|-3|-3|-3|-3|-3|-3|-3|-3|-3|-3	|||||||||||||||||||	XP_021595438.1|RYR65090.1|XP_015957079.1/XP_015957079.1|XP_020975304.1/XP_020975304.1|XP_027362816.1|PNX72215.1|PNX95894.1|PNX97491.1|XP_004489848.1|XP_027187416.1|GAU42140.1|RHN55064.1|XP_003613242.2|XP_023910975.1|XP_023910976.1|RDY05545.1|RZC23213.1|RZC23216.1|RZC23215.1|RZC23217.1	102.8|101.7|101.7|101.7|99.8|99.8|99.8|99.8|96.7|96.7|96.7|94.4|94.4|92.4|92.4|92.4|91.7|91.7|91.7|91.7	XP_021595438.1deoxynucleoside triphosphate triphosphohydrolase SAMHD1 homolog isoform X1 [Manihot esculenta]|RYR65090.1hypothetical protein Ahy_A03g011080 isoform A [Arachis hypogaea]/RYR65091.1 hypothetical protein Ahy_A03g011080 isoform B [Arachis hypogaea]|XP_015957079.1deoxynucleoside triphosphate triphosphohydrolase SAMHD1 homolog [Arachis duranensis]/XP_025690551.1 deoxynucleoside triphosph…	Manihot esculenta|Arachis hypogaea/Arachis hypogaea|Arachis duranensis/Arachis hypogaea|Arachis ipaensis/Arachis ipaensis/Arachis hypogaea|Abrus precatorius|Trifolium pratense|Trifolium pratense|Trifolium pratense|Cicer arietinum|Cicer arietinum|Trifolium subterraneum|Medicago truncatula|Medicago truncatula/Medicago truncatula|Quercus suber|Quercus suber|Mucuna pruriens|Glycine soja|Glycine soja|…	8.9E-18|2.0E-17|2.0E-17|2.0E-17|7.5E-17|7.5E-17|7.5E-17|7.5E-17|6.4E-16|6.4E-16|6.4E-16|3.2E-15|3.2E-15|1.2E-14|1.2E-14|1.2E-14|2.0E-14|2.0E-14|2.0E-14|2.0E-14	498|497|462|465|466|293|362|359|484|421|401|601|475|465|414|478|426|371|409|371	136|147|147|147|136|136|136|136|136|136|136|136|136|148|148|136|136|136|136|136	77|76|76|76|69|69|69|69|67|67|69|67|67|74|74|68|67|67|67|67	56.62%|51.70%|51.70%|51.70%|50.74%|50.74%|50.74%|50.74%|49.26%|49.26%|50.74%|49.26%|49.26%|50.00%|50.00%|50.00%|49.26%|49.26%|49.26%|49.26%	27.31%|29.58%|31.82%|31.61%|29.18%|46.42%|37.57%|37.88%|28.10%|32.30%|33.92%|22.63%|28.63%|31.83%|35.75%|28.45%|31.92%|36.66%|33.25%|36.66%	12.55%|13.56%|13.56%|13.56%|12.55%|12.55%|12.55%|12.55%|12.55%|12.55%|12.55%|12.55%|12.55%|13.65%|13.65%|12.55%|12.55%|12.55%|12.55%|12.55%	1|1|1|1|1|1|1|1|1|1|1|1|1|1|1|1|1|1|1|1	-3|-3|-3|-3|-3|-3|-3|-3|-3|-3|-3|-3|-3|-3|-3|-3|-3|-3|-3|-3	|||||||||||||||||||	XP_021595438.1|RYR65090.1|XP_015957079.1/XP_015957079.1|XP_020975304.1/XP_020975304.1|XP_027362816.1|PNX72215.1|PNX95894.1|PNX97491.1|XP_004489848.1|XP_027187416.1|GAU42140.1|RHN55064.1|XP_003613242.2|XP_023910975.1|XP_023910976.1|RDY05545.1|RZC23213.1|RZC23216.1|RZC23215.1|RZC23217.1	102.8|101.7|101.7|101.7|99.8|99.8|99.8|99.8|96.7|96.7|96.7|94.4|94.4|92.4|92.4|92.4|91.7|91.7|91.7|91.7	XP_021595438.1deoxynucleoside triphosphate triphosphohydrolase SAMHD1 homolog isoform X1 [Manihot esculenta]	Manihot esculenta	8.9e-18	498	136	77	0.5662	0.2731	0.1255	1
Lcu.2RBY.Chr2_550038804-550051354	PNY04816.1gag/pol polyprotein		12550	20	0	0.6227	/cabinfs/opt/data/nr/nr118.dmnd	20	0	0.6227	/cabinfs/opt/data/nr/nr118.dmnd	PNY04816.1gag/pol polyprotein [Trifolium pratense]|XP_027191080.1uncharacterized protein LOC101494924 [Cicer arietinum]|XP_027189418.1uncharacterized protein LOC113786262 [Cicer arietinum]|XP_027192668.1uncharacterized protein LOC101511496 [Cicer arietinum]|XP_027192713.1uncharacterized protein LOC105852623 [Cicer arietinum]|XP_027188658.1LOW QUALITY PROTEIN: uncharacterized protein LOC113785801 …	Trifolium pratense|Cicer arietinum|Cicer arietinum|Cicer arietinum|Cicer arietinum|Cicer arietinum|Cicer arietinum|Cicer arietinum|Glycine soja|Trifolium pratense|Cicer arietinum|Glycine soja|Glycine max|Glycine max|Glycine max|Cicer arietinum|Glycine max|Glycine soja|Glycine max|Glycine max	0.0E0|0.0E0|0.0E0|0.0E0|0.0E0|0.0E0|0.0E0|0.0E0|0.0E0|0.0E0|0.0E0|0.0E0|0.0E0|0.0E0|0.0E0|0.0E0|0.0E0|0.0E0|0.0E0|0.0E0	2241|2179|2099|2319|2184|2323|2106|1960|2326|1445|2046|2265|2275|2258|2324|2259|2224|1973|1799|2116	1584|1599|1599|1599|1580|1599|1602|1572|1577|1518|1574|1577|1576|1577|1577|1591|1577|1577|1577|1578	1016|999|996|997|989|996|997|985|983|944|963|981|980|979|980|972|986|980|980|981	64.14%|62.48%|62.29%|62.35%|62.59%|62.29%|62.23%|62.66%|62.33%|62.19%|61.18%|62.21%|62.18%|62.08%|62.14%|61.09%|62.52%|62.14%|62.14%|62.17%	70.68%|73.38%|76.18%|68.95%|72.34%|68.83%|76.07%|80.20%|67.80%|105.05%|76.93%|69.62%|69.27%|69.84%|67.86%|70.43%|70.91%|79.93%|87.66%|74.57%	37.86%|38.22%|38.22%|38.22%|37.77%|38.22%|38.29%|37.58%|37.70%|36.29%|37.63%|37.70%|37.67%|37.70%|37.70%|38.03%|37.70%|37.70%|37.70%|37.72%	1|1|1|1|1|1|1|1|1|1|1|1|1|1|1|1|1|1|1|1	2|2|2|2|2|2|2|2|2|2|2|2|2|2|2|2|2|2|2|2	|||||||||||||||||||	PNY04816.1|XP_027191080.1|XP_027189418.1|XP_027192668.1|XP_027192713.1|XP_027188658.1|XP_027192724.1|XP_027185942.1|XP_028217460.1|PNY16018.1|XP_027187885.1|XP_028220461.1|XP_025982812.1|XP_014620154.1|XP_006596889.2|XP_027188656.1|XP_025983191.1|XP_028199948.1|XP_025985529.1|XP_003551524.3	1504.6|1386.7|1383.6|1379.4|1378.6|1375.9|1362.1|1343.6|1342.0|1341.6|1339.7|1339.7|1339.3|1337.4|1337.4|1337.0|1336.6|1335.1|1335.1|1334.7	PNY04816.1gag/pol polyprotein [Trifolium pratense]|XP_027191080.1uncharacterized protein LOC101494924 [Cicer arietinum]|XP_027189418.1uncharacterized protein LOC113786262 [Cicer arietinum]|XP_027192668.1uncharacterized protein LOC101511496 [Cicer arietinum]|XP_027192713.1uncharacterized protein LOC105852623 [Cicer arietinum]|XP_027188658.1LOW QUALITY PROTEIN: uncharacterized protein LOC113785801 …	Trifolium pratense|Cicer arietinum|Cicer arietinum|Cicer arietinum|Cicer arietinum|Cicer arietinum|Cicer arietinum|Cicer arietinum|Glycine soja|Trifolium pratense|Cicer arietinum|Glycine soja|Glycine max|Glycine max|Glycine max|Cicer arietinum|Glycine max|Glycine soja|Glycine max|Glycine max	0.0E0|0.0E0|0.0E0|0.0E0|0.0E0|0.0E0|0.0E0|0.0E0|0.0E0|0.0E0|0.0E0|0.0E0|0.0E0|0.0E0|0.0E0|0.0E0|0.0E0|0.0E0|0.0E0|0.0E0	2241|2179|2099|2319|2184|2323|2106|1960|2326|1445|2046|2265|2275|2258|2324|2259|2224|1973|1799|2116	1584|1599|1599|1599|1580|1599|1602|1572|1577|1518|1574|1577|1576|1577|1577|1591|1577|1577|1577|1578	1016|999|996|997|989|996|997|985|983|944|963|981|980|979|980|972|986|980|980|981	64.14%|62.48%|62.29%|62.35%|62.59%|62.29%|62.23%|62.66%|62.33%|62.19%|61.18%|62.21%|62.18%|62.08%|62.14%|61.09%|62.52%|62.14%|62.14%|62.17%	70.68%|73.38%|76.18%|68.95%|72.34%|68.83%|76.07%|80.20%|67.80%|105.05%|76.93%|69.62%|69.27%|69.84%|67.86%|70.43%|70.91%|79.93%|87.66%|74.57%	37.86%|38.22%|38.22%|38.22%|37.77%|38.22%|38.29%|37.58%|37.70%|36.29%|37.63%|37.70%|37.67%|37.70%|37.70%|38.03%|37.70%|37.70%|37.70%|37.72%	1|1|1|1|1|1|1|1|1|1|1|1|1|1|1|1|1|1|1|1	2|2|2|2|2|2|2|2|2|2|2|2|2|2|2|2|2|2|2|2	|||||||||||||||||||	PNY04816.1|XP_027191080.1|XP_027189418.1|XP_027192668.1|XP_027192713.1|XP_027188658.1|XP_027192724.1|XP_027185942.1|XP_028217460.1|PNY16018.1|XP_027187885.1|XP_028220461.1|XP_025982812.1|XP_014620154.1|XP_006596889.2|XP_027188656.1|XP_025983191.1|XP_028199948.1|XP_025985529.1|XP_003551524.3	1504.6|1386.7|1383.6|1379.4|1378.6|1375.9|1362.1|1343.6|1342.0|1341.6|1339.7|1339.7|1339.3|1337.4|1337.4|1337.0|1336.6|1335.1|1335.1|1334.7	PNY04816.1gag/pol polyprotein [Trifolium pratense]	Trifolium pratense	0	2241	1584	1016	0.6414	0.7068	0.3786	1
Lcu.2RBY.Chr2_574503863-574504493	PNY06329.1peptidyl-prolyl cis-trans isomerase fkbp65-like protein		630	20	1.3e-21	0.8467	/cabinfs/opt/data/nr/nr118.dmnd	20	1.3e-21	0.8467	/cabinfs/opt/data/nr/nr118.dmnd	PNY06329.1peptidyl-prolyl cis-trans isomerase fkbp65-like protein [Trifolium pratense]|XP_004504386.170 kDa peptidyl-prolyl isomerase-like [Cicer arietinum]|GAU23470.1hypothetical protein TSUD_81520, partial [Trifolium subterraneum]|RYR13729.1hypothetical protein Ahy_B04g070570 [Arachis hypogaea]|XP_025647499.1peptidyl-prolyl cis-trans isomerase FKBP65-like [Arachis hypogaea]|XP_013446609.170 kDa…	Trifolium pratense|Cicer arietinum|Trifolium subterraneum|Arachis hypogaea|Arachis hypogaea|Medicago truncatula/Medicago truncatula/Medicago truncatula|Arachis hypogaea|Arachis ipaensis|Arachis hypogaea|Glycine soja/Glycine soja/Glycine soja|Arachis ipaensis|Glycine max/Glycine max|Arachis hypogaea|Glycine soja/Glycine soja|Glycine soja/Glycine soja|Glycine soja/Glycine soja/Glycine soja|Arachis …	1.3E-21|2.8E-21|4.8E-21|3.1E-20|3.1E-20|4.1E-20|5.3E-20|5.3E-20|7.0E-20|9.1E-20|9.1E-20|9.1E-20|1.6E-19|1.6E-19|1.6E-19|1.6E-19|1.6E-19|1.6E-19|4.5E-19|4.5E-19	584|570|491|279|220|570|172|178|192|570|279|570|181|570|488|474|576|576|215|209	64|74|64|76|76|64|76|76|77|74|75|74|72|74|74|74|74|74|67|67	58|63|58|63|63|58|62|62|62|62|62|62|61|62|62|62|62|62|58|58	90.62%|85.14%|90.62%|82.89%|82.89%|90.62%|81.58%|81.58%|80.52%|83.78%|82.67%|83.78%|84.72%|83.78%|83.78%|83.78%|83.78%|83.78%|86.57%|86.57%	10.96%|12.98%|13.03%|27.24%|34.55%|11.23%|44.19%|42.70%|40.10%|12.98%|26.88%|12.98%|39.78%|12.98%|15.16%|15.61%|12.85%|12.85%|31.16%|32.06%	30.48%|35.24%|30.48%|36.19%|36.19%|30.48%|36.19%|36.19%|36.67%|35.24%|35.71%|35.24%|34.29%|35.24%|35.24%|35.24%|35.24%|35.24%|31.90%|31.90%	1|1|1|1|1|1|1|1|1|1|1|1|1|1|1|1|1|1|1|1	2|2|2|2|2|2|2|2|2|2|2|2|2|2|2|2|2|2|2|2	|||||||||||||||||||	PNY06329.1|XP_004504386.1|GAU23470.1|RYR13729.1|XP_025647499.1|XP_013446609.1|RYQ98810.1|XP_020962353.1|XP_025664673.1|XP_028243477.1|XP_016195284.1|XP_003532733.1|RYQ87559.1|XP_028232740.1|RZC12537.1|RZC12539.1|XP_015958257.1|XP_025691721.1|RYR59789.1|RYR80041.1	113.2|112.1|111.3|108.6|108.6|108.2|107.8|107.8|107.5|107.1|107.1|107.1|106.3|106.3|106.3|106.3|106.3|106.3|104.8|104.8	PNY06329.1peptidyl-prolyl cis-trans isomerase fkbp65-like protein [Trifolium pratense]|XP_004504386.170 kDa peptidyl-prolyl isomerase-like [Cicer arietinum]|GAU23470.1hypothetical protein TSUD_81520, partial [Trifolium subterraneum]|RYR13729.1hypothetical protein Ahy_B04g070570 [Arachis hypogaea]|XP_025647499.1peptidyl-prolyl cis-trans isomerase FKBP65-like [Arachis hypogaea]|XP_013446609.170 kDa…	Trifolium pratense|Cicer arietinum|Trifolium subterraneum|Arachis hypogaea|Arachis hypogaea|Medicago truncatula/Medicago truncatula/Medicago truncatula|Arachis hypogaea|Arachis ipaensis|Arachis hypogaea|Glycine soja/Glycine soja/Glycine soja|Arachis ipaensis|Glycine max/Glycine max|Arachis hypogaea|Glycine soja/Glycine soja|Glycine soja/Glycine soja|Glycine soja/Glycine soja/Glycine soja|Arachis …	1.3E-21|2.8E-21|4.8E-21|3.1E-20|3.1E-20|4.1E-20|5.3E-20|5.3E-20|7.0E-20|9.1E-20|9.1E-20|9.1E-20|1.6E-19|1.6E-19|1.6E-19|1.6E-19|1.6E-19|1.6E-19|4.5E-19|4.5E-19	584|570|491|279|220|570|172|178|192|570|279|570|181|570|488|474|576|576|215|209	64|74|64|76|76|64|76|76|77|74|75|74|72|74|74|74|74|74|67|67	58|63|58|63|63|58|62|62|62|62|62|62|61|62|62|62|62|62|58|58	90.62%|85.14%|90.62%|82.89%|82.89%|90.62%|81.58%|81.58%|80.52%|83.78%|82.67%|83.78%|84.72%|83.78%|83.78%|83.78%|83.78%|83.78%|86.57%|86.57%	10.96%|12.98%|13.03%|27.24%|34.55%|11.23%|44.19%|42.70%|40.10%|12.98%|26.88%|12.98%|39.78%|12.98%|15.16%|15.61%|12.85%|12.85%|31.16%|32.06%	30.48%|35.24%|30.48%|36.19%|36.19%|30.48%|36.19%|36.19%|36.67%|35.24%|35.71%|35.24%|34.29%|35.24%|35.24%|35.24%|35.24%|35.24%|31.90%|31.90%	1|1|1|1|1|1|1|1|1|1|1|1|1|1|1|1|1|1|1|1	2|2|2|2|2|2|2|2|2|2|2|2|2|2|2|2|2|2|2|2	|||||||||||||||||||	PNY06329.1|XP_004504386.1|GAU23470.1|RYR13729.1|XP_025647499.1|XP_013446609.1|RYQ98810.1|XP_020962353.1|XP_025664673.1|XP_028243477.1|XP_016195284.1|XP_003532733.1|RYQ87559.1|XP_028232740.1|RZC12537.1|RZC12539.1|XP_015958257.1|XP_025691721.1|RYR59789.1|RYR80041.1	113.2|112.1|111.3|108.6|108.6|108.2|107.8|107.8|107.5|107.1|107.1|107.1|106.3|106.3|106.3|106.3|106.3|106.3|104.8|104.8	PNY06329.1peptidyl-prolyl cis-trans isomerase fkbp65-like protein [Trifolium pratense]	Trifolium pratense	1.3e-21	584	64	58	0.9062	0.1096	0.3048	1
Lcu.2RBY.Chr2_574505369-574506112	XP_003593452.1transmembrane protein 184A		743	20	5.3e-51	0.5578	/cabinfs/opt/data/nr/nr118.dmnd	20	5.3e-51	0.5578	/cabinfs/opt/data/nr/nr118.dmnd	XP_003593452.1transmembrane protein 184A [Medicago truncatula]/XP_013455705.1 transmembrane protein 184A [Medicago truncatula]/AES63703.1 organic solute transporter ostalpha protein [Medicago truncatula]/KEH29736.1 organic solute transporter ostalpha protein [Medicago truncatula]/RHN71849.1 putative organic solute transporter subunit alpha/Transmembrane protein [Medicago truncatula]|XP_004485717.…	Medicago truncatula/Medicago truncatula/Medicago truncatula/Medicago truncatula/Medicago truncatula|Cicer arietinum|Abrus precatorius|Arachis duranensis/Arachis hypogaea/Arachis hypogaea|Arachis ipaensis/Arachis hypogaea/Arachis hypogaea/Arachis hypogaea|Mucuna pruriens|Glycine max|Glycine soja/Glycine soja/Glycine soja/Glycine soja|Glycine max/Glycine max/Glycine max/Glycine max|Glycine max|Glyc…	5.3E-51|2.2E-49|7.1E-48|9.3E-48|9.3E-48|1.2E-47|1.0E-46|1.8E-46|1.8E-46|3.9E-46|3.9E-46|3.9E-46|5.1E-46|1.1E-45|1.1E-45|7.4E-45|9.6E-45|4.8E-44|4.8E-44|6.2E-44	296|295|295|295|295|217|202|296|296|314|296|296|324|296|296|296|296|295|295|296	234|234|234|234|234|234|234|234|234|234|234|234|233|234|234|234|234|234|234|234	136|136|131|131|131|132|131|130|130|129|129|129|136|129|129|128|127|129|129|128	58.12%|58.12%|55.98%|55.98%|55.98%|56.41%|55.98%|55.56%|55.56%|55.13%|55.13%|55.13%|58.37%|55.13%|55.13%|54.70%|54.27%|55.13%|55.13%|54.70%	79.05%|79.32%|79.32%|79.32%|79.32%|107.83%|115.84%|79.05%|79.05%|74.52%|79.05%|79.05%|71.91%|79.05%|79.05%|79.05%|79.05%|79.32%|79.32%|79.05%	94.48%|94.48%|94.48%|94.48%|94.48%|94.48%|94.48%|94.48%|94.48%|94.48%|94.48%|94.48%|94.08%|94.48%|94.48%|94.48%|94.48%|94.48%|94.48%|94.48%	1|1|1|1|1|1|1|1|1|1|1|1|1|1|1|1|1|1|1|1	3|3|3|3|3|3|3|3|3|3|3|3|3|3|3|3|3|3|3|3	|||||||||||||||||||	XP_003593452.1|XP_004485717.1|XP_027356815.1|XP_015943333.1/XP_015943333.1|XP_016179634.1/XP_016179634.1|RDY01676.1|ACU18597.1|XP_028204102.1|NP_001341908.1|ACU19469.1|KHN08579.1|XP_014621321.1/XP_014621321.1|RVW36431.1|AGV54758.1|XP_007148236.1|XP_020220292.1|XP_027933798.1|PON70970.1|POO03686.1|XP_014518546.1	211.1|205.7|200.7|200.3|200.3|199.9|196.8|196.1|196.1|194.9|194.9|194.9|194.5|193.4|193.4|190.7|190.3|188.0|188.0|187.6	XP_003593452.1transmembrane protein 184A [Medicago truncatula]/XP_013455705.1 transmembrane protein 184A [Medicago truncatula]/AES63703.1 organic solute transporter ostalpha protein [Medicago truncatula]/KEH29736.1 organic solute transporter ostalpha protein [Medicago truncatula]/RHN71849.1 putative organic solute transporter subunit alpha/Transmembrane protein [Medicago truncatula]|XP_004485717.…	Medicago truncatula/Medicago truncatula/Medicago truncatula/Medicago truncatula/Medicago truncatula|Cicer arietinum|Abrus precatorius|Arachis duranensis/Arachis hypogaea/Arachis hypogaea|Arachis ipaensis/Arachis hypogaea/Arachis hypogaea/Arachis hypogaea|Mucuna pruriens|Glycine max|Glycine soja/Glycine soja/Glycine soja/Glycine soja|Glycine max/Glycine max/Glycine max/Glycine max|Glycine max|Glyc…	5.3E-51|2.2E-49|7.1E-48|9.3E-48|9.3E-48|1.2E-47|1.0E-46|1.8E-46|1.8E-46|3.9E-46|3.9E-46|3.9E-46|5.1E-46|1.1E-45|1.1E-45|7.4E-45|9.6E-45|4.8E-44|4.8E-44|6.2E-44	296|295|295|295|295|217|202|296|296|314|296|296|324|296|296|296|296|295|295|296	234|234|234|234|234|234|234|234|234|234|234|234|233|234|234|234|234|234|234|234	136|136|131|131|131|132|131|130|130|129|129|129|136|129|129|128|127|129|129|128	58.12%|58.12%|55.98%|55.98%|55.98%|56.41%|55.98%|55.56%|55.56%|55.13%|55.13%|55.13%|58.37%|55.13%|55.13%|54.70%|54.27%|55.13%|55.13%|54.70%	79.05%|79.32%|79.32%|79.32%|79.32%|107.83%|115.84%|79.05%|79.05%|74.52%|79.05%|79.05%|71.91%|79.05%|79.05%|79.05%|79.05%|79.32%|79.32%|79.05%	94.48%|94.48%|94.48%|94.48%|94.48%|94.48%|94.48%|94.48%|94.48%|94.48%|94.48%|94.48%|94.08%|94.48%|94.48%|94.48%|94.48%|94.48%|94.48%|94.48%	1|1|1|1|1|1|1|1|1|1|1|1|1|1|1|1|1|1|1|1	3|3|3|3|3|3|3|3|3|3|3|3|3|3|3|3|3|3|3|3	|||||||||||||||||||	XP_003593452.1|XP_004485717.1|XP_027356815.1|XP_015943333.1/XP_015943333.1|XP_016179634.1/XP_016179634.1|RDY01676.1|ACU18597.1|XP_028204102.1|NP_001341908.1|ACU19469.1|KHN08579.1|XP_014621321.1/XP_014621321.1|RVW36431.1|AGV54758.1|XP_007148236.1|XP_020220292.1|XP_027933798.1|PON70970.1|POO03686.1|XP_014518546.1	211.1|205.7|200.7|200.3|200.3|199.9|196.8|196.1|196.1|194.9|194.9|194.9|194.5|193.4|193.4|190.7|190.3|188.0|188.0|187.6	RHN71849.1 putative organic solute transporter subunit alpha/Transmembrane protein [Medicago truncatula]/KEH29736.1 organic solute transporter ostalpha protein [Medicago truncatula]/AES63703.1 organic solute transporter ostalpha protein [Medicago truncatula]/XP_003593452.1transmembrane protein 184A [Medicago truncatula]/XP_013455705.1 transmembrane protein 184A [Medicago truncatula]	Medicago truncatula	5.3e-51	296	234	136	0.5812	0.7905	0.9448	1
Lcu.2RBY.Chr2_590927765-590929458	---NA---		1693
Lcu.2RBY.Chr2_598459963-598461184	RHN76414.1 putative Late embryogenesis abundant protein, LEA-14		1221	20	3.4e-95	0.7512	/cabinfs/opt/data/nr/nr118.dmnd	20	3.4e-95	0.7512	/cabinfs/opt/data/nr/nr118.dmnd	XP_004486729.2uncharacterized protein LOC101505811 isoform X1 [Cicer arietinum]|XP_012570803.1uncharacterized protein LOC101505811 isoform X2 [Cicer arietinum]|XP_024632051.1uncharacterized protein LOC11421500 [Medicago truncatula]/RHN76414.1 putative Late embryogenesis abundant protein, LEA-14 [Medicago truncatula]|XP_004486730.1uncharacterized protein LOC101505811 isoform X3 [Cicer arietinum]|X…	Cicer arietinum|Cicer arietinum|Medicago truncatula/Medicago truncatula|Cicer arietinum|Cicer arietinum|Cicer arietinum|Trifolium pratense|Trifolium subterraneum|Medicago truncatula|Arachis hypogaea|Abrus precatorius|Cajanus cajan|Cajanus cajan|Vigna unguiculata/Vigna unguiculata|Vigna unguiculata|Vigna radiata var. radiata|Vigna angularis/Vigna angularis var. angularis|Phaseolus vulgaris/Phaseol…	3.4E-95|3.7E-94|1.4E-93|2.4E-93|5.4E-93|5.4E-93|1.1E-82|2.1E-76|1.6E-68|5.8E-63|7.6E-63|1.9E-61|3.2E-61|2.5E-58|2.5E-58|1.6E-57|1.6E-57|4.8E-57|1.4E-56|3.1E-56	231|227|203|207|203|212|191|167|200|218|199|203|197|199|287|199|199|199|214|201	296|296|236|237|236|236|238|164|187|227|236|216|214|236|236|236|236|217|202|201	214|210|197|198|197|197|180|156|151|157|168|157|156|163|163|160|160|151|146|145	72.30%|70.95%|83.47%|83.54%|83.47%|83.47%|75.63%|95.12%|80.75%|69.16%|71.19%|72.69%|72.90%|69.07%|69.07%|67.80%|67.80%|69.59%|72.28%|72.14%	128.14%|130.40%|116.26%|114.49%|116.26%|111.32%|124.61%|98.20%|93.50%|104.13%|118.59%|106.40%|108.63%|118.59%|82.23%|118.59%|118.59%|109.05%|94.39%|100.00%	72.73%|72.73%|57.99%|58.23%|57.99%|57.99%|58.48%|40.29%|45.95%|55.77%|57.99%|53.07%|52.58%|57.99%|57.99%|57.99%|57.99%|53.32%|49.63%|49.39%	1|1|1|1|1|1|1|1|1|1|1|1|1|1|1|1|1|1|1|1	-1|-1|-1|-1|-1|-1|-1|-1|-1|-1|-1|-1|-1|-1|-1|-1|-1|-1|-1|-1	|||||||||||||||||||	XP_004486729.2|XP_012570803.1|XP_024632051.1|XP_004486730.1|XP_004486731.1|AII99859.1|PNX89212.1|GAU11013.1|AES68023.2|RYR50730.1|XP_027344082.1|KYP46903.1|XP_020235510.1|XP_027926621.1|QCE08949.1|XP_014500808.1|XP_017423056.1/XP_017423056.1|XP_007150661.1|RZB84644.1|XP_006595136.1/XP_006595136.1	358.6|355.1|353.2|352.4|351.3|351.3|317.0|296.2|270.0|251.5|251.1|246.5|245.7|236.1|236.1|233.4|233.4|231.9|230.3|229.2	XP_004486729.2uncharacterized protein LOC101505811 isoform X1 [Cicer arietinum]|XP_012570803.1uncharacterized protein LOC101505811 isoform X2 [Cicer arietinum]|XP_024632051.1uncharacterized protein LOC11421500 [Medicago truncatula]/RHN76414.1 putative Late embryogenesis abundant protein, LEA-14 [Medicago truncatula]|XP_004486730.1uncharacterized protein LOC101505811 isoform X3 [Cicer arietinum]|X…	Cicer arietinum|Cicer arietinum|Medicago truncatula/Medicago truncatula|Cicer arietinum|Cicer arietinum|Cicer arietinum|Trifolium pratense|Trifolium subterraneum|Medicago truncatula|Arachis hypogaea|Abrus precatorius|Cajanus cajan|Cajanus cajan|Vigna unguiculata/Vigna unguiculata|Vigna unguiculata|Vigna radiata var. radiata|Vigna angularis/Vigna angularis var. angularis|Phaseolus vulgaris/Phaseol…	3.4E-95|3.7E-94|1.4E-93|2.4E-93|5.4E-93|5.4E-93|1.1E-82|2.1E-76|1.6E-68|5.8E-63|7.6E-63|1.9E-61|3.2E-61|2.5E-58|2.5E-58|1.6E-57|1.6E-57|4.8E-57|1.4E-56|3.1E-56	231|227|203|207|203|212|191|167|200|218|199|203|197|199|287|199|199|199|214|201	296|296|236|237|236|236|238|164|187|227|236|216|214|236|236|236|236|217|202|201	214|210|197|198|197|197|180|156|151|157|168|157|156|163|163|160|160|151|146|145	72.30%|70.95%|83.47%|83.54%|83.47%|83.47%|75.63%|95.12%|80.75%|69.16%|71.19%|72.69%|72.90%|69.07%|69.07%|67.80%|67.80%|69.59%|72.28%|72.14%	128.14%|130.40%|116.26%|114.49%|116.26%|111.32%|124.61%|98.20%|93.50%|104.13%|118.59%|106.40%|108.63%|118.59%|82.23%|118.59%|118.59%|109.05%|94.39%|100.00%	72.73%|72.73%|57.99%|58.23%|57.99%|57.99%|58.48%|40.29%|45.95%|55.77%|57.99%|53.07%|52.58%|57.99%|57.99%|57.99%|57.99%|53.32%|49.63%|49.39%	1|1|1|1|1|1|1|1|1|1|1|1|1|1|1|1|1|1|1|1	-1|-1|-1|-1|-1|-1|-1|-1|-1|-1|-1|-1|-1|-1|-1|-1|-1|-1|-1|-1	|||||||||||||||||||	XP_004486729.2|XP_012570803.1|XP_024632051.1|XP_004486730.1|XP_004486731.1|AII99859.1|PNX89212.1|GAU11013.1|AES68023.2|RYR50730.1|XP_027344082.1|KYP46903.1|XP_020235510.1|XP_027926621.1|QCE08949.1|XP_014500808.1|XP_017423056.1/XP_017423056.1|XP_007150661.1|RZB84644.1|XP_006595136.1/XP_006595136.1	358.6|355.1|353.2|352.4|351.3|351.3|317.0|296.2|270.0|251.5|251.1|246.5|245.7|236.1|236.1|233.4|233.4|231.9|230.3|229.2	XP_004486729.2uncharacterized protein LOC101505811 isoform X1 [Cicer arietinum]	Cicer arietinum	3.4e-95	231	296	214	0.723	1.2814	0.7273	1
Lcu.2RBY.Chr2_608876508-608880312	XP_012570211.1 pentatricopeptide repeat-containing protein At1g71060, mitochondrial		3804	20	4.1e-107	0.7625	/cabinfs/opt/data/nr/nr118.dmnd	20	4.1e-107	0.7625	/cabinfs/opt/data/nr/nr118.dmnd	XP_012570211.1LOW QUALITY PROTEIN: pentatricopeptide repeat-containing protein At1g71060, mitochondrial [Cicer arietinum]|PNX86282.1pentatricopeptide repeat-containing protein, partial [Trifolium pratense]|GAU24295.1hypothetical protein TSUD_48830 [Trifolium subterraneum]|XP_019256718.1PREDICTED: pentatricopeptide repeat-containing protein At1g71060, mitochondrial [Nicotiana attenuata]/OIS95684.1…	Cicer arietinum|Trifolium pratense|Trifolium subterraneum|Nicotiana attenuata/Nicotiana attenuata|Medicago truncatula/Medicago truncatula/Medicago truncatula|Nicotiana sylvestris/Nicotiana sylvestris/Nicotiana tabacum|Nicotiana tomentosiformis|Nicotiana tabacum|Papaver somniferum|Trifolium pratense|Trifolium pratense|Triticum urartu|Trifolium pratense|Hordeum vulgare subsp. vulgare|Aegilops tausc…	4.1E-107|5.5E-104|2.2E-92|1.8E-78|3.1E-78|5.8E-77|1.7E-76|1.7E-76|8.4E-68|3.3E-64|4.4E-61|8.4E-60|1.1E-59|1.9E-59|2.4E-59|4.2E-59|5.4E-59|5.4E-59|7.1E-59|7.1E-59	515|305|514|510|509|507|520|520|531|344|1365|534|479|565|565|899|547|899|551|547	257|245|201|284|200|283|273|273|291|145|227|225|227|225|225|224|224|224|224|224	216|208|184|205|168|205|200|200|195|135|165|166|161|165|165|165|163|164|163|163	84.05%|84.90%|91.54%|72.18%|84.00%|72.44%|73.26%|73.26%|67.01%|93.10%|72.69%|73.78%|70.93%|73.33%|73.33%|73.66%|72.77%|73.21%|72.77%|72.77%	49.90%|80.33%|39.11%|55.69%|39.29%|55.82%|52.50%|52.50%|54.80%|42.15%|16.63%|42.13%|47.39%|39.82%|39.82%|24.92%|40.95%|24.92%|40.65%|40.95%	20.27%|19.32%|15.85%|22.40%|15.77%|22.32%|21.53%|21.53%|22.95%|11.44%|17.90%|17.74%|17.90%|17.74%|17.74%|17.67%|17.67%|17.67%|17.67%|17.67%	1|1|1|1|1|1|1|1|1|1|1|1|1|1|1|1|1|1|1|1	2|2|2|2|2|2|2|2|2|2|2|2|2|2|2|2|2|2|2|2	|||||||||||||||||||	XP_012570211.1|PNX86282.1|GAU24295.1|XP_019256718.1|XP_003592540.2|XP_009788330.1/XP_009788330.1|XP_009622072.1|XP_016509284.1|XP_026429160.1|PNX59056.1|PNX95680.1|EMS49071.1|PNX82380.1|BAK04418.1|XP_020146440.1|PUZ59708.1|NP_001147833.1|XP_025812229.1|XP_002436688.1|PWZ05509.1	399.8|389.4|350.9|304.7|303.9|299.7|298.1|298.1|269.2|257.3|246.9|242.7|242.3|241.5|241.1|240.4|240.0|240.0|239.6|239.6	XP_012570211.1LOW QUALITY PROTEIN: pentatricopeptide repeat-containing protein At1g71060, mitochondrial [Cicer arietinum]|PNX86282.1pentatricopeptide repeat-containing protein, partial [Trifolium pratense]|GAU24295.1hypothetical protein TSUD_48830 [Trifolium subterraneum]|XP_019256718.1PREDICTED: pentatricopeptide repeat-containing protein At1g71060, mitochondrial [Nicotiana attenuata]/OIS95684.1…	Cicer arietinum|Trifolium pratense|Trifolium subterraneum|Nicotiana attenuata/Nicotiana attenuata|Medicago truncatula/Medicago truncatula/Medicago truncatula|Nicotiana sylvestris/Nicotiana sylvestris/Nicotiana tabacum|Nicotiana tomentosiformis|Nicotiana tabacum|Papaver somniferum|Trifolium pratense|Trifolium pratense|Triticum urartu|Trifolium pratense|Hordeum vulgare subsp. vulgare|Aegilops tausc…	4.1E-107|5.5E-104|2.2E-92|1.8E-78|3.1E-78|5.8E-77|1.7E-76|1.7E-76|8.4E-68|3.3E-64|4.4E-61|8.4E-60|1.1E-59|1.9E-59|2.4E-59|4.2E-59|5.4E-59|5.4E-59|7.1E-59|7.1E-59	515|305|514|510|509|507|520|520|531|344|1365|534|479|565|565|899|547|899|551|547	257|245|201|284|200|283|273|273|291|145|227|225|227|225|225|224|224|224|224|224	216|208|184|205|168|205|200|200|195|135|165|166|161|165|165|165|163|164|163|163	84.05%|84.90%|91.54%|72.18%|84.00%|72.44%|73.26%|73.26%|67.01%|93.10%|72.69%|73.78%|70.93%|73.33%|73.33%|73.66%|72.77%|73.21%|72.77%|72.77%	49.90%|80.33%|39.11%|55.69%|39.29%|55.82%|52.50%|52.50%|54.80%|42.15%|16.63%|42.13%|47.39%|39.82%|39.82%|24.92%|40.95%|24.92%|40.65%|40.95%	20.27%|19.32%|15.85%|22.40%|15.77%|22.32%|21.53%|21.53%|22.95%|11.44%|17.90%|17.74%|17.90%|17.74%|17.74%|17.67%|17.67%|17.67%|17.67%|17.67%	1|1|1|1|1|1|1|1|1|1|1|1|1|1|1|1|1|1|1|1	2|2|2|2|2|2|2|2|2|2|2|2|2|2|2|2|2|2|2|2	|||||||||||||||||||	XP_012570211.1|PNX86282.1|GAU24295.1|XP_019256718.1|XP_003592540.2|XP_009788330.1/XP_009788330.1|XP_009622072.1|XP_016509284.1|XP_026429160.1|PNX59056.1|PNX95680.1|EMS49071.1|PNX82380.1|BAK04418.1|XP_020146440.1|PUZ59708.1|NP_001147833.1|XP_025812229.1|XP_002436688.1|PWZ05509.1	399.8|389.4|350.9|304.7|303.9|299.7|298.1|298.1|269.2|257.3|246.9|242.7|242.3|241.5|241.1|240.4|240.0|240.0|239.6|239.6	XP_012570211.1LOW QUALITY PROTEIN: pentatricopeptide repeat-containing protein At1g71060, mitochondrial [Cicer arietinum]	Cicer arietinum	4.1e-107	515	257	216	0.8405	0.499	0.2027	1
Lcu.2RBY.Chr3_5714394-5715543	PNX73542.1aquaporin MIP family NIP subfamily		1149	20	6.4e-112	0.8353	/cabinfs/opt/data/nr/nr118.dmnd	20	6.4e-112	0.8353	/cabinfs/opt/data/nr/nr118.dmnd	PNX73542.1aquaporin MIP family NIP subfamily [Trifolium pratense]|GAU16342.1hypothetical protein TSUD_116910 [Trifolium subterraneum]|XP_003598246.1probable aquaporin NIP-type [Medicago truncatula]/AES68497.1 major intrinsic protein (MIP) family transporter [Medicago truncatula]/RHN65395.1 putative major intrinsic protein [Medicago truncatula]|PNX75355.1aquaporin MIP family NIP subfamily [Trifoli…	Trifolium pratense|Trifolium subterraneum|Medicago truncatula/Medicago truncatula/Medicago truncatula|Trifolium pratense|Medicago truncatula/Medicago truncatula/Medicago truncatula|Cicer arietinum|Vigna radiata var. radiata|Abrus precatorius|Cajanus cajan/Cajanus cajan|Glycine max/Glycine max|Vigna unguiculata|Arachis duranensis|Arachis hypogaea/Arachis hypogaea|Vigna unguiculata|Arachis ipaensis…	6.4E-112|3.5E-110|5.8E-105|1.7E-101|1.6E-99|9.2E-95|1.4E-87|2.4E-87|7.1E-87|9.2E-87|1.6E-86|3.5E-86|3.5E-86|4.6E-86|1.7E-85|9.6E-84|2.1E-83|2.8E-83|3.6E-83|3.6E-83	274|274|264|269|268|267|270|261|260|261|268|273|263|268|263|261|279|270|279|271	273|273|247|269|247|240|221|248|228|228|244|243|243|244|230|229|246|230|230|230	236|234|220|223|219|202|191|198|191|193|196|200|200|195|192|193|193|191|189|190	86.45%|85.71%|89.07%|82.90%|88.66%|84.17%|86.43%|79.84%|83.77%|84.65%|80.33%|82.30%|82.30%|79.92%|83.48%|84.28%|78.46%|83.04%|82.17%|82.61%	99.64%|99.64%|93.56%|100.00%|92.16%|89.89%|81.85%|95.02%|87.69%|87.36%|91.04%|89.01%|92.40%|91.04%|87.45%|87.74%|88.17%|85.19%|82.44%|84.87%	71.28%|71.28%|64.49%|70.23%|64.49%|62.66%|57.70%|64.75%|59.53%|59.53%|63.71%|63.45%|63.45%|63.71%|60.05%|59.79%|64.23%|60.05%|60.05%|60.05%	1|1|1|1|1|1|1|1|1|1|1|1|1|1|1|1|1|1|1|1	-3|-3|-3|-3|-3|-3|-3|-3|-3|-3|-3|-3|-3|-3|-3|-3|-3|-3|-3|-3	|||||||||||||||||||	PNX73542.1|GAU16342.1|XP_003598246.1|PNX75355.1|XP_003616380.1|XP_004490865.1|XP_014503015.1|XP_027333173.1|XP_020222827.1|XP_003544255.2|QCE01212.1|XP_015931484.2|XP_025609375.1|XP_027941314.1|XP_016165807.1/XP_016165807.1|XP_003518381.1/XP_003518381.1|RZB67824.1|XP_019244233.1|TKS00940.1|XP_009617191.1/XP_009617191.1	414.1|408.3|391.0|379.4|372.9|357.1|333.2|332.4|330.9|330.5|329.7|328.6|328.6|328.2|326.2|320.5|319.3|318.9|318.5|318.5	PNX73542.1aquaporin MIP family NIP subfamily [Trifolium pratense]|GAU16342.1hypothetical protein TSUD_116910 [Trifolium subterraneum]|XP_003598246.1probable aquaporin NIP-type [Medicago truncatula]/AES68497.1 major intrinsic protein (MIP) family transporter [Medicago truncatula]/RHN65395.1 putative major intrinsic protein [Medicago truncatula]|PNX75355.1aquaporin MIP family NIP subfamily [Trifoli…	Trifolium pratense|Trifolium subterraneum|Medicago truncatula/Medicago truncatula/Medicago truncatula|Trifolium pratense|Medicago truncatula/Medicago truncatula/Medicago truncatula|Cicer arietinum|Vigna radiata var. radiata|Abrus precatorius|Cajanus cajan/Cajanus cajan|Glycine max/Glycine max|Vigna unguiculata|Arachis duranensis|Arachis hypogaea/Arachis hypogaea|Vigna unguiculata|Arachis ipaensis…	6.4E-112|3.5E-110|5.8E-105|1.7E-101|1.6E-99|9.2E-95|1.4E-87|2.4E-87|7.1E-87|9.2E-87|1.6E-86|3.5E-86|3.5E-86|4.6E-86|1.7E-85|9.6E-84|2.1E-83|2.8E-83|3.6E-83|3.6E-83	274|274|264|269|268|267|270|261|260|261|268|273|263|268|263|261|279|270|279|271	273|273|247|269|247|240|221|248|228|228|244|243|243|244|230|229|246|230|230|230	236|234|220|223|219|202|191|198|191|193|196|200|200|195|192|193|193|191|189|190	86.45%|85.71%|89.07%|82.90%|88.66%|84.17%|86.43%|79.84%|83.77%|84.65%|80.33%|82.30%|82.30%|79.92%|83.48%|84.28%|78.46%|83.04%|82.17%|82.61%	99.64%|99.64%|93.56%|100.00%|92.16%|89.89%|81.85%|95.02%|87.69%|87.36%|91.04%|89.01%|92.40%|91.04%|87.45%|87.74%|88.17%|85.19%|82.44%|84.87%	71.28%|71.28%|64.49%|70.23%|64.49%|62.66%|57.70%|64.75%|59.53%|59.53%|63.71%|63.45%|63.45%|63.71%|60.05%|59.79%|64.23%|60.05%|60.05%|60.05%	1|1|1|1|1|1|1|1|1|1|1|1|1|1|1|1|1|1|1|1	-3|-3|-3|-3|-3|-3|-3|-3|-3|-3|-3|-3|-3|-3|-3|-3|-3|-3|-3|-3	|||||||||||||||||||	PNX73542.1|GAU16342.1|XP_003598246.1|PNX75355.1|XP_003616380.1|XP_004490865.1|XP_014503015.1|XP_027333173.1|XP_020222827.1|XP_003544255.2|QCE01212.1|XP_015931484.2|XP_025609375.1|XP_027941314.1|XP_016165807.1/XP_016165807.1|XP_003518381.1/XP_003518381.1|RZB67824.1|XP_019244233.1|TKS00940.1|XP_009617191.1/XP_009617191.1	414.1|408.3|391.0|379.4|372.9|357.1|333.2|332.4|330.9|330.5|329.7|328.6|328.6|328.2|326.2|320.5|319.3|318.9|318.5|318.5	PNX73542.1aquaporin MIP family NIP subfamily [Trifolium pratense]	Trifolium pratense	6.4e-112	274	273	236	0.8645	0.9964	0.7128	1
Lcu.2RBY.Chr3_35976248-35981698	XP_013464168.1putative disease resistance protein RGA1		5450	20	4.6e-285	0.7395	/cabinfs/opt/data/nr/nr118.dmnd	20	4.6e-285	0.7395	/cabinfs/opt/data/nr/nr118.dmnd	XP_013464168.1putative disease resistance protein RGA1 [Medicago truncatula]/KEH38203.1 LRR and NB-ARC domain disease resistance protein [Medicago truncatula]|RHN74384.1putative P-loop containing nucleoside triphosphate hydrolase, leucine-rich repeat domain, L [Medicago truncatula]|PNY06933.1NBS-LRR resistance protein [Trifolium pratense]|XP_003599400.2putative disease resistance RPP13-like prote…	Medicago truncatula/Medicago truncatula|Medicago truncatula|Trifolium pratense|Medicago truncatula/Medicago truncatula/Medicago truncatula|Medicago truncatula/Medicago truncatula/Medicago truncatula|Trifolium subterraneum|Medicago truncatula/Medicago truncatula|Medicago truncatula/Medicago truncatula|Medicago truncatula|Medicago truncatula|Medicago truncatula|Medicago truncatula/Medicago truncatu…	4.6E-285|6.6E-284|6.2E-282|4.0E-281|1.2E-280|1.7E-279|1.9E-278|2.1E-277|7.8E-277|7.8E-277|7.8E-277|3.0E-276|4.3E-275|3.6E-274|1.2E-272|4.9E-271|4.9E-271|1.4E-270|7.1E-270|2.3E-268	1266|1266|1317|1268|1270|1058|1247|1273|1315|1268|1297|1269|1390|1268|1276|1315|1344|1280|1256|1248	945|945|880|945|949|947|948|945|946|946|946|943|880|950|967|992|992|969|929|948	721|719|664|715|710|697|684|709|702|702|702|706|663|716|705|701|701|688|701|674	76.30%|76.08%|75.45%|75.66%|74.82%|73.60%|72.15%|75.03%|74.21%|74.21%|74.21%|74.87%|75.34%|75.37%|72.91%|70.67%|70.67%|71.00%|75.46%|71.10%	74.64%|74.64%|66.82%|74.53%|74.72%|89.51%|76.02%|74.23%|71.94%|74.61%|72.94%|74.31%|63.31%|74.92%|75.78%|75.44%|73.81%|75.70%|73.96%|75.96%	52.02%|52.02%|48.44%|52.02%|52.24%|52.13%|52.18%|52.02%|52.07%|52.07%|52.07%|51.91%|48.44%|52.29%|53.23%|54.61%|54.61%|53.34%|51.14%|52.18%	1|1|1|1|1|1|1|1|1|1|1|1|1|1|1|1|1|1|1|1	-1|-1|-1|-1|-1|-1|-1|-1|-1|-1|-1|-1|-1|-1|-1|-1|-1|-1|-1|-1	|||||||||||||||||||	XP_013464168.1|RHN74384.1|PNY06933.1|XP_003599400.2|XP_003599413.1|GAU14897.1|XP_003599404.1|XP_003599348.1|RHN66286.1|AES69515.2|XP_024634135.1|XP_003599363.1|GAU38922.1|XP_003605979.1|XP_003599436.1|AES69517.2|XP_003599266.3|RHN66342.1|XP_003599377.1|AES69677.2	991.5|987.6|981.1|978.4|976.9|973.0|969.5|966.1|964.1|964.1|964.1|962.2|958.4|955.3|950.3|944.9|944.9|943.3|941.0|936.0	XP_013464168.1putative disease resistance protein RGA1 [Medicago truncatula]/KEH38203.1 LRR and NB-ARC domain disease resistance protein [Medicago truncatula]|RHN74384.1putative P-loop containing nucleoside triphosphate hydrolase, leucine-rich repeat domain, L [Medicago truncatula]|PNY06933.1NBS-LRR resistance protein [Trifolium pratense]|XP_003599400.2putative disease resistance RPP13-like prote…	Medicago truncatula/Medicago truncatula|Medicago truncatula|Trifolium pratense|Medicago truncatula/Medicago truncatula/Medicago truncatula|Medicago truncatula/Medicago truncatula/Medicago truncatula|Trifolium subterraneum|Medicago truncatula/Medicago truncatula|Medicago truncatula/Medicago truncatula|Medicago truncatula|Medicago truncatula|Medicago truncatula|Medicago truncatula/Medicago truncatu…	4.6E-285|6.6E-284|6.2E-282|4.0E-281|1.2E-280|1.7E-279|1.9E-278|2.1E-277|7.8E-277|7.8E-277|7.8E-277|3.0E-276|4.3E-275|3.6E-274|1.2E-272|4.9E-271|4.9E-271|1.4E-270|7.1E-270|2.3E-268	1266|1266|1317|1268|1270|1058|1247|1273|1315|1268|1297|1269|1390|1268|1276|1315|1344|1280|1256|1248	945|945|880|945|949|947|948|945|946|946|946|943|880|950|967|992|992|969|929|948	721|719|664|715|710|697|684|709|702|702|702|706|663|716|705|701|701|688|701|674	76.30%|76.08%|75.45%|75.66%|74.82%|73.60%|72.15%|75.03%|74.21%|74.21%|74.21%|74.87%|75.34%|75.37%|72.91%|70.67%|70.67%|71.00%|75.46%|71.10%	74.64%|74.64%|66.82%|74.53%|74.72%|89.51%|76.02%|74.23%|71.94%|74.61%|72.94%|74.31%|63.31%|74.92%|75.78%|75.44%|73.81%|75.70%|73.96%|75.96%	52.02%|52.02%|48.44%|52.02%|52.24%|52.13%|52.18%|52.02%|52.07%|52.07%|52.07%|51.91%|48.44%|52.29%|53.23%|54.61%|54.61%|53.34%|51.14%|52.18%	1|1|1|1|1|1|1|1|1|1|1|1|1|1|1|1|1|1|1|1	-1|-1|-1|-1|-1|-1|-1|-1|-1|-1|-1|-1|-1|-1|-1|-1|-1|-1|-1|-1	|||||||||||||||||||	XP_013464168.1|RHN74384.1|PNY06933.1|XP_003599400.2|XP_003599413.1|GAU14897.1|XP_003599404.1|XP_003599348.1|RHN66286.1|AES69515.2|XP_024634135.1|XP_003599363.1|GAU38922.1|XP_003605979.1|XP_003599436.1|AES69517.2|XP_003599266.3|RHN66342.1|XP_003599377.1|AES69677.2	991.5|987.6|981.1|978.4|976.9|973.0|969.5|966.1|964.1|964.1|964.1|962.2|958.4|955.3|950.3|944.9|944.9|943.3|941.0|936.0	KEH38203.1 LRR and NB-ARC domain disease resistance protein [Medicago truncatula]/XP_013464168.1putative disease resistance protein RGA1 [Medicago truncatula]	Medicago truncatula	4.6e-285	1266	945	721	0.763	0.7464	0.5202	1
Lcu.2RBY.Chr3_35981708-35982218	PNX95461.1NBS-LRR resistance protein		510	20	2.3e-61	0.9024	/cabinfs/opt/data/nr/nr118.dmnd	20	2.3e-61	0.9024	/cabinfs/opt/data/nr/nr118.dmnd	PNX95461.1NBS-LRR resistance protein [Trifolium pratense]|XP_024633415.1putative disease resistance RPP13-like protein 1 [Medicago truncatula]|PNY06933.1NBS-LRR resistance protein [Trifolium pratense]|RHN66544.1putative P-loop containing nucleoside triphosphate hydrolase, leucine-rich repeat domain, L [Medicago truncatula]|XP_013459298.1putative disease resistance RPP13-like protein 1 [Medicago t…	Trifolium pratense|Medicago truncatula|Trifolium pratense|Medicago truncatula|Medicago truncatula/Medicago truncatula|Medicago truncatula|Medicago truncatula|Medicago truncatula|Medicago truncatula|Medicago truncatula|Medicago truncatula/Medicago truncatula/Medicago truncatula|Medicago truncatula/Medicago truncatula/Medicago truncatula|Trifolium subterraneum|Vicia faba|Vicia faba|Vicia faba/Vicia…	2.3E-61|3.6E-59|4.7E-59|6.2E-59|6.2E-59|1.1E-58|1.1E-58|1.1E-58|1.5E-57|1.5E-57|4.1E-55|5.1E-53|1.1E-52|1.5E-52|1.5E-52|1.5E-52|1.5E-52|1.5E-52|3.3E-52|5.6E-52	847|373|1317|1313|1313|671|1248|553|532|1264|1268|1220|1055|180|179|180|180|180|180|179	141|141|136|141|141|141|141|141|140|140|135|140|140|119|119|119|119|119|119|119	127|127|125|128|128|124|124|124|125|125|118|120|117|111|111|111|111|110|111|111	90.07%|90.07%|91.91%|90.78%|90.78%|87.94%|87.94%|87.94%|89.29%|89.29%|87.41%|85.71%|83.57%|93.28%|93.28%|93.28%|93.28%|92.44%|93.28%|93.28%	16.65%|37.80%|10.33%|10.74%|10.74%|21.01%|11.30%|25.50%|26.32%|11.08%|10.65%|11.48%|13.27%|66.11%|66.48%|66.11%|66.11%|66.11%|66.11%|66.48%	82.94%|82.94%|80.00%|82.94%|82.94%|82.94%|82.94%|82.94%|82.35%|82.35%|79.41%|82.35%|82.35%|70.00%|70.00%|70.00%|70.00%|70.00%|70.00%|70.00%	1|1|1|1|1|1|1|1|1|1|1|1|1|1|1|1|1|1|1|1	-1|-1|-1|-1|-1|-1|-1|-1|-1|-1|-1|-1|-1|-1|-1|-1|-1|-1|-1|-1	|||||||||||||||||||	PNX95461.1|XP_024633415.1|PNY06933.1|RHN66544.1|XP_013459298.1|RHN66344.1|AES69677.2|XP_024635468.1|RHN66346.1|AES69679.1|XP_003605979.1|XP_013444833.1|GAU20186.1|ABB85174.1|ABB85198.1|ABB85171.1|ABB85182.1|ABB85184.1|ABB85168.1|ABB85187.1	245.0|237.7|237.3|236.9|236.9|236.1|236.1|236.1|232.3|232.3|224.2|217.2|216.1|215.7|215.7|215.7|215.7|215.7|214.5|213.8	PNX95461.1NBS-LRR resistance protein [Trifolium pratense]|XP_024633415.1putative disease resistance RPP13-like protein 1 [Medicago truncatula]|PNY06933.1NBS-LRR resistance protein [Trifolium pratense]|RHN66544.1putative P-loop containing nucleoside triphosphate hydrolase, leucine-rich repeat domain, L [Medicago truncatula]|XP_013459298.1putative disease resistance RPP13-like protein 1 [Medicago t…	Trifolium pratense|Medicago truncatula|Trifolium pratense|Medicago truncatula|Medicago truncatula/Medicago truncatula|Medicago truncatula|Medicago truncatula|Medicago truncatula|Medicago truncatula|Medicago truncatula|Medicago truncatula/Medicago truncatula/Medicago truncatula|Medicago truncatula/Medicago truncatula/Medicago truncatula|Trifolium subterraneum|Vicia faba|Vicia faba|Vicia faba/Vicia…	2.3E-61|3.6E-59|4.7E-59|6.2E-59|6.2E-59|1.1E-58|1.1E-58|1.1E-58|1.5E-57|1.5E-57|4.1E-55|5.1E-53|1.1E-52|1.5E-52|1.5E-52|1.5E-52|1.5E-52|1.5E-52|3.3E-52|5.6E-52	847|373|1317|1313|1313|671|1248|553|532|1264|1268|1220|1055|180|179|180|180|180|180|179	141|141|136|141|141|141|141|141|140|140|135|140|140|119|119|119|119|119|119|119	127|127|125|128|128|124|124|124|125|125|118|120|117|111|111|111|111|110|111|111	90.07%|90.07%|91.91%|90.78%|90.78%|87.94%|87.94%|87.94%|89.29%|89.29%|87.41%|85.71%|83.57%|93.28%|93.28%|93.28%|93.28%|92.44%|93.28%|93.28%	16.65%|37.80%|10.33%|10.74%|10.74%|21.01%|11.30%|25.50%|26.32%|11.08%|10.65%|11.48%|13.27%|66.11%|66.48%|66.11%|66.11%|66.11%|66.11%|66.48%	82.94%|82.94%|80.00%|82.94%|82.94%|82.94%|82.94%|82.94%|82.35%|82.35%|79.41%|82.35%|82.35%|70.00%|70.00%|70.00%|70.00%|70.00%|70.00%|70.00%	1|1|1|1|1|1|1|1|1|1|1|1|1|1|1|1|1|1|1|1	-1|-1|-1|-1|-1|-1|-1|-1|-1|-1|-1|-1|-1|-1|-1|-1|-1|-1|-1|-1	|||||||||||||||||||	PNX95461.1|XP_024633415.1|PNY06933.1|RHN66544.1|XP_013459298.1|RHN66344.1|AES69677.2|XP_024635468.1|RHN66346.1|AES69679.1|XP_003605979.1|XP_013444833.1|GAU20186.1|ABB85174.1|ABB85198.1|ABB85171.1|ABB85182.1|ABB85184.1|ABB85168.1|ABB85187.1	245.0|237.7|237.3|236.9|236.9|236.1|236.1|236.1|232.3|232.3|224.2|217.2|216.1|215.7|215.7|215.7|215.7|215.7|214.5|213.8	PNX95461.1NBS-LRR resistance protein [Trifolium pratense]	Trifolium pratense	2.3e-61	847	141	127	0.9007	0.1665	0.8294	1
Lcu.2RBY.Chr3_69972682-69974542	AES68755.1LRR and NB-ARC domain disease resistance protein		1860	20	1.8e-161	0.59	/cabinfs/opt/data/nr/nr118.dmnd	20	1.8e-161	0.59	/cabinfs/opt/data/nr/nr118.dmnd	AES68755.1LRR and NB-ARC domain disease resistance protein [Medicago truncatula]|GAU28266.1hypothetical protein TSUD_118730 [Trifolium subterraneum]|AES68740.1LRR and NB-ARC domain disease resistance protein [Medicago truncatula]|XP_024625796.1putative disease resistance RPP13-like protein 1 [Medicago truncatula]/XP_024625800.1 putative disease resistance RPP13-like protein 1 [Medicago truncatula…	Medicago truncatula|Trifolium subterraneum|Medicago truncatula|Medicago truncatula/Medicago truncatula/Medicago truncatula|Trifolium pratense/Trifolium pratense|Medicago truncatula|Trifolium pratense|Trifolium pratense/Trifolium pratense|Trifolium pratense|Trifolium pratense|Medicago truncatula|Medicago truncatula|Cicer arietinum|Medicago truncatula|Cicer arietinum/Cicer arietinum|Medicago trunca…	1.8E-161|9.2E-161|5.0E-159|1.5E-155|9.2E-153|1.7E-151|1.1E-148|5.2E-148|5.2E-148|6.4E-146|5.1E-143|2.8E-141|8.1E-141|7.6E-139|6.4E-138|8.4E-138|1.2E-136|1.1E-134|1.2E-133|4.0E-132	1319|1345|1342|1157|1158|1503|2534|1204|1330|808|1165|1354|1221|1232|1238|1291|1196|1237|1064|1261	734|761|761|763|784|754|771|743|743|669|639|739|669|673|678|742|670|672|671|671	455|454|452|451|456|444|446|442|442|398|394|428|396|399|397|423|393|393|392|384	61.99%|59.66%|59.40%|59.11%|58.16%|58.89%|57.85%|59.49%|59.49%|59.49%|61.66%|57.92%|59.19%|59.29%|58.55%|57.01%|58.66%|58.48%|58.42%|57.23%	55.65%|56.58%|56.71%|65.95%|67.70%|50.17%|30.43%|61.71%|55.86%|82.80%|54.85%|54.58%|54.79%|54.63%|54.77%|57.47%|56.02%|54.32%|63.06%|53.21%	118.39%|122.74%|122.74%|123.06%|126.45%|121.61%|124.35%|119.84%|119.84%|107.90%|103.06%|119.19%|107.90%|108.55%|109.35%|119.68%|108.06%|108.39%|108.23%|108.23%	1|1|1|1|1|1|1|1|1|1|1|1|1|1|1|1|1|1|1|1	1|1|1|1|1|1|1|1|1|1|1|1|1|1|1|1|1|1|1|1	|||||||||||||||||||	AES68755.1|GAU28266.1|AES68740.1|XP_024625796.1|PNX95922.1|KEH40927.1|PNY05838.1|PNX93523.1|PNY09918.1|PNX92840.1|RHN66518.1|AES68745.2|XP_027186700.1|RHN65784.1|XP_004498674.1|AES68743.1|XP_024635372.1|RHN65773.1|PNY14049.1|XP_013445294.1	579.3|577.0|571.2|559.7|550.4|546.2|537.0|534.6|534.6|527.7|518.1|512.3|510.8|504.2|501.1|500.7|496.9|490.3|486.9|481.9	AES68755.1LRR and NB-ARC domain disease resistance protein [Medicago truncatula]|GAU28266.1hypothetical protein TSUD_118730 [Trifolium subterraneum]|AES68740.1LRR and NB-ARC domain disease resistance protein [Medicago truncatula]|XP_024625796.1putative disease resistance RPP13-like protein 1 [Medicago truncatula]/XP_024625800.1 putative disease resistance RPP13-like protein 1 [Medicago truncatula…	Medicago truncatula|Trifolium subterraneum|Medicago truncatula|Medicago truncatula/Medicago truncatula/Medicago truncatula|Trifolium pratense/Trifolium pratense|Medicago truncatula|Trifolium pratense|Trifolium pratense/Trifolium pratense|Trifolium pratense|Trifolium pratense|Medicago truncatula|Medicago truncatula|Cicer arietinum|Medicago truncatula|Cicer arietinum/Cicer arietinum|Medicago trunca…	1.8E-161|9.2E-161|5.0E-159|1.5E-155|9.2E-153|1.7E-151|1.1E-148|5.2E-148|5.2E-148|6.4E-146|5.1E-143|2.8E-141|8.1E-141|7.6E-139|6.4E-138|8.4E-138|1.2E-136|1.1E-134|1.2E-133|4.0E-132	1319|1345|1342|1157|1158|1503|2534|1204|1330|808|1165|1354|1221|1232|1238|1291|1196|1237|1064|1261	734|761|761|763|784|754|771|743|743|669|639|739|669|673|678|742|670|672|671|671	455|454|452|451|456|444|446|442|442|398|394|428|396|399|397|423|393|393|392|384	61.99%|59.66%|59.40%|59.11%|58.16%|58.89%|57.85%|59.49%|59.49%|59.49%|61.66%|57.92%|59.19%|59.29%|58.55%|57.01%|58.66%|58.48%|58.42%|57.23%	55.65%|56.58%|56.71%|65.95%|67.70%|50.17%|30.43%|61.71%|55.86%|82.80%|54.85%|54.58%|54.79%|54.63%|54.77%|57.47%|56.02%|54.32%|63.06%|53.21%	118.39%|122.74%|122.74%|123.06%|126.45%|121.61%|124.35%|119.84%|119.84%|107.90%|103.06%|119.19%|107.90%|108.55%|109.35%|119.68%|108.06%|108.39%|108.23%|108.23%	1|1|1|1|1|1|1|1|1|1|1|1|1|1|1|1|1|1|1|1	1|1|1|1|1|1|1|1|1|1|1|1|1|1|1|1|1|1|1|1	|||||||||||||||||||	AES68755.1|GAU28266.1|AES68740.1|XP_024625796.1|PNX95922.1|KEH40927.1|PNY05838.1|PNX93523.1|PNY09918.1|PNX92840.1|RHN66518.1|AES68745.2|XP_027186700.1|RHN65784.1|XP_004498674.1|AES68743.1|XP_024635372.1|RHN65773.1|PNY14049.1|XP_013445294.1	579.3|577.0|571.2|559.7|550.4|546.2|537.0|534.6|534.6|527.7|518.1|512.3|510.8|504.2|501.1|500.7|496.9|490.3|486.9|481.9	AES68755.1LRR and NB-ARC domain disease resistance protein [Medicago truncatula]	Medicago truncatula	1.8e-161	1319	734	455	0.6199	0.5565	1.1839	1
Lcu.2RBY.Chr3_101046328-101050019	RHN49285.1putative minus-end-directed kinesin ATPase		3691	20	4.1e-43	0.7538	/cabinfs/opt/data/nr/nr118.dmnd	20	4.1e-43	0.7538	/cabinfs/opt/data/nr/nr118.dmnd	RHN49285.1putative minus-end-directed kinesin ATPase [Medicago truncatula]|XP_003626290.1kinesin-like protein KIN-14S [Medicago truncatula]/AES82508.1 kinesin motor domain protein [Medicago truncatula]|GAU11526.1hypothetical protein TSUD_345160 [Trifolium subterraneum]|PNY09407.1kinesin-like protein KIFC3-like [Trifolium pratense]|XP_004494619.1kinesin-like protein KIN-14S isoform X1 [Cicer ariet…	Medicago truncatula|Medicago truncatula/Medicago truncatula|Trifolium subterraneum|Trifolium pratense|Cicer arietinum|Cicer arietinum|Glycine soja/Glycine soja|Glycine max/Glycine max|Cajanus cajan|Cajanus cajan|Durio zibethinus|Abrus precatorius|Citrus sinensis/Citrus clementina|Herrania umbratica|Glycine soja/Glycine soja|Glycine soja/Glycine soja|Glycine max/Glycine max|Glycine max|Trifolium s…	4.1E-43|4.1E-43|1.2E-42|2.0E-42|1.9E-40|1.9E-40|9.3E-40|9.3E-40|9.3E-40|9.3E-40|9.3E-40|1.2E-39|1.6E-39|1.6E-39|2.1E-39|2.1E-39|2.1E-39|2.1E-39|2.1E-39|2.1E-39	729|729|767|750|771|730|778|778|673|775|767|764|777|753|830|831|831|830|365|788	158|158|158|158|157|157|153|153|157|157|157|157|157|157|157|157|157|157|157|153	122|122|122|122|119|119|115|115|118|118|118|117|118|118|116|116|116|116|118|116	77.22%|77.22%|77.22%|77.22%|75.80%|75.80%|75.16%|75.16%|75.16%|75.16%|75.16%|74.52%|75.16%|75.16%|73.89%|73.89%|73.89%|73.89%|75.16%|75.82%	21.67%|21.67%|20.60%|21.07%|20.36%|21.51%|19.67%|19.67%|23.33%|20.26%|20.47%|20.55%|20.21%|20.85%|18.92%|18.89%|18.89%|18.92%|43.01%|19.42%	12.84%|12.84%|12.84%|12.84%|12.76%|12.76%|12.44%|12.44%|12.76%|12.76%|12.76%|12.76%|12.76%|12.76%|12.76%|12.76%|12.76%|12.76%|12.76%|12.44%	1|1|1|1|1|1|1|1|1|1|1|1|1|1|1|1|1|1|1|1	-1|-1|-1|-1|-1|-1|-1|-1|-1|-1|-1|-1|-1|-1|-1|-1|-1|-1|-1|-1	|||||||||||||||||||	RHN49285.1|XP_003626290.1|GAU11526.1|PNY09407.1|XP_004494619.1|XP_012569691.1|XP_028220575.1|XP_006606514.1|KYP71231.1|XP_020210748.1|XP_022719379.1|XP_027353198.1|XP_006472117.2/XP_006472117.2|XP_021282555.1|XP_028226585.1|XP_028226584.1|XP_006577245.1|XP_006577246.1|GAU42806.1|XP_020204271.1	187.2|187.2|185.7|184.9|178.3|178.3|176.0|176.0|176.0|176.0|176.0|175.6|175.3|175.3|174.9|174.9|174.9|174.9|174.9|174.9	RHN49285.1putative minus-end-directed kinesin ATPase [Medicago truncatula]|XP_003626290.1kinesin-like protein KIN-14S [Medicago truncatula]/AES82508.1 kinesin motor domain protein [Medicago truncatula]|GAU11526.1hypothetical protein TSUD_345160 [Trifolium subterraneum]|PNY09407.1kinesin-like protein KIFC3-like [Trifolium pratense]|XP_004494619.1kinesin-like protein KIN-14S isoform X1 [Cicer ariet…	Medicago truncatula|Medicago truncatula/Medicago truncatula|Trifolium subterraneum|Trifolium pratense|Cicer arietinum|Cicer arietinum|Glycine soja/Glycine soja|Glycine max/Glycine max|Cajanus cajan|Cajanus cajan|Durio zibethinus|Abrus precatorius|Citrus sinensis/Citrus clementina|Herrania umbratica|Glycine soja/Glycine soja|Glycine soja/Glycine soja|Glycine max/Glycine max|Glycine max|Trifolium s…	4.1E-43|4.1E-43|1.2E-42|2.0E-42|1.9E-40|1.9E-40|9.3E-40|9.3E-40|9.3E-40|9.3E-40|9.3E-40|1.2E-39|1.6E-39|1.6E-39|2.1E-39|2.1E-39|2.1E-39|2.1E-39|2.1E-39|2.1E-39	729|729|767|750|771|730|778|778|673|775|767|764|777|753|830|831|831|830|365|788	158|158|158|158|157|157|153|153|157|157|157|157|157|157|157|157|157|157|157|153	122|122|122|122|119|119|115|115|118|118|118|117|118|118|116|116|116|116|118|116	77.22%|77.22%|77.22%|77.22%|75.80%|75.80%|75.16%|75.16%|75.16%|75.16%|75.16%|74.52%|75.16%|75.16%|73.89%|73.89%|73.89%|73.89%|75.16%|75.82%	21.67%|21.67%|20.60%|21.07%|20.36%|21.51%|19.67%|19.67%|23.33%|20.26%|20.47%|20.55%|20.21%|20.85%|18.92%|18.89%|18.89%|18.92%|43.01%|19.42%	12.84%|12.84%|12.84%|12.84%|12.76%|12.76%|12.44%|12.44%|12.76%|12.76%|12.76%|12.76%|12.76%|12.76%|12.76%|12.76%|12.76%|12.76%|12.76%|12.44%	1|1|1|1|1|1|1|1|1|1|1|1|1|1|1|1|1|1|1|1	-1|-1|-1|-1|-1|-1|-1|-1|-1|-1|-1|-1|-1|-1|-1|-1|-1|-1|-1|-1	|||||||||||||||||||	RHN49285.1|XP_003626290.1|GAU11526.1|PNY09407.1|XP_004494619.1|XP_012569691.1|XP_028220575.1|XP_006606514.1|KYP71231.1|XP_020210748.1|XP_022719379.1|XP_027353198.1|XP_006472117.2/XP_006472117.2|XP_021282555.1|XP_028226585.1|XP_028226584.1|XP_006577245.1|XP_006577246.1|GAU42806.1|XP_020204271.1	187.2|187.2|185.7|184.9|178.3|178.3|176.0|176.0|176.0|176.0|176.0|175.6|175.3|175.3|174.9|174.9|174.9|174.9|174.9|174.9	RHN49285.1putative minus-end-directed kinesin ATPase [Medicago truncatula]	Medicago truncatula	4.1e-43	729	158	122	0.7722	0.2167	0.1284	1
Lcu.2RBY.Chr3_174616580-174618428	PNY01779.1ABC transporter B family member 9-like protein		1848	20	3e-23	0.8325	/cabinfs/opt/data/nr/nr118.dmnd	20	3e-23	0.8325	/cabinfs/opt/data/nr/nr118.dmnd	PNY01779.1ABC transporter B family member 9-like protein [Trifolium pratense]|RHN72208.1putative xenobiotic-transporting ATPase [Medicago truncatula]|AES64092.2ABC transporter B family-like protein [Medicago truncatula]|XP_003593841.3ABC transporter B family member 9 [Medicago truncatula]|PNY01150.1ABC transporter B family member 9-like protein, partial [Trifolium pratense]|PNY06873.1ABC transpor…	Trifolium pratense|Medicago truncatula|Medicago truncatula|Medicago truncatula|Trifolium pratense|Trifolium pratense|Trifolium pratense|Medicago truncatula|Medicago truncatula/Medicago truncatula|Medicago truncatula|Medicago truncatula|Gossypium barbadense|Cicer arietinum|Arachis hypogaea|Cicer arietinum|Medicago truncatula/Medicago truncatula|Medicago truncatula|Cicer arietinum|Cicer arietinum|C…	3.0E-23|4.9E-21|4.9E-21|4.9E-21|1.1E-20|1.1E-20|1.1E-20|1.4E-20|1.4E-20|1.4E-20|1.4E-20|1.8E-20|2.4E-20|2.4E-20|2.4E-20|3.2E-20|3.2E-20|9.2E-20|9.2E-20|9.2E-20	516|1296|1257|1221|489|895|901|1170|1264|1241|1258|1301|1272|532|1264|1268|1235|1279|1272|1158	80|69|69|69|69|69|69|69|69|69|69|88|78|81|78|69|69|69|69|69	65|59|59|59|58|58|58|59|59|59|59|68|62|62|62|58|58|58|58|58	81.25%|85.51%|85.51%|85.51%|84.06%|84.06%|84.06%|85.51%|85.51%|85.51%|85.51%|77.27%|79.49%|76.54%|79.49%|84.06%|84.06%|84.06%|84.06%|84.06%	15.50%|5.32%|5.49%|5.65%|14.11%|7.71%|7.66%|5.90%|5.46%|5.56%|5.48%|6.76%|6.13%|15.23%|6.17%|5.44%|5.59%|5.39%|5.42%|5.96%	12.99%|11.20%|11.20%|11.20%|11.20%|11.20%|11.20%|11.20%|11.20%|11.20%|11.20%|14.29%|12.66%|13.15%|12.66%|11.20%|11.20%|11.20%|11.20%|11.20%	1|1|1|1|1|1|1|1|1|1|1|1|1|1|1|1|1|1|1|1	1|1|1|1|1|1|1|1|1|1|1|1|1|1|1|1|1|1|1|1	|||||||||||||||||||	PNY01779.1|RHN72208.1|AES64092.2|XP_003593841.3|PNY01150.1|PNY06873.1|PNY16554.1|RHN52564.1|XP_003620170.2|XP_024641184.1|XP_024641183.1|PPD83946.1|XP_027187861.1|RYR39590.1|XP_012569243.1|AES64104.2|XP_003593853.3|XP_027189108.1|XP_027191251.1|XP_027191250.1	120.2|112.8|112.8|112.8|111.7|111.7|111.7|111.3|111.3|111.3|111.3|110.9|110.5|110.5|110.5|110.2|110.2|108.6|108.6|108.6	PNY01779.1ABC transporter B family member 9-like protein [Trifolium pratense]|RHN72208.1putative xenobiotic-transporting ATPase [Medicago truncatula]|AES64092.2ABC transporter B family-like protein [Medicago truncatula]|XP_003593841.3ABC transporter B family member 9 [Medicago truncatula]|PNY01150.1ABC transporter B family member 9-like protein, partial [Trifolium pratense]|PNY06873.1ABC transpor…	Trifolium pratense|Medicago truncatula|Medicago truncatula|Medicago truncatula|Trifolium pratense|Trifolium pratense|Trifolium pratense|Medicago truncatula|Medicago truncatula/Medicago truncatula|Medicago truncatula|Medicago truncatula|Gossypium barbadense|Cicer arietinum|Arachis hypogaea|Cicer arietinum|Medicago truncatula/Medicago truncatula|Medicago truncatula|Cicer arietinum|Cicer arietinum|C…	3.0E-23|4.9E-21|4.9E-21|4.9E-21|1.1E-20|1.1E-20|1.1E-20|1.4E-20|1.4E-20|1.4E-20|1.4E-20|1.8E-20|2.4E-20|2.4E-20|2.4E-20|3.2E-20|3.2E-20|9.2E-20|9.2E-20|9.2E-20	516|1296|1257|1221|489|895|901|1170|1264|1241|1258|1301|1272|532|1264|1268|1235|1279|1272|1158	80|69|69|69|69|69|69|69|69|69|69|88|78|81|78|69|69|69|69|69	65|59|59|59|58|58|58|59|59|59|59|68|62|62|62|58|58|58|58|58	81.25%|85.51%|85.51%|85.51%|84.06%|84.06%|84.06%|85.51%|85.51%|85.51%|85.51%|77.27%|79.49%|76.54%|79.49%|84.06%|84.06%|84.06%|84.06%|84.06%	15.50%|5.32%|5.49%|5.65%|14.11%|7.71%|7.66%|5.90%|5.46%|5.56%|5.48%|6.76%|6.13%|15.23%|6.17%|5.44%|5.59%|5.39%|5.42%|5.96%	12.99%|11.20%|11.20%|11.20%|11.20%|11.20%|11.20%|11.20%|11.20%|11.20%|11.20%|14.29%|12.66%|13.15%|12.66%|11.20%|11.20%|11.20%|11.20%|11.20%	1|1|1|1|1|1|1|1|1|1|1|1|1|1|1|1|1|1|1|1	1|1|1|1|1|1|1|1|1|1|1|1|1|1|1|1|1|1|1|1	|||||||||||||||||||	PNY01779.1|RHN72208.1|AES64092.2|XP_003593841.3|PNY01150.1|PNY06873.1|PNY16554.1|RHN52564.1|XP_003620170.2|XP_024641184.1|XP_024641183.1|PPD83946.1|XP_027187861.1|RYR39590.1|XP_012569243.1|AES64104.2|XP_003593853.3|XP_027189108.1|XP_027191251.1|XP_027191250.1	120.2|112.8|112.8|112.8|111.7|111.7|111.7|111.3|111.3|111.3|111.3|110.9|110.5|110.5|110.5|110.2|110.2|108.6|108.6|108.6	PNY01779.1ABC transporter B family member 9-like protein [Trifolium pratense]	Trifolium pratense	3e-23	516	80	65	0.8125	0.155	0.1299	1
Lcu.2RBY.Chr3_281482777-281488026	XP_003601328.1linamarin synthase 1		5249	20	4e-153	0.8831	/cabinfs/opt/data/nr/nr118.dmnd	20	4e-153	0.8831	/cabinfs/opt/data/nr/nr118.dmnd	XP_003601328.1linamarin synthase 1 [Medicago truncatula]/AES71579.1 UDP-glucosyltransferase family protein [Medicago truncatula]/RHN68882.1 putative cyanohydrin beta-glucosyltransferase [Medicago truncatula]|KEH35122.1UDP-glucosyltransferase family protein [Medicago truncatula]|XP_013461088.2linamarin synthase 2 [Medicago truncatula]|RHN68876.1putative cyanohydrin beta-glucosyltransferase [Medica…	Medicago truncatula/Medicago truncatula/Medicago truncatula|Medicago truncatula|Medicago truncatula|Medicago truncatula|Medicago truncatula/Medicago truncatula|Trifolium pratense|Medicago truncatula|Medicago truncatula|Medicago truncatula|Trifolium subterraneum|Cicer arietinum/Cicer arietinum|Cicer arietinum/Cicer arietinum|Medicago truncatula|Medicago truncatula/Medicago truncatula|Abrus precato…	4.0E-153|6.8E-153|2.6E-152|6.4E-151|6.4E-151|6.4E-151|2.4E-150|3.2E-150|1.2E-149|3.9E-148|6.6E-148|1.5E-147|1.8E-145|1.8E-145|9.2E-142|8.7E-140|1.9E-139|1.9E-139|4.3E-139|4.3E-139	494|318|479|486|488|543|488|488|422|479|482|483|479|479|482|295|295|481|480|481	318|316|318|316|318|316|318|318|318|318|317|317|316|316|317|295|295|318|318|318	286|283|283|285|282|286|281|281|280|283|287|282|278|278|275|261|261|271|269|272	89.94%|89.56%|88.99%|90.19%|88.68%|90.51%|88.36%|88.36%|88.05%|88.99%|90.54%|88.96%|87.97%|87.97%|86.75%|88.47%|88.47%|85.22%|84.59%|85.53%	64.37%|99.37%|66.39%|65.02%|65.16%|58.20%|65.16%|65.16%|75.36%|66.39%|65.77%|65.63%|65.97%|65.97%|65.77%|100.00%|100.00%|66.11%|66.25%|66.11%	18.17%|18.06%|18.17%|18.06%|18.17%|18.06%|18.17%|18.17%|18.17%|18.17%|18.12%|18.12%|18.06%|18.06%|18.12%|16.86%|16.86%|18.17%|18.17%|18.17%	1|1|1|1|1|1|1|1|1|1|1|1|1|1|1|1|1|1|1|1	-3|-3|-3|-3|-3|-3|-3|-3|-3|-3|-3|-3|-3|-3|-3|-3|-3|-3|-3|-3	|||||||||||||||||||	XP_003601328.1|KEH35122.1|XP_013461088.2|RHN68876.1|XP_013461085.1|PNY11480.1|RHN68875.1|RHN68874.1|XP_013441495.2|GAU47882.1|XP_004502000.1|XP_004502001.1|RHN68872.1|XP_013461083.1|XP_027344484.1|RHN68877.1|KEH15520.1|AWJ96821.1|AWJ96786.1|AWJ96819.1	553.1|552.4|550.4|545.8|545.8|545.8|543.9|543.5|541.6|536.6|535.8|534.6|527.7|527.7|515.4|508.8|507.7|507.7|506.5|506.5	XP_003601328.1linamarin synthase 1 [Medicago truncatula]/AES71579.1 UDP-glucosyltransferase family protein [Medicago truncatula]/RHN68882.1 putative cyanohydrin beta-glucosyltransferase [Medicago truncatula]|KEH35122.1UDP-glucosyltransferase family protein [Medicago truncatula]|XP_013461088.2linamarin synthase 2 [Medicago truncatula]|RHN68876.1putative cyanohydrin beta-glucosyltransferase [Medica…	Medicago truncatula/Medicago truncatula/Medicago truncatula|Medicago truncatula|Medicago truncatula|Medicago truncatula|Medicago truncatula/Medicago truncatula|Trifolium pratense|Medicago truncatula|Medicago truncatula|Medicago truncatula|Trifolium subterraneum|Cicer arietinum/Cicer arietinum|Cicer arietinum/Cicer arietinum|Medicago truncatula|Medicago truncatula/Medicago truncatula|Abrus precato…	4.0E-153|6.8E-153|2.6E-152|6.4E-151|6.4E-151|6.4E-151|2.4E-150|3.2E-150|1.2E-149|3.9E-148|6.6E-148|1.5E-147|1.8E-145|1.8E-145|9.2E-142|8.7E-140|1.9E-139|1.9E-139|4.3E-139|4.3E-139	494|318|479|486|488|543|488|488|422|479|482|483|479|479|482|295|295|481|480|481	318|316|318|316|318|316|318|318|318|318|317|317|316|316|317|295|295|318|318|318	286|283|283|285|282|286|281|281|280|283|287|282|278|278|275|261|261|271|269|272	89.94%|89.56%|88.99%|90.19%|88.68%|90.51%|88.36%|88.36%|88.05%|88.99%|90.54%|88.96%|87.97%|87.97%|86.75%|88.47%|88.47%|85.22%|84.59%|85.53%	64.37%|99.37%|66.39%|65.02%|65.16%|58.20%|65.16%|65.16%|75.36%|66.39%|65.77%|65.63%|65.97%|65.97%|65.77%|100.00%|100.00%|66.11%|66.25%|66.11%	18.17%|18.06%|18.17%|18.06%|18.17%|18.06%|18.17%|18.17%|18.17%|18.17%|18.12%|18.12%|18.06%|18.06%|18.12%|16.86%|16.86%|18.17%|18.17%|18.17%	1|1|1|1|1|1|1|1|1|1|1|1|1|1|1|1|1|1|1|1	-3|-3|-3|-3|-3|-3|-3|-3|-3|-3|-3|-3|-3|-3|-3|-3|-3|-3|-3|-3	|||||||||||||||||||	XP_003601328.1|KEH35122.1|XP_013461088.2|RHN68876.1|XP_013461085.1|PNY11480.1|RHN68875.1|RHN68874.1|XP_013441495.2|GAU47882.1|XP_004502000.1|XP_004502001.1|RHN68872.1|XP_013461083.1|XP_027344484.1|RHN68877.1|KEH15520.1|AWJ96821.1|AWJ96786.1|AWJ96819.1	553.1|552.4|550.4|545.8|545.8|545.8|543.9|543.5|541.6|536.6|535.8|534.6|527.7|527.7|515.4|508.8|507.7|507.7|506.5|506.5	XP_003601328.1linamarin synthase 1 [Medicago truncatula]/RHN68882.1 putative cyanohydrin beta-glucosyltransferase [Medicago truncatula]/AES71579.1 UDP-glucosyltransferase family protein [Medicago truncatula]	Medicago truncatula	4e-153	494	318	286	0.8994	0.6437	0.1817	1
Lcu.2RBY.Chr3_315928839-315929750	RHN52860.1putative Arf GTPase activating protein		911	20	3.6e-33	0.71	/cabinfs/opt/data/nr/nr118.dmnd	20	3.6e-33	0.71	/cabinfs/opt/data/nr/nr118.dmnd	RHN52860.1putative Arf GTPase activating protein [Medicago truncatula]|AES76765.1ARF GTPase activator [Medicago truncatula]|PNY14177.1arf-gap domain and fg repeats-containing protein [Trifolium pratense]|GAU32456.1hypothetical protein TSUD_144650 [Trifolium subterraneum]|XP_027193086.1probable ADP-ribosylation factor GTPase-activating protein AGD14 isoform X2 [Cicer arietinum]|XP_027193087.1proba…	Medicago truncatula|Medicago truncatula|Trifolium pratense|Trifolium subterraneum|Cicer arietinum|Cicer arietinum|Cicer arietinum|Cicer arietinum|Abrus precatorius|Abrus precatorius/Abrus precatorius|Mucuna pruriens|Glycine soja|Glycine max/Glycine max/Glycine max/Glycine soja/Glycine soja/Glycine max/Glycine max/Glycine soja|Glycine max/Glycine soja/Glycine soja|Glycine soja|Glycine soja|Glycine…	3.6E-33|3.9E-32|1.5E-31|1.7E-30|1.1E-29|1.1E-29|1.1E-29|1.1E-29|5.2E-24|5.2E-24|1.7E-22|3.7E-22|3.7E-22|3.7E-22|3.7E-22|6.3E-22|6.3E-22|6.3E-22|6.3E-22|6.3E-22	698|658|649|644|695|693|696|694|545|683|731|638|681|546|616|649|637|643|680|679	119|105|107|120|120|120|120|120|122|122|121|121|121|121|121|108|108|108|108|108	92|86|85|89|87|87|87|87|82|82|82|81|81|81|81|75|75|75|75|75	77.31%|81.90%|79.44%|74.17%|72.50%|72.50%|72.50%|72.50%|67.21%|67.21%|67.77%|66.94%|66.94%|66.94%|66.94%|69.44%|69.44%|69.44%|69.44%|69.44%	17.05%|15.96%|16.49%|18.63%|17.27%|17.32%|17.24%|17.29%|22.39%|17.86%|16.55%|18.97%|17.77%|22.16%|19.64%|16.64%|16.95%|16.80%|15.88%|15.91%	39.19%|34.58%|35.24%|39.52%|39.52%|39.52%|39.52%|39.52%|40.18%|40.18%|39.85%|39.85%|39.85%|39.85%|39.85%|35.57%|35.57%|35.57%|35.57%|35.57%	1|1|1|1|1|1|1|1|1|1|1|1|1|1|1|1|1|1|1|1	2|2|2|2|2|2|2|2|2|2|2|2|2|2|2|2|2|2|2|2	|||||||||||||||||||	RHN52860.1|AES76765.1|PNY14177.1|GAU32456.1|XP_027193086.1|XP_027193087.1|XP_004512957.1|XP_004512959.1|XP_027357949.1|XP_027357947.1|RDY08319.1|RZC02077.1|XP_006583393.1/XP_006583393.1|XP_006583397.1/XP_006583397.1|KHN20701.1|RZB92714.1|RZB92717.1|RZB92716.1|XP_006587509.1/XP_006587509.1|XP_006587510.1/XP_006587510.1	152.1|148.7|146.7|143.3|140.6|140.6|140.6|140.6|121.7|121.7|116.7|115.5|115.5|115.5|115.5|114.8|114.8|114.8|114.8|114.8	RHN52860.1putative Arf GTPase activating protein [Medicago truncatula]|AES76765.1ARF GTPase activator [Medicago truncatula]|PNY14177.1arf-gap domain and fg repeats-containing protein [Trifolium pratense]|GAU32456.1hypothetical protein TSUD_144650 [Trifolium subterraneum]|XP_027193086.1probable ADP-ribosylation factor GTPase-activating protein AGD14 isoform X2 [Cicer arietinum]|XP_027193087.1proba…	Medicago truncatula|Medicago truncatula|Trifolium pratense|Trifolium subterraneum|Cicer arietinum|Cicer arietinum|Cicer arietinum|Cicer arietinum|Abrus precatorius|Abrus precatorius/Abrus precatorius|Mucuna pruriens|Glycine soja|Glycine max/Glycine max/Glycine max/Glycine soja/Glycine soja/Glycine max/Glycine max/Glycine soja|Glycine max/Glycine soja/Glycine soja|Glycine soja|Glycine soja|Glycine…	3.6E-33|3.9E-32|1.5E-31|1.7E-30|1.1E-29|1.1E-29|1.1E-29|1.1E-29|5.2E-24|5.2E-24|1.7E-22|3.7E-22|3.7E-22|3.7E-22|3.7E-22|6.3E-22|6.3E-22|6.3E-22|6.3E-22|6.3E-22	698|658|649|644|695|693|696|694|545|683|731|638|681|546|616|649|637|643|680|679	119|105|107|120|120|120|120|120|122|122|121|121|121|121|121|108|108|108|108|108	92|86|85|89|87|87|87|87|82|82|82|81|81|81|81|75|75|75|75|75	77.31%|81.90%|79.44%|74.17%|72.50%|72.50%|72.50%|72.50%|67.21%|67.21%|67.77%|66.94%|66.94%|66.94%|66.94%|69.44%|69.44%|69.44%|69.44%|69.44%	17.05%|15.96%|16.49%|18.63%|17.27%|17.32%|17.24%|17.29%|22.39%|17.86%|16.55%|18.97%|17.77%|22.16%|19.64%|16.64%|16.95%|16.80%|15.88%|15.91%	39.19%|34.58%|35.24%|39.52%|39.52%|39.52%|39.52%|39.52%|40.18%|40.18%|39.85%|39.85%|39.85%|39.85%|39.85%|35.57%|35.57%|35.57%|35.57%|35.57%	1|1|1|1|1|1|1|1|1|1|1|1|1|1|1|1|1|1|1|1	2|2|2|2|2|2|2|2|2|2|2|2|2|2|2|2|2|2|2|2	|||||||||||||||||||	RHN52860.1|AES76765.1|PNY14177.1|GAU32456.1|XP_027193086.1|XP_027193087.1|XP_004512957.1|XP_004512959.1|XP_027357949.1|XP_027357947.1|RDY08319.1|RZC02077.1|XP_006583393.1/XP_006583393.1|XP_006583397.1/XP_006583397.1|KHN20701.1|RZB92714.1|RZB92717.1|RZB92716.1|XP_006587509.1/XP_006587509.1|XP_006587510.1/XP_006587510.1	152.1|148.7|146.7|143.3|140.6|140.6|140.6|140.6|121.7|121.7|116.7|115.5|115.5|115.5|115.5|114.8|114.8|114.8|114.8|114.8	RHN52860.1putative Arf GTPase activating protein [Medicago truncatula]	Medicago truncatula	3.6e-33	698	119	92	0.7731	0.1705	0.3919	1
Lcu.2RBY.Chr3_323125031-323127893	KEH35403.1GRAS family transcription factor		2862	20	4.6e-252	0.8321	/cabinfs/opt/data/nr/nr118.dmnd	20	4.6e-252	0.8321	/cabinfs/opt/data/nr/nr118.dmnd	KEH35403.1GRAS family transcription factor [Medicago truncatula]|XP_013461369.1scarecrow-like protein 1 [Medicago truncatula]/KEH35404.1 GRAS family transcription factor [Medicago truncatula]/RHN69540.1 putative transcription factor GRAS family [Medicago truncatula]|GAU37425.1hypothetical protein TSUD_395440 [Trifolium subterraneum]|PNY13481.1SCARECROW-like protein 1-like [Trifolium pratense]|XP_…	Medicago truncatula|Medicago truncatula/Medicago truncatula/Medicago truncatula|Trifolium subterraneum|Trifolium pratense|Cicer arietinum|Cajanus cajan/Cajanus cajan|Vigna angularis/Vigna angularis/Vigna angularis var. angularis|Vigna radiata var. radiata/Vigna radiata var. radiata|Mucuna pruriens|Glycine max/Glycine max/Glycine max/Glycine soja/Glycine soja/Glycine soja/Glycine max/Glycine max/G…	4.6E-252|4.6E-252|1.3E-243|9.2E-237|6.4E-230|7.1E-229|6.6E-227|2.5E-226|3.3E-226|4.0E-224|1.2E-223|1.3E-222|2.9E-222|3.9E-219|8.7E-219|1.1E-218|2.7E-212|2.7E-212|7.9E-212|3.9E-211	565|570|532|585|543|595|579|598|628|596|594|589|596|600|589|600|620|580|591|580	542|542|538|529|549|573|576|574|576|574|571|566|574|578|567|578|561|561|571|561	487|487|476|469|469|473|476|474|472|469|468|469|466|463|462|462|455|455|457|453	89.85%|89.85%|88.48%|88.66%|85.43%|82.55%|82.64%|82.58%|81.94%|81.71%|81.96%|82.86%|81.18%|80.10%|81.48%|79.93%|81.11%|81.11%|80.04%|80.75%	95.93%|95.09%|101.13%|90.43%|101.10%|96.30%|99.48%|95.99%|91.72%|96.31%|96.13%|96.10%|96.31%|96.33%|96.26%|96.33%|90.48%|96.72%|96.62%|96.72%	56.81%|56.81%|56.39%|55.45%|57.55%|60.06%|60.38%|60.17%|60.38%|60.17%|59.85%|59.33%|60.17%|60.59%|59.43%|60.59%|58.81%|58.81%|59.85%|58.81%	1|1|1|1|1|1|1|1|1|1|1|1|1|1|1|1|1|1|1|1	3|3|3|3|3|3|3|3|3|3|3|3|3|3|3|3|3|3|3|3	|||||||||||||||||||	KEH35403.1|XP_013461369.1|GAU37425.1|PNY13481.1|XP_004502571.1|XP_020212491.1|XP_017422701.1/XP_017422701.1|XP_014522336.1|RDX83505.1|XP_003523408.1/XP_003523408.1|XP_027335692.1|XP_027903432.1|XP_007137518.1|XP_003526667.1/XP_003526667.1|QCE15674.1|KHN23438.1|RYR41723.1|XP_015934438.1/XP_015934438.1|XP_027330011.1|XP_016163426.1/XP_016163426.1	880.9|880.9|852.8|830.1|807.4|803.9|797.3|795.4|795.0|788.1|786.6|783.1|781.9|771.5|770.4|770.0|748.8|748.8|747.3|745.0	KEH35403.1GRAS family transcription factor [Medicago truncatula]|XP_013461369.1scarecrow-like protein 1 [Medicago truncatula]/KEH35404.1 GRAS family transcription factor [Medicago truncatula]/RHN69540.1 putative transcription factor GRAS family [Medicago truncatula]|GAU37425.1hypothetical protein TSUD_395440 [Trifolium subterraneum]|PNY13481.1SCARECROW-like protein 1-like [Trifolium pratense]|XP_…	Medicago truncatula|Medicago truncatula/Medicago truncatula/Medicago truncatula|Trifolium subterraneum|Trifolium pratense|Cicer arietinum|Cajanus cajan/Cajanus cajan|Vigna angularis/Vigna angularis/Vigna angularis var. angularis|Vigna radiata var. radiata/Vigna radiata var. radiata|Mucuna pruriens|Glycine max/Glycine max/Glycine max/Glycine soja/Glycine soja/Glycine soja/Glycine max/Glycine max/G…	4.6E-252|4.6E-252|1.3E-243|9.2E-237|6.4E-230|7.1E-229|6.6E-227|2.5E-226|3.3E-226|4.0E-224|1.2E-223|1.3E-222|2.9E-222|3.9E-219|8.7E-219|1.1E-218|2.7E-212|2.7E-212|7.9E-212|3.9E-211	565|570|532|585|543|595|579|598|628|596|594|589|596|600|589|600|620|580|591|580	542|542|538|529|549|573|576|574|576|574|571|566|574|578|567|578|561|561|571|561	487|487|476|469|469|473|476|474|472|469|468|469|466|463|462|462|455|455|457|453	89.85%|89.85%|88.48%|88.66%|85.43%|82.55%|82.64%|82.58%|81.94%|81.71%|81.96%|82.86%|81.18%|80.10%|81.48%|79.93%|81.11%|81.11%|80.04%|80.75%	95.93%|95.09%|101.13%|90.43%|101.10%|96.30%|99.48%|95.99%|91.72%|96.31%|96.13%|96.10%|96.31%|96.33%|96.26%|96.33%|90.48%|96.72%|96.62%|96.72%	56.81%|56.81%|56.39%|55.45%|57.55%|60.06%|60.38%|60.17%|60.38%|60.17%|59.85%|59.33%|60.17%|60.59%|59.43%|60.59%|58.81%|58.81%|59.85%|58.81%	1|1|1|1|1|1|1|1|1|1|1|1|1|1|1|1|1|1|1|1	3|3|3|3|3|3|3|3|3|3|3|3|3|3|3|3|3|3|3|3	|||||||||||||||||||	KEH35403.1|XP_013461369.1|GAU37425.1|PNY13481.1|XP_004502571.1|XP_020212491.1|XP_017422701.1/XP_017422701.1|XP_014522336.1|RDX83505.1|XP_003523408.1/XP_003523408.1|XP_027335692.1|XP_027903432.1|XP_007137518.1|XP_003526667.1/XP_003526667.1|QCE15674.1|KHN23438.1|RYR41723.1|XP_015934438.1/XP_015934438.1|XP_027330011.1|XP_016163426.1/XP_016163426.1	880.9|880.9|852.8|830.1|807.4|803.9|797.3|795.4|795.0|788.1|786.6|783.1|781.9|771.5|770.4|770.0|748.8|748.8|747.3|745.0	KEH35403.1GRAS family transcription factor [Medicago truncatula]	Medicago truncatula	4.6e-252	565	542	487	0.8985	0.9593	0.5681	1
Lcu.2RBY.Chr3_378970340-378973367	RHN70382.1putative xanthine/uracil/vitamin C permease		3027	20	3.4e-88	0.3757	/cabinfs/opt/data/nr/nr118.dmnd	20	3.4e-88	0.3757	/cabinfs/opt/data/nr/nr118.dmnd	RHN70382.1putative xanthine/uracil/vitamin C permease [Medicago truncatula]|GAU31167.1hypothetical protein TSUD_315920 [Trifolium subterraneum]|XP_013461794.1putative nucleobase-ascorbate transporter 10 [Medicago truncatula]/KEH35829.1 nucleobase-ascorbate transporter-like protein [Medicago truncatula]|XP_027356939.1putative nucleobase-ascorbate transporter 10 [Abrus precatorius]|XP_019414741.1PR…	Medicago truncatula|Trifolium subterraneum|Medicago truncatula/Medicago truncatula|Abrus precatorius|Lupinus angustifolius|Trifolium pratense|Lupinus angustifolius|Lupinus angustifolius|Abrus precatorius|Arachis hypogaea|Arachis ipaensis/Arachis hypogaea|Prosopis alba|Arachis hypogaea|Lupinus angustifolius|Arachis duranensis|Arachis hypogaea|Lupinus angustifolius|Medicago truncatula|Glycine max/G…	3.4E-88|8.4E-79|1.1E-78|1.5E-72|1.2E-69|2.7E-69|7.9E-69|2.5E-67|7.4E-67|4.8E-66|6.2E-66|1.1E-65|1.4E-65|1.4E-65|9.0E-65|1.5E-64|2.6E-64|5.8E-64|7.1E-62|1.6E-61	585|568|554|540|534|941|527|506|519|943|541|527|536|540|541|541|520|562|544|547	899|892|893|892|890|874|914|892|891|895|895|892|894|896|895|895|890|889|893|889	366|344|347|336|335|330|348|327|334|339|333|334|328|336|335|335|328|329|324|322	40.71%|38.57%|38.86%|37.67%|37.64%|37.76%|38.07%|36.66%|37.49%|37.88%|37.21%|37.44%|36.69%|37.50%|37.43%|37.43%|36.85%|37.01%|36.28%|36.22%	153.68%|157.04%|161.19%|165.19%|166.67%|92.88%|173.43%|176.28%|171.68%|94.91%|165.43%|169.26%|166.79%|165.93%|165.43%|165.43%|171.15%|158.19%|164.15%|162.52%	89.10%|88.40%|88.50%|88.40%|88.21%|86.62%|90.58%|88.40%|88.31%|88.70%|88.70%|88.40%|88.60%|88.80%|88.70%|88.70%|88.21%|88.11%|88.50%|88.11%	1|1|1|1|1|1|1|1|1|1|1|1|1|1|1|1|1|1|1|1	1|1|1|1|1|1|1|1|1|1|1|1|1|1|1|1|1|1|1|1	|||||||||||||||||||	RHN70382.1|GAU31167.1|XP_013461794.1|XP_027356939.1|XP_019414741.1|PNY09726.1|XP_019416463.1|OIV97669.1|XP_027332823.1|RYR06121.1|XP_016207272.1/XP_016207272.1|XP_028803191.1|RYR55653.1|XP_019439177.1|XP_020981187.1|XP_025606836.1|OIW12589.1|RHN54326.1|XP_003545344.1/XP_003545344.1|XP_003612174.1	336.7|305.4|305.1|284.6|275.0|273.9|272.3|267.3|265.8|263.1|262.7|261.9|261.5|261.5|258.8|258.1|257.3|256.1|249.2|248.1	RHN70382.1putative xanthine/uracil/vitamin C permease [Medicago truncatula]|GAU31167.1hypothetical protein TSUD_315920 [Trifolium subterraneum]|XP_013461794.1putative nucleobase-ascorbate transporter 10 [Medicago truncatula]/KEH35829.1 nucleobase-ascorbate transporter-like protein [Medicago truncatula]|XP_027356939.1putative nucleobase-ascorbate transporter 10 [Abrus precatorius]|XP_019414741.1PR…	Medicago truncatula|Trifolium subterraneum|Medicago truncatula/Medicago truncatula|Abrus precatorius|Lupinus angustifolius|Trifolium pratense|Lupinus angustifolius|Lupinus angustifolius|Abrus precatorius|Arachis hypogaea|Arachis ipaensis/Arachis hypogaea|Prosopis alba|Arachis hypogaea|Lupinus angustifolius|Arachis duranensis|Arachis hypogaea|Lupinus angustifolius|Medicago truncatula|Glycine max/G…	3.4E-88|8.4E-79|1.1E-78|1.5E-72|1.2E-69|2.7E-69|7.9E-69|2.5E-67|7.4E-67|4.8E-66|6.2E-66|1.1E-65|1.4E-65|1.4E-65|9.0E-65|1.5E-64|2.6E-64|5.8E-64|7.1E-62|1.6E-61	585|568|554|540|534|941|527|506|519|943|541|527|536|540|541|541|520|562|544|547	899|892|893|892|890|874|914|892|891|895|895|892|894|896|895|895|890|889|893|889	366|344|347|336|335|330|348|327|334|339|333|334|328|336|335|335|328|329|324|322	40.71%|38.57%|38.86%|37.67%|37.64%|37.76%|38.07%|36.66%|37.49%|37.88%|37.21%|37.44%|36.69%|37.50%|37.43%|37.43%|36.85%|37.01%|36.28%|36.22%	153.68%|157.04%|161.19%|165.19%|166.67%|92.88%|173.43%|176.28%|171.68%|94.91%|165.43%|169.26%|166.79%|165.93%|165.43%|165.43%|171.15%|158.19%|164.15%|162.52%	89.10%|88.40%|88.50%|88.40%|88.21%|86.62%|90.58%|88.40%|88.31%|88.70%|88.70%|88.40%|88.60%|88.80%|88.70%|88.70%|88.21%|88.11%|88.50%|88.11%	1|1|1|1|1|1|1|1|1|1|1|1|1|1|1|1|1|1|1|1	1|1|1|1|1|1|1|1|1|1|1|1|1|1|1|1|1|1|1|1	|||||||||||||||||||	RHN70382.1|GAU31167.1|XP_013461794.1|XP_027356939.1|XP_019414741.1|PNY09726.1|XP_019416463.1|OIV97669.1|XP_027332823.1|RYR06121.1|XP_016207272.1/XP_016207272.1|XP_028803191.1|RYR55653.1|XP_019439177.1|XP_020981187.1|XP_025606836.1|OIW12589.1|RHN54326.1|XP_003545344.1/XP_003545344.1|XP_003612174.1	336.7|305.4|305.1|284.6|275.0|273.9|272.3|267.3|265.8|263.1|262.7|261.9|261.5|261.5|258.8|258.1|257.3|256.1|249.2|248.1	RHN70382.1putative xanthine/uracil/vitamin C permease [Medicago truncatula]	Medicago truncatula	3.4e-88	585	899	366	0.4071	1.5368	0.891	1
Lcu.2RBY.Chr3_404005409-404009493	RHN70844.1 putative alpha/Beta hydrolase		4084	20	1.1e-33	0.4062	/cabinfs/opt/data/nr/nr118.dmnd	20	1.1e-33	0.4062	/cabinfs/opt/data/nr/nr118.dmnd	XP_024634934.1uncharacterized protein LOC112420324 isoform X1 [Medicago truncatula]/RHN70844.1 putative alpha/Beta hydrolase [Medicago truncatula]|XP_024634935.1uncharacterized protein LOC112420324 isoform X2 [Medicago truncatula]|GAU14202.1hypothetical protein TSUD_307620 [Trifolium subterraneum]|PNY03961.1alpha/beta fold hydrolase [Trifolium pratense]|XP_004501179.1uncharacterized protein LOC10…	Medicago truncatula/Medicago truncatula|Medicago truncatula|Trifolium subterraneum|Trifolium pratense|Cicer arietinum|Glycine soja|Glycine soja|Glycine max/Glycine soja/Glycine max|Glycine soja|Glycine max|Glycine soja|Glycine soja/Glycine soja|Glycine max/Glycine max|Glycine max|Arachis hypogaea|Arachis duranensis/Arachis hypogaea/Arachis hypogaea|Arachis ipaensis/Arachis hypogaea/Arachis hypoga…	1.1E-33|1.1E-33|2.5E-33|1.6E-32|2.8E-29|2.8E-29|8.2E-29|8.2E-29|8.2E-29|8.2E-29|3.1E-28|3.1E-28|3.1E-28|3.1E-28|4.1E-28|4.1E-28|4.1E-28|1.2E-27|2.0E-27|1.0E-26	427|356|384|362|443|386|469|426|425|410|346|362|362|301|475|457|458|362|426|428	335|335|335|336|335|353|334|334|334|334|334|334|334|334|334|334|334|334|334|334	141|141|141|141|136|144|136|136|136|136|136|136|136|136|131|131|131|136|132|131	42.09%|42.09%|42.09%|41.96%|40.60%|40.79%|40.72%|40.72%|40.72%|40.72%|40.72%|40.72%|40.72%|40.72%|39.22%|39.22%|39.22%|40.72%|39.52%|39.22%	78.45%|94.10%|87.24%|92.82%|75.62%|91.45%|71.22%|78.40%|78.59%|81.46%|96.53%|92.27%|92.27%|110.96%|70.32%|73.09%|72.93%|92.27%|78.40%|78.04%	24.61%|24.61%|24.61%|24.68%|24.61%|25.93%|24.53%|24.53%|24.53%|24.53%|24.53%|24.53%|24.53%|24.53%|24.53%|24.53%|24.53%|24.53%|24.53%|24.53%	1|1|1|1|1|1|1|1|1|1|1|1|1|1|1|1|1|1|1|1	-2|-2|-2|-2|-2|-2|-2|-2|-2|-2|-2|-2|-2|-2|-2|-2|-2|-2|-2|-2	|||||||||||||||||||	XP_024634934.1|XP_024634935.1|GAU14202.1|PNY03961.1|XP_004501179.1|RZC15629.1|RZC06433.1|XP_003526481.2/XP_003526481.2|KHN18192.1|KRH52702.1|XP_028228212.1|XP_028228211.1|NP_001241925.2|KRH62036.1|RYR33538.1|XP_015945680.1/XP_015945680.1|XP_016181568.1/XP_016181568.1|ACU21185.1|XP_014499633.1|XP_027942360.1	156.0|156.0|154.8|152.1|141.4|141.4|139.8|139.8|139.8|139.8|137.9|137.9|137.9|137.9|137.5|137.5|137.5|136.0|135.2|132.9	XP_024634934.1uncharacterized protein LOC112420324 isoform X1 [Medicago truncatula]/RHN70844.1 putative alpha/Beta hydrolase [Medicago truncatula]|XP_024634935.1uncharacterized protein LOC112420324 isoform X2 [Medicago truncatula]|GAU14202.1hypothetical protein TSUD_307620 [Trifolium subterraneum]|PNY03961.1alpha/beta fold hydrolase [Trifolium pratense]|XP_004501179.1uncharacterized protein LOC10…	Medicago truncatula/Medicago truncatula|Medicago truncatula|Trifolium subterraneum|Trifolium pratense|Cicer arietinum|Glycine soja|Glycine soja|Glycine max/Glycine soja/Glycine max|Glycine soja|Glycine max|Glycine soja|Glycine soja/Glycine soja|Glycine max/Glycine max|Glycine max|Arachis hypogaea|Arachis duranensis/Arachis hypogaea/Arachis hypogaea|Arachis ipaensis/Arachis hypogaea/Arachis hypoga…	1.1E-33|1.1E-33|2.5E-33|1.6E-32|2.8E-29|2.8E-29|8.2E-29|8.2E-29|8.2E-29|8.2E-29|3.1E-28|3.1E-28|3.1E-28|3.1E-28|4.1E-28|4.1E-28|4.1E-28|1.2E-27|2.0E-27|1.0E-26	427|356|384|362|443|386|469|426|425|410|346|362|362|301|475|457|458|362|426|428	335|335|335|336|335|353|334|334|334|334|334|334|334|334|334|334|334|334|334|334	141|141|141|141|136|144|136|136|136|136|136|136|136|136|131|131|131|136|132|131	42.09%|42.09%|42.09%|41.96%|40.60%|40.79%|40.72%|40.72%|40.72%|40.72%|40.72%|40.72%|40.72%|40.72%|39.22%|39.22%|39.22%|40.72%|39.52%|39.22%	78.45%|94.10%|87.24%|92.82%|75.62%|91.45%|71.22%|78.40%|78.59%|81.46%|96.53%|92.27%|92.27%|110.96%|70.32%|73.09%|72.93%|92.27%|78.40%|78.04%	24.61%|24.61%|24.61%|24.68%|24.61%|25.93%|24.53%|24.53%|24.53%|24.53%|24.53%|24.53%|24.53%|24.53%|24.53%|24.53%|24.53%|24.53%|24.53%|24.53%	1|1|1|1|1|1|1|1|1|1|1|1|1|1|1|1|1|1|1|1	-2|-2|-2|-2|-2|-2|-2|-2|-2|-2|-2|-2|-2|-2|-2|-2|-2|-2|-2|-2	|||||||||||||||||||	XP_024634934.1|XP_024634935.1|GAU14202.1|PNY03961.1|XP_004501179.1|RZC15629.1|RZC06433.1|XP_003526481.2/XP_003526481.2|KHN18192.1|KRH52702.1|XP_028228212.1|XP_028228211.1|NP_001241925.2|KRH62036.1|RYR33538.1|XP_015945680.1/XP_015945680.1|XP_016181568.1/XP_016181568.1|ACU21185.1|XP_014499633.1|XP_027942360.1	156.0|156.0|154.8|152.1|141.4|141.4|139.8|139.8|139.8|139.8|137.9|137.9|137.9|137.9|137.5|137.5|137.5|136.0|135.2|132.9	RHN70844.1 putative alpha/Beta hydrolase [Medicago truncatula]/XP_024634934.1uncharacterized protein LOC112420324 isoform X1 [Medicago truncatula]	Medicago truncatula	1.1e-33	427	335	141	0.4209	0.7845	0.2461	1
Lcu.2RBY.Chr3_411192650-411193766	XP_004500321.1SWR1 complex subunit 6-like		1116	20	9.3e-60	0.6312	/cabinfs/opt/data/nr/nr118.dmnd	20	9.3e-60	0.6312	/cabinfs/opt/data/nr/nr118.dmnd	XP_004500321.1SWR1 complex subunit 6-like [Cicer arietinum]|XP_013460354.1SWR1 complex subunit 6 [Medicago truncatula]/KEH34386.1 HIT zinc finger protein [Medicago truncatula]/RHN67776.1 putative Zinc finger, HIT-type [Medicago truncatula]|XP_004500324.1SWR1 complex subunit 6-like [Cicer arietinum]|GAU27258.1hypothetical protein TSUD_125390 [Trifolium subterraneum]|PNX85310.1zinc finger HIT domai…	Cicer arietinum|Medicago truncatula/Medicago truncatula/Medicago truncatula|Cicer arietinum|Trifolium subterraneum|Trifolium pratense|Cajanus cajan|Glycine max/Glycine soja/Glycine soja/Glycine max/Glycine soja|Abrus precatorius|Vigna unguiculata|Lupinus angustifolius|Vigna radiata var. radiata|Vigna radiata var. radiata|Phaseolus vulgaris/Phaseolus vulgaris|Glycine max/Glycine soja/Glycine max/G…	9.3E-60|7.9E-59|1.0E-58|3.0E-58|8.7E-58|1.1E-55|1.4E-55|3.1E-55|5.3E-55|6.9E-55|1.2E-54|1.5E-54|4.5E-54|1.7E-53|2.9E-53|6.5E-53|8.5E-53|1.6E-51|6.1E-51|1.4E-50	173|173|173|173|173|173|173|173|173|173|173|173|173|173|173|173|187|172|172|171	225|225|225|225|225|225|225|225|225|225|225|225|225|225|225|225|239|225|225|225	146|142|146|142|140|143|144|143|143|142|143|141|142|141|140|141|143|139|142|146	64.89%|63.11%|64.89%|63.11%|62.22%|63.56%|64.00%|63.56%|63.56%|63.11%|63.56%|62.67%|63.11%|62.67%|62.22%|62.67%|59.83%|61.78%|63.11%|64.89%	130.06%|130.06%|130.06%|130.06%|130.06%|130.06%|130.06%|130.06%|130.06%|130.06%|130.06%|130.06%|130.06%|130.06%|130.06%|130.06%|127.81%|130.81%|130.81%|131.58%	60.48%|60.48%|60.48%|60.48%|60.48%|60.48%|60.48%|60.48%|60.48%|60.48%|60.48%|60.48%|60.48%|60.48%|60.48%|60.48%|64.25%|60.48%|60.48%|60.48%	1|1|1|1|1|1|1|1|1|1|1|1|1|1|1|1|1|1|1|1	3|3|3|3|3|3|3|3|3|3|3|3|3|3|3|3|3|3|3|3	|||||||||||||||||||	XP_004500321.1|XP_013460354.1|XP_004500324.1|GAU27258.1|PNX85310.1|XP_020215883.1|XP_003551208.1/XP_003551208.1|XP_027334009.1|XP_027933172.1|XP_019439272.1|XP_014489646.1|XP_014497324.1|XP_007146835.1|XP_003538319.1/XP_003538319.1|XP_017408566.1|XP_017434088.1|KYP76191.1|XP_028753462.1|PQM41075.1|XP_008463835.1	240.7|237.7|237.3|235.7|234.2|227.3|226.9|225.7|224.9|224.6|223.8|223.4|221.9|219.9|219.2|218.0|217.6|213.4|211.5|210.3	XP_004500321.1SWR1 complex subunit 6-like [Cicer arietinum]|XP_013460354.1SWR1 complex subunit 6 [Medicago truncatula]/KEH34386.1 HIT zinc finger protein [Medicago truncatula]/RHN67776.1 putative Zinc finger, HIT-type [Medicago truncatula]|XP_004500324.1SWR1 complex subunit 6-like [Cicer arietinum]|GAU27258.1hypothetical protein TSUD_125390 [Trifolium subterraneum]|PNX85310.1zinc finger HIT domai…	Cicer arietinum|Medicago truncatula/Medicago truncatula/Medicago truncatula|Cicer arietinum|Trifolium subterraneum|Trifolium pratense|Cajanus cajan|Glycine max/Glycine soja/Glycine soja/Glycine max/Glycine soja|Abrus precatorius|Vigna unguiculata|Lupinus angustifolius|Vigna radiata var. radiata|Vigna radiata var. radiata|Phaseolus vulgaris/Phaseolus vulgaris|Glycine max/Glycine soja/Glycine max/G…	9.3E-60|7.9E-59|1.0E-58|3.0E-58|8.7E-58|1.1E-55|1.4E-55|3.1E-55|5.3E-55|6.9E-55|1.2E-54|1.5E-54|4.5E-54|1.7E-53|2.9E-53|6.5E-53|8.5E-53|1.6E-51|6.1E-51|1.4E-50	173|173|173|173|173|173|173|173|173|173|173|173|173|173|173|173|187|172|172|171	225|225|225|225|225|225|225|225|225|225|225|225|225|225|225|225|239|225|225|225	146|142|146|142|140|143|144|143|143|142|143|141|142|141|140|141|143|139|142|146	64.89%|63.11%|64.89%|63.11%|62.22%|63.56%|64.00%|63.56%|63.56%|63.11%|63.56%|62.67%|63.11%|62.67%|62.22%|62.67%|59.83%|61.78%|63.11%|64.89%	130.06%|130.06%|130.06%|130.06%|130.06%|130.06%|130.06%|130.06%|130.06%|130.06%|130.06%|130.06%|130.06%|130.06%|130.06%|130.06%|127.81%|130.81%|130.81%|131.58%	60.48%|60.48%|60.48%|60.48%|60.48%|60.48%|60.48%|60.48%|60.48%|60.48%|60.48%|60.48%|60.48%|60.48%|60.48%|60.48%|64.25%|60.48%|60.48%|60.48%	1|1|1|1|1|1|1|1|1|1|1|1|1|1|1|1|1|1|1|1	3|3|3|3|3|3|3|3|3|3|3|3|3|3|3|3|3|3|3|3	|||||||||||||||||||	XP_004500321.1|XP_013460354.1|XP_004500324.1|GAU27258.1|PNX85310.1|XP_020215883.1|XP_003551208.1/XP_003551208.1|XP_027334009.1|XP_027933172.1|XP_019439272.1|XP_014489646.1|XP_014497324.1|XP_007146835.1|XP_003538319.1/XP_003538319.1|XP_017408566.1|XP_017434088.1|KYP76191.1|XP_028753462.1|PQM41075.1|XP_008463835.1	240.7|237.7|237.3|235.7|234.2|227.3|226.9|225.7|224.9|224.6|223.8|223.4|221.9|219.9|219.2|218.0|217.6|213.4|211.5|210.3	XP_004500321.1SWR1 complex subunit 6-like [Cicer arietinum]	Cicer arietinum	9.3e-60	173	225	146	0.6489	1.3006	0.6048	1
Lcu.2RBY.Chr3_415059853-415071712	PNY18017.1copia-type polyprotein		11859	20	2.4e-121	0.6629	/cabinfs/opt/data/nr/nr118.dmnd	20	2.4e-121	0.6629	/cabinfs/opt/data/nr/nr118.dmnd	PNY18017.1copia-type polyprotein [Trifolium pratense]|RHN71246.1putative RNA-directed DNA polymerase [Medicago truncatula]|RHN43716.1putative RNA-directed DNA polymerase [Medicago truncatula]|GAU22332.1hypothetical protein TSUD_106600 [Trifolium subterraneum]|GAU35215.1hypothetical protein TSUD_204910 [Trifolium subterraneum]|GAU33196.1hypothetical protein TSUD_206550 [Trifolium subterraneum]|PNX…	Trifolium pratense|Medicago truncatula|Medicago truncatula|Trifolium subterraneum|Trifolium subterraneum|Trifolium subterraneum|Trifolium pratense|Trifolium subterraneum|Trifolium subterraneum|Cajanus cajan|Trifolium subterraneum|Trifolium subterraneum|Trifolium subterraneum|Cajanus cajan|Trifolium subterraneum|Cajanus cajan|Trifolium subterraneum|Trifolium subterraneum|Trifolium subterraneum|Tri…	2.4E-121|1.6E-109|2.8E-109|1.2E-107|1.0E-103|1.0E-103|5.6E-102|1.2E-101|1.6E-101|2.8E-101|8.0E-101|1.0E-100|2.3E-100|8.9E-100|1.2E-99|7.5E-99|7.5E-99|9.8E-99|1.7E-98|2.2E-98	999|1346|977|1171|1149|1084|1350|1246|1078|411|1125|1309|1258|861|1150|502|949|1249|1000|1199	392|393|393|922|394|918|395|390|394|392|395|394|395|393|389|392|397|391|389|397	284|276|276|446|272|453|266|265|270|268|271|270|268|268|261|264|263|261|259|265	72.45%|70.23%|70.23%|48.37%|69.04%|49.35%|67.34%|67.95%|68.53%|68.37%|68.61%|68.53%|67.85%|68.19%|67.10%|67.35%|66.25%|66.75%|66.58%|66.75%	39.24%|29.20%|40.23%|78.74%|34.29%|84.69%|29.26%|31.30%|36.55%|95.38%|35.11%|30.10%|31.40%|45.64%|33.83%|78.09%|41.83%|31.31%|38.90%|33.11%	9.92%|9.94%|9.94%|23.32%|9.97%|23.22%|9.99%|9.87%|9.97%|9.92%|9.99%|9.97%|9.99%|9.94%|9.84%|9.92%|10.04%|9.89%|9.84%|10.04%	1|1|1|1|1|1|1|1|1|1|1|1|1|1|1|1|1|1|1|1	-1|-1|-1|-1|-1|-1|-1|-1|-1|-1|-1|-1|-1|-1|-1|-1|-1|-1|-1|-1	|||||||||||||||||||	PNY18017.1|RHN71246.1|RHN43716.1|GAU22332.1|GAU35215.1|GAU33196.1|PNX93875.1|GAU41877.1|GAU50842.1|KYP46744.1|GAU22770.1|GAU39052.1|GAU14094.1|KYP66912.1|GAU50018.1|KYP50123.1|GAU28814.1|GAU15418.1|GAU37826.1|GAU49301.1	448.7|409.5|408.7|403.3|390.2|390.2|384.4|383.3|382.9|382.1|380.6|380.2|379.0|377.1|376.7|374.0|374.0|373.6|372.9|372.5	PNY18017.1copia-type polyprotein [Trifolium pratense]|RHN71246.1putative RNA-directed DNA polymerase [Medicago truncatula]|RHN43716.1putative RNA-directed DNA polymerase [Medicago truncatula]|GAU22332.1hypothetical protein TSUD_106600 [Trifolium subterraneum]|GAU35215.1hypothetical protein TSUD_204910 [Trifolium subterraneum]|GAU33196.1hypothetical protein TSUD_206550 [Trifolium subterraneum]|PNX…	Trifolium pratense|Medicago truncatula|Medicago truncatula|Trifolium subterraneum|Trifolium subterraneum|Trifolium subterraneum|Trifolium pratense|Trifolium subterraneum|Trifolium subterraneum|Cajanus cajan|Trifolium subterraneum|Trifolium subterraneum|Trifolium subterraneum|Cajanus cajan|Trifolium subterraneum|Cajanus cajan|Trifolium subterraneum|Trifolium subterraneum|Trifolium subterraneum|Tri…	2.4E-121|1.6E-109|2.8E-109|1.2E-107|1.0E-103|1.0E-103|5.6E-102|1.2E-101|1.6E-101|2.8E-101|8.0E-101|1.0E-100|2.3E-100|8.9E-100|1.2E-99|7.5E-99|7.5E-99|9.8E-99|1.7E-98|2.2E-98	999|1346|977|1171|1149|1084|1350|1246|1078|411|1125|1309|1258|861|1150|502|949|1249|1000|1199	392|393|393|922|394|918|395|390|394|392|395|394|395|393|389|392|397|391|389|397	284|276|276|446|272|453|266|265|270|268|271|270|268|268|261|264|263|261|259|265	72.45%|70.23%|70.23%|48.37%|69.04%|49.35%|67.34%|67.95%|68.53%|68.37%|68.61%|68.53%|67.85%|68.19%|67.10%|67.35%|66.25%|66.75%|66.58%|66.75%	39.24%|29.20%|40.23%|78.74%|34.29%|84.69%|29.26%|31.30%|36.55%|95.38%|35.11%|30.10%|31.40%|45.64%|33.83%|78.09%|41.83%|31.31%|38.90%|33.11%	9.92%|9.94%|9.94%|23.32%|9.97%|23.22%|9.99%|9.87%|9.97%|9.92%|9.99%|9.97%|9.99%|9.94%|9.84%|9.92%|10.04%|9.89%|9.84%|10.04%	1|1|1|1|1|1|1|1|1|1|1|1|1|1|1|1|1|1|1|1	-1|-1|-1|-1|-1|-1|-1|-1|-1|-1|-1|-1|-1|-1|-1|-1|-1|-1|-1|-1	|||||||||||||||||||	PNY18017.1|RHN71246.1|RHN43716.1|GAU22332.1|GAU35215.1|GAU33196.1|PNX93875.1|GAU41877.1|GAU50842.1|KYP46744.1|GAU22770.1|GAU39052.1|GAU14094.1|KYP66912.1|GAU50018.1|KYP50123.1|GAU28814.1|GAU15418.1|GAU37826.1|GAU49301.1	448.7|409.5|408.7|403.3|390.2|390.2|384.4|383.3|382.9|382.1|380.6|380.2|379.0|377.1|376.7|374.0|374.0|373.6|372.9|372.5	PNY18017.1copia-type polyprotein [Trifolium pratense]	Trifolium pratense	2.4e-121	999	392	284	0.7245	0.3924	0.0992	1
Lcu.2RBY.Chr3_419839202-419844605	AES74091.2MFS transporter		5403	20	1.5e-49	0.3765	/cabinfs/opt/data/nr/nr118.dmnd	20	1.5e-49	0.3765	/cabinfs/opt/data/nr/nr118.dmnd	AES74091.2MFS transporter [Medicago truncatula]|XP_003603840.3hippocampus abundant transcript-like protein 1 [Medicago truncatula]|RHN71182.1putative major facilitator superfamily [Medicago truncatula]|PNY11961.1MFS transporter [Trifolium pratense]|GAU24943.1hypothetical protein TSUD_311780 [Trifolium subterraneum]|XP_012571511.1uncharacterized protein LOC101495462 isoform X1 [Cicer arietinum]|GA…	Medicago truncatula|Medicago truncatula|Medicago truncatula|Trifolium pratense|Trifolium subterraneum|Cicer arietinum|Trifolium subterraneum|Abrus precatorius|Mucuna pruriens|Cajanus cajan/Cajanus cajan|Glycine max/Glycine soja/Glycine soja/Glycine max/Glycine soja|Cicer arietinum|Vigna radiata var. radiata|Vigna unguiculata|Vigna unguiculata|Vigna angularis/Vigna angularis var. angularis|Vigna a…	1.5E-49|1.5E-49|2.5E-49|2.3E-47|5.7E-46|9.8E-46|1.8E-44|1.4E-39|3.4E-38|4.9E-37|1.4E-36|2.4E-36|2.4E-36|9.2E-36|9.2E-36|1.2E-35|2.0E-35|3.0E-34|1.5E-33|1.6E-32	434|450|377|368|378|435|328|432|391|432|432|408|432|432|424|432|312|433|415|423	521|521|516|700|698|703|522|533|519|519|519|401|519|519|519|519|514|520|519|519	205|205|204|245|240|244|205|205|194|197|197|168|195|197|197|195|194|194|186|186	39.35%|39.35%|39.53%|35.00%|34.38%|34.71%|39.27%|38.46%|37.38%|37.96%|37.96%|41.90%|37.57%|37.96%|37.96%|37.57%|37.74%|37.31%|35.84%|35.84%	120.05%|115.78%|136.87%|190.22%|184.66%|161.61%|159.15%|123.38%|132.74%|120.14%|120.14%|98.28%|120.14%|120.14%|122.41%|120.14%|164.74%|120.09%|125.06%|122.70%	28.93%|28.93%|28.65%|38.87%|38.76%|39.03%|28.98%|29.59%|28.82%|28.82%|28.82%|22.27%|28.82%|28.82%|28.82%|28.82%|28.54%|28.87%|28.82%|28.82%	1|1|1|1|1|1|1|1|1|1|1|1|1|1|1|1|1|1|1|1	3|3|3|3|3|3|3|3|3|3|3|3|3|3|3|3|3|3|3|3	|||||||||||||||||||	AES74091.2|XP_003603840.3|RHN71182.1|PNY11961.1|GAU24943.1|XP_012571511.1|GAU24944.1|XP_027355490.1|RDX70221.1|XP_020218807.1|XP_003523261.1/XP_003523261.1|XP_012571512.1|XP_014500192.1|XP_027902233.1|QCE16724.1|XP_017435632.1/XP_017435632.1|KOM51694.1|XP_007136127.1|XP_014629903.1/XP_014629903.1|XP_020984177.1	209.1|209.1|208.4|201.8|197.2|196.4|192.2|176.0|171.4|167.5|166.0|165.2|165.2|163.3|163.3|162.9|162.2|158.3|156.0|152.5	AES74091.2MFS transporter [Medicago truncatula]|XP_003603840.3hippocampus abundant transcript-like protein 1 [Medicago truncatula]|RHN71182.1putative major facilitator superfamily [Medicago truncatula]|PNY11961.1MFS transporter [Trifolium pratense]|GAU24943.1hypothetical protein TSUD_311780 [Trifolium subterraneum]|XP_012571511.1uncharacterized protein LOC101495462 isoform X1 [Cicer arietinum]|GA…	Medicago truncatula|Medicago truncatula|Medicago truncatula|Trifolium pratense|Trifolium subterraneum|Cicer arietinum|Trifolium subterraneum|Abrus precatorius|Mucuna pruriens|Cajanus cajan/Cajanus cajan|Glycine max/Glycine soja/Glycine soja/Glycine max/Glycine soja|Cicer arietinum|Vigna radiata var. radiata|Vigna unguiculata|Vigna unguiculata|Vigna angularis/Vigna angularis var. angularis|Vigna a…	1.5E-49|1.5E-49|2.5E-49|2.3E-47|5.7E-46|9.8E-46|1.8E-44|1.4E-39|3.4E-38|4.9E-37|1.4E-36|2.4E-36|2.4E-36|9.2E-36|9.2E-36|1.2E-35|2.0E-35|3.0E-34|1.5E-33|1.6E-32	434|450|377|368|378|435|328|432|391|432|432|408|432|432|424|432|312|433|415|423	521|521|516|700|698|703|522|533|519|519|519|401|519|519|519|519|514|520|519|519	205|205|204|245|240|244|205|205|194|197|197|168|195|197|197|195|194|194|186|186	39.35%|39.35%|39.53%|35.00%|34.38%|34.71%|39.27%|38.46%|37.38%|37.96%|37.96%|41.90%|37.57%|37.96%|37.96%|37.57%|37.74%|37.31%|35.84%|35.84%	120.05%|115.78%|136.87%|190.22%|184.66%|161.61%|159.15%|123.38%|132.74%|120.14%|120.14%|98.28%|120.14%|120.14%|122.41%|120.14%|164.74%|120.09%|125.06%|122.70%	28.93%|28.93%|28.65%|38.87%|38.76%|39.03%|28.98%|29.59%|28.82%|28.82%|28.82%|22.27%|28.82%|28.82%|28.82%|28.82%|28.54%|28.87%|28.82%|28.82%	1|1|1|1|1|1|1|1|1|1|1|1|1|1|1|1|1|1|1|1	3|3|3|3|3|3|3|3|3|3|3|3|3|3|3|3|3|3|3|3	|||||||||||||||||||	AES74091.2|XP_003603840.3|RHN71182.1|PNY11961.1|GAU24943.1|XP_012571511.1|GAU24944.1|XP_027355490.1|RDX70221.1|XP_020218807.1|XP_003523261.1/XP_003523261.1|XP_012571512.1|XP_014500192.1|XP_027902233.1|QCE16724.1|XP_017435632.1/XP_017435632.1|KOM51694.1|XP_007136127.1|XP_014629903.1/XP_014629903.1|XP_020984177.1	209.1|209.1|208.4|201.8|197.2|196.4|192.2|176.0|171.4|167.5|166.0|165.2|165.2|163.3|163.3|162.9|162.2|158.3|156.0|152.5	AES74091.2MFS transporter [Medicago truncatula]	Medicago truncatula	1.5e-49	434	521	205	0.3935	1.2005	0.2893	1
Lcu.2RBY.Chr3_429948959-429952624	TEY20102.1Rab GDP dissociation inhibitor		3665	20	7.1e-24	0.3471	/cabinfs/opt/data/nr/nr118.dmnd	20	7.1e-24	0.3471	/cabinfs/opt/data/nr/nr118.dmnd	TEY20102.1Rab GDP dissociation inhibitor [Salvia splendens]|NP_001266078.1GDP dissociation inhibitor [Cicer arietinum]/CAA06731.1 GDP dissociation inhibitor [Cicer arietinum]|CAF02075.1GDP dissociation inhibitor [Medicago truncatula]|XP_003629947.1guanosine nucleotide diphosphate dissociation inhibitor 1 [Medicago truncatula]/AET04423.1 GDP dissociation inhibitor [Medicago truncatula]/AFK41459.1 …	Salvia splendens|Cicer arietinum/Cicer arietinum|Medicago truncatula|Medicago truncatula/Medicago truncatula/Medicago truncatula/Medicago truncatula|Trifolium subterraneum|Trifolium pratense|Punica granatum|Punica granatum|Quercus suber|Ensete ventricosum|Malus domestica|Malus domestica|Manihot esculenta/Manihot esculenta|Ananas comosus|Lotus japonicus|Cajanus cajan/Cajanus cajan|Ananas comosus|R…	7.1E-24|1.9E-21|1.9E-21|1.9E-21|3.3E-21|3.3E-21|1.3E-20|3.7E-20|3.7E-20|6.3E-20|8.2E-20|8.2E-20|8.2E-20|8.2E-20|8.2E-20|1.1E-19|1.1E-19|1.1E-19|1.4E-19|1.4E-19	469|444|444|444|444|499|414|444|444|245|883|444|444|445|370|444|432|444|457|444	264|264|264|264|264|264|265|264|264|270|264|264|264|264|264|264|264|264|264|264	97|92|92|92|91|91|93|92|91|94|92|92|92|90|91|91|90|91|90|91	36.74%|34.85%|34.85%|34.85%|34.47%|34.47%|35.09%|34.85%|34.47%|34.81%|34.85%|34.85%|34.85%|34.09%|34.47%|34.47%|34.09%|34.47%|34.09%|34.47%	56.29%|59.46%|59.46%|59.46%|59.46%|52.91%|64.01%|59.46%|59.46%|110.20%|29.90%|59.46%|59.46%|59.33%|71.35%|59.46%|61.11%|59.46%|57.77%|59.46%	21.61%|21.61%|21.61%|21.61%|21.61%|21.61%|21.69%|21.61%|21.61%|22.10%|21.61%|21.61%|21.61%|21.61%|21.61%|21.61%|21.61%|21.61%|21.61%|21.61%	1|1|1|1|1|1|1|1|1|1|1|1|1|1|1|1|1|1|1|1	2|2|2|2|2|2|2|2|2|2|2|2|2|2|2|2|2|2|2|2	|||||||||||||||||||	TEY20102.1|NP_001266078.1|CAF02075.1|XP_003629947.1|GAU18730.1|PNY17601.1|PKI74979.1|OWM84804.1|XP_023903514.1|RWV93932.1|RXH74183.1|XP_008394248.2|XP_021604377.1|XP_020083801.1|AFK40299.1|XP_020210446.1|OAY73951.1|XP_024180425.1|XP_022874176.1|XP_002513702.1	123.2|115.2|115.2|115.2|114.4|114.4|112.5|110.9|110.9|110.2|109.8|109.8|109.8|109.8|109.8|109.4|109.4|109.4|109.0|109.0	TEY20102.1Rab GDP dissociation inhibitor [Salvia splendens]|NP_001266078.1GDP dissociation inhibitor [Cicer arietinum]/CAA06731.1 GDP dissociation inhibitor [Cicer arietinum]|CAF02075.1GDP dissociation inhibitor [Medicago truncatula]|XP_003629947.1guanosine nucleotide diphosphate dissociation inhibitor 1 [Medicago truncatula]/AET04423.1 GDP dissociation inhibitor [Medicago truncatula]/AFK41459.1 …	Salvia splendens|Cicer arietinum/Cicer arietinum|Medicago truncatula|Medicago truncatula/Medicago truncatula/Medicago truncatula/Medicago truncatula|Trifolium subterraneum|Trifolium pratense|Punica granatum|Punica granatum|Quercus suber|Ensete ventricosum|Malus domestica|Malus domestica|Manihot esculenta/Manihot esculenta|Ananas comosus|Lotus japonicus|Cajanus cajan/Cajanus cajan|Ananas comosus|R…	7.1E-24|1.9E-21|1.9E-21|1.9E-21|3.3E-21|3.3E-21|1.3E-20|3.7E-20|3.7E-20|6.3E-20|8.2E-20|8.2E-20|8.2E-20|8.2E-20|8.2E-20|1.1E-19|1.1E-19|1.1E-19|1.4E-19|1.4E-19	469|444|444|444|444|499|414|444|444|245|883|444|444|445|370|444|432|444|457|444	264|264|264|264|264|264|265|264|264|270|264|264|264|264|264|264|264|264|264|264	97|92|92|92|91|91|93|92|91|94|92|92|92|90|91|91|90|91|90|91	36.74%|34.85%|34.85%|34.85%|34.47%|34.47%|35.09%|34.85%|34.47%|34.81%|34.85%|34.85%|34.85%|34.09%|34.47%|34.47%|34.09%|34.47%|34.09%|34.47%	56.29%|59.46%|59.46%|59.46%|59.46%|52.91%|64.01%|59.46%|59.46%|110.20%|29.90%|59.46%|59.46%|59.33%|71.35%|59.46%|61.11%|59.46%|57.77%|59.46%	21.61%|21.61%|21.61%|21.61%|21.61%|21.61%|21.69%|21.61%|21.61%|22.10%|21.61%|21.61%|21.61%|21.61%|21.61%|21.61%|21.61%|21.61%|21.61%|21.61%	1|1|1|1|1|1|1|1|1|1|1|1|1|1|1|1|1|1|1|1	2|2|2|2|2|2|2|2|2|2|2|2|2|2|2|2|2|2|2|2	|||||||||||||||||||	TEY20102.1|NP_001266078.1|CAF02075.1|XP_003629947.1|GAU18730.1|PNY17601.1|PKI74979.1|OWM84804.1|XP_023903514.1|RWV93932.1|RXH74183.1|XP_008394248.2|XP_021604377.1|XP_020083801.1|AFK40299.1|XP_020210446.1|OAY73951.1|XP_024180425.1|XP_022874176.1|XP_002513702.1	123.2|115.2|115.2|115.2|114.4|114.4|112.5|110.9|110.9|110.2|109.8|109.8|109.8|109.8|109.8|109.4|109.4|109.4|109.0|109.0	TEY20102.1Rab GDP dissociation inhibitor [Salvia splendens]	Salvia splendens	7.1e-24	469	264	97	0.3674	0.5629	0.2161	1
Lcu.2RBY.Chr4_8620189-8622793	AES86643.1 late embryogenesis abundant (LEA) hydroxyproline-rich glycoprotein family protein, putative		2604	20	4.8e-67	0.7457	/cabinfs/opt/data/nr/nr118.dmnd	20	4.8e-67	0.7457	/cabinfs/opt/data/nr/nr118.dmnd	RHN58632.1hypothetical protein MtrunA17_Chr4g0004451 [Medicago truncatula]|XP_024637004.1uncharacterized protein LOC11422449 isoform X2 [Medicago truncatula]|XP_003604446.1uncharacterized protein LOC11422449 isoform X1 [Medicago truncatula]/AES86643.1 late embryogenesis abundant (LEA) hydroxyproline-rich glycoprotein family protein, putative [Medicago truncatula]|XP_004506853.1uncharacterized pro…	Medicago truncatula|Medicago truncatula|Medicago truncatula/Medicago truncatula|Cicer arietinum|Abrus precatorius|Mucuna pruriens|Glycine max/Glycine soja|Glycine soja|Glycine max/Glycine soja|Phaseolus vulgaris/Phaseolus vulgaris|Vigna angularis/Vigna angularis/Vigna angularis var. angularis|Trifolium pratense|Vigna unguiculata|Vigna unguiculata|Arachis duranensis|Vigna radiata var. radiata|Caja…	4.8E-67|8.3E-67|8.3E-67|1.2E-60|1.5E-52|6.0E-49|1.1E-45|1.4E-45|4.0E-45|7.5E-44|7.5E-44|9.8E-44|1.3E-43|1.3E-43|1.3E-43|1.3E-43|1.7E-43|2.9E-43|3.7E-43|1.9E-42	168|191|197|190|189|213|188|176|175|188|188|147|188|294|221|188|170|186|206|210	168|169|169|168|163|168|164|163|162|165|165|125|165|165|204|165|153|154|168|168	143|143|143|135|126|121|118|118|117|116|117|106|117|117|130|117|114|114|118|117	85.12%|84.62%|84.62%|80.36%|77.30%|72.02%|71.95%|72.39%|72.22%|70.30%|70.91%|84.80%|70.91%|70.91%|63.73%|70.91%|74.51%|74.03%|70.24%|69.64%	100.00%|88.48%|85.79%|88.42%|86.24%|78.87%|87.23%|92.61%|92.57%|87.77%|87.77%|85.03%|87.77%|56.12%|92.31%|87.77%|90.00%|82.80%|81.55%|80.00%	19.35%|19.47%|19.47%|19.35%|18.78%|19.35%|18.89%|18.78%|18.66%|19.01%|19.01%|14.40%|19.01%|19.01%|23.50%|19.01%|17.63%|17.74%|19.35%|19.35%	1|1|1|1|1|1|1|1|1|1|1|1|1|1|1|1|1|1|1|1	1|1|1|1|1|1|1|1|1|1|1|1|1|1|1|1|1|1|1|1	|||||||||||||||||||	RHN58632.1|XP_024637004.1|XP_003604446.1|XP_004506853.1|XP_027344699.1|RDX66426.1|XP_006585593.1/XP_006585593.1|RZB97949.1|KRH44368.1/KRH44368.1|XP_007135691.1|XP_017407407.1/XP_017407407.1|PNX85756.1|XP_027908365.1|QCE02061.1|XP_020987373.1|XP_022641966.1|KYP54210.1|XP_020224924.1|XP_015938273.1|XP_025621525.1	266.2|265.4|265.4|245.0|218.0|206.1|195.3|194.9|193.4|189.1|189.1|188.7|188.3|188.3|188.3|188.3|188.0|187.2|186.8|184.5	RHN58632.1hypothetical protein MtrunA17_Chr4g0004451 [Medicago truncatula]|XP_024637004.1uncharacterized protein LOC11422449 isoform X2 [Medicago truncatula]|XP_003604446.1uncharacterized protein LOC11422449 isoform X1 [Medicago truncatula]/AES86643.1 late embryogenesis abundant (LEA) hydroxyproline-rich glycoprotein family protein, putative [Medicago truncatula]|XP_004506853.1uncharacterized pro…	Medicago truncatula|Medicago truncatula|Medicago truncatula/Medicago truncatula|Cicer arietinum|Abrus precatorius|Mucuna pruriens|Glycine max/Glycine soja|Glycine soja|Glycine max/Glycine soja|Phaseolus vulgaris/Phaseolus vulgaris|Vigna angularis/Vigna angularis/Vigna angularis var. angularis|Trifolium pratense|Vigna unguiculata|Vigna unguiculata|Arachis duranensis|Vigna radiata var. radiata|Caja…	4.8E-67|8.3E-67|8.3E-67|1.2E-60|1.5E-52|6.0E-49|1.1E-45|1.4E-45|4.0E-45|7.5E-44|7.5E-44|9.8E-44|1.3E-43|1.3E-43|1.3E-43|1.3E-43|1.7E-43|2.9E-43|3.7E-43|1.9E-42	168|191|197|190|189|213|188|176|175|188|188|147|188|294|221|188|170|186|206|210	168|169|169|168|163|168|164|163|162|165|165|125|165|165|204|165|153|154|168|168	143|143|143|135|126|121|118|118|117|116|117|106|117|117|130|117|114|114|118|117	85.12%|84.62%|84.62%|80.36%|77.30%|72.02%|71.95%|72.39%|72.22%|70.30%|70.91%|84.80%|70.91%|70.91%|63.73%|70.91%|74.51%|74.03%|70.24%|69.64%	100.00%|88.48%|85.79%|88.42%|86.24%|78.87%|87.23%|92.61%|92.57%|87.77%|87.77%|85.03%|87.77%|56.12%|92.31%|87.77%|90.00%|82.80%|81.55%|80.00%	19.35%|19.47%|19.47%|19.35%|18.78%|19.35%|18.89%|18.78%|18.66%|19.01%|19.01%|14.40%|19.01%|19.01%|23.50%|19.01%|17.63%|17.74%|19.35%|19.35%	1|1|1|1|1|1|1|1|1|1|1|1|1|1|1|1|1|1|1|1	1|1|1|1|1|1|1|1|1|1|1|1|1|1|1|1|1|1|1|1	|||||||||||||||||||	RHN58632.1|XP_024637004.1|XP_003604446.1|XP_004506853.1|XP_027344699.1|RDX66426.1|XP_006585593.1/XP_006585593.1|RZB97949.1|KRH44368.1/KRH44368.1|XP_007135691.1|XP_017407407.1/XP_017407407.1|PNX85756.1|XP_027908365.1|QCE02061.1|XP_020987373.1|XP_022641966.1|KYP54210.1|XP_020224924.1|XP_015938273.1|XP_025621525.1	266.2|265.4|265.4|245.0|218.0|206.1|195.3|194.9|193.4|189.1|189.1|188.7|188.3|188.3|188.3|188.3|188.0|187.2|186.8|184.5	RHN58632.1hypothetical protein MtrunA17_Chr4g0004451 [Medicago truncatula]	Medicago truncatula	4.8e-67	168	168	143	0.8512	1	0.1935	1
Lcu.2RBY.Chr4_11048217-11052401	ACV83947.1calcium-regulated/ATP-independent forisome protein		4184	20	7.5e-78	0.8049	/cabinfs/opt/data/nr/nr118.dmnd	20	7.5e-78	0.8049	/cabinfs/opt/data/nr/nr118.dmnd	ACV83947.1calcium-regulated/ATP-independent forisome protein [Pisum sativum]|ABV32454.1sieve element occlusion by forisome 1 [Vicia faba]|XP_013468709.1protein SIEVE ELEMENT OCCLUSION B [Medicago truncatula]/ADN32805.1 sieve element occlusion by forisomes 4 [Medicago truncatula]/KEH42746.1 sieve element occlusion protein [Medicago truncatula]/RHN80321.1 putative sieve element occlusion [Medicago …	Pisum sativum|Vicia faba|Medicago truncatula/Medicago truncatula/Medicago truncatula/Medicago truncatula|Cicer arietinum|Abrus precatorius|Lotus japonicus|Arachis hypogaea|Arachis ipaensis/Arachis hypogaea/Arachis hypogaea|Pisum sativum|Trifolium pratense|Cajanus cajan|Arachis hypogaea|Arachis duranensis/Arachis hypogaea/Arachis hypogaea|Medicago truncatula/Medicago truncatula/Medicago truncatula…	7.5E-78|3.5E-75|1.6E-56|1.4E-52|2.1E-51|8.6E-50|5.6E-49|5.6E-49|5.2E-47|4.4E-46|5.8E-46|1.7E-45|1.7E-45|9.3E-44|9.3E-44|1.2E-43|1.2E-43|1.2E-43|1.6E-43|2.1E-43	685|684|671|672|658|668|737|714|519|1404|1326|708|685|1401|418|1452|1330|1452|1386|1417	255|255|242|238|204|231|255|255|129|108|107|207|207|107|108|107|108|107|108|107	191|187|164|166|145|153|164|164|110|101|100|141|141|97|100|100|100|100|102|99	74.90%|73.33%|67.77%|69.75%|71.08%|66.23%|64.31%|64.31%|85.27%|93.52%|93.46%|68.12%|68.12%|90.65%|92.59%|93.46%|92.59%|93.46%|94.44%|92.52%	37.23%|37.28%|36.07%|35.42%|31.00%|34.58%|34.60%|35.71%|24.86%|7.69%|8.07%|29.24%|30.22%|7.64%|25.84%|7.37%|8.12%|7.37%|7.79%|7.55%	18.28%|18.28%|17.35%|17.07%|14.63%|16.56%|18.28%|18.28%|9.25%|7.74%|7.67%|14.84%|14.84%|7.67%|7.74%|7.67%|7.74%|7.67%|7.74%|7.67%	1|1|1|1|1|1|1|1|1|1|1|1|1|1|1|1|1|1|1|1	-1|-1|-1|-1|-1|-1|-1|-1|-1|-1|-1|-1|-1|-1|-1|-1|-1|-1|-1|-1	|||||||||||||||||||	ACV83947.1|ABV32454.1|XP_013468709.1|XP_004495330.1|XP_027365703.1|AHY04438.1|RYQ91909.1|XP_016176197.1/XP_016176197.1|ACD45457.1|PNY07833.1|XP_020225819.1|RYR38285.1|XP_015940745.1/XP_015940745.1|XP_003608705.2|KYP67221.1|RYR29329.1|KYP67164.1|XP_016188259.1|XP_004508906.1|XP_015962024.1	302.8|293.9|231.9|218.8|214.9|209.5|206.8|206.8|200.3|197.2|196.8|195.3|195.3|189.5|189.5|189.1|189.1|189.1|188.7|188.3	ACV83947.1calcium-regulated/ATP-independent forisome protein [Pisum sativum]|ABV32454.1sieve element occlusion by forisome 1 [Vicia faba]|XP_013468709.1protein SIEVE ELEMENT OCCLUSION B [Medicago truncatula]/ADN32805.1 sieve element occlusion by forisomes 4 [Medicago truncatula]/KEH42746.1 sieve element occlusion protein [Medicago truncatula]/RHN80321.1 putative sieve element occlusion [Medicago …	Pisum sativum|Vicia faba|Medicago truncatula/Medicago truncatula/Medicago truncatula/Medicago truncatula|Cicer arietinum|Abrus precatorius|Lotus japonicus|Arachis hypogaea|Arachis ipaensis/Arachis hypogaea/Arachis hypogaea|Pisum sativum|Trifolium pratense|Cajanus cajan|Arachis hypogaea|Arachis duranensis/Arachis hypogaea/Arachis hypogaea|Medicago truncatula/Medicago truncatula/Medicago truncatula…	7.5E-78|3.5E-75|1.6E-56|1.4E-52|2.1E-51|8.6E-50|5.6E-49|5.6E-49|5.2E-47|4.4E-46|5.8E-46|1.7E-45|1.7E-45|9.3E-44|9.3E-44|1.2E-43|1.2E-43|1.2E-43|1.6E-43|2.1E-43	685|684|671|672|658|668|737|714|519|1404|1326|708|685|1401|418|1452|1330|1452|1386|1417	255|255|242|238|204|231|255|255|129|108|107|207|207|107|108|107|108|107|108|107	191|187|164|166|145|153|164|164|110|101|100|141|141|97|100|100|100|100|102|99	74.90%|73.33%|67.77%|69.75%|71.08%|66.23%|64.31%|64.31%|85.27%|93.52%|93.46%|68.12%|68.12%|90.65%|92.59%|93.46%|92.59%|93.46%|94.44%|92.52%	37.23%|37.28%|36.07%|35.42%|31.00%|34.58%|34.60%|35.71%|24.86%|7.69%|8.07%|29.24%|30.22%|7.64%|25.84%|7.37%|8.12%|7.37%|7.79%|7.55%	18.28%|18.28%|17.35%|17.07%|14.63%|16.56%|18.28%|18.28%|9.25%|7.74%|7.67%|14.84%|14.84%|7.67%|7.74%|7.67%|7.74%|7.67%|7.74%|7.67%	1|1|1|1|1|1|1|1|1|1|1|1|1|1|1|1|1|1|1|1	-1|-1|-1|-1|-1|-1|-1|-1|-1|-1|-1|-1|-1|-1|-1|-1|-1|-1|-1|-1	|||||||||||||||||||	ACV83947.1|ABV32454.1|XP_013468709.1|XP_004495330.1|XP_027365703.1|AHY04438.1|RYQ91909.1|XP_016176197.1/XP_016176197.1|ACD45457.1|PNY07833.1|XP_020225819.1|RYR38285.1|XP_015940745.1/XP_015940745.1|XP_003608705.2|KYP67221.1|RYR29329.1|KYP67164.1|XP_016188259.1|XP_004508906.1|XP_015962024.1	302.8|293.9|231.9|218.8|214.9|209.5|206.8|206.8|200.3|197.2|196.8|195.3|195.3|189.5|189.5|189.1|189.1|189.1|188.7|188.3	ACV83947.1calcium-regulated/ATP-independent forisome protein [Pisum sativum]	Pisum sativum	7.5e-78	685	255	191	0.749	0.3723	0.1828	1
Lcu.2RBY.Chr4_18650663-18651559	XP_013464675.1protein DETOXIFICATION 18		896	20	4.4e-68	0.6797	/cabinfs/opt/data/nr/nr118.dmnd	20	4.4e-68	0.6797	/cabinfs/opt/data/nr/nr118.dmnd	XP_013464675.1protein DETOXIFICATION 18 [Medicago truncatula]/KEH38710.1 MATE efflux family protein [Medicago truncatula]/RHN75069.1 putative multi antimicrobial extrusion protein [Medicago truncatula]|XP_013464680.1protein DETOXIFICATION 19 [Medicago truncatula]/KEH38715.1 MATE efflux family protein [Medicago truncatula]|XP_013464672.1protein DETOXIFICATION 19 [Medicago truncatula]/KEH38707.1 MA…	Medicago truncatula/Medicago truncatula/Medicago truncatula|Medicago truncatula/Medicago truncatula|Medicago truncatula/Medicago truncatula/Medicago truncatula|Medicago truncatula|Medicago truncatula/Medicago truncatula|Cicer arietinum|Medicago truncatula|Medicago truncatula|Medicago truncatula|Vigna unguiculata|Vigna unguiculata|Vigna unguiculata|Glycine max/Glycine soja/Glycine max/Glycine soja…	4.4E-68|4.8E-67|8.3E-67|1.2E-65|1.2E-65|5.9E-65|9.4E-63|9.4E-63|9.4E-63|1.6E-62|2.1E-62|8.0E-62|1.0E-61|1.0E-61|1.0E-61|4.0E-61|4.0E-61|4.0E-61|5.2E-61|6.8E-61	481|501|491|490|490|483|415|496|490|493|428|959|504|450|491|500|498|500|493|496	243|243|243|282|282|243|180|282|282|235|221|235|221|221|221|241|235|241|238|235	168|167|168|181|181|165|149|178|178|160|154|159|153|153|153|160|159|160|157|159	69.14%|68.72%|69.14%|64.18%|64.18%|67.90%|82.78%|63.12%|63.12%|68.09%|69.68%|67.66%|69.23%|69.23%|69.23%|66.39%|67.66%|66.39%|65.97%|67.66%	50.52%|48.50%|49.49%|57.55%|57.55%|50.31%|43.37%|56.85%|57.55%|47.67%|51.64%|24.50%|43.85%|49.11%|45.01%|48.20%|47.19%|48.20%|48.28%|47.38%	81.36%|81.36%|81.36%|94.42%|94.42%|81.36%|60.27%|94.42%|94.42%|78.68%|74.00%|78.68%|74.00%|74.00%|74.00%|80.69%|78.68%|80.69%|79.69%|78.68%	1|1|1|1|1|1|1|1|1|1|1|1|1|1|1|1|1|1|1|1	3|3|3|3|3|3|3|3|3|3|3|3|3|3|3|3|3|3|3|3	|||||||||||||||||||	XP_013464675.1|XP_013464680.1|XP_013464672.1|RHN75070.1|XP_013464676.1|XP_004488731.1|RHN75076.1|RHN75071.1|XP_024632292.1|XP_027929893.1|XP_027929894.1|QCE09964.1|XP_003543234.2/XP_003543234.2|KHN36837.1|XP_006594758.1/XP_006594758.1|XP_028191568.1|XP_014499952.1|XP_003541842.1|XP_019443939.1|XP_017425639.1	268.1|264.6|263.8|260.0|260.0|257.7|250.4|250.4|250.4|249.6|249.2|247.3|246.9|246.9|246.9|245.0|245.0|245.0|244.6|244.2	XP_013464675.1protein DETOXIFICATION 18 [Medicago truncatula]/KEH38710.1 MATE efflux family protein [Medicago truncatula]/RHN75069.1 putative multi antimicrobial extrusion protein [Medicago truncatula]|XP_013464680.1protein DETOXIFICATION 19 [Medicago truncatula]/KEH38715.1 MATE efflux family protein [Medicago truncatula]|XP_013464672.1protein DETOXIFICATION 19 [Medicago truncatula]/KEH38707.1 MA…	Medicago truncatula/Medicago truncatula/Medicago truncatula|Medicago truncatula/Medicago truncatula|Medicago truncatula/Medicago truncatula/Medicago truncatula|Medicago truncatula|Medicago truncatula/Medicago truncatula|Cicer arietinum|Medicago truncatula|Medicago truncatula|Medicago truncatula|Vigna unguiculata|Vigna unguiculata|Vigna unguiculata|Glycine max/Glycine soja/Glycine max/Glycine soja…	4.4E-68|4.8E-67|8.3E-67|1.2E-65|1.2E-65|5.9E-65|9.4E-63|9.4E-63|9.4E-63|1.6E-62|2.1E-62|8.0E-62|1.0E-61|1.0E-61|1.0E-61|4.0E-61|4.0E-61|4.0E-61|5.2E-61|6.8E-61	481|501|491|490|490|483|415|496|490|493|428|959|504|450|491|500|498|500|493|496	243|243|243|282|282|243|180|282|282|235|221|235|221|221|221|241|235|241|238|235	168|167|168|181|181|165|149|178|178|160|154|159|153|153|153|160|159|160|157|159	69.14%|68.72%|69.14%|64.18%|64.18%|67.90%|82.78%|63.12%|63.12%|68.09%|69.68%|67.66%|69.23%|69.23%|69.23%|66.39%|67.66%|66.39%|65.97%|67.66%	50.52%|48.50%|49.49%|57.55%|57.55%|50.31%|43.37%|56.85%|57.55%|47.67%|51.64%|24.50%|43.85%|49.11%|45.01%|48.20%|47.19%|48.20%|48.28%|47.38%	81.36%|81.36%|81.36%|94.42%|94.42%|81.36%|60.27%|94.42%|94.42%|78.68%|74.00%|78.68%|74.00%|74.00%|74.00%|80.69%|78.68%|80.69%|79.69%|78.68%	1|1|1|1|1|1|1|1|1|1|1|1|1|1|1|1|1|1|1|1	3|3|3|3|3|3|3|3|3|3|3|3|3|3|3|3|3|3|3|3	|||||||||||||||||||	XP_013464675.1|XP_013464680.1|XP_013464672.1|RHN75070.1|XP_013464676.1|XP_004488731.1|RHN75076.1|RHN75071.1|XP_024632292.1|XP_027929893.1|XP_027929894.1|QCE09964.1|XP_003543234.2/XP_003543234.2|KHN36837.1|XP_006594758.1/XP_006594758.1|XP_028191568.1|XP_014499952.1|XP_003541842.1|XP_019443939.1|XP_017425639.1	268.1|264.6|263.8|260.0|260.0|257.7|250.4|250.4|250.4|249.6|249.2|247.3|246.9|246.9|246.9|245.0|245.0|245.0|244.6|244.2	XP_013464675.1protein DETOXIFICATION 18 [Medicago truncatula]/KEH38710.1 MATE efflux family protein [Medicago truncatula]/RHN75069.1 putative multi antimicrobial extrusion protein [Medicago truncatula]	Medicago truncatula	4.4e-68	481	243	168	0.6914	0.5052	0.8136	1
Lcu.2RBY.Chr4_30514840-30517755	AES87033.2 DUF674 family protein		2915	20	1.2e-111	0.7843	/cabinfs/opt/data/nr/nr118.dmnd	20	1.2e-111	0.7843	/cabinfs/opt/data/nr/nr118.dmnd	XP_003604836.2uncharacterized protein LOC11414288 [Medicago truncatula]/AES87033.2 DUF674 family protein [Medicago truncatula]/RHN58996.1 hypothetical protein MtrunA17_Chr4g0008511 [Medicago truncatula]|AFK41672.1unknown [Medicago truncatula]|XP_004506639.1uncharacterized protein LOC101488456 [Cicer arietinum]|XP_020202954.1uncharacterized protein LOC109788595 [Cajanus cajan]|KYP39582.1hypothetic…	Medicago truncatula/Medicago truncatula/Medicago truncatula|Medicago truncatula|Cicer arietinum|Cajanus cajan|Cajanus cajan|Glycine soja|Abrus precatorius|Glycine max/Glycine max|Glycine soja/Glycine soja/Glycine soja|Mucuna pruriens|Vigna angularis|Vigna angularis/Vigna angularis var. angularis|Vigna unguiculata|Vigna unguiculata|Vigna radiata var. radiata|Arachis ipaensis/Arachis ipaensis/Arach…	1.2E-111|1.2E-111|9.8E-109|6.0E-82|7.8E-82|2.1E-79|4.7E-79|1.1E-78|4.0E-78|4.0E-78|5.2E-78|5.2E-78|8.9E-78|2.6E-77|1.1E-75|3.2E-75|3.2E-75|9.2E-75|2.1E-74|5.4E-67	500|500|504|492|502|469|495|492|492|536|492|496|492|492|496|501|499|491|499|488	245|245|245|249|249|252|222|249|249|249|249|249|249|249|249|252|252|249|252|246	222|222|218|197|197|195|179|192|192|190|187|187|187|186|187|192|192|185|191|182	90.61%|90.61%|88.98%|79.12%|79.12%|77.38%|80.63%|77.11%|77.11%|76.31%|75.10%|75.10%|75.10%|74.70%|75.10%|76.19%|76.19%|74.30%|75.79%|73.98%	49.00%|49.00%|48.61%|50.61%|49.60%|53.73%|44.85%|50.61%|50.61%|46.46%|50.61%|50.20%|50.61%|50.61%|50.20%|50.30%|50.50%|50.71%|50.50%|50.41%	25.21%|25.21%|25.21%|25.63%|25.63%|25.93%|22.85%|25.63%|25.63%|25.63%|25.63%|25.63%|25.63%|25.63%|25.63%|25.93%|25.93%|25.63%|25.93%|25.32%	1|1|1|1|1|1|1|1|1|1|1|1|1|1|1|1|1|1|1|1	2|2|2|2|2|2|3|2|2|2|2|2|2|2|2|2|2|2|2|2	|||||||||||||||||||	XP_003604836.2|AFK41672.1|XP_004506639.1|XP_020202954.1|KYP39582.1|RZC29425.1|XP_027336244.1|XP_003516931.1|XP_028235901.1|RDX74342.1|KOM58077.1|XP_017441939.1/XP_017441939.1|XP_027907207.1|QCE04219.1|XP_014490764.2|XP_020971793.1|XP_025633604.1|XP_007133966.1|XP_015950090.1/XP_015950090.1|XP_027351309.1	414.5|414.5|404.8|315.8|315.5|307.4|306.2|305.1|303.1|303.1|302.8|302.8|302.0|300.4|295.0|293.5|293.5|292.0|290.8|266.2	XP_003604836.2uncharacterized protein LOC11414288 [Medicago truncatula]/AES87033.2 DUF674 family protein [Medicago truncatula]/RHN58996.1 hypothetical protein MtrunA17_Chr4g0008511 [Medicago truncatula]|AFK41672.1unknown [Medicago truncatula]|XP_004506639.1uncharacterized protein LOC101488456 [Cicer arietinum]|XP_020202954.1uncharacterized protein LOC109788595 [Cajanus cajan]|KYP39582.1hypothetic…	Medicago truncatula/Medicago truncatula/Medicago truncatula|Medicago truncatula|Cicer arietinum|Cajanus cajan|Cajanus cajan|Glycine soja|Abrus precatorius|Glycine max/Glycine max|Glycine soja/Glycine soja/Glycine soja|Mucuna pruriens|Vigna angularis|Vigna angularis/Vigna angularis var. angularis|Vigna unguiculata|Vigna unguiculata|Vigna radiata var. radiata|Arachis ipaensis/Arachis ipaensis/Arach…	1.2E-111|1.2E-111|9.8E-109|6.0E-82|7.8E-82|2.1E-79|4.7E-79|1.1E-78|4.0E-78|4.0E-78|5.2E-78|5.2E-78|8.9E-78|2.6E-77|1.1E-75|3.2E-75|3.2E-75|9.2E-75|2.1E-74|5.4E-67	500|500|504|492|502|469|495|492|492|536|492|496|492|492|496|501|499|491|499|488	245|245|245|249|249|252|222|249|249|249|249|249|249|249|249|252|252|249|252|246	222|222|218|197|197|195|179|192|192|190|187|187|187|186|187|192|192|185|191|182	90.61%|90.61%|88.98%|79.12%|79.12%|77.38%|80.63%|77.11%|77.11%|76.31%|75.10%|75.10%|75.10%|74.70%|75.10%|76.19%|76.19%|74.30%|75.79%|73.98%	49.00%|49.00%|48.61%|50.61%|49.60%|53.73%|44.85%|50.61%|50.61%|46.46%|50.61%|50.20%|50.61%|50.61%|50.20%|50.30%|50.50%|50.71%|50.50%|50.41%	25.21%|25.21%|25.21%|25.63%|25.63%|25.93%|22.85%|25.63%|25.63%|25.63%|25.63%|25.63%|25.63%|25.63%|25.63%|25.93%|25.93%|25.63%|25.93%|25.32%	1|1|1|1|1|1|1|1|1|1|1|1|1|1|1|1|1|1|1|1	2|2|2|2|2|2|3|2|2|2|2|2|2|2|2|2|2|2|2|2	|||||||||||||||||||	XP_003604836.2|AFK41672.1|XP_004506639.1|XP_020202954.1|KYP39582.1|RZC29425.1|XP_027336244.1|XP_003516931.1|XP_028235901.1|RDX74342.1|KOM58077.1|XP_017441939.1/XP_017441939.1|XP_027907207.1|QCE04219.1|XP_014490764.2|XP_020971793.1|XP_025633604.1|XP_007133966.1|XP_015950090.1/XP_015950090.1|XP_027351309.1	414.5|414.5|404.8|315.8|315.5|307.4|306.2|305.1|303.1|303.1|302.8|302.8|302.0|300.4|295.0|293.5|293.5|292.0|290.8|266.2	RHN58996.1 hypothetical protein MtrunA17_Chr4g0008511 [Medicago truncatula]/XP_003604836.2uncharacterized protein LOC11414288 [Medicago truncatula]/AES87033.2 DUF674 family protein [Medicago truncatula]	Medicago truncatula	1.2e-111	500	245	222	0.9061	0.49	0.2521	1
Lcu.2RBY.Chr4_38056999-38058560	---NA---		1561
Lcu.2RBY.Chr4_59792027-59792965	---NA---		938
Lcu.2RBY.Chr4_101769365-101772255	XP_013464541.1probable leucine-rich repeat receptor-like serine/threonine-protein kinase At3g14840 isoform X2		2890	20	3.4e-53	0.8472	/cabinfs/opt/data/nr/nr118.dmnd	20	3.4e-53	0.8472	/cabinfs/opt/data/nr/nr118.dmnd	XP_013464541.1probable leucine-rich repeat receptor-like serine/threonine-protein kinase At3g14840 isoform X2 [Medicago truncatula]/KEH38576.1 LRR receptor-like kinase [Medicago truncatula]/RHN74861.1 putative protein kinase RLK-Pelle-DLSV family [Medicago truncatula]|XP_024632215.1probable leucine-rich repeat receptor-like serine/threonine-protein kinase At3g14840 isoform X1 [Medicago truncatula…	Medicago truncatula/Medicago truncatula/Medicago truncatula|Medicago truncatula|Cicer arietinum|Cicer arietinum|Cicer arietinum|Medicago truncatula|Medicago truncatula/Medicago truncatula|Medicago truncatula|Medicago truncatula/Medicago truncatula|Trifolium subterraneum|Medicago truncatula|Medicago truncatula|Trifolium subterraneum|Trifolium pratense|Trifolium pratense|Trifolium pratense|Trifoliu…	3.4E-53|3.4E-53|7.5E-53|7.5E-53|7.5E-53|2.9E-52|2.9E-52|2.9E-52|4.9E-52|3.2E-51|1.2E-50|1.2E-50|4.6E-50|1.7E-49|1.7E-49|1.6E-47|1.6E-47|2.1E-47|5.2E-46|2.6E-45	1017|1021|982|986|1007|1010|1010|998|1010|962|188|577|946|177|619|1098|761|1004|275|1008	156|156|148|148|148|156|156|156|156|156|141|141|156|140|140|156|136|140|141|134	131|131|126|126|126|130|130|130|132|128|122|122|129|122|122|124|119|120|119|117	83.97%|83.97%|85.14%|85.14%|85.14%|83.33%|83.33%|83.33%|84.62%|82.05%|86.52%|86.52%|82.69%|87.14%|87.14%|79.49%|87.50%|85.71%|84.40%|87.31%	15.34%|15.28%|15.07%|15.01%|14.70%|15.45%|15.45%|15.63%|15.45%|16.22%|75.00%|24.44%|16.49%|79.10%|22.62%|14.21%|17.87%|13.94%|51.27%|13.29%	16.19%|16.19%|15.36%|15.36%|15.36%|16.19%|16.19%|16.19%|16.19%|16.19%|14.64%|14.64%|16.19%|14.53%|14.53%|16.19%|14.12%|14.53%|14.64%|13.91%	1|1|1|1|1|1|1|1|1|1|1|1|1|1|1|1|1|1|1|1	-2|-2|-2|-2|-2|-2|-2|-2|-2|-2|-2|-2|-2|-2|-2|-2|-2|-2|-2|-2	|||||||||||||||||||	XP_013464541.1|XP_024632215.1|XP_027191470.1|XP_027191469.1|XP_004488998.1|RHN74862.1|XP_013464542.1|XP_024632216.1|XP_003596245.2|GAU31599.1|RHN74871.1|AES66484.2|GAU31586.1|PNX77164.1|PNY17141.1|PNY06647.1|PNY15374.1|GAU31597.1|PNX79129.1|XP_004488995.1	220.3|220.3|219.2|219.2|219.2|217.2|217.2|217.2|216.5|213.8|211.8|211.8|209.9|208.0|208.0|201.4|201.4|201.1|196.4|194.1	XP_013464541.1probable leucine-rich repeat receptor-like serine/threonine-protein kinase At3g14840 isoform X2 [Medicago truncatula]/KEH38576.1 LRR receptor-like kinase [Medicago truncatula]/RHN74861.1 putative protein kinase RLK-Pelle-DLSV family [Medicago truncatula]|XP_024632215.1probable leucine-rich repeat receptor-like serine/threonine-protein kinase At3g14840 isoform X1 [Medicago truncatula…	Medicago truncatula/Medicago truncatula/Medicago truncatula|Medicago truncatula|Cicer arietinum|Cicer arietinum|Cicer arietinum|Medicago truncatula|Medicago truncatula/Medicago truncatula|Medicago truncatula|Medicago truncatula/Medicago truncatula|Trifolium subterraneum|Medicago truncatula|Medicago truncatula|Trifolium subterraneum|Trifolium pratense|Trifolium pratense|Trifolium pratense|Trifoliu…	3.4E-53|3.4E-53|7.5E-53|7.5E-53|7.5E-53|2.9E-52|2.9E-52|2.9E-52|4.9E-52|3.2E-51|1.2E-50|1.2E-50|4.6E-50|1.7E-49|1.7E-49|1.6E-47|1.6E-47|2.1E-47|5.2E-46|2.6E-45	1017|1021|982|986|1007|1010|1010|998|1010|962|188|577|946|177|619|1098|761|1004|275|1008	156|156|148|148|148|156|156|156|156|156|141|141|156|140|140|156|136|140|141|134	131|131|126|126|126|130|130|130|132|128|122|122|129|122|122|124|119|120|119|117	83.97%|83.97%|85.14%|85.14%|85.14%|83.33%|83.33%|83.33%|84.62%|82.05%|86.52%|86.52%|82.69%|87.14%|87.14%|79.49%|87.50%|85.71%|84.40%|87.31%	15.34%|15.28%|15.07%|15.01%|14.70%|15.45%|15.45%|15.63%|15.45%|16.22%|75.00%|24.44%|16.49%|79.10%|22.62%|14.21%|17.87%|13.94%|51.27%|13.29%	16.19%|16.19%|15.36%|15.36%|15.36%|16.19%|16.19%|16.19%|16.19%|16.19%|14.64%|14.64%|16.19%|14.53%|14.53%|16.19%|14.12%|14.53%|14.64%|13.91%	1|1|1|1|1|1|1|1|1|1|1|1|1|1|1|1|1|1|1|1	-2|-2|-2|-2|-2|-2|-2|-2|-2|-2|-2|-2|-2|-2|-2|-2|-2|-2|-2|-2	|||||||||||||||||||	XP_013464541.1|XP_024632215.1|XP_027191470.1|XP_027191469.1|XP_004488998.1|RHN74862.1|XP_013464542.1|XP_024632216.1|XP_003596245.2|GAU31599.1|RHN74871.1|AES66484.2|GAU31586.1|PNX77164.1|PNY17141.1|PNY06647.1|PNY15374.1|GAU31597.1|PNX79129.1|XP_004488995.1	220.3|220.3|219.2|219.2|219.2|217.2|217.2|217.2|216.5|213.8|211.8|211.8|209.9|208.0|208.0|201.4|201.4|201.1|196.4|194.1	XP_013464541.1probable leucine-rich repeat receptor-like serine/threonine-protein kinase At3g14840 isoform X2 [Medicago truncatula]/KEH38576.1 LRR receptor-like kinase [Medicago truncatula]/RHN74861.1 putative protein kinase RLK-Pelle-DLSV family [Medicago truncatula]	Medicago truncatula	3.4e-53	1017	156	131	0.8397	0.1534	0.1619	1
Lcu.2RBY.Chr4_190895460-190897200	XP_012574505.1nitrate regulatory gene2 protein		1740	19	3.4e-08	0.6805	/cabinfs/opt/data/nr/nr118.dmnd	19	3.4e-08	0.6805	/cabinfs/opt/data/nr/nr118.dmnd	PNY16697.1hypothetical protein L195_g013422 [Trifolium pratense]|GAU22629.1hypothetical protein TSUD_234510 [Trifolium subterraneum]|XP_012574505.1nitrate regulatory gene2 protein [Cicer arietinum]|XP_004499729.2uncharacterized protein LOC101502023 [Cicer arietinum]|XP_003612207.1nitrate regulatory gene2 protein [Medicago truncatula]/AES95165.1 DUF630 family protein [Medicago truncatula]/RHN54348…	Trifolium pratense|Trifolium subterraneum|Cicer arietinum|Cicer arietinum|Medicago truncatula/Medicago truncatula/Medicago truncatula|Mucuna pruriens|Cajanus cajan|Cajanus cajan|Macleaya cordata|Phaseolus vulgaris/Phaseolus vulgaris|Corchorus capsularis|Corchorus olitorius|Aquilegia coerulea|Durio zibethinus|Cucumis melo|Cucumis sativus/Cucumis sativus|Cucumis sativus|Theobroma cacao|Theobroma ca…	3.4E-8|9.9E-8|2.9E-7|4.9E-7|2.4E-6|2.1E-5|2.7E-5|4.6E-5|7.9E-5|1.3E-4|1.7E-4|1.7E-4|3.0E-4|3.9E-4|5.1E-4|5.1E-4|5.1E-4|8.7E-4|8.7E-4	648|648|650|782|649|645|605|475|630|646|617|587|627|616|624|624|625|617|617	54|56|73|54|54|65|65|55|53|81|56|56|56|62|65|65|65|62|62	42|43|50|42|41|42|41|38|37|47|39|39|39|39|42|42|42|39|39	77.78%|76.79%|68.49%|77.78%|75.93%|64.62%|63.08%|69.09%|69.81%|58.02%|69.64%|69.64%|69.64%|62.90%|64.62%|64.62%|64.62%|62.90%|62.90%	8.33%|8.64%|11.23%|6.91%|8.32%|10.08%|10.74%|11.58%|8.41%|12.54%|9.08%|9.54%|8.93%|10.06%|10.42%|10.42%|10.40%|10.05%|10.05%	9.31%|9.66%|12.59%|9.31%|9.31%|11.21%|11.21%|9.48%|9.14%|13.97%|9.66%|9.66%|9.66%|10.69%|11.21%|11.21%|11.21%|10.69%|10.69%	1|1|1|1|1|1|1|1|1|1|1|1|1|1|1|1|1|1|1	-2|-2|-2|-2|-2|-2|-2|-2|-2|-2|-2|-2|-2|-2|-2|-2|-2|-2|-2	||||||||||||||||||	PNY16697.1|GAU22629.1|XP_012574505.1|XP_004499729.2|XP_003612207.1|RDX79995.1|XP_020216846.1|KYP66608.1|OVA19602.1|XP_007157896.1|OMO55786.1|OMO83512.1|PIA57375.1|XP_022775437.1|XP_008440844.1|XP_011658056.1|XP_011658055.1|EOX90802.1|XP_007046645.2	70.1|68.6|67.0|66.2|63.9|60.8|60.5|59.7|58.9|58.2|57.8|57.8|57.0|56.6|56.2|56.2|56.2|55.5|55.5	PNY16697.1hypothetical protein L195_g013422 [Trifolium pratense]|GAU22629.1hypothetical protein TSUD_234510 [Trifolium subterraneum]|XP_012574505.1nitrate regulatory gene2 protein [Cicer arietinum]|XP_004499729.2uncharacterized protein LOC101502023 [Cicer arietinum]|XP_003612207.1nitrate regulatory gene2 protein [Medicago truncatula]/AES95165.1 DUF630 family protein [Medicago truncatula]/RHN54348…	Trifolium pratense|Trifolium subterraneum|Cicer arietinum|Cicer arietinum|Medicago truncatula/Medicago truncatula/Medicago truncatula|Mucuna pruriens|Cajanus cajan|Cajanus cajan|Macleaya cordata|Phaseolus vulgaris/Phaseolus vulgaris|Corchorus capsularis|Corchorus olitorius|Aquilegia coerulea|Durio zibethinus|Cucumis melo|Cucumis sativus/Cucumis sativus|Cucumis sativus|Theobroma cacao|Theobroma ca…	3.4E-8|9.9E-8|2.9E-7|4.9E-7|2.4E-6|2.1E-5|2.7E-5|4.6E-5|7.9E-5|1.3E-4|1.7E-4|1.7E-4|3.0E-4|3.9E-4|5.1E-4|5.1E-4|5.1E-4|8.7E-4|8.7E-4	648|648|650|782|649|645|605|475|630|646|617|587|627|616|624|624|625|617|617	54|56|73|54|54|65|65|55|53|81|56|56|56|62|65|65|65|62|62	42|43|50|42|41|42|41|38|37|47|39|39|39|39|42|42|42|39|39	77.78%|76.79%|68.49%|77.78%|75.93%|64.62%|63.08%|69.09%|69.81%|58.02%|69.64%|69.64%|69.64%|62.90%|64.62%|64.62%|64.62%|62.90%|62.90%	8.33%|8.64%|11.23%|6.91%|8.32%|10.08%|10.74%|11.58%|8.41%|12.54%|9.08%|9.54%|8.93%|10.06%|10.42%|10.42%|10.40%|10.05%|10.05%	9.31%|9.66%|12.59%|9.31%|9.31%|11.21%|11.21%|9.48%|9.14%|13.97%|9.66%|9.66%|9.66%|10.69%|11.21%|11.21%|11.21%|10.69%|10.69%	1|1|1|1|1|1|1|1|1|1|1|1|1|1|1|1|1|1|1	-2|-2|-2|-2|-2|-2|-2|-2|-2|-2|-2|-2|-2|-2|-2|-2|-2|-2|-2	||||||||||||||||||	PNY16697.1|GAU22629.1|XP_012574505.1|XP_004499729.2|XP_003612207.1|RDX79995.1|XP_020216846.1|KYP66608.1|OVA19602.1|XP_007157896.1|OMO55786.1|OMO83512.1|PIA57375.1|XP_022775437.1|XP_008440844.1|XP_011658056.1|XP_011658055.1|EOX90802.1|XP_007046645.2	70.1|68.6|67.0|66.2|63.9|60.8|60.5|59.7|58.9|58.2|57.8|57.8|57.0|56.6|56.2|56.2|56.2|55.5|55.5	PNY16697.1hypothetical protein L195_g013422 [Trifolium pratense]	Trifolium pratense	3.4e-08	648	54	42	0.7778	0.0833	0.0931	1
Lcu.2RBY.Chr4_209937358-209937930	XP_004499625.1prohibitin-3, mitochondrial		572	20	3.4e-58	0.8724	/cabinfs/opt/data/nr/nr118.dmnd	20	3.4e-58	0.8724	/cabinfs/opt/data/nr/nr118.dmnd	XP_004499625.1prohibitin-3, mitochondrial [Cicer arietinum]|PNX96953.1prohibitin mitochondrial-like [Trifolium pratense]|GAU29807.1hypothetical protein TSUD_116620 [Trifolium subterraneum]|XP_024635709.1prohibitin-3, mitochondrial [Medicago truncatula]/XP_024635710.1 prohibitin-3, mitochondrial [Medicago truncatula]/ACJ84899.1 unknown [Medicago truncatula]/AFK41195.1 unknown [Medicago truncatula]…	Cicer arietinum|Trifolium pratense|Trifolium subterraneum|Medicago truncatula/Medicago truncatula/Medicago truncatula/Medicago truncatula/Medicago truncatula/Medicago truncatula|Medicago truncatula/Medicago truncatula/Medicago truncatula|Glycine max/Glycine soja/Glycine max/Glycine soja|Abrus precatorius|Abrus precatorius/Abrus precatorius|Phaseolus vulgaris|Phaseolus vulgaris/Phaseolus vulgaris|…	3.4E-58|2.9E-57|1.4E-56|3.2E-56|9.3E-56|2.1E-55|4.6E-55|4.6E-55|4.6E-55|4.6E-55|6.0E-55|6.0E-55|6.0E-55|7.9E-55|1.0E-54|1.3E-54|1.8E-54|8.7E-54|8.7E-54|1.5E-53	278|279|277|278|281|279|307|279|278|278|279|279|279|279|279|279|279|279|344|277	140|140|137|140|140|140|140|140|140|140|140|140|140|140|140|140|140|140|140|140	125|125|122|126|122|123|121|121|122|122|121|121|122|123|121|121|121|120|119|122	89.29%|89.29%|89.05%|90.00%|87.14%|87.86%|86.43%|86.43%|87.14%|87.14%|86.43%|86.43%|87.14%|87.86%|86.43%|86.43%|86.43%|85.71%|85.00%|87.14%	50.36%|50.18%|49.46%|50.36%|49.82%|50.18%|45.60%|50.18%|50.36%|50.36%|50.18%|50.18%|50.18%|50.18%|50.18%|50.18%|50.18%|50.18%|40.70%|50.54%	73.43%|73.43%|71.85%|73.43%|73.43%|73.43%|73.43%|73.43%|73.43%|73.43%|73.43%|73.43%|73.43%|73.43%|73.43%|73.43%|73.43%|73.43%|73.43%|73.43%	1|1|1|1|1|1|1|1|1|1|1|1|1|1|1|1|1|1|1|1	3|3|3|3|3|3|3|3|3|3|3|3|3|3|3|3|3|3|3|3	|||||||||||||||||||	XP_004499625.1|PNX96953.1|GAU29807.1|XP_024635709.1|XP_003628253.2|XP_003527554.1/XP_003527554.1|XP_027342394.1|XP_027342395.1|AGV54707.1|XP_007148725.1|XP_020997619.1|PNY12089.1|XP_003522886.1/XP_003522886.1|XP_019427273.1|XP_016201290.1|XP_025698093.1|GAU24443.1|XP_012567637.1|RDX81679.1|XP_027920911.1	234.6|231.5|229.2|228.0|226.5|225.3|224.2|224.2|224.2|224.2|223.8|223.8|223.8|223.4|223.0|222.6|222.2|219.9|219.9|219.2	XP_004499625.1prohibitin-3, mitochondrial [Cicer arietinum]|PNX96953.1prohibitin mitochondrial-like [Trifolium pratense]|GAU29807.1hypothetical protein TSUD_116620 [Trifolium subterraneum]|XP_024635709.1prohibitin-3, mitochondrial [Medicago truncatula]/XP_024635710.1 prohibitin-3, mitochondrial [Medicago truncatula]/ACJ84899.1 unknown [Medicago truncatula]/AFK41195.1 unknown [Medicago truncatula]…	Cicer arietinum|Trifolium pratense|Trifolium subterraneum|Medicago truncatula/Medicago truncatula/Medicago truncatula/Medicago truncatula/Medicago truncatula/Medicago truncatula|Medicago truncatula/Medicago truncatula/Medicago truncatula|Glycine max/Glycine soja/Glycine max/Glycine soja|Abrus precatorius|Abrus precatorius/Abrus precatorius|Phaseolus vulgaris|Phaseolus vulgaris/Phaseolus vulgaris|…	3.4E-58|2.9E-57|1.4E-56|3.2E-56|9.3E-56|2.1E-55|4.6E-55|4.6E-55|4.6E-55|4.6E-55|6.0E-55|6.0E-55|6.0E-55|7.9E-55|1.0E-54|1.3E-54|1.8E-54|8.7E-54|8.7E-54|1.5E-53	278|279|277|278|281|279|307|279|278|278|279|279|279|279|279|279|279|279|344|277	140|140|137|140|140|140|140|140|140|140|140|140|140|140|140|140|140|140|140|140	125|125|122|126|122|123|121|121|122|122|121|121|122|123|121|121|121|120|119|122	89.29%|89.29%|89.05%|90.00%|87.14%|87.86%|86.43%|86.43%|87.14%|87.14%|86.43%|86.43%|87.14%|87.86%|86.43%|86.43%|86.43%|85.71%|85.00%|87.14%	50.36%|50.18%|49.46%|50.36%|49.82%|50.18%|45.60%|50.18%|50.36%|50.36%|50.18%|50.18%|50.18%|50.18%|50.18%|50.18%|50.18%|50.18%|40.70%|50.54%	73.43%|73.43%|71.85%|73.43%|73.43%|73.43%|73.43%|73.43%|73.43%|73.43%|73.43%|73.43%|73.43%|73.43%|73.43%|73.43%|73.43%|73.43%|73.43%|73.43%	1|1|1|1|1|1|1|1|1|1|1|1|1|1|1|1|1|1|1|1	3|3|3|3|3|3|3|3|3|3|3|3|3|3|3|3|3|3|3|3	|||||||||||||||||||	XP_004499625.1|PNX96953.1|GAU29807.1|XP_024635709.1|XP_003628253.2|XP_003527554.1/XP_003527554.1|XP_027342394.1|XP_027342395.1|AGV54707.1|XP_007148725.1|XP_020997619.1|PNY12089.1|XP_003522886.1/XP_003522886.1|XP_019427273.1|XP_016201290.1|XP_025698093.1|GAU24443.1|XP_012567637.1|RDX81679.1|XP_027920911.1	234.6|231.5|229.2|228.0|226.5|225.3|224.2|224.2|224.2|224.2|223.8|223.8|223.8|223.4|223.0|222.6|222.2|219.9|219.9|219.2	XP_004499625.1prohibitin-3, mitochondrial [Cicer arietinum]	Cicer arietinum	3.4e-58	278	140	125	0.8929	0.5036	0.7343	1
Lcu.2RBY.Chr4_218966545-219024978	PNY14043.1cellular nucleic acid-binding protein		58433	20	0	0.6688	/cabinfs/opt/data/nr/nr118.dmnd	20	0	0.6688	/cabinfs/opt/data/nr/nr118.dmnd	PNY14043.1cellular nucleic acid-binding protein [Trifolium pratense]|RHN62961.1putative nucleotidyltransferase, Ribonuclease H [Medicago truncatula]|RHN62148.1putative nucleotidyltransferase, Ribonuclease H [Medicago truncatula]|RHN59921.1putative nucleotidyltransferase, Ribonuclease H [Medicago truncatula]|PNX93171.1retrotransposon-related protein, partial [Trifolium pratense]|RHN55789.1putative…	Trifolium pratense|Medicago truncatula|Medicago truncatula|Medicago truncatula|Trifolium pratense|Medicago truncatula|Trifolium subterraneum|Trifolium subterraneum|Medicago truncatula|Trifolium pratense|Trifolium subterraneum|Medicago truncatula|Trifolium subterraneum|Trifolium subterraneum|Trifolium subterraneum|Trifolium subterraneum|Trifolium subterraneum|Medicago truncatula|Trifolium subterra…	0.0E0|0.0E0|0.0E0|0.0E0|0.0E0|0.0E0|0.0E0|0.0E0|0.0E0|0.0E0|0.0E0|0.0E0|0.0E0|0.0E0|0.0E0|0.0E0|0.0E0|0.0E0|0.0E0|0.0E0	1497|1453|1453|1429|1462|1443|1450|1450|1437|1078|1489|1312|1414|1391|1444|2151|1380|1044|1390|1456	1403|1399|1399|1402|1397|1389|1399|1399|1334|924|1404|1350|1426|1389|1389|1353|1381|904|1390|1394	954|946|946|917|920|915|934|925|895|722|921|893|912|905|903|886|886|699|898|859	68.00%|67.62%|67.62%|65.41%|65.86%|65.87%|66.76%|66.12%|67.09%|78.14%|65.60%|66.15%|63.96%|65.15%|65.01%|65.48%|64.16%|77.32%|64.60%|61.62%	93.72%|96.28%|96.28%|98.11%|95.55%|96.26%|96.48%|96.48%|92.83%|85.71%|94.29%|102.90%|100.85%|99.86%|96.19%|62.90%|100.07%|86.59%|100.00%|95.74%	7.20%|7.18%|7.18%|7.20%|7.17%|7.13%|7.18%|7.18%|6.85%|4.74%|7.21%|6.93%|7.32%|7.13%|7.13%|6.95%|7.09%|4.64%|7.14%|7.16%	1|1|1|1|1|1|1|1|1|1|1|1|1|1|1|1|1|1|1|1	2|2|2|2|2|2|2|2|2|2|2|2|2|2|2|2|2|2|2|2	|||||||||||||||||||	PNY14043.1|RHN62961.1|RHN62148.1|RHN59921.1|PNX93171.1|RHN55789.1|GAU45188.1|GAU32901.1|RHN41193.1|PNY01683.1|GAU46655.1|RHN74093.1|GAU38281.1|GAU48646.1|GAU42762.1|GAU48542.1|GAU43834.1|RHN67703.1|GAU51960.1|GAU43227.1	1342.8|1337.8|1335.9|1295.0|1280.8|1271.5|1266.5|1245.3|1244.6|1234.9|1234.2|1233.8|1229.2|1221.1|1210.7|1197.6|1190.3|1189.1|1188.7|1184.9	PNY14043.1cellular nucleic acid-binding protein [Trifolium pratense]|RHN62961.1putative nucleotidyltransferase, Ribonuclease H [Medicago truncatula]|RHN62148.1putative nucleotidyltransferase, Ribonuclease H [Medicago truncatula]|RHN59921.1putative nucleotidyltransferase, Ribonuclease H [Medicago truncatula]|PNX93171.1retrotransposon-related protein, partial [Trifolium pratense]|RHN55789.1putative…	Trifolium pratense|Medicago truncatula|Medicago truncatula|Medicago truncatula|Trifolium pratense|Medicago truncatula|Trifolium subterraneum|Trifolium subterraneum|Medicago truncatula|Trifolium pratense|Trifolium subterraneum|Medicago truncatula|Trifolium subterraneum|Trifolium subterraneum|Trifolium subterraneum|Trifolium subterraneum|Trifolium subterraneum|Medicago truncatula|Trifolium subterra…	0.0E0|0.0E0|0.0E0|0.0E0|0.0E0|0.0E0|0.0E0|0.0E0|0.0E0|0.0E0|0.0E0|0.0E0|0.0E0|0.0E0|0.0E0|0.0E0|0.0E0|0.0E0|0.0E0|0.0E0	1497|1453|1453|1429|1462|1443|1450|1450|1437|1078|1489|1312|1414|1391|1444|2151|1380|1044|1390|1456	1403|1399|1399|1402|1397|1389|1399|1399|1334|924|1404|1350|1426|1389|1389|1353|1381|904|1390|1394	954|946|946|917|920|915|934|925|895|722|921|893|912|905|903|886|886|699|898|859	68.00%|67.62%|67.62%|65.41%|65.86%|65.87%|66.76%|66.12%|67.09%|78.14%|65.60%|66.15%|63.96%|65.15%|65.01%|65.48%|64.16%|77.32%|64.60%|61.62%	93.72%|96.28%|96.28%|98.11%|95.55%|96.26%|96.48%|96.48%|92.83%|85.71%|94.29%|102.90%|100.85%|99.86%|96.19%|62.90%|100.07%|86.59%|100.00%|95.74%	7.20%|7.18%|7.18%|7.20%|7.17%|7.13%|7.18%|7.18%|6.85%|4.74%|7.21%|6.93%|7.32%|7.13%|7.13%|6.95%|7.09%|4.64%|7.14%|7.16%	1|1|1|1|1|1|1|1|1|1|1|1|1|1|1|1|1|1|1|1	2|2|2|2|2|2|2|2|2|2|2|2|2|2|2|2|2|2|2|2	|||||||||||||||||||	PNY14043.1|RHN62961.1|RHN62148.1|RHN59921.1|PNX93171.1|RHN55789.1|GAU45188.1|GAU32901.1|RHN41193.1|PNY01683.1|GAU46655.1|RHN74093.1|GAU38281.1|GAU48646.1|GAU42762.1|GAU48542.1|GAU43834.1|RHN67703.1|GAU51960.1|GAU43227.1	1342.8|1337.8|1335.9|1295.0|1280.8|1271.5|1266.5|1245.3|1244.6|1234.9|1234.2|1233.8|1229.2|1221.1|1210.7|1197.6|1190.3|1189.1|1188.7|1184.9	PNY14043.1cellular nucleic acid-binding protein [Trifolium pratense]	Trifolium pratense	0	1497	1403	954	0.68	0.9372	0.072	1
Lcu.2RBY.Chr4_226243450-226251514	XP_024628682.1probable mediator of RNA polymerase II transcription subunit 15c		8064	20	2.3e-22	0.6723	/cabinfs/opt/data/nr/nr118.dmnd	20	2.3e-22	0.6723	/cabinfs/opt/data/nr/nr118.dmnd	RHN40456.1hypothetical protein MtrunA17_Chr8g0354921 [Medicago truncatula]|KEH19217.1hypothetical protein MTR_8g042930 [Medicago truncatula]|PNX92068.1hypothetical protein L195_g015199 [Trifolium pratense]|GAU33379.1hypothetical protein TSUD_365050 [Trifolium subterraneum]|KEH19219.1hypothetical protein MTR_8g042950 [Medicago truncatula]|KEH19220.1hypothetical protein MTR_8g042960 [Medicago trunc…	Medicago truncatula|Medicago truncatula|Trifolium pratense|Trifolium subterraneum|Medicago truncatula|Medicago truncatula|Medicago truncatula|Medicago truncatula|Cicer arietinum|Cicer arietinum|Medicago truncatula|Medicago truncatula|Medicago truncatula|Cicer arietinum|Medicago truncatula/Medicago truncatula/Medicago truncatula|Abrus precatorius|Corchorus capsularis|Lupinus angustifolius|Durio zi…	2.3E-22|2.3E-22|1.1E-21|3.6E-20|5.2E-19|5.2E-19|5.2E-19|5.2E-19|8.4E-17|8.4E-17|6.0E-15|7.8E-15|1.3E-14|8.9E-11|8.9E-11|4.4E-10|3.8E-9|4.9E-9|4.9E-9|1.9E-8	338|566|372|378|389|750|722|761|585|584|495|582|191|575|580|575|271|579|574|760	138|138|141|139|138|138|138|138|134|134|136|134|66|51|47|51|57|58|57|66	89|89|86|85|81|81|81|81|79|79|80|79|57|41|39|39|41|42|42|52	64.49%|64.49%|60.99%|61.15%|58.70%|58.70%|58.70%|58.70%|58.96%|58.96%|58.82%|58.96%|86.36%|80.39%|82.98%|76.47%|71.93%|72.41%|73.68%|78.79%	40.83%|24.38%|37.90%|36.77%|35.48%|18.40%|19.11%|18.13%|22.91%|22.95%|27.47%|23.02%|34.55%|8.87%|8.10%|8.87%|21.03%|10.02%|9.93%|8.68%	5.13%|5.13%|5.25%|5.17%|5.13%|5.13%|5.13%|5.13%|4.99%|4.99%|5.06%|4.99%|2.46%|1.90%|1.75%|1.90%|2.12%|2.16%|2.12%|2.46%	1|1|1|1|1|1|1|1|1|1|1|1|1|1|1|1|1|1|1|1	3|3|3|3|3|3|3|3|3|3|3|3|3|3|3|3|3|3|3|3	|||||||||||||||||||	RHN40456.1|KEH19217.1|PNX92068.1|GAU33379.1|KEH19219.1|KEH19220.1|XP_024628682.1|XP_013445193.2|XP_027192447.1|XP_027192448.1|RHN62927.1|KEH31420.1|RHN40460.1|XP_004511612.1|XP_003611165.1|XP_027362600.1|OMO79414.1|XP_019422181.1|XP_022737205.1|XP_007133639.1	119.4|119.4|117.1|112.1|108.2|108.2|108.2|108.2|100.9|100.9|94.7|94.4|93.6|80.9|80.9|78.6|75.5|75.1|75.1|73.2	RHN40456.1hypothetical protein MtrunA17_Chr8g0354921 [Medicago truncatula]|KEH19217.1hypothetical protein MTR_8g042930 [Medicago truncatula]|PNX92068.1hypothetical protein L195_g015199 [Trifolium pratense]|GAU33379.1hypothetical protein TSUD_365050 [Trifolium subterraneum]|KEH19219.1hypothetical protein MTR_8g042950 [Medicago truncatula]|KEH19220.1hypothetical protein MTR_8g042960 [Medicago trunc…	Medicago truncatula|Medicago truncatula|Trifolium pratense|Trifolium subterraneum|Medicago truncatula|Medicago truncatula|Medicago truncatula|Medicago truncatula|Cicer arietinum|Cicer arietinum|Medicago truncatula|Medicago truncatula|Medicago truncatula|Cicer arietinum|Medicago truncatula/Medicago truncatula/Medicago truncatula|Abrus precatorius|Corchorus capsularis|Lupinus angustifolius|Durio zi…	2.3E-22|2.3E-22|1.1E-21|3.6E-20|5.2E-19|5.2E-19|5.2E-19|5.2E-19|8.4E-17|8.4E-17|6.0E-15|7.8E-15|1.3E-14|8.9E-11|8.9E-11|4.4E-10|3.8E-9|4.9E-9|4.9E-9|1.9E-8	338|566|372|378|389|750|722|761|585|584|495|582|191|575|580|575|271|579|574|760	138|138|141|139|138|138|138|138|134|134|136|134|66|51|47|51|57|58|57|66	89|89|86|85|81|81|81|81|79|79|80|79|57|41|39|39|41|42|42|52	64.49%|64.49%|60.99%|61.15%|58.70%|58.70%|58.70%|58.70%|58.96%|58.96%|58.82%|58.96%|86.36%|80.39%|82.98%|76.47%|71.93%|72.41%|73.68%|78.79%	40.83%|24.38%|37.90%|36.77%|35.48%|18.40%|19.11%|18.13%|22.91%|22.95%|27.47%|23.02%|34.55%|8.87%|8.10%|8.87%|21.03%|10.02%|9.93%|8.68%	5.13%|5.13%|5.25%|5.17%|5.13%|5.13%|5.13%|5.13%|4.99%|4.99%|5.06%|4.99%|2.46%|1.90%|1.75%|1.90%|2.12%|2.16%|2.12%|2.46%	1|1|1|1|1|1|1|1|1|1|1|1|1|1|1|1|1|1|1|1	3|3|3|3|3|3|3|3|3|3|3|3|3|3|3|3|3|3|3|3	|||||||||||||||||||	RHN40456.1|KEH19217.1|PNX92068.1|GAU33379.1|KEH19219.1|KEH19220.1|XP_024628682.1|XP_013445193.2|XP_027192447.1|XP_027192448.1|RHN62927.1|KEH31420.1|RHN40460.1|XP_004511612.1|XP_003611165.1|XP_027362600.1|OMO79414.1|XP_019422181.1|XP_022737205.1|XP_007133639.1	119.4|119.4|117.1|112.1|108.2|108.2|108.2|108.2|100.9|100.9|94.7|94.4|93.6|80.9|80.9|78.6|75.5|75.1|75.1|73.2	RHN40456.1hypothetical protein MtrunA17_Chr8g0354921 [Medicago truncatula]	Medicago truncatula	2.3e-22	338	138	89	0.6449	0.4083	0.0513	1
Lcu.2RBY.Chr4_243883667-243885347	P93149.2RecName: Full=Licodione synthase; AltName: Full=(2S)-flavanone 2-hydroxylase; AltName: Full=CYP GE-5; AltName: Full=Cytochrome P450 93B1; AltName: Full=Flavone synthase II		1680	20	2.7e-212	0.7708	/cabinfs/opt/data/nr/nr118.dmnd	20	2.7e-212	0.7708	/cabinfs/opt/data/nr/nr118.dmnd	P93149.2RecName: Full=Licodione synthase; AltName: Full=(2S)-flavanone 2-hydroxylase; AltName: Full=CYP GE-5; AltName: Full=Cytochrome P450 93B1; AltName: Full=Flavone synthase II/BAA22423.1 cytochrome P450 [Glycyrrhiza echinata]|BAA74466.1cytochrome P450 [Glycyrrhiza echinata]|KYP68149.1Licodione synthase [Cajanus cajan]|XP_003622125.1licodione synthase [Medicago truncatula]/AES78343.1 cytochrom…	Glycyrrhiza echinata|Glycyrrhiza echinata|Cajanus cajan|Medicago truncatula/Medicago truncatula/Medicago truncatula|Medicago truncatula/Medicago truncatula/Medicago truncatula/Medicago truncatula|Cajanus cajan|Lupinus angustifolius|Mucuna pruriens|Lupinus angustifolius|Abrus precatorius|Abrus precatorius|Vigna radiata var. radiata|Vigna angularis|Medicago truncatula|Vigna unguiculata/Vigna unguic…	2.7E-212|6.0E-212|1.3E-211|5.1E-211|1.3E-209|1.6E-209|1.1E-208|4.5E-207|1.0E-206|4.6E-204|2.6E-194|2.4E-192|1.3E-190|9.4E-189|1.6E-183|2.1E-180|2.3E-179|4.7E-164|4.0E-163|7.5E-162	523|523|525|520|520|508|513|519|503|515|517|514|511|440|515|473|468|520|526|508	550|550|535|551|551|534|540|547|538|548|551|546|543|548|545|501|499|518|530|548	440|440|436|438|435|426|433|437|427|431|410|421|417|391|408|386|390|375|379|384	80.00%|80.00%|81.50%|79.49%|78.95%|79.78%|80.19%|79.89%|79.37%|78.65%|74.41%|77.11%|76.80%|71.35%|74.86%|77.05%|78.16%|72.39%|71.51%|70.07%	105.16%|105.16%|101.90%|105.96%|105.96%|105.12%|105.26%|105.39%|106.96%|106.41%|106.58%|106.23%|106.26%|124.55%|105.83%|105.92%|106.62%|99.62%|100.76%|107.87%	98.21%|98.21%|95.54%|98.39%|98.39%|95.36%|96.43%|97.68%|96.07%|97.86%|98.39%|97.50%|96.96%|97.86%|97.32%|89.46%|89.11%|92.50%|94.64%|97.86%	1|1|1|1|1|1|1|1|1|1|1|1|1|1|1|1|1|1|1|1	1|1|1|1|1|1|1|1|1|1|1|1|1|1|1|1|1|1|1|1	|||||||||||||||||||	P93149.2/P93149.2|BAA74466.1|KYP68149.1|XP_003622125.1|XP_003622129.1|XP_020214642.1|XP_019454023.1|RDX95837.1|OIW05773.1|XP_027345432.1|XP_027347673.1|XP_014499014.1|XP_017420169.1|KEH30099.1|XP_027902591.1|GAU23195.1|KOM40083.1|ASB17944.1|XP_018860267.1|XP_028800537.1	748.0|746.9|745.7|743.8|739.2|738.8|736.1|730.7|729.6|720.7|688.3|681.8|676.0|669.8|652.5|642.1|638.6|587.8|584.7|580.5	P93149.2RecName: Full=Licodione synthase; AltName: Full=(2S)-flavanone 2-hydroxylase; AltName: Full=CYP GE-5; AltName: Full=Cytochrome P450 93B1; AltName: Full=Flavone synthase II/BAA22423.1 cytochrome P450 [Glycyrrhiza echinata]|BAA74466.1cytochrome P450 [Glycyrrhiza echinata]|KYP68149.1Licodione synthase [Cajanus cajan]|XP_003622125.1licodione synthase [Medicago truncatula]/AES78343.1 cytochrom…	Glycyrrhiza echinata|Glycyrrhiza echinata|Cajanus cajan|Medicago truncatula/Medicago truncatula/Medicago truncatula|Medicago truncatula/Medicago truncatula/Medicago truncatula/Medicago truncatula|Cajanus cajan|Lupinus angustifolius|Mucuna pruriens|Lupinus angustifolius|Abrus precatorius|Abrus precatorius|Vigna radiata var. radiata|Vigna angularis|Medicago truncatula|Vigna unguiculata/Vigna unguic…	2.7E-212|6.0E-212|1.3E-211|5.1E-211|1.3E-209|1.6E-209|1.1E-208|4.5E-207|1.0E-206|4.6E-204|2.6E-194|2.4E-192|1.3E-190|9.4E-189|1.6E-183|2.1E-180|2.3E-179|4.7E-164|4.0E-163|7.5E-162	523|523|525|520|520|508|513|519|503|515|517|514|511|440|515|473|468|520|526|508	550|550|535|551|551|534|540|547|538|548|551|546|543|548|545|501|499|518|530|548	440|440|436|438|435|426|433|437|427|431|410|421|417|391|408|386|390|375|379|384	80.00%|80.00%|81.50%|79.49%|78.95%|79.78%|80.19%|79.89%|79.37%|78.65%|74.41%|77.11%|76.80%|71.35%|74.86%|77.05%|78.16%|72.39%|71.51%|70.07%	105.16%|105.16%|101.90%|105.96%|105.96%|105.12%|105.26%|105.39%|106.96%|106.41%|106.58%|106.23%|106.26%|124.55%|105.83%|105.92%|106.62%|99.62%|100.76%|107.87%	98.21%|98.21%|95.54%|98.39%|98.39%|95.36%|96.43%|97.68%|96.07%|97.86%|98.39%|97.50%|96.96%|97.86%|97.32%|89.46%|89.11%|92.50%|94.64%|97.86%	1|1|1|1|1|1|1|1|1|1|1|1|1|1|1|1|1|1|1|1	1|1|1|1|1|1|1|1|1|1|1|1|1|1|1|1|1|1|1|1	|||||||||||||||||||	P93149.2/P93149.2|BAA74466.1|KYP68149.1|XP_003622125.1|XP_003622129.1|XP_020214642.1|XP_019454023.1|RDX95837.1|OIW05773.1|XP_027345432.1|XP_027347673.1|XP_014499014.1|XP_017420169.1|KEH30099.1|XP_027902591.1|GAU23195.1|KOM40083.1|ASB17944.1|XP_018860267.1|XP_028800537.1	748.0|746.9|745.7|743.8|739.2|738.8|736.1|730.7|729.6|720.7|688.3|681.8|676.0|669.8|652.5|642.1|638.6|587.8|584.7|580.5	BAA22423.1 cytochrome P450 [Glycyrrhiza echinata]/P93149.2RecName: Full=Licodione synthase; AltName: Full=(2S)-flavanone 2-hydroxylase; AltName: Full=CYP GE-5; AltName: Full=Cytochrome P450 93B1; AltName: Full=Flavone synthase II	Glycyrrhiza echinata	2.7e-212	523	550	440	0.8	1.0516	0.9821	1
Lcu.2RBY.Chr4_254149387-254151684	KEH30155.1 ENTH/VHS family protein		2297	20	6.1e-82	0.4995	/cabinfs/opt/data/nr/nr118.dmnd	20	6.1e-82	0.4995	/cabinfs/opt/data/nr/nr118.dmnd	XP_013456124.1epsin-3 [Medicago truncatula]/KEH30155.1 ENTH/VHS family protein [Medicago truncatula]/RHN60964.1 hypothetical protein MtrunA17_Chr4g0031511 [Medicago truncatula]|KEH30156.1ENTH/VHS family protein [Medicago truncatula]|PNX99889.1epsin-3-like [Trifolium pratense]|GAU44187.1hypothetical protein TSUD_87470 [Trifolium subterraneum]|XP_004505866.1epsin-3 [Cicer arietinum]|XP_027347193.1e…	Medicago truncatula/Medicago truncatula/Medicago truncatula|Medicago truncatula|Trifolium pratense|Trifolium subterraneum|Cicer arietinum|Abrus precatorius|Mucuna pruriens|Arachis ipaensis/Arachis hypogaea/Arachis hypogaea|Arachis duranensis|Arachis hypogaea/Arachis hypogaea|Glycine soja|Phaseolus vulgaris/Phaseolus vulgaris|Glycine max/Glycine soja/Glycine soja/Glycine max/Glycine soja|Vigna ang…	6.1E-82|6.1E-82|2.3E-81|5.7E-80|8.9E-73|5.4E-62|3.0E-60|1.6E-58|3.6E-58|1.8E-57|2.3E-57|2.3E-57|2.3E-57|3.1E-57|1.5E-56|3.4E-56|4.9E-55|4.9E-55|1.1E-54|1.6E-53	307|272|331|301|306|341|545|314|314|314|295|328|336|330|330|330|340|325|324|323	380|380|380|380|380|404|397|389|389|389|397|405|397|405|405|405|397|397|395|396	208|208|210|206|201|202|197|195|194|193|193|197|193|194|193|191|190|190|184|186	54.74%|54.74%|55.26%|54.21%|52.89%|50.00%|49.62%|50.13%|49.87%|49.61%|48.61%|48.64%|48.61%|47.90%|47.65%|47.16%|47.86%|47.86%|46.58%|46.97%	123.78%|139.71%|114.80%|126.25%|124.18%|118.48%|72.84%|123.89%|123.89%|123.89%|134.58%|123.48%|118.15%|122.73%|122.73%|122.73%|116.76%|122.15%|121.91%|122.60%	49.63%|49.63%|49.63%|49.63%|49.63%|52.76%|51.85%|50.81%|50.81%|50.81%|51.85%|52.90%|51.85%|52.90%|52.90%|52.90%|51.85%|51.85%|51.59%|51.72%	1|1|1|1|1|1|1|1|1|1|1|1|1|1|1|1|1|1|1|1	-3|-3|-3|-3|-3|-3|-3|-3|-3|-3|-3|-3|-3|-3|-3|-3|-3|-3|-3|-3	|||||||||||||||||||	XP_013456124.1|KEH30156.1|PNX99889.1|GAU44187.1|XP_004505866.1|XP_027347193.1|RDY09514.1|XP_016187291.1/XP_016187291.1|XP_015952258.1|XP_025686172.1|RZB79860.1|XP_007132068.1|XP_003537994.1/XP_003537994.1|XP_017406274.1/XP_017406274.1|XP_027910046.1|XP_014493976.1|RZB74585.1|XP_006592199.1/XP_006592199.1|XP_019448631.1|OIW05756.1	315.5|315.5|313.5|308.9|285.0|249.2|243.4|237.7|236.5|234.2|233.8|233.8|233.8|233.4|231.1|229.9|226.1|226.1|224.9|221.1	XP_013456124.1epsin-3 [Medicago truncatula]/KEH30155.1 ENTH/VHS family protein [Medicago truncatula]/RHN60964.1 hypothetical protein MtrunA17_Chr4g0031511 [Medicago truncatula]|KEH30156.1ENTH/VHS family protein [Medicago truncatula]|PNX99889.1epsin-3-like [Trifolium pratense]|GAU44187.1hypothetical protein TSUD_87470 [Trifolium subterraneum]|XP_004505866.1epsin-3 [Cicer arietinum]|XP_027347193.1e…	Medicago truncatula/Medicago truncatula/Medicago truncatula|Medicago truncatula|Trifolium pratense|Trifolium subterraneum|Cicer arietinum|Abrus precatorius|Mucuna pruriens|Arachis ipaensis/Arachis hypogaea/Arachis hypogaea|Arachis duranensis|Arachis hypogaea/Arachis hypogaea|Glycine soja|Phaseolus vulgaris/Phaseolus vulgaris|Glycine max/Glycine soja/Glycine soja/Glycine max/Glycine soja|Vigna ang…	6.1E-82|6.1E-82|2.3E-81|5.7E-80|8.9E-73|5.4E-62|3.0E-60|1.6E-58|3.6E-58|1.8E-57|2.3E-57|2.3E-57|2.3E-57|3.1E-57|1.5E-56|3.4E-56|4.9E-55|4.9E-55|1.1E-54|1.6E-53	307|272|331|301|306|341|545|314|314|314|295|328|336|330|330|330|340|325|324|323	380|380|380|380|380|404|397|389|389|389|397|405|397|405|405|405|397|397|395|396	208|208|210|206|201|202|197|195|194|193|193|197|193|194|193|191|190|190|184|186	54.74%|54.74%|55.26%|54.21%|52.89%|50.00%|49.62%|50.13%|49.87%|49.61%|48.61%|48.64%|48.61%|47.90%|47.65%|47.16%|47.86%|47.86%|46.58%|46.97%	123.78%|139.71%|114.80%|126.25%|124.18%|118.48%|72.84%|123.89%|123.89%|123.89%|134.58%|123.48%|118.15%|122.73%|122.73%|122.73%|116.76%|122.15%|121.91%|122.60%	49.63%|49.63%|49.63%|49.63%|49.63%|52.76%|51.85%|50.81%|50.81%|50.81%|51.85%|52.90%|51.85%|52.90%|52.90%|52.90%|51.85%|51.85%|51.59%|51.72%	1|1|1|1|1|1|1|1|1|1|1|1|1|1|1|1|1|1|1|1	-3|-3|-3|-3|-3|-3|-3|-3|-3|-3|-3|-3|-3|-3|-3|-3|-3|-3|-3|-3	|||||||||||||||||||	XP_013456124.1|KEH30156.1|PNX99889.1|GAU44187.1|XP_004505866.1|XP_027347193.1|RDY09514.1|XP_016187291.1/XP_016187291.1|XP_015952258.1|XP_025686172.1|RZB79860.1|XP_007132068.1|XP_003537994.1/XP_003537994.1|XP_017406274.1/XP_017406274.1|XP_027910046.1|XP_014493976.1|RZB74585.1|XP_006592199.1/XP_006592199.1|XP_019448631.1|OIW05756.1	315.5|315.5|313.5|308.9|285.0|249.2|243.4|237.7|236.5|234.2|233.8|233.8|233.8|233.4|231.1|229.9|226.1|226.1|224.9|221.1	KEH30155.1 ENTH/VHS family protein [Medicago truncatula]/XP_013456124.1epsin-3 [Medicago truncatula]/RHN60964.1 hypothetical protein MtrunA17_Chr4g0031511 [Medicago truncatula]	Medicago truncatula	6.1e-82	307	380	208	0.5474	1.2378	0.4963	1
Lcu.2RBY.Chr4_262459377-262460008	XP_013456154.1transcriptional regulator SUPERMAN		631	20	7.1e-49	0.5699	/cabinfs/opt/data/nr/nr118.dmnd	20	7.1e-49	0.5699	/cabinfs/opt/data/nr/nr118.dmnd	XP_013456154.1transcriptional regulator SUPERMAN [Medicago truncatula]/KEH30185.1 transcriptional regulator superman protein [Medicago truncatula]/RHN61022.1 putative transcription factor C2H2 family [Medicago truncatula]|PNX72774.1transcriptional regulator TAC1-like protein [Trifolium pratense]|XP_004507179.1transcriptional regulator TAC1-like [Cicer arietinum]|GAU44999.1hypothetical protein TSU…	Medicago truncatula/Medicago truncatula/Medicago truncatula|Trifolium pratense|Cicer arietinum|Trifolium subterraneum|Glycine max/Glycine soja/Glycine max/Glycine soja|Phaseolus vulgaris/Phaseolus vulgaris|Vigna angularis/Vigna angularis/Vigna angularis var. angularis|Abrus precatorius|Vigna radiata var. radiata|Cajanus cajan/Cajanus cajan|Vigna unguiculata|Prunus mume|Vigna unguiculata|Prunus ye…	7.1E-49|4.1E-44|6.1E-40|1.1E-38|3.7E-29|7.0E-28|9.1E-28|5.9E-27|1.0E-26|1.5E-25|5.5E-25|9.4E-25|1.2E-24|2.7E-24|4.7E-24|1.8E-23|3.0E-23|3.0E-23|3.9E-23|4.4E-22	173|196|173|186|164|175|171|169|172|176|182|203|182|203|203|203|180|181|181|176	198|198|197|192|199|205|197|199|198|204|203|223|203|223|223|223|198|199|199|196	143|136|135|125|114|112|107|109|107|107|105|116|105|116|118|115|111|112|112|112	72.22%|68.69%|68.53%|65.10%|57.29%|54.63%|54.31%|54.77%|54.04%|52.45%|51.72%|52.02%|51.72%|52.02%|52.91%|51.57%|56.06%|56.28%|56.28%|57.14%	114.45%|101.02%|113.87%|103.23%|121.34%|117.14%|115.20%|117.75%|115.12%|115.91%|111.54%|109.85%|111.54%|109.85%|109.85%|109.85%|110.00%|109.94%|109.94%|111.36%	94.14%|94.14%|93.66%|91.28%|94.61%|97.46%|93.66%|94.61%|94.14%|96.99%|96.51%|106.02%|96.51%|106.02%|106.02%|106.02%|94.14%|94.61%|94.61%|93.19%	1|1|1|1|1|1|1|1|1|1|1|1|1|1|1|1|1|1|1|1	-3|-3|-3|-3|-3|-3|-3|-3|-3|-3|-3|-3|-3|-3|-3|-3|-3|-3|-3|-3	|||||||||||||||||||	XP_013456154.1|PNX72774.1|XP_004507179.1|GAU44999.1|NP_001236477.2/NP_001236477.2|XP_007132037.1|XP_017406299.1/XP_017406299.1|XP_027345184.1|XP_014493724.1|XP_020236838.1|QCD88383.1|XP_008222038.1|XP_027912077.1|PQM43154.1|XP_021814277.1|XP_007206630.1|XP_016753099.1|PPR82575.1|XP_012435280.1|XP_017982615.1	203.8|188.0|174.1|169.9|138.3|134.0|133.7|131.0|130.2|126.3|124.4|123.6|123.2|122.1|121.3|119.4|118.6|118.6|118.2|114.8	XP_013456154.1transcriptional regulator SUPERMAN [Medicago truncatula]/KEH30185.1 transcriptional regulator superman protein [Medicago truncatula]/RHN61022.1 putative transcription factor C2H2 family [Medicago truncatula]|PNX72774.1transcriptional regulator TAC1-like protein [Trifolium pratense]|XP_004507179.1transcriptional regulator TAC1-like [Cicer arietinum]|GAU44999.1hypothetical protein TSU…	Medicago truncatula/Medicago truncatula/Medicago truncatula|Trifolium pratense|Cicer arietinum|Trifolium subterraneum|Glycine max/Glycine soja/Glycine max/Glycine soja|Phaseolus vulgaris/Phaseolus vulgaris|Vigna angularis/Vigna angularis/Vigna angularis var. angularis|Abrus precatorius|Vigna radiata var. radiata|Cajanus cajan/Cajanus cajan|Vigna unguiculata|Prunus mume|Vigna unguiculata|Prunus ye…	7.1E-49|4.1E-44|6.1E-40|1.1E-38|3.7E-29|7.0E-28|9.1E-28|5.9E-27|1.0E-26|1.5E-25|5.5E-25|9.4E-25|1.2E-24|2.7E-24|4.7E-24|1.8E-23|3.0E-23|3.0E-23|3.9E-23|4.4E-22	173|196|173|186|164|175|171|169|172|176|182|203|182|203|203|203|180|181|181|176	198|198|197|192|199|205|197|199|198|204|203|223|203|223|223|223|198|199|199|196	143|136|135|125|114|112|107|109|107|107|105|116|105|116|118|115|111|112|112|112	72.22%|68.69%|68.53%|65.10%|57.29%|54.63%|54.31%|54.77%|54.04%|52.45%|51.72%|52.02%|51.72%|52.02%|52.91%|51.57%|56.06%|56.28%|56.28%|57.14%	114.45%|101.02%|113.87%|103.23%|121.34%|117.14%|115.20%|117.75%|115.12%|115.91%|111.54%|109.85%|111.54%|109.85%|109.85%|109.85%|110.00%|109.94%|109.94%|111.36%	94.14%|94.14%|93.66%|91.28%|94.61%|97.46%|93.66%|94.61%|94.14%|96.99%|96.51%|106.02%|96.51%|106.02%|106.02%|106.02%|94.14%|94.61%|94.61%|93.19%	1|1|1|1|1|1|1|1|1|1|1|1|1|1|1|1|1|1|1|1	-3|-3|-3|-3|-3|-3|-3|-3|-3|-3|-3|-3|-3|-3|-3|-3|-3|-3|-3|-3	|||||||||||||||||||	XP_013456154.1|PNX72774.1|XP_004507179.1|GAU44999.1|NP_001236477.2/NP_001236477.2|XP_007132037.1|XP_017406299.1/XP_017406299.1|XP_027345184.1|XP_014493724.1|XP_020236838.1|QCD88383.1|XP_008222038.1|XP_027912077.1|PQM43154.1|XP_021814277.1|XP_007206630.1|XP_016753099.1|PPR82575.1|XP_012435280.1|XP_017982615.1	203.8|188.0|174.1|169.9|138.3|134.0|133.7|131.0|130.2|126.3|124.4|123.6|123.2|122.1|121.3|119.4|118.6|118.6|118.2|114.8	RHN61022.1 putative transcription factor C2H2 family [Medicago truncatula]/XP_013456154.1transcriptional regulator SUPERMAN [Medicago truncatula]/KEH30185.1 transcriptional regulator superman protein [Medicago truncatula]	Medicago truncatula	7.1e-49	173	198	143	0.7222	1.1445	0.9414	1
Lcu.2RBY.Chr4_269256339-269257077	---NA---		738
Lcu.2RBY.Chr4_279197081-279198124	XP_003630867.2CRM-domain containing factor CFM3, chloroplastic/mitochondrial isoform X1		1043	20	7.6e-64	0.5983	/cabinfs/opt/data/nr/nr118.dmnd	20	7.6e-64	0.5983	/cabinfs/opt/data/nr/nr118.dmnd	XP_003630867.2CRM-domain containing factor CFM3, chloroplastic/mitochondrial isoform X1 [Medicago truncatula]/AET05343.2 CRS1/YhbY (CRM) domain protein, putative [Medicago truncatula]/RHN43739.1 putative RNA-binding, CRM domain-containing protein [Medicago truncatula]|XP_024629651.1CRM-domain containing factor CFM2, chloroplastic isoform X2 [Medicago truncatula]/KEH21375.1 CRS1/YhbY (CRM) domain …	Medicago truncatula/Medicago truncatula/Medicago truncatula|Medicago truncatula/Medicago truncatula|Medicago truncatula|Cicer arietinum|Cicer arietinum|Trifolium subterraneum|Vigna radiata var. radiata/Vigna radiata var. radiata|Vigna angularis/Vigna angularis/Vigna angularis/Vigna angularis var. angularis|Glycine max/Glycine max/Glycine max/Glycine max|Glycine max/Glycine max/Glycine max/Glycine…	7.6E-64|7.6E-64|7.6E-64|1.0E-60|1.0E-60|2.9E-55|6.9E-49|9.0E-49|2.0E-48|2.0E-48|2.0E-48|4.5E-48|4.5E-48|4.5E-48|4.5E-48|4.5E-48|7.7E-48|1.9E-46|5.5E-46|1.2E-45	634|523|463|653|670|562|677|715|723|706|727|727|723|706|1488|667|719|713|756|668	263|263|263|252|252|276|274|274|258|258|258|258|258|258|225|258|225|274|247|270	168|168|168|172|172|165|149|155|152|152|152|150|150|150|137|150|137|146|140|153	63.88%|63.88%|63.88%|68.25%|68.25%|59.78%|54.38%|56.57%|58.91%|58.91%|58.91%|58.14%|58.14%|58.14%|60.89%|58.14%|60.89%|53.28%|56.68%|56.67%	41.48%|50.29%|56.80%|38.59%|37.61%|49.11%|40.47%|38.32%|35.68%|36.54%|35.49%|35.49%|35.68%|36.54%|15.12%|38.68%|31.29%|38.43%|32.67%|40.42%	75.65%|75.65%|75.65%|72.48%|72.48%|79.39%|78.81%|78.81%|74.21%|74.21%|74.21%|74.21%|74.21%|74.21%|64.72%|74.21%|64.72%|78.81%|71.05%|77.66%	1|1|1|1|1|1|1|1|1|1|1|1|1|1|1|1|1|1|1|1	3|3|3|3|3|3|3|3|3|3|3|3|3|3|3|3|3|3|3|3	|||||||||||||||||||	XP_003630867.2|XP_024629651.1|KEH21376.1|XP_027193155.1|XP_004512867.1|GAU31445.1|XP_014505604.1|XP_017442633.1/XP_017442633.1|XP_006584859.1|XP_006584860.1|KRH41638.1|RZB95196.1|XP_028242823.1|XP_028242825.1|QCD85318.1|KHN16573.1|XP_027921476.1|XP_007160377.1|XP_027341056.1|KYP61574.1	254.2|254.2|254.2|243.8|243.8|225.7|204.5|204.1|203.0|203.0|203.0|201.8|201.8|201.8|201.8|201.8|201.1|196.4|194.9|193.7	XP_003630867.2CRM-domain containing factor CFM3, chloroplastic/mitochondrial isoform X1 [Medicago truncatula]/AET05343.2 CRS1/YhbY (CRM) domain protein, putative [Medicago truncatula]/RHN43739.1 putative RNA-binding, CRM domain-containing protein [Medicago truncatula]|XP_024629651.1CRM-domain containing factor CFM2, chloroplastic isoform X2 [Medicago truncatula]/KEH21375.1 CRS1/YhbY (CRM) domain …	Medicago truncatula/Medicago truncatula/Medicago truncatula|Medicago truncatula/Medicago truncatula|Medicago truncatula|Cicer arietinum|Cicer arietinum|Trifolium subterraneum|Vigna radiata var. radiata/Vigna radiata var. radiata|Vigna angularis/Vigna angularis/Vigna angularis/Vigna angularis var. angularis|Glycine max/Glycine max/Glycine max/Glycine max|Glycine max/Glycine max/Glycine max/Glycine…	7.6E-64|7.6E-64|7.6E-64|1.0E-60|1.0E-60|2.9E-55|6.9E-49|9.0E-49|2.0E-48|2.0E-48|2.0E-48|4.5E-48|4.5E-48|4.5E-48|4.5E-48|4.5E-48|7.7E-48|1.9E-46|5.5E-46|1.2E-45	634|523|463|653|670|562|677|715|723|706|727|727|723|706|1488|667|719|713|756|668	263|263|263|252|252|276|274|274|258|258|258|258|258|258|225|258|225|274|247|270	168|168|168|172|172|165|149|155|152|152|152|150|150|150|137|150|137|146|140|153	63.88%|63.88%|63.88%|68.25%|68.25%|59.78%|54.38%|56.57%|58.91%|58.91%|58.91%|58.14%|58.14%|58.14%|60.89%|58.14%|60.89%|53.28%|56.68%|56.67%	41.48%|50.29%|56.80%|38.59%|37.61%|49.11%|40.47%|38.32%|35.68%|36.54%|35.49%|35.49%|35.68%|36.54%|15.12%|38.68%|31.29%|38.43%|32.67%|40.42%	75.65%|75.65%|75.65%|72.48%|72.48%|79.39%|78.81%|78.81%|74.21%|74.21%|74.21%|74.21%|74.21%|74.21%|64.72%|74.21%|64.72%|78.81%|71.05%|77.66%	1|1|1|1|1|1|1|1|1|1|1|1|1|1|1|1|1|1|1|1	3|3|3|3|3|3|3|3|3|3|3|3|3|3|3|3|3|3|3|3	|||||||||||||||||||	XP_003630867.2|XP_024629651.1|KEH21376.1|XP_027193155.1|XP_004512867.1|GAU31445.1|XP_014505604.1|XP_017442633.1/XP_017442633.1|XP_006584859.1|XP_006584860.1|KRH41638.1|RZB95196.1|XP_028242823.1|XP_028242825.1|QCD85318.1|KHN16573.1|XP_027921476.1|XP_007160377.1|XP_027341056.1|KYP61574.1	254.2|254.2|254.2|243.8|243.8|225.7|204.5|204.1|203.0|203.0|203.0|201.8|201.8|201.8|201.8|201.8|201.1|196.4|194.9|193.7	RHN43739.1 putative RNA-binding, CRM domain-containing protein [Medicago truncatula]/AET05343.2 CRS1/YhbY (CRM) domain protein, putative [Medicago truncatula]/XP_003630867.2CRM-domain containing factor CFM3, chloroplastic/mitochondrial isoform X1 [Medicago truncatula]	Medicago truncatula	7.6e-64	634	263	168	0.6388	0.4148	0.7565	1
Lcu.2RBY.Chr4_306003740-306006639	XP_003607255.2cytochrome P450 86B1		2899	20	1.4e-203	0.859	/cabinfs/opt/data/nr/nr118.dmnd	20	1.4e-203	0.859	/cabinfs/opt/data/nr/nr118.dmnd	XP_003607255.2cytochrome P450 86B1 [Medicago truncatula]/RHN61588.1 putative alkane 1-monooxygenase [Medicago truncatula]|PNX74504.1cytochrome p450 86b1-like protein, partial [Trifolium pratense]|GAU38314.1hypothetical protein TSUD_61750 [Trifolium subterraneum]|AES89452.1cytochrome P450 family protein [Medicago truncatula]|XP_004505709.1cytochrome P450 86B1 [Cicer arietinum]|XP_019451193.1PREDIC…	Medicago truncatula/Medicago truncatula|Trifolium pratense|Trifolium subterraneum|Medicago truncatula|Cicer arietinum|Lupinus angustifolius|Lupinus angustifolius|Lupinus angustifolius|Cajanus cajan|Arachis ipaensis/Arachis hypogaea/Arachis hypogaea|Lupinus angustifolius|Glycine max/Glycine soja/Glycine max/Glycine soja|Vigna radiata var. radiata|Cajanus cajan|Phaseolus vulgaris/Phaseolus vulgaris…	1.4E-203|3.0E-203|9.8E-202|7.0E-200|5.9E-191|4.9E-185|1.9E-184|2.4E-184|6.6E-182|3.3E-181|4.7E-180|8.1E-180|8.1E-180|3.1E-179|8.9E-179|2.0E-178|4.4E-178|5.8E-178|7.5E-178|1.7E-177	570|423|431|559|585|568|556|557|567|594|562|562|561|535|561|558|546|562|561|534	441|399|398|396|435|432|432|432|449|439|441|438|442|395|442|432|396|444|442|391	400|376|375|372|379|365|364|364|368|367|360|363|365|350|359|358|348|361|362|345	90.70%|94.24%|94.22%|93.94%|87.13%|84.49%|84.26%|84.26%|81.96%|83.60%|81.63%|82.88%|82.58%|88.61%|81.22%|82.87%|87.88%|81.31%|81.90%|88.24%	77.37%|94.33%|92.34%|70.84%|74.36%|76.06%|77.70%|77.56%|79.19%|73.91%|78.47%|77.94%|78.79%|73.83%|78.79%|77.42%|72.53%|79.00%|78.79%|73.22%	45.64%|41.29%|41.19%|40.98%|45.02%|44.71%|44.71%|44.71%|46.46%|45.43%|45.64%|45.33%|45.74%|40.88%|45.74%|44.71%|40.98%|45.95%|45.74%|40.46%	1|1|1|1|1|1|1|1|1|1|1|1|1|1|1|1|1|1|1|1	-3|-3|-3|-3|-3|-3|-3|-3|-3|-3|-3|-3|-3|-3|-3|-3|-3|-3|-3|-3	|||||||||||||||||||	XP_003607255.2|PNX74504.1|GAU38314.1|AES89452.1|XP_004505709.1|XP_019451193.1|XP_019451195.1|XP_019451194.1|XP_020214774.1|XP_016186763.1/XP_016186763.1|XP_019450935.1|XP_003538960.2/XP_003538960.2|XP_014493587.2|KYP68406.1|XP_007131626.1|RDX81370.1|XP_027355501.1|XP_017433741.1/XP_017433741.1|XP_027910398.1|QCD88768.1	719.9|718.8|713.8|707.6|677.9|658.3|656.4|656.0|647.9|645.6|641.7|641.0|641.0|639.0|637.5|636.3|635.2|634.8|634.4|633.3	XP_003607255.2cytochrome P450 86B1 [Medicago truncatula]/RHN61588.1 putative alkane 1-monooxygenase [Medicago truncatula]|PNX74504.1cytochrome p450 86b1-like protein, partial [Trifolium pratense]|GAU38314.1hypothetical protein TSUD_61750 [Trifolium subterraneum]|AES89452.1cytochrome P450 family protein [Medicago truncatula]|XP_004505709.1cytochrome P450 86B1 [Cicer arietinum]|XP_019451193.1PREDIC…	Medicago truncatula/Medicago truncatula|Trifolium pratense|Trifolium subterraneum|Medicago truncatula|Cicer arietinum|Lupinus angustifolius|Lupinus angustifolius|Lupinus angustifolius|Cajanus cajan|Arachis ipaensis/Arachis hypogaea/Arachis hypogaea|Lupinus angustifolius|Glycine max/Glycine soja/Glycine max/Glycine soja|Vigna radiata var. radiata|Cajanus cajan|Phaseolus vulgaris/Phaseolus vulgaris…	1.4E-203|3.0E-203|9.8E-202|7.0E-200|5.9E-191|4.9E-185|1.9E-184|2.4E-184|6.6E-182|3.3E-181|4.7E-180|8.1E-180|8.1E-180|3.1E-179|8.9E-179|2.0E-178|4.4E-178|5.8E-178|7.5E-178|1.7E-177	570|423|431|559|585|568|556|557|567|594|562|562|561|535|561|558|546|562|561|534	441|399|398|396|435|432|432|432|449|439|441|438|442|395|442|432|396|444|442|391	400|376|375|372|379|365|364|364|368|367|360|363|365|350|359|358|348|361|362|345	90.70%|94.24%|94.22%|93.94%|87.13%|84.49%|84.26%|84.26%|81.96%|83.60%|81.63%|82.88%|82.58%|88.61%|81.22%|82.87%|87.88%|81.31%|81.90%|88.24%	77.37%|94.33%|92.34%|70.84%|74.36%|76.06%|77.70%|77.56%|79.19%|73.91%|78.47%|77.94%|78.79%|73.83%|78.79%|77.42%|72.53%|79.00%|78.79%|73.22%	45.64%|41.29%|41.19%|40.98%|45.02%|44.71%|44.71%|44.71%|46.46%|45.43%|45.64%|45.33%|45.74%|40.88%|45.74%|44.71%|40.98%|45.95%|45.74%|40.46%	1|1|1|1|1|1|1|1|1|1|1|1|1|1|1|1|1|1|1|1	-3|-3|-3|-3|-3|-3|-3|-3|-3|-3|-3|-3|-3|-3|-3|-3|-3|-3|-3|-3	|||||||||||||||||||	XP_003607255.2|PNX74504.1|GAU38314.1|AES89452.1|XP_004505709.1|XP_019451193.1|XP_019451195.1|XP_019451194.1|XP_020214774.1|XP_016186763.1/XP_016186763.1|XP_019450935.1|XP_003538960.2/XP_003538960.2|XP_014493587.2|KYP68406.1|XP_007131626.1|RDX81370.1|XP_027355501.1|XP_017433741.1/XP_017433741.1|XP_027910398.1|QCD88768.1	719.9|718.8|713.8|707.6|677.9|658.3|656.4|656.0|647.9|645.6|641.7|641.0|641.0|639.0|637.5|636.3|635.2|634.8|634.4|633.3	XP_003607255.2cytochrome P450 86B1 [Medicago truncatula]/RHN61588.1 putative alkane 1-monooxygenase [Medicago truncatula]	Medicago truncatula	1.4e-203	570	441	400	0.907	0.7737	0.4564	1
Lcu.2RBY.Chr4_313541906-313543275	---NA---		1369
Lcu.2RBY.Chr4_347207622-347208440	XP_028205086.1 outer envelope pore protein 16, chloroplastic-like isoform X1		818	20	1.5e-14	0.9334	/cabinfs/opt/data/nr/nr118.dmnd	20	1.5e-14	0.9334	/cabinfs/opt/data/nr/nr118.dmnd	XP_006596957.1uncharacterized protein LOC100499736 isoform X1 [Glycine max]/XP_028205086.1 outer envelope pore protein 16, chloroplastic-like isoform X1 [Glycine soja]/RZB62935.1 Outer envelope pore protein 16, chloroplastic isoform B [Glycine soja]|NP_001235311.1uncharacterized protein LOC100499736 [Glycine max]/XP_028205087.1 outer envelope pore protein 16, chloroplastic-like isoform X2 [Glycin…	Glycine max/Glycine soja/Glycine soja|Glycine max/Glycine soja/Glycine max/Glycine soja/Glycine max/Glycine soja|Glycine max/Glycine soja/Glycine soja/Glycine max/Glycine soja|Mucuna pruriens|Pisum sativum|Abrus precatorius|Phaseolus vulgaris/Phaseolus vulgaris|Glycine max|Vigna unguiculata/Vigna unguiculata|Vigna angularis/Vigna angularis/Vigna angularis var. angularis|Cajanus cajan/Cajanus caja…	1.5E-14|4.1E-12|4.1E-12|4.1E-12|5.3E-12|1.2E-11|1.2E-11|1.5E-11|2.6E-11|2.6E-11|3.4E-11|7.7E-11|7.7E-11|1.0E-10|1.3E-10|1.3E-10|1.3E-10|2.2E-10|2.2E-10|2.2E-10	165|143|143|143|146|146|143|143|143|143|143|148|146|143|135|148|146|146|146|118	181|46|46|46|46|46|46|45|46|46|46|46|46|45|46|46|46|46|46|46	78|45|45|45|44|44|44|44|44|44|44|45|45|43|45|45|45|42|42|42	43.09%|97.83%|97.83%|97.83%|95.65%|95.65%|95.65%|97.78%|95.65%|95.65%|95.65%|97.83%|97.83%|95.56%|97.83%|97.83%|97.83%|91.30%|91.30%|91.30%	109.70%|32.17%|32.17%|32.17%|31.51%|31.51%|32.17%|31.47%|32.17%|32.17%|32.17%|31.08%|31.51%|31.47%|34.07%|31.08%|31.51%|31.51%|31.51%|38.98%	66.38%|16.87%|16.87%|16.87%|16.87%|16.87%|16.87%|16.50%|16.87%|16.87%|16.87%|16.87%|16.87%|16.50%|16.87%|16.87%|16.87%|16.87%|16.87%|16.87%	1|1|1|1|1|1|1|1|1|1|1|1|1|1|1|1|1|1|1|1	2|2|2|2|2|2|2|2|2|2|2|2|2|2|2|2|2|2|2|2	|||||||||||||||||||	XP_006596957.1/XP_006596957.1|NP_001235311.1/NP_001235311.1|NP_001238155.2/NP_001238155.2|RDX85006.1|Q41050.1/Q41050.1|XP_027342451.1|XP_007150324.1|ACU13192.1|XP_027927279.1|XP_017423078.1/XP_017423078.1|XP_020224026.1|XP_015935624.1/XP_015935624.1|XP_015935625.1/XP_015935625.1|XP_014496583.1|RYQ98115.1|XP_016170644.1/XP_016170644.1|XP_016170645.1/XP_016170645.1|XP_011658142.1|XP_008457483.1|KGN…	90.1|82.0|82.0|82.0|81.6|80.5|80.5|80.1|79.3|79.3|79.0|77.8|77.8|77.4|77.0|77.0|77.0|76.3|76.3|76.3	XP_006596957.1uncharacterized protein LOC100499736 isoform X1 [Glycine max]/XP_028205086.1 outer envelope pore protein 16, chloroplastic-like isoform X1 [Glycine soja]/RZB62935.1 Outer envelope pore protein 16, chloroplastic isoform B [Glycine soja]|NP_001235311.1uncharacterized protein LOC100499736 [Glycine max]/XP_028205087.1 outer envelope pore protein 16, chloroplastic-like isoform X2 [Glycin…	Glycine max/Glycine soja/Glycine soja|Glycine max/Glycine soja/Glycine max/Glycine soja/Glycine max/Glycine soja|Glycine max/Glycine soja/Glycine soja/Glycine max/Glycine soja|Mucuna pruriens|Pisum sativum|Abrus precatorius|Phaseolus vulgaris/Phaseolus vulgaris|Glycine max|Vigna unguiculata/Vigna unguiculata|Vigna angularis/Vigna angularis/Vigna angularis var. angularis|Cajanus cajan/Cajanus caja…	1.5E-14|4.1E-12|4.1E-12|4.1E-12|5.3E-12|1.2E-11|1.2E-11|1.5E-11|2.6E-11|2.6E-11|3.4E-11|7.7E-11|7.7E-11|1.0E-10|1.3E-10|1.3E-10|1.3E-10|2.2E-10|2.2E-10|2.2E-10	165|143|143|143|146|146|143|143|143|143|143|148|146|143|135|148|146|146|146|118	181|46|46|46|46|46|46|45|46|46|46|46|46|45|46|46|46|46|46|46	78|45|45|45|44|44|44|44|44|44|44|45|45|43|45|45|45|42|42|42	43.09%|97.83%|97.83%|97.83%|95.65%|95.65%|95.65%|97.78%|95.65%|95.65%|95.65%|97.83%|97.83%|95.56%|97.83%|97.83%|97.83%|91.30%|91.30%|91.30%	109.70%|32.17%|32.17%|32.17%|31.51%|31.51%|32.17%|31.47%|32.17%|32.17%|32.17%|31.08%|31.51%|31.47%|34.07%|31.08%|31.51%|31.51%|31.51%|38.98%	66.38%|16.87%|16.87%|16.87%|16.87%|16.87%|16.87%|16.50%|16.87%|16.87%|16.87%|16.87%|16.87%|16.50%|16.87%|16.87%|16.87%|16.87%|16.87%|16.87%	1|1|1|1|1|1|1|1|1|1|1|1|1|1|1|1|1|1|1|1	2|2|2|2|2|2|2|2|2|2|2|2|2|2|2|2|2|2|2|2	|||||||||||||||||||	XP_006596957.1/XP_006596957.1|NP_001235311.1/NP_001235311.1|NP_001238155.2/NP_001238155.2|RDX85006.1|Q41050.1/Q41050.1|XP_027342451.1|XP_007150324.1|ACU13192.1|XP_027927279.1|XP_017423078.1/XP_017423078.1|XP_020224026.1|XP_015935624.1/XP_015935624.1|XP_015935625.1/XP_015935625.1|XP_014496583.1|RYQ98115.1|XP_016170644.1/XP_016170644.1|XP_016170645.1/XP_016170645.1|XP_011658142.1|XP_008457483.1|KGN…	90.1|82.0|82.0|82.0|81.6|80.5|80.5|80.1|79.3|79.3|79.0|77.8|77.8|77.4|77.0|77.0|77.0|76.3|76.3|76.3	XP_006596957.1uncharacterized protein LOC100499736 isoform X1 [Glycine max]/RZB62935.1 Outer envelope pore protein 16, chloroplastic isoform B [Glycine soja]/XP_028205086.1 outer envelope pore protein 16, chloroplastic-like isoform X1 [Glycine soja]	Glycine soja/Glycine max	1.5e-14	165	181	78	0.4309	1.097	0.6638	1
Lcu.2RBY.Chr4_439271520-439273971	XP_003629782.1calmodulin-binding receptor kinase CaMRLK		2451	20	2.7e-128	0.652	/cabinfs/opt/data/nr/nr118.dmnd	20	2.7e-128	0.652	/cabinfs/opt/data/nr/nr118.dmnd	XP_003629782.1calmodulin-binding receptor kinase CaMRLK [Medicago truncatula]/XP_013456195.1 calmodulin-binding receptor kinase CaMRLK [Medicago truncatula]/AET04258.1 LRR receptor-like kinase family protein [Medicago truncatula]/KEH30226.1 LRR receptor-like kinase family protein [Medicago truncatula]/RHN42647.1 putative protein kinase RLK-Pelle-LRR-VII-2 family [Medicago truncatula]|XP_027347903…	Medicago truncatula/Medicago truncatula/Medicago truncatula/Medicago truncatula/Medicago truncatula|Abrus precatorius|Mucuna pruriens|Phaseolus vulgaris/Phaseolus vulgaris|Populus euphratica|Vigna unguiculata/Vigna unguiculata|Gossypium hirsutum|Lupinus angustifolius/Lupinus angustifolius|Dimocarpus longan|Gossypium barbadense|Juglans regia|Camellia sinensis/Camellia sinensis var. sinensis|Ziziph…	2.7E-128|2.5E-126|1.5E-123|1.6E-112|1.4E-111|8.8E-111|4.4E-110|7.4E-110|1.3E-109|1.7E-109|6.3E-109|8.2E-109|4.1E-108|5.3E-108|5.3E-108|2.0E-107|4.5E-107|7.7E-107|1.3E-106|3.8E-106	626|663|666|676|682|676|680|663|678|680|696|665|702|705|680|682|622|677|674|676	437|464|471|476|478|476|475|477|474|475|482|460|493|496|475|477|433|474|476|475	315|320|318|301|320|301|309|307|309|309|312|307|312|312|306|311|279|304|296|306	72.08%|68.97%|67.52%|63.24%|66.95%|63.24%|65.05%|64.36%|65.19%|65.05%|64.73%|66.74%|63.29%|62.90%|64.42%|65.20%|64.43%|64.14%|62.18%|64.42%	69.81%|69.98%|70.72%|70.41%|70.09%|70.41%|69.85%|71.95%|69.91%|69.85%|69.25%|69.17%|70.23%|70.35%|69.85%|69.94%|69.61%|70.01%|70.62%|70.27%	53.49%|56.79%|57.65%|58.26%|58.51%|58.26%|58.14%|58.38%|58.02%|58.14%|59.00%|56.30%|60.34%|60.71%|58.14%|58.38%|53.00%|58.02%|58.26%|58.14%	1|1|1|1|1|1|1|1|1|1|1|1|1|1|1|1|1|1|1|1	-1|-1|-1|-1|-1|-1|-1|-1|-1|-1|-1|-1|-1|-1|-1|-1|-1|-1|-1|-1	|||||||||||||||||||	XP_003629782.1|XP_027347903.1|RDX78653.1|XP_007159459.1|XP_011039421.1|XP_027921519.1|XP_016754061.1|XP_019464455.1|AGG38118.1|PPS08863.1|XP_018847944.1|XP_028060241.1/XP_028060241.1|XP_015874227.1|XP_015874215.1|XP_017644047.1|XP_002317411.2|XP_004504293.1|XP_002305740.3|XP_014523461.1|XP_028061098.1/XP_028061098.1	469.5|463.0|453.8|417.2|414.1|411.4|409.1|408.3|407.5|407.1|405.2|404.8|402.5|402.1|402.1|400.2|399.1|398.3|397.5|396.0	XP_003629782.1calmodulin-binding receptor kinase CaMRLK [Medicago truncatula]/XP_013456195.1 calmodulin-binding receptor kinase CaMRLK [Medicago truncatula]/AET04258.1 LRR receptor-like kinase family protein [Medicago truncatula]/KEH30226.1 LRR receptor-like kinase family protein [Medicago truncatula]/RHN42647.1 putative protein kinase RLK-Pelle-LRR-VII-2 family [Medicago truncatula]|XP_027347903…	Medicago truncatula/Medicago truncatula/Medicago truncatula/Medicago truncatula/Medicago truncatula|Abrus precatorius|Mucuna pruriens|Phaseolus vulgaris/Phaseolus vulgaris|Populus euphratica|Vigna unguiculata/Vigna unguiculata|Gossypium hirsutum|Lupinus angustifolius/Lupinus angustifolius|Dimocarpus longan|Gossypium barbadense|Juglans regia|Camellia sinensis/Camellia sinensis var. sinensis|Ziziph…	2.7E-128|2.5E-126|1.5E-123|1.6E-112|1.4E-111|8.8E-111|4.4E-110|7.4E-110|1.3E-109|1.7E-109|6.3E-109|8.2E-109|4.1E-108|5.3E-108|5.3E-108|2.0E-107|4.5E-107|7.7E-107|1.3E-106|3.8E-106	626|663|666|676|682|676|680|663|678|680|696|665|702|705|680|682|622|677|674|676	437|464|471|476|478|476|475|477|474|475|482|460|493|496|475|477|433|474|476|475	315|320|318|301|320|301|309|307|309|309|312|307|312|312|306|311|279|304|296|306	72.08%|68.97%|67.52%|63.24%|66.95%|63.24%|65.05%|64.36%|65.19%|65.05%|64.73%|66.74%|63.29%|62.90%|64.42%|65.20%|64.43%|64.14%|62.18%|64.42%	69.81%|69.98%|70.72%|70.41%|70.09%|70.41%|69.85%|71.95%|69.91%|69.85%|69.25%|69.17%|70.23%|70.35%|69.85%|69.94%|69.61%|70.01%|70.62%|70.27%	53.49%|56.79%|57.65%|58.26%|58.51%|58.26%|58.14%|58.38%|58.02%|58.14%|59.00%|56.30%|60.34%|60.71%|58.14%|58.38%|53.00%|58.02%|58.26%|58.14%	1|1|1|1|1|1|1|1|1|1|1|1|1|1|1|1|1|1|1|1	-1|-1|-1|-1|-1|-1|-1|-1|-1|-1|-1|-1|-1|-1|-1|-1|-1|-1|-1|-1	|||||||||||||||||||	XP_003629782.1|XP_027347903.1|RDX78653.1|XP_007159459.1|XP_011039421.1|XP_027921519.1|XP_016754061.1|XP_019464455.1|AGG38118.1|PPS08863.1|XP_018847944.1|XP_028060241.1/XP_028060241.1|XP_015874227.1|XP_015874215.1|XP_017644047.1|XP_002317411.2|XP_004504293.1|XP_002305740.3|XP_014523461.1|XP_028061098.1/XP_028061098.1	469.5|463.0|453.8|417.2|414.1|411.4|409.1|408.3|407.5|407.1|405.2|404.8|402.5|402.1|402.1|400.2|399.1|398.3|397.5|396.0	XP_013456195.1 calmodulin-binding receptor kinase CaMRLK [Medicago truncatula]/AET04258.1 LRR receptor-like kinase family protein [Medicago truncatula]/KEH30226.1 LRR receptor-like kinase family protein [Medicago truncatula]/XP_003629782.1calmodulin-binding receptor kinase CaMRLK [Medicago truncatula]/RHN42647.1 putative protein kinase RLK-Pelle-LRR-VII-2 family [Medicago truncatula]	Medicago truncatula	2.7e-128	626	437	315	0.7208	0.6981	0.5349	1
Lcu.2RBY.Chr4_440453716-440455343	XP_024637337.1rust resistance kinase Lr10		1627	20	1.5e-175	0.8503	/cabinfs/opt/data/nr/nr118.dmnd	20	1.5e-175	0.8503	/cabinfs/opt/data/nr/nr118.dmnd	XP_024637337.1rust resistance kinase Lr10 [Medicago truncatula]/RHN61467.1 putative glycerophosphodiester phosphodiesterase, protein kinase RLK-Pelle-LRK10L-2 family [Medicago truncatula]|AES89379.1receptor-like kinase [Medicago truncatula]|GAU39844.1hypothetical protein TSUD_68920 [Trifolium subterraneum]|XP_028774904.1rust resistance kinase Lr10-like [Prosopis alba]|XP_028803873.1somatic embryo…	Medicago truncatula/Medicago truncatula|Medicago truncatula|Trifolium subterraneum|Prosopis alba|Prosopis alba|Prosopis alba|Prosopis alba|Abrus precatorius|Prosopis alba|Prosopis alba|Prosopis alba|Prosopis alba|Prosopis alba|Prosopis alba|Prosopis alba/Prosopis alba|Prosopis alba|Prosopis alba|Prosopis alba|Prosopis alba|Prosopis alba	1.5E-175|1.5E-175|7.0E-149|1.1E-133|2.7E-132|3.5E-132|6.0E-132|7.8E-132|1.3E-131|1.3E-131|1.3E-131|6.6E-131|1.9E-130|1.8E-128|2.4E-128|2.4E-128|3.1E-128|1.2E-127|2.0E-127|5.8E-127	615|715|304|605|642|363|601|605|611|481|643|359|607|352|316|601|437|471|370|621	339|339|288|327|326|326|325|325|326|326|326|328|346|336|308|336|341|336|357|347	323|323|276|274|271|271|269|281|270|270|270|270|286|281|262|280|282|280|290|285	95.28%|95.28%|95.83%|83.79%|83.13%|83.13%|82.77%|86.46%|82.82%|82.82%|82.82%|82.32%|82.66%|83.63%|85.06%|83.33%|82.70%|83.33%|81.23%|82.13%	55.12%|47.41%|94.74%|54.05%|50.78%|89.81%|54.08%|53.72%|53.36%|67.78%|50.70%|91.36%|57.00%|95.45%|97.47%|55.91%|78.03%|71.34%|96.49%|55.88%	62.51%|62.51%|53.10%|60.30%|60.11%|60.11%|59.93%|59.93%|60.11%|60.11%|60.11%|60.48%|63.80%|61.95%|56.79%|61.95%|62.88%|61.95%|65.83%|63.98%	1|1|1|1|1|1|1|1|1|1|1|1|1|1|1|1|1|1|1|1	-2|-2|-2|-2|-2|-2|-2|-2|-2|-2|-2|-2|-2|-2|-2|-2|-2|-2|-2|-2	|||||||||||||||||||	XP_024637337.1|AES89379.1|GAU39844.1|XP_028774904.1|XP_028803873.1|XP_028754275.1|XP_028754271.1|XP_027348328.1|XP_028803876.1|XP_028803894.1|XP_028754279.1|XP_028754266.1|XP_028754270.1|XP_028774902.1|XP_028757543.1|XP_028803889.1|XP_028803890.1|XP_028803896.1|XP_028754280.1|XP_028754264.1	625.9|625.9|537.3|486.9|482.3|481.9|481.1|480.7|479.9|479.9|479.9|477.6|476.1|469.5|469.2|469.2|468.8|466.8|466.1|464.5	XP_024637337.1rust resistance kinase Lr10 [Medicago truncatula]/RHN61467.1 putative glycerophosphodiester phosphodiesterase, protein kinase RLK-Pelle-LRK10L-2 family [Medicago truncatula]|AES89379.1receptor-like kinase [Medicago truncatula]|GAU39844.1hypothetical protein TSUD_68920 [Trifolium subterraneum]|XP_028774904.1rust resistance kinase Lr10-like [Prosopis alba]|XP_028803873.1somatic embryo…	Medicago truncatula/Medicago truncatula|Medicago truncatula|Trifolium subterraneum|Prosopis alba|Prosopis alba|Prosopis alba|Prosopis alba|Abrus precatorius|Prosopis alba|Prosopis alba|Prosopis alba|Prosopis alba|Prosopis alba|Prosopis alba|Prosopis alba/Prosopis alba|Prosopis alba|Prosopis alba|Prosopis alba|Prosopis alba|Prosopis alba	1.5E-175|1.5E-175|7.0E-149|1.1E-133|2.7E-132|3.5E-132|6.0E-132|7.8E-132|1.3E-131|1.3E-131|1.3E-131|6.6E-131|1.9E-130|1.8E-128|2.4E-128|2.4E-128|3.1E-128|1.2E-127|2.0E-127|5.8E-127	615|715|304|605|642|363|601|605|611|481|643|359|607|352|316|601|437|471|370|621	339|339|288|327|326|326|325|325|326|326|326|328|346|336|308|336|341|336|357|347	323|323|276|274|271|271|269|281|270|270|270|270|286|281|262|280|282|280|290|285	95.28%|95.28%|95.83%|83.79%|83.13%|83.13%|82.77%|86.46%|82.82%|82.82%|82.82%|82.32%|82.66%|83.63%|85.06%|83.33%|82.70%|83.33%|81.23%|82.13%	55.12%|47.41%|94.74%|54.05%|50.78%|89.81%|54.08%|53.72%|53.36%|67.78%|50.70%|91.36%|57.00%|95.45%|97.47%|55.91%|78.03%|71.34%|96.49%|55.88%	62.51%|62.51%|53.10%|60.30%|60.11%|60.11%|59.93%|59.93%|60.11%|60.11%|60.11%|60.48%|63.80%|61.95%|56.79%|61.95%|62.88%|61.95%|65.83%|63.98%	1|1|1|1|1|1|1|1|1|1|1|1|1|1|1|1|1|1|1|1	-2|-2|-2|-2|-2|-2|-2|-2|-2|-2|-2|-2|-2|-2|-2|-2|-2|-2|-2|-2	|||||||||||||||||||	XP_024637337.1|AES89379.1|GAU39844.1|XP_028774904.1|XP_028803873.1|XP_028754275.1|XP_028754271.1|XP_027348328.1|XP_028803876.1|XP_028803894.1|XP_028754279.1|XP_028754266.1|XP_028754270.1|XP_028774902.1|XP_028757543.1|XP_028803889.1|XP_028803890.1|XP_028803896.1|XP_028754280.1|XP_028754264.1	625.9|625.9|537.3|486.9|482.3|481.9|481.1|480.7|479.9|479.9|479.9|477.6|476.1|469.5|469.2|469.2|468.8|466.8|466.1|464.5	XP_024637337.1rust resistance kinase Lr10 [Medicago truncatula]/RHN61467.1 putative glycerophosphodiester phosphodiesterase, protein kinase RLK-Pelle-LRK10L-2 family [Medicago truncatula]	Medicago truncatula	1.5e-175	615	339	323	0.9528	0.5512	0.6251	1
Lcu.2RBY.Chr4_457640966-457648374	RHN43304.1putative thaumatin		7408	20	1e-69	0.64	/cabinfs/opt/data/nr/nr118.dmnd	20	1e-69	0.64	/cabinfs/opt/data/nr/nr118.dmnd	RHN43304.1putative thaumatin [Medicago truncatula]|XP_013447001.1thaumatin-like pathogenesis-related protein 4 [Medicago truncatula]/KEH21028.1 pathogenesis-related thaumatin family protein [Medicago truncatula]|GAU19498.1hypothetical protein TSUD_77430 [Trifolium subterraneum]|GAU19499.1hypothetical protein TSUD_77420 [Trifolium subterraneum]|NP_001266038.1thaumatin-like pathogenesis-related pro…	Medicago truncatula|Medicago truncatula/Medicago truncatula|Trifolium subterraneum|Trifolium subterraneum|Cicer arietinum/Cicer arietinum|Trifolium pratense|Medicago truncatula/Medicago truncatula|Glycine soja|Glycine soja|Glycine soja|Glycine soja|Glycine max|Glycine max|Glycine soja|Glycine soja|Glycine max|Glycine max|Glycine soja|Glycine soja|Glycine max	1.0E-69|1.0E-69|3.9E-69|3.9E-69|4.3E-68|2.1E-67|5.8E-65|1.4E-63|1.9E-63|2.4E-63|2.4E-63|2.4E-63|2.4E-63|4.2E-63|4.2E-63|4.2E-63|4.2E-63|5.4E-63|7.1E-63|7.1E-63	218|176|298|345|175|166|173|623|617|1241|617|649|670|1059|617|662|641|1060|596|642	177|177|174|174|177|164|177|423|423|427|427|426|426|476|426|423|423|476|423|460	146|146|148|148|146|140|145|228|230|226|226|231|231|249|231|227|227|248|228|242	82.49%|82.49%|85.06%|85.06%|82.49%|85.37%|81.92%|53.90%|54.37%|52.93%|52.93%|54.23%|54.23%|52.31%|54.23%|53.66%|53.66%|52.10%|53.90%|52.61%	81.19%|100.57%|58.39%|50.43%|101.14%|98.80%|102.31%|67.90%|68.56%|34.41%|69.21%|65.64%|63.58%|44.95%|69.04%|63.90%|65.99%|44.91%|70.97%|71.65%	7.17%|7.17%|7.05%|7.05%|7.17%|6.64%|7.17%|17.13%|17.13%|17.29%|17.29%|17.25%|17.25%|19.28%|17.25%|17.13%|17.13%|19.28%|17.13%|18.63%	1|1|1|1|1|1|1|1|1|1|1|1|1|1|1|1|1|1|1|1	-1|-1|-1|-1|-1|-1|-1|-3|-3|-3|-3|-3|-3|-3|-3|-3|-3|-3|-3|-3	|||||||||||||||||||	RHN43304.1|XP_013447001.1|GAU19498.1|GAU19499.1|NP_001266038.1|PNX81251.1|XP_013447002.1|XP_028223444.1|XP_028223564.1|RZB42535.1|XP_028220262.1|XP_025981345.1|XP_025981344.1|XP_028230857.1|XP_028201894.1|XP_014620826.1|XP_014620827.1|XP_028208282.1|XP_028223059.1|XP_014622107.1	276.6|276.6|274.6|274.6|271.2|268.9|260.8|256.1|255.8|255.4|255.4|255.4|255.4|254.6|254.6|254.6|254.6|254.2|253.8|253.8	RHN43304.1putative thaumatin [Medicago truncatula]|XP_013447001.1thaumatin-like pathogenesis-related protein 4 [Medicago truncatula]/KEH21028.1 pathogenesis-related thaumatin family protein [Medicago truncatula]|GAU19498.1hypothetical protein TSUD_77430 [Trifolium subterraneum]|GAU19499.1hypothetical protein TSUD_77420 [Trifolium subterraneum]|NP_001266038.1thaumatin-like pathogenesis-related pro…	Medicago truncatula|Medicago truncatula/Medicago truncatula|Trifolium subterraneum|Trifolium subterraneum|Cicer arietinum/Cicer arietinum|Trifolium pratense|Medicago truncatula/Medicago truncatula|Glycine soja|Glycine soja|Glycine soja|Glycine soja|Glycine max|Glycine max|Glycine soja|Glycine soja|Glycine max|Glycine max|Glycine soja|Glycine soja|Glycine max	1.0E-69|1.0E-69|3.9E-69|3.9E-69|4.3E-68|2.1E-67|5.8E-65|1.4E-63|1.9E-63|2.4E-63|2.4E-63|2.4E-63|2.4E-63|4.2E-63|4.2E-63|4.2E-63|4.2E-63|5.4E-63|7.1E-63|7.1E-63	218|176|298|345|175|166|173|623|617|1241|617|649|670|1059|617|662|641|1060|596|642	177|177|174|174|177|164|177|423|423|427|427|426|426|476|426|423|423|476|423|460	146|146|148|148|146|140|145|228|230|226|226|231|231|249|231|227|227|248|228|242	82.49%|82.49%|85.06%|85.06%|82.49%|85.37%|81.92%|53.90%|54.37%|52.93%|52.93%|54.23%|54.23%|52.31%|54.23%|53.66%|53.66%|52.10%|53.90%|52.61%	81.19%|100.57%|58.39%|50.43%|101.14%|98.80%|102.31%|67.90%|68.56%|34.41%|69.21%|65.64%|63.58%|44.95%|69.04%|63.90%|65.99%|44.91%|70.97%|71.65%	7.17%|7.17%|7.05%|7.05%|7.17%|6.64%|7.17%|17.13%|17.13%|17.29%|17.29%|17.25%|17.25%|19.28%|17.25%|17.13%|17.13%|19.28%|17.13%|18.63%	1|1|1|1|1|1|1|1|1|1|1|1|1|1|1|1|1|1|1|1	-1|-1|-1|-1|-1|-1|-1|-3|-3|-3|-3|-3|-3|-3|-3|-3|-3|-3|-3|-3	|||||||||||||||||||	RHN43304.1|XP_013447001.1|GAU19498.1|GAU19499.1|NP_001266038.1|PNX81251.1|XP_013447002.1|XP_028223444.1|XP_028223564.1|RZB42535.1|XP_028220262.1|XP_025981345.1|XP_025981344.1|XP_028230857.1|XP_028201894.1|XP_014620826.1|XP_014620827.1|XP_028208282.1|XP_028223059.1|XP_014622107.1	276.6|276.6|274.6|274.6|271.2|268.9|260.8|256.1|255.8|255.4|255.4|255.4|255.4|254.6|254.6|254.6|254.6|254.2|253.8|253.8	RHN43304.1putative thaumatin [Medicago truncatula]	Medicago truncatula	1e-69	218	177	146	0.8249	0.8119	0.0717	1
Lcu.2RBY.Chr4_464769466-464770300	AAD25355.1pathogenesis-related protein		834	20	1.8e-87	0.8863	/cabinfs/opt/data/nr/nr118.dmnd	20	1.8e-87	0.8863	/cabinfs/opt/data/nr/nr118.dmnd	AAD25355.1pathogenesis-related protein [Pisum sativum]|P13240.2RecName: Full=Disease resistance response protein 206; AltName: Full=Dirigent protein PI206; Flags: Precursor/AAB18669.1 disease resistance response protein 206-d [Pisum sativum]|XP_027343610.1disease resistance response protein 206-like [Abrus precatorius]|AAA33662.1disease resistance response protein, partial [Pisum sativum]/prf||16…	Pisum sativum|Pisum sativum|Abrus precatorius|Pisum sativum|Cicer arietinum|Trifolium subterraneum|Lotus japonicus|Medicago truncatula/Medicago truncatula/Medicago truncatula/Medicago truncatula|Lupinus angustifolius|Vigna angularis/Vigna angularis/Vigna angularis var. angularis||Glycine max/Glycine max|Glycine max/Glycine max/Glycine max|Phaseolus vulgaris/Phaseolus vulgaris|Vigna unguiculata/Vi…	1.8E-87|6.7E-87|9.1E-84|3.4E-83|5.0E-82|3.2E-81|1.2E-80|1.6E-80|2.7E-80|2.0E-78|3.3E-78|3.3E-78|4.4E-78|3.7E-77|4.8E-77|4.8E-77|8.2E-77|1.4E-76|1.8E-76|2.4E-76	184|184|183|175|185|184|181|185|183|183|164|174|183|183|182|176|184|182|184|185	184|184|184|175|186|184|184|185|184|184|164|174|184|184|185|177|175|184|184|186	169|168|166|160|170|166|162|167|162|159|150|158|159|157|159|156|154|161|156|158	91.85%|91.30%|90.22%|91.43%|91.40%|90.22%|88.04%|90.27%|88.04%|86.41%|91.46%|90.80%|86.41%|85.33%|85.95%|88.14%|88.00%|87.50%|84.78%|84.95%	100.00%|100.00%|100.55%|100.00%|100.54%|100.00%|101.66%|100.00%|100.55%|100.55%|100.00%|100.00%|100.55%|100.55%|101.65%|100.57%|95.11%|101.10%|100.00%|100.54%	66.19%|66.19%|66.19%|62.95%|66.91%|66.19%|66.19%|66.55%|66.19%|66.19%|58.99%|62.59%|66.19%|66.19%|66.55%|63.67%|62.95%|66.19%|66.19%|66.91%	1|1|1|1|1|1|1|1|1|1|1|1|1|1|1|1|1|1|1|1	-1|-1|-1|-1|-1|-1|-1|-1|-1|-1|-1|-1|-1|-1|-1|-1|-1|-1|-1|-1	|||||||||||||||||||	AAD25355.1|P13240.2/P13240.2|XP_027343610.1|AAA33662.1/AAA33662.1|XP_004503651.1|GAU32639.1|AFK40037.1|XP_013447143.1|XP_019420874.1|XP_017441955.1/XP_017441955.1|4REV_A|XP_014634029.1|BAP91518.1|XP_007156024.1|XP_027918338.1|XP_007160128.1|XP_028774851.1|XP_027918785.1|XP_007040398.1|XP_023881723.1	332.4|330.5|320.1|318.2|314.3|311.6|309.7|309.3|308.5|302.4|301.6|301.6|301.2|298.1|297.7|297.7|297.0|296.2|295.8|295.4	AAD25355.1pathogenesis-related protein [Pisum sativum]|P13240.2RecName: Full=Disease resistance response protein 206; AltName: Full=Dirigent protein PI206; Flags: Precursor/AAB18669.1 disease resistance response protein 206-d [Pisum sativum]|XP_027343610.1disease resistance response protein 206-like [Abrus precatorius]|AAA33662.1disease resistance response protein, partial [Pisum sativum]/prf||16…	Pisum sativum|Pisum sativum|Abrus precatorius|Pisum sativum|Cicer arietinum|Trifolium subterraneum|Lotus japonicus|Medicago truncatula/Medicago truncatula/Medicago truncatula/Medicago truncatula|Lupinus angustifolius|Vigna angularis/Vigna angularis/Vigna angularis var. angularis||Glycine max/Glycine max|Glycine max/Glycine max/Glycine max|Phaseolus vulgaris/Phaseolus vulgaris|Vigna unguiculata/Vi…	1.8E-87|6.7E-87|9.1E-84|3.4E-83|5.0E-82|3.2E-81|1.2E-80|1.6E-80|2.7E-80|2.0E-78|3.3E-78|3.3E-78|4.4E-78|3.7E-77|4.8E-77|4.8E-77|8.2E-77|1.4E-76|1.8E-76|2.4E-76	184|184|183|175|185|184|181|185|183|183|164|174|183|183|182|176|184|182|184|185	184|184|184|175|186|184|184|185|184|184|164|174|184|184|185|177|175|184|184|186	169|168|166|160|170|166|162|167|162|159|150|158|159|157|159|156|154|161|156|158	91.85%|91.30%|90.22%|91.43%|91.40%|90.22%|88.04%|90.27%|88.04%|86.41%|91.46%|90.80%|86.41%|85.33%|85.95%|88.14%|88.00%|87.50%|84.78%|84.95%	100.00%|100.00%|100.55%|100.00%|100.54%|100.00%|101.66%|100.00%|100.55%|100.55%|100.00%|100.00%|100.55%|100.55%|101.65%|100.57%|95.11%|101.10%|100.00%|100.54%	66.19%|66.19%|66.19%|62.95%|66.91%|66.19%|66.19%|66.55%|66.19%|66.19%|58.99%|62.59%|66.19%|66.19%|66.55%|63.67%|62.95%|66.19%|66.19%|66.91%	1|1|1|1|1|1|1|1|1|1|1|1|1|1|1|1|1|1|1|1	-1|-1|-1|-1|-1|-1|-1|-1|-1|-1|-1|-1|-1|-1|-1|-1|-1|-1|-1|-1	|||||||||||||||||||	AAD25355.1|P13240.2/P13240.2|XP_027343610.1|AAA33662.1/AAA33662.1|XP_004503651.1|GAU32639.1|AFK40037.1|XP_013447143.1|XP_019420874.1|XP_017441955.1/XP_017441955.1|4REV_A|XP_014634029.1|BAP91518.1|XP_007156024.1|XP_027918338.1|XP_007160128.1|XP_028774851.1|XP_027918785.1|XP_007040398.1|XP_023881723.1	332.4|330.5|320.1|318.2|314.3|311.6|309.7|309.3|308.5|302.4|301.6|301.6|301.2|298.1|297.7|297.7|297.0|296.2|295.8|295.4	AAD25355.1pathogenesis-related protein [Pisum sativum]	Pisum sativum	1.8e-87	184	184	169	0.9185	1	0.6619	1
Lcu.2RBY.Chr4_467516142-467516766	---NA---		624
Lcu.2RBY.Chr4_475749006-475756042	AET05326.2kinesin motor catalytic domain protein		7036	20	6.7e-180	0.4428	/cabinfs/opt/data/nr/nr118.dmnd	20	6.7e-180	0.4428	/cabinfs/opt/data/nr/nr118.dmnd	AET05326.2kinesin motor catalytic domain protein [Medicago truncatula]|XP_024629143.1kinesin-like protein KIN-14C isoform X1 [Medicago truncatula]/XP_024629144.1 kinesin-like protein KIN-14C isoform X1 [Medicago truncatula]|XP_024629145.1kinesin-like protein KIN-14C isoform X2 [Medicago truncatula]|XP_024629146.1kinesin-like protein KIN-14C isoform X3 [Medicago truncatula]|XP_027193131.1kinesin-l…	Medicago truncatula|Medicago truncatula/Medicago truncatula|Medicago truncatula|Medicago truncatula|Cicer arietinum|Cicer arietinum/Cicer arietinum|Trifolium subterraneum|Medicago truncatula|Medicago truncatula|Trifolium pratense|Glycine soja|Cajanus cajan|Abrus precatorius|Mucuna pruriens|Glycine soja|Abrus precatorius|Glycine max|Glycine soja|Glycine soja|Vigna angularis	6.7E-180|4.4E-179|1.4E-177|4.1E-177|3.8E-167|3.8E-167|5.5E-166|1.8E-145|1.8E-145|1.2E-144|8.9E-140|3.7E-138|7.0E-137|2.6E-131|6.6E-127|5.6E-126|2.0E-123|6.0E-120|6.0E-120|1.3E-119	1254|1263|1258|1252|988|1013|1042|1014|1025|1019|1196|1116|1233|1304|1240|730|1164|1154|1141|1165	1348|1348|1348|1348|1348|1348|1345|794|794|1345|1365|1402|1363|1382|1372|804|1398|1352|1352|1054	610|613|610|608|591|591|600|427|427|548|577|567|563|566|561|420|554|547|547|477	45.25%|45.47%|45.25%|45.10%|43.84%|43.84%|44.61%|53.78%|53.78%|40.74%|42.27%|40.44%|41.31%|40.96%|40.89%|52.24%|39.63%|40.46%|40.46%|45.26%	107.50%|106.73%|107.15%|107.67%|136.44%|133.07%|129.08%|78.30%|77.46%|131.99%|114.13%|125.63%|110.54%|105.98%|110.65%|110.14%|120.10%|117.16%|118.49%|90.47%	57.48%|57.48%|57.48%|57.48%|57.48%|57.48%|57.35%|33.85%|33.85%|57.35%|58.20%|59.78%|58.12%|58.93%|58.50%|34.28%|59.61%|57.65%|57.65%|44.94%	1|1|1|1|1|1|1|1|1|1|1|1|1|1|1|1|1|1|1|1	3|3|3|3|3|3|3|3|3|3|3|3|3|3|3|3|3|3|3|3	|||||||||||||||||||	AET05326.2|XP_024629143.1|XP_024629145.1|XP_024629146.1|XP_027193131.1|XP_004512859.1|GAU31441.1|XP_024629148.1|XP_024629147.1|PNY06983.1|KHN16578.1|XP_020220472.1|XP_027343227.1|RDY11103.1|XP_028230908.1|XP_027357387.1|KRH60337.1|RZC13950.1|KHN21564.1|XP_017440950.1	642.5|639.8|634.8|633.3|600.1|600.1|596.3|528.1|528.1|525.4|509.2|503.8|499.6|481.1|466.5|463.4|454.9|443.4|443.4|442.2	AET05326.2kinesin motor catalytic domain protein [Medicago truncatula]|XP_024629143.1kinesin-like protein KIN-14C isoform X1 [Medicago truncatula]/XP_024629144.1 kinesin-like protein KIN-14C isoform X1 [Medicago truncatula]|XP_024629145.1kinesin-like protein KIN-14C isoform X2 [Medicago truncatula]|XP_024629146.1kinesin-like protein KIN-14C isoform X3 [Medicago truncatula]|XP_027193131.1kinesin-l…	Medicago truncatula|Medicago truncatula/Medicago truncatula|Medicago truncatula|Medicago truncatula|Cicer arietinum|Cicer arietinum/Cicer arietinum|Trifolium subterraneum|Medicago truncatula|Medicago truncatula|Trifolium pratense|Glycine soja|Cajanus cajan|Abrus precatorius|Mucuna pruriens|Glycine soja|Abrus precatorius|Glycine max|Glycine soja|Glycine soja|Vigna angularis	6.7E-180|4.4E-179|1.4E-177|4.1E-177|3.8E-167|3.8E-167|5.5E-166|1.8E-145|1.8E-145|1.2E-144|8.9E-140|3.7E-138|7.0E-137|2.6E-131|6.6E-127|5.6E-126|2.0E-123|6.0E-120|6.0E-120|1.3E-119	1254|1263|1258|1252|988|1013|1042|1014|1025|1019|1196|1116|1233|1304|1240|730|1164|1154|1141|1165	1348|1348|1348|1348|1348|1348|1345|794|794|1345|1365|1402|1363|1382|1372|804|1398|1352|1352|1054	610|613|610|608|591|591|600|427|427|548|577|567|563|566|561|420|554|547|547|477	45.25%|45.47%|45.25%|45.10%|43.84%|43.84%|44.61%|53.78%|53.78%|40.74%|42.27%|40.44%|41.31%|40.96%|40.89%|52.24%|39.63%|40.46%|40.46%|45.26%	107.50%|106.73%|107.15%|107.67%|136.44%|133.07%|129.08%|78.30%|77.46%|131.99%|114.13%|125.63%|110.54%|105.98%|110.65%|110.14%|120.10%|117.16%|118.49%|90.47%	57.48%|57.48%|57.48%|57.48%|57.48%|57.48%|57.35%|33.85%|33.85%|57.35%|58.20%|59.78%|58.12%|58.93%|58.50%|34.28%|59.61%|57.65%|57.65%|44.94%	1|1|1|1|1|1|1|1|1|1|1|1|1|1|1|1|1|1|1|1	3|3|3|3|3|3|3|3|3|3|3|3|3|3|3|3|3|3|3|3	|||||||||||||||||||	AET05326.2|XP_024629143.1|XP_024629145.1|XP_024629146.1|XP_027193131.1|XP_004512859.1|GAU31441.1|XP_024629148.1|XP_024629147.1|PNY06983.1|KHN16578.1|XP_020220472.1|XP_027343227.1|RDY11103.1|XP_028230908.1|XP_027357387.1|KRH60337.1|RZC13950.1|KHN21564.1|XP_017440950.1	642.5|639.8|634.8|633.3|600.1|600.1|596.3|528.1|528.1|525.4|509.2|503.8|499.6|481.1|466.5|463.4|454.9|443.4|443.4|442.2	AET05326.2kinesin motor catalytic domain protein [Medicago truncatula]	Medicago truncatula	6.7e-180	1254	1348	610	0.4525	1.075	0.5748	1
Lcu.2RBY.Chr4_477346708-477349441	XP_004503365.1cysteine-rich repeat secretory protein 12		2733	20	9.2e-109	0.8275	/cabinfs/opt/data/nr/nr118.dmnd	20	9.2e-109	0.8275	/cabinfs/opt/data/nr/nr118.dmnd	XP_004503365.1cysteine-rich repeat secretory protein 12 [Cicer arietinum]|XP_003630918.2cysteine-rich repeat secretory protein 12 [Medicago truncatula]/AFK47231.1 unknown [Medicago truncatula]/RHN43775.1 putative Gnk2-like domain-containing protein [Medicago truncatula]|AET05394.1salt stress response/antifungal domain protein [Medicago truncatula]|PNX86249.1cysteine-rich repeat secretory protein …	Cicer arietinum|Medicago truncatula/Medicago truncatula/Medicago truncatula|Medicago truncatula|Trifolium pratense|Trifolium subterraneum|Abrus precatorius|Mucuna pruriens|Glycine soja|Glycine max/Glycine soja/Glycine max|Arachis ipaensis/Arachis hypogaea/Arachis hypogaea|Lupinus angustifolius/Lupinus angustifolius|Glycine soja/Glycine soja|Arachis duranensis|Glycine max/Glycine max|Arachis hypog…	9.2E-109|3.5E-108|5.6E-106|2.6E-103|7.5E-103|1.5E-95|1.9E-93|1.1E-90|1.1E-90|2.5E-90|2.5E-90|3.3E-90|5.6E-90|9.5E-90|8.1E-89|3.1E-88|3.1E-88|1.2E-87|1.2E-87|4.4E-87	291|291|284|264|281|288|285|1039|287|285|285|287|326|287|285|291|284|294|281|281	260|259|253|239|252|258|256|258|258|247|238|258|247|258|241|243|243|250|250|250	227|225|220|209|215|213|208|206|206|206|203|206|206|206|202|194|194|202|202|202	87.31%|86.87%|86.96%|87.45%|85.32%|82.56%|81.25%|79.84%|79.84%|83.40%|85.29%|79.84%|83.40%|79.84%|83.82%|79.84%|79.84%|80.80%|80.80%|80.80%	89.35%|89.00%|89.08%|90.53%|89.68%|89.58%|89.82%|24.83%|89.90%|86.67%|83.51%|89.90%|75.77%|89.90%|84.56%|83.51%|85.56%|85.03%|88.97%|88.97%	28.54%|28.43%|27.77%|26.23%|27.66%|28.32%|28.10%|28.32%|28.32%|27.11%|26.13%|28.32%|27.11%|28.32%|26.45%|26.67%|26.67%|27.44%|27.44%|27.44%	1|1|1|1|1|1|1|1|1|1|1|1|1|1|1|1|1|1|1|1	-1|-1|-1|-1|-1|-1|-1|-1|-1|-1|-1|-1|-1|-1|-1|-1|-1|-1|-1|-1	|||||||||||||||||||	XP_004503365.1|XP_003630918.2|AET05394.1|PNX86249.1|GAU33489.1|XP_027342594.1|RDX69786.1|RZC13966.1|XP_003525248.1/XP_003525248.1|XP_016190859.1/XP_016190859.1|XP_019424434.1|XP_028242833.1|XP_015957228.1|XP_003530728.1|XP_025690869.1|KYP61537.1|XP_020220817.1|KOM26844.1|XP_017406917.1/XP_017406917.1|XP_014505629.1	404.8|402.9|395.6|386.7|385.2|360.9|354.0|344.7|344.7|343.6|343.6|343.2|342.4|341.7|338.6|336.7|336.7|334.7|334.7|332.8	XP_004503365.1cysteine-rich repeat secretory protein 12 [Cicer arietinum]|XP_003630918.2cysteine-rich repeat secretory protein 12 [Medicago truncatula]/AFK47231.1 unknown [Medicago truncatula]/RHN43775.1 putative Gnk2-like domain-containing protein [Medicago truncatula]|AET05394.1salt stress response/antifungal domain protein [Medicago truncatula]|PNX86249.1cysteine-rich repeat secretory protein …	Cicer arietinum|Medicago truncatula/Medicago truncatula/Medicago truncatula|Medicago truncatula|Trifolium pratense|Trifolium subterraneum|Abrus precatorius|Mucuna pruriens|Glycine soja|Glycine max/Glycine soja/Glycine max|Arachis ipaensis/Arachis hypogaea/Arachis hypogaea|Lupinus angustifolius/Lupinus angustifolius|Glycine soja/Glycine soja|Arachis duranensis|Glycine max/Glycine max|Arachis hypog…	9.2E-109|3.5E-108|5.6E-106|2.6E-103|7.5E-103|1.5E-95|1.9E-93|1.1E-90|1.1E-90|2.5E-90|2.5E-90|3.3E-90|5.6E-90|9.5E-90|8.1E-89|3.1E-88|3.1E-88|1.2E-87|1.2E-87|4.4E-87	291|291|284|264|281|288|285|1039|287|285|285|287|326|287|285|291|284|294|281|281	260|259|253|239|252|258|256|258|258|247|238|258|247|258|241|243|243|250|250|250	227|225|220|209|215|213|208|206|206|206|203|206|206|206|202|194|194|202|202|202	87.31%|86.87%|86.96%|87.45%|85.32%|82.56%|81.25%|79.84%|79.84%|83.40%|85.29%|79.84%|83.40%|79.84%|83.82%|79.84%|79.84%|80.80%|80.80%|80.80%	89.35%|89.00%|89.08%|90.53%|89.68%|89.58%|89.82%|24.83%|89.90%|86.67%|83.51%|89.90%|75.77%|89.90%|84.56%|83.51%|85.56%|85.03%|88.97%|88.97%	28.54%|28.43%|27.77%|26.23%|27.66%|28.32%|28.10%|28.32%|28.32%|27.11%|26.13%|28.32%|27.11%|28.32%|26.45%|26.67%|26.67%|27.44%|27.44%|27.44%	1|1|1|1|1|1|1|1|1|1|1|1|1|1|1|1|1|1|1|1	-1|-1|-1|-1|-1|-1|-1|-1|-1|-1|-1|-1|-1|-1|-1|-1|-1|-1|-1|-1	|||||||||||||||||||	XP_004503365.1|XP_003630918.2|AET05394.1|PNX86249.1|GAU33489.1|XP_027342594.1|RDX69786.1|RZC13966.1|XP_003525248.1/XP_003525248.1|XP_016190859.1/XP_016190859.1|XP_019424434.1|XP_028242833.1|XP_015957228.1|XP_003530728.1|XP_025690869.1|KYP61537.1|XP_020220817.1|KOM26844.1|XP_017406917.1/XP_017406917.1|XP_014505629.1	404.8|402.9|395.6|386.7|385.2|360.9|354.0|344.7|344.7|343.6|343.6|343.2|342.4|341.7|338.6|336.7|336.7|334.7|334.7|332.8	XP_004503365.1cysteine-rich repeat secretory protein 12 [Cicer arietinum]	Cicer arietinum	9.2e-109	291	260	227	0.8731	0.8935	0.2854	1
Lcu.2RBY.Chr5_15571623-15574589	XP_004512028.1sulfite exporter TauE/SafE family protein 3-like isoform X1		2966	20	2e-69	0.5938	/cabinfs/opt/data/nr/nr118.dmnd	20	2e-69	0.5938	/cabinfs/opt/data/nr/nr118.dmnd	XP_004512028.1sulfite exporter TauE/SafE family protein 3-like isoform X1 [Cicer arietinum]|XP_004512029.1sulfite exporter TauE/SafE family protein 3-like isoform X2 [Cicer arietinum]|XP_004512030.1sulfite exporter TauE/SafE family protein 3-like isoform X3 [Cicer arietinum]|XP_004512031.1sulfite exporter TauE/SafE family protein 3-like isoform X4 [Cicer arietinum]|XP_003611976.1sulfite exporter …	Cicer arietinum|Cicer arietinum|Cicer arietinum|Cicer arietinum|Medicago truncatula/Medicago truncatula/Medicago truncatula|Medicago truncatula|Parasponia andersonii|Citrus clementina/Citrus sinensis/Citrus clementina|Citrus sinensis|Citrus sinensis|Citrus sinensis/Citrus sinensis|Morus notabilis|Morus notabilis|Prosopis alba|Prosopis alba|Ziziphus jujuba|Ziziphus jujuba|Trema orientale|Prunus pe…	2.0E-69|2.0E-69|2.0E-69|2.0E-69|7.2E-67|7.2E-67|2.0E-64|9.7E-64|9.7E-64|9.7E-64|9.7E-64|1.3E-63|1.3E-63|1.7E-63|1.7E-63|1.7E-63|1.7E-63|1.7E-63|2.2E-63|2.2E-63	524|523|523|522|470|469|479|477|477|474|347|481|460|472|473|482|481|479|482|505	285|285|285|285|284|284|285|285|285|285|285|285|285|285|285|285|285|284|285|285	172|172|172|172|172|172|167|168|168|168|168|167|167|165|165|167|167|166|167|181	60.35%|60.35%|60.35%|60.35%|60.56%|60.56%|58.60%|58.95%|58.95%|58.95%|58.95%|58.60%|58.60%|57.89%|57.89%|58.60%|58.60%|58.45%|58.60%|63.51%	54.39%|54.49%|54.49%|54.60%|60.43%|60.55%|59.50%|59.75%|59.75%|60.13%|82.13%|59.25%|61.96%|60.38%|60.25%|59.13%|59.25%|59.29%|59.13%|56.44%	28.83%|28.83%|28.83%|28.83%|28.73%|28.73%|28.83%|28.83%|28.83%|28.83%|28.83%|28.83%|28.83%|28.83%|28.83%|28.83%|28.83%|28.73%|28.83%|28.83%	1|1|1|1|1|1|1|1|1|1|1|1|1|1|1|1|1|1|1|1	1|1|1|1|1|1|1|1|1|1|1|1|1|1|1|1|1|1|1|1	|||||||||||||||||||	XP_004512028.1|XP_004512029.1|XP_004512030.1|XP_004512031.1|XP_003611976.1|XP_024639708.1|PON67679.1|XP_006425693.1/XP_006425693.1|KDO79521.1|KDO79522.1|KDO79523.1|XP_024032936.1|EXC35515.1|XP_028775626.1|XP_028775624.1|XP_015890188.1|XP_015890189.1|POO02548.1|XP_007202022.1|PPD88847.1	274.2|274.2|274.2|274.2|265.8|265.8|257.7|255.4|255.4|255.4|255.4|255.0|255.0|254.6|254.6|254.6|254.6|254.6|254.2|254.2	XP_004512028.1sulfite exporter TauE/SafE family protein 3-like isoform X1 [Cicer arietinum]|XP_004512029.1sulfite exporter TauE/SafE family protein 3-like isoform X2 [Cicer arietinum]|XP_004512030.1sulfite exporter TauE/SafE family protein 3-like isoform X3 [Cicer arietinum]|XP_004512031.1sulfite exporter TauE/SafE family protein 3-like isoform X4 [Cicer arietinum]|XP_003611976.1sulfite exporter …	Cicer arietinum|Cicer arietinum|Cicer arietinum|Cicer arietinum|Medicago truncatula/Medicago truncatula/Medicago truncatula|Medicago truncatula|Parasponia andersonii|Citrus clementina/Citrus sinensis/Citrus clementina|Citrus sinensis|Citrus sinensis|Citrus sinensis/Citrus sinensis|Morus notabilis|Morus notabilis|Prosopis alba|Prosopis alba|Ziziphus jujuba|Ziziphus jujuba|Trema orientale|Prunus pe…	2.0E-69|2.0E-69|2.0E-69|2.0E-69|7.2E-67|7.2E-67|2.0E-64|9.7E-64|9.7E-64|9.7E-64|9.7E-64|1.3E-63|1.3E-63|1.7E-63|1.7E-63|1.7E-63|1.7E-63|1.7E-63|2.2E-63|2.2E-63	524|523|523|522|470|469|479|477|477|474|347|481|460|472|473|482|481|479|482|505	285|285|285|285|284|284|285|285|285|285|285|285|285|285|285|285|285|284|285|285	172|172|172|172|172|172|167|168|168|168|168|167|167|165|165|167|167|166|167|181	60.35%|60.35%|60.35%|60.35%|60.56%|60.56%|58.60%|58.95%|58.95%|58.95%|58.95%|58.60%|58.60%|57.89%|57.89%|58.60%|58.60%|58.45%|58.60%|63.51%	54.39%|54.49%|54.49%|54.60%|60.43%|60.55%|59.50%|59.75%|59.75%|60.13%|82.13%|59.25%|61.96%|60.38%|60.25%|59.13%|59.25%|59.29%|59.13%|56.44%	28.83%|28.83%|28.83%|28.83%|28.73%|28.73%|28.83%|28.83%|28.83%|28.83%|28.83%|28.83%|28.83%|28.83%|28.83%|28.83%|28.83%|28.73%|28.83%|28.83%	1|1|1|1|1|1|1|1|1|1|1|1|1|1|1|1|1|1|1|1	1|1|1|1|1|1|1|1|1|1|1|1|1|1|1|1|1|1|1|1	|||||||||||||||||||	XP_004512028.1|XP_004512029.1|XP_004512030.1|XP_004512031.1|XP_003611976.1|XP_024639708.1|PON67679.1|XP_006425693.1/XP_006425693.1|KDO79521.1|KDO79522.1|KDO79523.1|XP_024032936.1|EXC35515.1|XP_028775626.1|XP_028775624.1|XP_015890188.1|XP_015890189.1|POO02548.1|XP_007202022.1|PPD88847.1	274.2|274.2|274.2|274.2|265.8|265.8|257.7|255.4|255.4|255.4|255.4|255.0|255.0|254.6|254.6|254.6|254.6|254.6|254.2|254.2	XP_004512028.1sulfite exporter TauE/SafE family protein 3-like isoform X1 [Cicer arietinum]	Cicer arietinum	2e-69	524	285	172	0.6035	0.5439	0.2883	1
Lcu.2RBY.Chr5_17091260-17094347	AES95012.2replication factor C, putative		3087	20	1.6e-202	0.5144	/cabinfs/opt/data/nr/nr118.dmnd	20	1.6e-202	0.5144	/cabinfs/opt/data/nr/nr118.dmnd	XP_024639272.1uncharacterized protein LOC11405660 isoform X1 [Medicago truncatula]|AES95012.2replication factor C, putative [Medicago truncatula]|GAU26229.1hypothetical protein TSUD_224210 [Trifolium subterraneum]|XP_027193181.1uncharacterized protein LOC101507562 [Cicer arietinum]|XP_024639273.1uncharacterized protein LOC11405660 isoform X2 [Medicago truncatula]|RHN54237.1putative P-loop contain…	Medicago truncatula|Medicago truncatula|Trifolium subterraneum|Cicer arietinum|Medicago truncatula|Medicago truncatula|Trifolium subterraneum|Trifolium pratense|Cajanus cajan|Vigna unguiculata|Abrus precatorius|Cajanus cajan|Phaseolus vulgaris/Phaseolus vulgaris|Vigna radiata var. radiata|Glycine max/Glycine soja/Glycine max/Glycine soja|Glycine soja/Glycine soja|Glycine max|Vigna angularis|Glyci…	1.6E-202|2.6E-200|1.0E-193|3.0E-185|1.2E-181|5.6E-179|5.2E-177|4.9E-175|3.2E-126|2.7E-125|1.9E-123|4.1E-121|6.9E-121|8.2E-114|3.1E-113|6.9E-113|2.0E-112|8.5E-111|7.9E-109|1.4E-108	768|757|720|753|653|686|688|793|711|706|688|699|714|701|721|726|729|719|694|752	1068|1068|1060|1064|807|810|433|456|1042|1041|978|1041|1048|1046|1058|1054|1063|1046|1052|1068	572|563|557|552|485|476|366|369|468|477|462|461|471|462|459|459|463|460|450|482	53.56%|52.72%|52.55%|51.88%|60.10%|58.77%|84.53%|80.92%|44.91%|45.82%|47.24%|44.28%|44.94%|44.17%|43.38%|43.55%|43.56%|43.98%|42.78%|45.13%	139.06%|141.08%|147.22%|141.30%|123.58%|118.08%|62.94%|57.50%|146.55%|147.45%|142.15%|148.93%|146.78%|149.22%|146.74%|145.18%|145.82%|145.48%|151.59%|142.02%	103.79%|103.79%|103.01%|103.40%|78.43%|78.72%|42.08%|44.31%|101.26%|101.17%|95.04%|101.17%|101.85%|101.65%|102.82%|102.43%|103.30%|101.65%|102.24%|103.79%	1|1|1|1|1|1|1|1|1|1|1|1|1|1|1|1|1|1|1|1	1|1|1|1|1|1|1|1|1|1|1|1|1|1|1|1|1|1|1|1	|||||||||||||||||||	XP_024639272.1|AES95012.2|GAU26229.1|XP_027193181.1|XP_024639273.1|RHN54237.1|GAU26230.1|PNY15994.1|XP_020216866.1|XP_027913159.1|XP_027362684.1|KYP66791.1|XP_007156972.1|XP_022631380.1|XP_006590695.1/XP_006590695.1|XP_028242103.1|KRH76758.1|XP_017426229.1|RZC30431.1|RYR10837.1	716.5|709.1|687.2|659.1|647.1|638.3|631.7|625.2|463.0|459.9|453.8|446.0|445.3|421.8|419.9|418.7|417.2|411.8|405.2|404.4	XP_024639272.1uncharacterized protein LOC11405660 isoform X1 [Medicago truncatula]|AES95012.2replication factor C, putative [Medicago truncatula]|GAU26229.1hypothetical protein TSUD_224210 [Trifolium subterraneum]|XP_027193181.1uncharacterized protein LOC101507562 [Cicer arietinum]|XP_024639273.1uncharacterized protein LOC11405660 isoform X2 [Medicago truncatula]|RHN54237.1putative P-loop contain…	Medicago truncatula|Medicago truncatula|Trifolium subterraneum|Cicer arietinum|Medicago truncatula|Medicago truncatula|Trifolium subterraneum|Trifolium pratense|Cajanus cajan|Vigna unguiculata|Abrus precatorius|Cajanus cajan|Phaseolus vulgaris/Phaseolus vulgaris|Vigna radiata var. radiata|Glycine max/Glycine soja/Glycine max/Glycine soja|Glycine soja/Glycine soja|Glycine max|Vigna angularis|Glyci…	1.6E-202|2.6E-200|1.0E-193|3.0E-185|1.2E-181|5.6E-179|5.2E-177|4.9E-175|3.2E-126|2.7E-125|1.9E-123|4.1E-121|6.9E-121|8.2E-114|3.1E-113|6.9E-113|2.0E-112|8.5E-111|7.9E-109|1.4E-108	768|757|720|753|653|686|688|793|711|706|688|699|714|701|721|726|729|719|694|752	1068|1068|1060|1064|807|810|433|456|1042|1041|978|1041|1048|1046|1058|1054|1063|1046|1052|1068	572|563|557|552|485|476|366|369|468|477|462|461|471|462|459|459|463|460|450|482	53.56%|52.72%|52.55%|51.88%|60.10%|58.77%|84.53%|80.92%|44.91%|45.82%|47.24%|44.28%|44.94%|44.17%|43.38%|43.55%|43.56%|43.98%|42.78%|45.13%	139.06%|141.08%|147.22%|141.30%|123.58%|118.08%|62.94%|57.50%|146.55%|147.45%|142.15%|148.93%|146.78%|149.22%|146.74%|145.18%|145.82%|145.48%|151.59%|142.02%	103.79%|103.79%|103.01%|103.40%|78.43%|78.72%|42.08%|44.31%|101.26%|101.17%|95.04%|101.17%|101.85%|101.65%|102.82%|102.43%|103.30%|101.65%|102.24%|103.79%	1|1|1|1|1|1|1|1|1|1|1|1|1|1|1|1|1|1|1|1	1|1|1|1|1|1|1|1|1|1|1|1|1|1|1|1|1|1|1|1	|||||||||||||||||||	XP_024639272.1|AES95012.2|GAU26229.1|XP_027193181.1|XP_024639273.1|RHN54237.1|GAU26230.1|PNY15994.1|XP_020216866.1|XP_027913159.1|XP_027362684.1|KYP66791.1|XP_007156972.1|XP_022631380.1|XP_006590695.1/XP_006590695.1|XP_028242103.1|KRH76758.1|XP_017426229.1|RZC30431.1|RYR10837.1	716.5|709.1|687.2|659.1|647.1|638.3|631.7|625.2|463.0|459.9|453.8|446.0|445.3|421.8|419.9|418.7|417.2|411.8|405.2|404.4	XP_024639272.1uncharacterized protein LOC11405660 isoform X1 [Medicago truncatula]	Medicago truncatula	1.6e-202	768	1068	572	0.5356	1.3906	1.0379	1
Lcu.2RBY.Chr5_19266531-19268245	PNX77384.1lactoylglutathione lyase		1714	20	9.3e-43	0.7983	/cabinfs/opt/data/nr/nr118.dmnd	20	9.3e-43	0.7983	/cabinfs/opt/data/nr/nr118.dmnd	PNX77384.1lactoylglutathione lyase, partial [Trifolium pratense]|XP_003612131.2uncharacterized protein LOC11423798 [Medicago truncatula]/AES95089.2 lactoylglutathione lyase/glyoxalase I family protein [Medicago truncatula]/RHN54297.1 putative lactoylglutathione lyase [Medicago truncatula]|AFK47459.1unknown [Medicago truncatula]|GAU26290.1hypothetical protein TSUD_224820, partial [Trifolium subter…	Trifolium pratense|Medicago truncatula/Medicago truncatula/Medicago truncatula|Medicago truncatula|Trifolium subterraneum|Cicer arietinum|Mucuna pruriens|Cajanus cajan/Cajanus cajan|Abrus precatorius|Abrus precatorius|Vigna unguiculata/Vigna unguiculata|Glycine max/Glycine soja/Glycine max/Glycine soja|Phaseolus vulgaris/Phaseolus vulgaris/Phaseolus vulgaris|Glycine max/Glycine soja/Glycine max/G…	9.3E-43|1.6E-42|1.6E-42|1.0E-41|1.5E-40|1.3E-39|2.4E-38|5.3E-38|5.3E-38|5.3E-38|2.0E-37|2.6E-37|3.4E-37|3.4E-37|4.5E-37|4.5E-37|5.9E-37|7.7E-37|1.0E-36|1.7E-36	169|207|207|145|202|194|192|192|187|194|192|194|192|194|193|165|194|193|184|192	100|141|141|128|98|140|138|99|99|140|138|140|138|140|98|99|140|99|98|99	96|102|102|95|94|97|95|93|93|95|94|95|94|94|87|92|93|88|89|92	96.00%|72.34%|72.34%|74.22%|95.92%|69.29%|68.84%|93.94%|93.94%|67.86%|68.12%|67.86%|68.12%|67.14%|88.78%|92.93%|66.43%|88.89%|90.82%|92.93%	59.17%|68.12%|68.12%|88.28%|48.51%|72.16%|71.88%|51.56%|52.94%|72.16%|71.88%|72.16%|71.88%|72.16%|50.78%|60.00%|72.16%|51.30%|53.26%|51.56%	17.50%|24.68%|24.68%|22.40%|17.15%|24.50%|24.15%|17.33%|17.33%|24.50%|24.15%|24.50%|24.15%|24.50%|17.15%|17.33%|24.50%|17.33%|17.15%|17.33%	1|1|1|1|1|1|1|1|1|1|1|1|1|1|1|1|1|1|1|1	-3|-1|-1|-1|-3|-1|-1|-3|-3|-1|-1|-1|-1|-1|-3|-3|-1|-3|-3|-3	|||||||||||||||||||	PNX77384.1|XP_003612131.2|AFK47459.1|GAU26290.1|XP_004512116.1|RDX68360.1|XP_020217781.1|XP_027361663.1|XP_027361664.1|XP_027913135.1|NP_001238378.2/NP_001238378.2|XP_007157944.1|NP_001237480.1/NP_001237480.1|XP_014521116.1|XP_004509342.1|KHN36051.1|XP_017427534.1/XP_017427534.1|RHN42004.1|XP_008372764.2|ACU13250.1	184.9|184.1|184.1|181.4|177.6|174.5|170.2|169.1|169.1|169.1|167.2|166.8|166.4|166.4|166.0|166.0|165.6|165.2|164.9|164.1	PNX77384.1lactoylglutathione lyase, partial [Trifolium pratense]|XP_003612131.2uncharacterized protein LOC11423798 [Medicago truncatula]/AES95089.2 lactoylglutathione lyase/glyoxalase I family protein [Medicago truncatula]/RHN54297.1 putative lactoylglutathione lyase [Medicago truncatula]|AFK47459.1unknown [Medicago truncatula]|GAU26290.1hypothetical protein TSUD_224820, partial [Trifolium subter…	Trifolium pratense|Medicago truncatula/Medicago truncatula/Medicago truncatula|Medicago truncatula|Trifolium subterraneum|Cicer arietinum|Mucuna pruriens|Cajanus cajan/Cajanus cajan|Abrus precatorius|Abrus precatorius|Vigna unguiculata/Vigna unguiculata|Glycine max/Glycine soja/Glycine max/Glycine soja|Phaseolus vulgaris/Phaseolus vulgaris/Phaseolus vulgaris|Glycine max/Glycine soja/Glycine max/G…	9.3E-43|1.6E-42|1.6E-42|1.0E-41|1.5E-40|1.3E-39|2.4E-38|5.3E-38|5.3E-38|5.3E-38|2.0E-37|2.6E-37|3.4E-37|3.4E-37|4.5E-37|4.5E-37|5.9E-37|7.7E-37|1.0E-36|1.7E-36	169|207|207|145|202|194|192|192|187|194|192|194|192|194|193|165|194|193|184|192	100|141|141|128|98|140|138|99|99|140|138|140|138|140|98|99|140|99|98|99	96|102|102|95|94|97|95|93|93|95|94|95|94|94|87|92|93|88|89|92	96.00%|72.34%|72.34%|74.22%|95.92%|69.29%|68.84%|93.94%|93.94%|67.86%|68.12%|67.86%|68.12%|67.14%|88.78%|92.93%|66.43%|88.89%|90.82%|92.93%	59.17%|68.12%|68.12%|88.28%|48.51%|72.16%|71.88%|51.56%|52.94%|72.16%|71.88%|72.16%|71.88%|72.16%|50.78%|60.00%|72.16%|51.30%|53.26%|51.56%	17.50%|24.68%|24.68%|22.40%|17.15%|24.50%|24.15%|17.33%|17.33%|24.50%|24.15%|24.50%|24.15%|24.50%|17.15%|17.33%|24.50%|17.33%|17.15%|17.33%	1|1|1|1|1|1|1|1|1|1|1|1|1|1|1|1|1|1|1|1	-3|-1|-1|-1|-3|-1|-1|-3|-3|-1|-1|-1|-1|-1|-3|-3|-1|-3|-3|-3	|||||||||||||||||||	PNX77384.1|XP_003612131.2|AFK47459.1|GAU26290.1|XP_004512116.1|RDX68360.1|XP_020217781.1|XP_027361663.1|XP_027361664.1|XP_027913135.1|NP_001238378.2/NP_001238378.2|XP_007157944.1|NP_001237480.1/NP_001237480.1|XP_014521116.1|XP_004509342.1|KHN36051.1|XP_017427534.1/XP_017427534.1|RHN42004.1|XP_008372764.2|ACU13250.1	184.9|184.1|184.1|181.4|177.6|174.5|170.2|169.1|169.1|169.1|167.2|166.8|166.4|166.4|166.0|166.0|165.6|165.2|164.9|164.1	PNX77384.1lactoylglutathione lyase, partial [Trifolium pratense]	Trifolium pratense	9.3e-43	169	100	96	0.96	0.5917	0.175	1
Lcu.2RBY.Chr5_23683585-23687760	AGW45903.1RNA polymerase beta' subunit (plastid)		4175	20	6.9e-39	0.785	/cabinfs/opt/data/nr/nr118.dmnd	20	6.9e-39	0.785	/cabinfs/opt/data/nr/nr118.dmnd	AGW45903.1RNA polymerase beta' subunit (plastid) [Lens culinaris]|YP_009141538.1RNA polymerase beta' subunit (chloroplast) [Lens culinaris]/AIL56064.1 RNA polymerase beta' subunit (chloroplast) [Lens culinaris]|YP_009109857.1RNA polymerase beta' subunit (chloroplast) [Trifolium glanduliferum]/AIJ27897.1 RNA polymerase beta' subunit (chloroplast) [Trifolium glanduliferum]|YP_009109932.1RNA polymer…	Lens culinaris|Lens culinaris/Lens culinaris|Trifolium glanduliferum/Trifolium glanduliferum|Trifolium strictum/Trifolium strictum|Trifolium grandiflorum/Trifolium grandiflorum|Trifolium boissieri/Trifolium boissieri|Trifolium lupinaster|Trifolium campestre|Vicia americana var. minor|Vicia villosa|Vicia faba|Wisteria floribunda/Wisteria floribunda|Wisteria sinensis/Wisteria sinensis|Astragalus ca…	6.9E-39|6.9E-39|8.9E-39|8.9E-39|5.8E-38|5.8E-38|5.8E-38|5.8E-38|5.8E-38|5.8E-38|7.6E-38|9.9E-38|9.9E-38|1.3E-37|1.3E-37|1.3E-37|1.3E-37|1.3E-37|1.3E-37|1.3E-37	1373|1373|1364|1364|1369|1365|1367|1367|1367|1360|1374|1367|1367|1372|1368|1374|1372|1376|1371|1369	124|124|124|124|124|124|124|124|124|124|118|124|124|124|124|124|124|124|124|119	98|98|98|98|97|97|97|97|97|97|94|97|97|97|97|97|97|97|97|94	79.03%|79.03%|79.03%|79.03%|78.23%|78.23%|78.23%|78.23%|78.23%|78.23%|79.66%|78.23%|78.23%|78.23%|78.23%|78.23%|78.23%|78.23%|78.23%|78.99%	9.03%|9.03%|9.09%|9.09%|9.06%|9.08%|9.07%|9.07%|9.07%|9.12%|8.59%|9.07%|9.07%|9.04%|9.06%|9.02%|9.04%|9.01%|9.04%|8.69%	8.91%|8.91%|8.91%|8.91%|8.91%|8.91%|8.91%|8.91%|8.91%|8.91%|8.48%|8.91%|8.91%|8.91%|8.91%|8.91%|8.91%|8.91%|8.91%|8.55%	1|1|1|1|1|1|1|1|1|1|1|1|1|1|1|1|1|1|1|1	-2|-2|-2|-2|-2|-2|-2|-2|-2|-2|-2|-2|-2|-2|-2|-2|-2|-2|-2|-2	|||||||||||||||||||	AGW45903.1|YP_009141538.1|YP_009109857.1|YP_009109932.1|YP_009027059.1|YP_009109798.1|AIJ28040.1|AJE72159.1|AMC32374.1|AMC32375.1|AGS43974.1|YP_009161290.1|YP_009233395.1|AJE71733.1|AJE72230.1|AJE72727.1|YP_009175761.1/YP_009175761.1|YP_009242955.1|YP_009429887.1|YP_009440597.1	173.3|173.3|172.9|172.9|170.2|170.2|170.2|170.2|170.2|170.2|169.9|169.5|169.5|169.1|169.1|169.1|169.1|169.1|169.1|169.1	AGW45903.1RNA polymerase beta' subunit (plastid) [Lens culinaris]|YP_009141538.1RNA polymerase beta' subunit (chloroplast) [Lens culinaris]/AIL56064.1 RNA polymerase beta' subunit (chloroplast) [Lens culinaris]|YP_009109857.1RNA polymerase beta' subunit (chloroplast) [Trifolium glanduliferum]/AIJ27897.1 RNA polymerase beta' subunit (chloroplast) [Trifolium glanduliferum]|YP_009109932.1RNA polymer…	Lens culinaris|Lens culinaris/Lens culinaris|Trifolium glanduliferum/Trifolium glanduliferum|Trifolium strictum/Trifolium strictum|Trifolium grandiflorum/Trifolium grandiflorum|Trifolium boissieri/Trifolium boissieri|Trifolium lupinaster|Trifolium campestre|Vicia americana var. minor|Vicia villosa|Vicia faba|Wisteria floribunda/Wisteria floribunda|Wisteria sinensis/Wisteria sinensis|Astragalus ca…	6.9E-39|6.9E-39|8.9E-39|8.9E-39|5.8E-38|5.8E-38|5.8E-38|5.8E-38|5.8E-38|5.8E-38|7.6E-38|9.9E-38|9.9E-38|1.3E-37|1.3E-37|1.3E-37|1.3E-37|1.3E-37|1.3E-37|1.3E-37	1373|1373|1364|1364|1369|1365|1367|1367|1367|1360|1374|1367|1367|1372|1368|1374|1372|1376|1371|1369	124|124|124|124|124|124|124|124|124|124|118|124|124|124|124|124|124|124|124|119	98|98|98|98|97|97|97|97|97|97|94|97|97|97|97|97|97|97|97|94	79.03%|79.03%|79.03%|79.03%|78.23%|78.23%|78.23%|78.23%|78.23%|78.23%|79.66%|78.23%|78.23%|78.23%|78.23%|78.23%|78.23%|78.23%|78.23%|78.99%	9.03%|9.03%|9.09%|9.09%|9.06%|9.08%|9.07%|9.07%|9.07%|9.12%|8.59%|9.07%|9.07%|9.04%|9.06%|9.02%|9.04%|9.01%|9.04%|8.69%	8.91%|8.91%|8.91%|8.91%|8.91%|8.91%|8.91%|8.91%|8.91%|8.91%|8.48%|8.91%|8.91%|8.91%|8.91%|8.91%|8.91%|8.91%|8.91%|8.55%	1|1|1|1|1|1|1|1|1|1|1|1|1|1|1|1|1|1|1|1	-2|-2|-2|-2|-2|-2|-2|-2|-2|-2|-2|-2|-2|-2|-2|-2|-2|-2|-2|-2	|||||||||||||||||||	AGW45903.1|YP_009141538.1|YP_009109857.1|YP_009109932.1|YP_009027059.1|YP_009109798.1|AIJ28040.1|AJE72159.1|AMC32374.1|AMC32375.1|AGS43974.1|YP_009161290.1|YP_009233395.1|AJE71733.1|AJE72230.1|AJE72727.1|YP_009175761.1/YP_009175761.1|YP_009242955.1|YP_009429887.1|YP_009440597.1	173.3|173.3|172.9|172.9|170.2|170.2|170.2|170.2|170.2|170.2|169.9|169.5|169.5|169.1|169.1|169.1|169.1|169.1|169.1|169.1	AGW45903.1RNA polymerase beta' subunit (plastid) [Lens culinaris]	Lens culinaris	6.9e-39	1373	124	98	0.7903	0.0903	0.0891	1
Lcu.2RBY.Chr5_34805631-34807550	KEH42338.1 DUF4378 domain protein		1919	20	1.7e-16	0.8424	/cabinfs/opt/data/nr/nr118.dmnd	20	1.7e-16	0.8424	/cabinfs/opt/data/nr/nr118.dmnd	XP_013468301.1uncharacterized protein LOC25484092 [Medicago truncatula]/KEH42338.1 DUF4378 domain protein [Medicago truncatula]/RHN79876.1 hypothetical protein MtrunA17_Chr1g0182111 [Medicago truncatula]|PNY03360.1hypothetical protein L195_g026687, partial [Trifolium pratense]|GAU34696.1hypothetical protein TSUD_29370 [Trifolium subterraneum]|RDY08155.1hypothetical protein CR513_07646, partial [M…	Medicago truncatula/Medicago truncatula/Medicago truncatula|Trifolium pratense|Trifolium subterraneum|Mucuna pruriens|Cajanus cajan/Cajanus cajan|Cajanus cajan|Cajanus cajan|Cucumis melo|Glycine soja|Glycine soja/Glycine soja|Glycine soja/Glycine soja/Glycine soja/Glycine soja|Glycine max/Glycine max|Glycine max/Glycine max/Glycine max|Glycine soja/Glycine soja/Glycine soja|Glycine max|Glycine ma…	1.7E-16|2.4E-15|1.0E-13|5.6E-12|4.7E-11|4.7E-11|1.8E-10|2.4E-10|3.1E-10|3.1E-10|3.1E-10|3.1E-10|3.1E-10|3.1E-10|3.1E-10|3.1E-10|3.1E-10|3.1E-10|5.2E-10|6.8E-10	949|740|957|1027|908|983|846|121|926|943|860|941|860|941|915|926|834|943|174|324	52|52|52|51|52|52|52|49|56|56|56|56|56|56|56|56|56|56|72|39	49|47|46|44|45|45|44|43|46|46|46|46|46|46|46|46|46|46|44|38	94.23%|90.38%|88.46%|86.27%|86.54%|86.54%|84.62%|87.76%|82.14%|82.14%|82.14%|82.14%|82.14%|82.14%|82.14%|82.14%|82.14%|82.14%|61.11%|97.44%	5.48%|7.03%|5.43%|4.97%|5.73%|5.29%|6.15%|40.50%|6.05%|5.94%|6.51%|5.95%|6.51%|5.95%|6.12%|6.05%|6.71%|5.94%|41.38%|12.04%	8.13%|8.13%|8.13%|7.97%|8.13%|8.13%|8.13%|7.66%|8.75%|8.75%|8.75%|8.75%|8.75%|8.75%|8.75%|8.75%|8.75%|8.75%|11.26%|6.10%	1|1|1|1|1|1|1|1|1|1|1|1|1|1|1|1|1|1|1|1	2|2|2|2|2|2|2|2|2|2|2|2|2|2|2|2|2|2|2|2	|||||||||||||||||||	XP_013468301.1|PNY03360.1|GAU34696.1|RDY08155.1|XP_020202367.1|XP_020202366.1|KYP40330.1|XP_016901146.1|RZB85700.1|XP_028184439.1|XP_028184441.1|XP_006588731.1|XP_006588732.1|XP_028184440.1|KRH32341.1|KRH32342.1|KRH32344.1|XP_003536963.1|PWA90251.1|PWA41244.1	97.8|94.0|88.6|82.8|79.7|79.7|77.8|77.4|77.0|77.0|77.0|77.0|77.0|77.0|77.0|77.0|77.0|77.0|76.3|75.9	XP_013468301.1uncharacterized protein LOC25484092 [Medicago truncatula]/KEH42338.1 DUF4378 domain protein [Medicago truncatula]/RHN79876.1 hypothetical protein MtrunA17_Chr1g0182111 [Medicago truncatula]|PNY03360.1hypothetical protein L195_g026687, partial [Trifolium pratense]|GAU34696.1hypothetical protein TSUD_29370 [Trifolium subterraneum]|RDY08155.1hypothetical protein CR513_07646, partial [M…	Medicago truncatula/Medicago truncatula/Medicago truncatula|Trifolium pratense|Trifolium subterraneum|Mucuna pruriens|Cajanus cajan/Cajanus cajan|Cajanus cajan|Cajanus cajan|Cucumis melo|Glycine soja|Glycine soja/Glycine soja|Glycine soja/Glycine soja/Glycine soja/Glycine soja|Glycine max/Glycine max|Glycine max/Glycine max/Glycine max|Glycine soja/Glycine soja/Glycine soja|Glycine max|Glycine ma…	1.7E-16|2.4E-15|1.0E-13|5.6E-12|4.7E-11|4.7E-11|1.8E-10|2.4E-10|3.1E-10|3.1E-10|3.1E-10|3.1E-10|3.1E-10|3.1E-10|3.1E-10|3.1E-10|3.1E-10|3.1E-10|5.2E-10|6.8E-10	949|740|957|1027|908|983|846|121|926|943|860|941|860|941|915|926|834|943|174|324	52|52|52|51|52|52|52|49|56|56|56|56|56|56|56|56|56|56|72|39	49|47|46|44|45|45|44|43|46|46|46|46|46|46|46|46|46|46|44|38	94.23%|90.38%|88.46%|86.27%|86.54%|86.54%|84.62%|87.76%|82.14%|82.14%|82.14%|82.14%|82.14%|82.14%|82.14%|82.14%|82.14%|82.14%|61.11%|97.44%	5.48%|7.03%|5.43%|4.97%|5.73%|5.29%|6.15%|40.50%|6.05%|5.94%|6.51%|5.95%|6.51%|5.95%|6.12%|6.05%|6.71%|5.94%|41.38%|12.04%	8.13%|8.13%|8.13%|7.97%|8.13%|8.13%|8.13%|7.66%|8.75%|8.75%|8.75%|8.75%|8.75%|8.75%|8.75%|8.75%|8.75%|8.75%|11.26%|6.10%	1|1|1|1|1|1|1|1|1|1|1|1|1|1|1|1|1|1|1|1	2|2|2|2|2|2|2|2|2|2|2|2|2|2|2|2|2|2|2|2	|||||||||||||||||||	XP_013468301.1|PNY03360.1|GAU34696.1|RDY08155.1|XP_020202367.1|XP_020202366.1|KYP40330.1|XP_016901146.1|RZB85700.1|XP_028184439.1|XP_028184441.1|XP_006588731.1|XP_006588732.1|XP_028184440.1|KRH32341.1|KRH32342.1|KRH32344.1|XP_003536963.1|PWA90251.1|PWA41244.1	97.8|94.0|88.6|82.8|79.7|79.7|77.8|77.4|77.0|77.0|77.0|77.0|77.0|77.0|77.0|77.0|77.0|77.0|76.3|75.9	XP_013468301.1uncharacterized protein LOC25484092 [Medicago truncatula]/RHN79876.1 hypothetical protein MtrunA17_Chr1g0182111 [Medicago truncatula]/KEH42338.1 DUF4378 domain protein [Medicago truncatula]	Medicago truncatula	1.7e-16	949	52	49	0.9423	0.0548	0.0813	1
Lcu.2RBY.Chr5_37183597-37189152	PNY13639.1eyes absent-like protein		5555	20	3.6e-35	0.7852	/cabinfs/opt/data/nr/nr118.dmnd	20	3.6e-35	0.7852	/cabinfs/opt/data/nr/nr118.dmnd	GAU24826.1hypothetical protein TSUD_157390 [Trifolium subterraneum]|PNY13639.1eyes absent-like protein [Trifolium pratense]|AES90820.2eyes absent-like protein [Medicago truncatula]|AFK36879.1unknown [Medicago truncatula]/AFK42055.1 unknown [Medicago truncatula]/RHN63108.1 putative protein-tyrosine-phosphatase [Medicago truncatula]|XP_003608623.3LOW QUALITY PROTEIN: eyes absent homolog 2 [Medicago…	Trifolium subterraneum|Trifolium pratense|Medicago truncatula|Medicago truncatula/Medicago truncatula/Medicago truncatula|Medicago truncatula|Vigna unguiculata/Vigna unguiculata/Vigna unguiculata/Vigna unguiculata|Phaseolus vulgaris/Phaseolus vulgaris|Cicer arietinum|Glycine max/Glycine max|Vigna angularis/Vigna angularis/Vigna angularis var. angularis|Vigna radiata var. radiata|Vigna radiata var…	3.6E-35|6.1E-35|8.0E-35|8.0E-35|8.0E-35|4.4E-33|4.4E-33|7.5E-33|7.5E-33|9.8E-33|1.7E-32|1.7E-32|4.8E-32|8.3E-32|8.3E-32|8.3E-32|8.3E-32|1.1E-31|1.1E-31|2.4E-31	318|322|264|318|318|318|329|326|318|318|318|281|243|320|320|320|320|320|305|320	103|103|122|122|122|102|102|95|122|102|102|102|122|123|123|123|102|103|103|94	85|87|91|91|91|81|83|81|91|80|80|80|89|91|91|91|83|83|83|81	82.52%|84.47%|74.59%|74.59%|74.59%|79.41%|81.37%|85.26%|74.59%|78.43%|78.43%|78.43%|72.95%|73.98%|73.98%|73.98%|81.37%|80.58%|80.58%|86.17%	32.39%|31.99%|46.21%|38.36%|38.36%|32.08%|31.00%|29.14%|38.36%|32.08%|32.08%|36.30%|50.21%|38.44%|38.44%|38.44%|31.87%|32.19%|33.77%|29.38%	5.56%|5.56%|6.59%|6.59%|6.59%|5.51%|5.51%|5.13%|6.59%|5.51%|5.51%|5.51%|6.59%|6.64%|6.64%|6.64%|5.51%|5.56%|5.56%|5.08%	1|1|1|1|1|1|1|1|1|1|1|1|1|1|1|1|1|1|1|1	2|2|2|2|2|2|2|2|2|2|2|2|2|2|2|2|2|2|2|2	|||||||||||||||||||	GAU24826.1|PNY13639.1|AES90820.2|AFK36879.1|XP_003608623.3|XP_027916152.1|XP_007155768.1|XP_012573614.1|XP_003524715.1|XP_017421680.1/XP_017421680.1|XP_014507150.1|XP_022639104.1|AIU50369.1|NP_001242218.1|XP_028211598.1|KRH04327.1|RDX89219.1|XP_028754303.1|XP_028754307.1|XP_019445978.1	161.4|160.6|160.2|160.2|160.2|154.5|154.5|153.7|153.7|153.3|152.5|152.5|151.0|150.2|150.2|150.2|150.2|149.8|149.8|148.7	GAU24826.1hypothetical protein TSUD_157390 [Trifolium subterraneum]|PNY13639.1eyes absent-like protein [Trifolium pratense]|AES90820.2eyes absent-like protein [Medicago truncatula]|AFK36879.1unknown [Medicago truncatula]/AFK42055.1 unknown [Medicago truncatula]/RHN63108.1 putative protein-tyrosine-phosphatase [Medicago truncatula]|XP_003608623.3LOW QUALITY PROTEIN: eyes absent homolog 2 [Medicago…	Trifolium subterraneum|Trifolium pratense|Medicago truncatula|Medicago truncatula/Medicago truncatula/Medicago truncatula|Medicago truncatula|Vigna unguiculata/Vigna unguiculata/Vigna unguiculata/Vigna unguiculata|Phaseolus vulgaris/Phaseolus vulgaris|Cicer arietinum|Glycine max/Glycine max|Vigna angularis/Vigna angularis/Vigna angularis var. angularis|Vigna radiata var. radiata|Vigna radiata var…	3.6E-35|6.1E-35|8.0E-35|8.0E-35|8.0E-35|4.4E-33|4.4E-33|7.5E-33|7.5E-33|9.8E-33|1.7E-32|1.7E-32|4.8E-32|8.3E-32|8.3E-32|8.3E-32|8.3E-32|1.1E-31|1.1E-31|2.4E-31	318|322|264|318|318|318|329|326|318|318|318|281|243|320|320|320|320|320|305|320	103|103|122|122|122|102|102|95|122|102|102|102|122|123|123|123|102|103|103|94	85|87|91|91|91|81|83|81|91|80|80|80|89|91|91|91|83|83|83|81	82.52%|84.47%|74.59%|74.59%|74.59%|79.41%|81.37%|85.26%|74.59%|78.43%|78.43%|78.43%|72.95%|73.98%|73.98%|73.98%|81.37%|80.58%|80.58%|86.17%	32.39%|31.99%|46.21%|38.36%|38.36%|32.08%|31.00%|29.14%|38.36%|32.08%|32.08%|36.30%|50.21%|38.44%|38.44%|38.44%|31.87%|32.19%|33.77%|29.38%	5.56%|5.56%|6.59%|6.59%|6.59%|5.51%|5.51%|5.13%|6.59%|5.51%|5.51%|5.51%|6.59%|6.64%|6.64%|6.64%|5.51%|5.56%|5.56%|5.08%	1|1|1|1|1|1|1|1|1|1|1|1|1|1|1|1|1|1|1|1	2|2|2|2|2|2|2|2|2|2|2|2|2|2|2|2|2|2|2|2	|||||||||||||||||||	GAU24826.1|PNY13639.1|AES90820.2|AFK36879.1|XP_003608623.3|XP_027916152.1|XP_007155768.1|XP_012573614.1|XP_003524715.1|XP_017421680.1/XP_017421680.1|XP_014507150.1|XP_022639104.1|AIU50369.1|NP_001242218.1|XP_028211598.1|KRH04327.1|RDX89219.1|XP_028754303.1|XP_028754307.1|XP_019445978.1	161.4|160.6|160.2|160.2|160.2|154.5|154.5|153.7|153.7|153.3|152.5|152.5|151.0|150.2|150.2|150.2|150.2|149.8|149.8|148.7	GAU24826.1hypothetical protein TSUD_157390 [Trifolium subterraneum]	Trifolium subterraneum	3.6e-35	318	103	85	0.8252	0.3239	0.0556	1
Lcu.2RBY.Chr5_44045230-44047093	XP_004490979.1pleckstrin homology domain-containing protein 1		1863	20	1.6e-08	0.8068	/cabinfs/opt/data/nr/nr118.dmnd	20	1.6e-08	0.8068	/cabinfs/opt/data/nr/nr118.dmnd	XP_004490979.1pleckstrin homology domain-containing protein 1 [Cicer arietinum]|PNY09437.1pleckstrin homology domain-containing protein [Trifolium pratense]|GAU36640.1hypothetical protein TSUD_212930 [Trifolium subterraneum]|XP_015579472.2pleckstrin homology domain-containing protein 1, partial [Ricinus communis]|XP_027332533.1pleckstrin homology domain-containing protein 1 [Abrus precatorius]|XP…	Cicer arietinum|Trifolium pratense|Trifolium subterraneum|Ricinus communis|Abrus precatorius|Vigna unguiculata|Vigna radiata var. radiata|Vigna angularis var. angularis|Vigna angularis|Manihot esculenta/Manihot esculenta|Hevea brasiliensis/Hevea brasiliensis|Prunus persica|Fragaria vesca subsp. vesca|Phaseolus vulgaris/Phaseolus vulgaris/Phaseolus vulgaris/Phaseolus vulgaris/Phaseolus vulgaris|Ri…	1.6E-8|1.6E-8|4.8E-8|1.8E-7|5.3E-7|6.9E-7|6.9E-7|6.9E-7|6.9E-7|9.0E-7|9.0E-7|1.2E-6|1.2E-6|1.2E-6|1.2E-6|1.5E-6|1.5E-6|1.5E-6|1.5E-6|1.5E-6	144|144|144|127|145|146|146|146|146|147|147|120|182|146|144|151|154|143|143|149	39|39|39|39|39|41|41|41|41|38|38|49|42|41|38|49|36|38|38|36	34|34|33|33|32|33|33|33|33|31|31|33|32|33|31|33|30|31|31|30	87.18%|87.18%|84.62%|84.62%|82.05%|80.49%|80.49%|80.49%|80.49%|81.58%|81.58%|67.35%|76.19%|80.49%|81.58%|67.35%|83.33%|81.58%|81.58%|83.33%	27.08%|27.08%|27.08%|30.71%|26.90%|28.08%|28.08%|28.08%|28.08%|25.85%|25.85%|40.83%|23.08%|28.08%|26.39%|32.45%|23.38%|26.57%|26.57%|24.16%	6.28%|6.28%|6.28%|6.28%|6.28%|6.60%|6.60%|6.60%|6.60%|6.12%|6.12%|7.89%|6.76%|6.60%|6.12%|7.89%|5.80%|6.12%|6.12%|5.80%	1|1|1|1|1|1|1|1|1|1|1|1|1|1|1|1|1|1|1|1	2|2|2|2|2|2|2|2|2|2|2|2|2|2|2|2|2|2|2|2	|||||||||||||||||||	XP_004490979.1|PNY09437.1|GAU36640.1|XP_015579472.2|XP_027332533.1|XP_027932514.1|XP_014518282.1|BAT88566.1|XP_017436683.1|XP_021624931.1|XP_021637580.1|ONI21348.1|XP_004306250.1|XP_007147536.1|XP_002525625.1|XP_007215111.1|QCD78244.1|XP_015877317.1|XP_015877394.1|XP_020233757.1	71.2|71.2|69.7|67.8|66.2|65.9|65.9|65.9|65.9|65.5|65.5|65.1|65.1|65.1|65.1|64.7|64.7|64.7|64.7|64.7	XP_004490979.1pleckstrin homology domain-containing protein 1 [Cicer arietinum]|PNY09437.1pleckstrin homology domain-containing protein [Trifolium pratense]|GAU36640.1hypothetical protein TSUD_212930 [Trifolium subterraneum]|XP_015579472.2pleckstrin homology domain-containing protein 1, partial [Ricinus communis]|XP_027332533.1pleckstrin homology domain-containing protein 1 [Abrus precatorius]|XP…	Cicer arietinum|Trifolium pratense|Trifolium subterraneum|Ricinus communis|Abrus precatorius|Vigna unguiculata|Vigna radiata var. radiata|Vigna angularis var. angularis|Vigna angularis|Manihot esculenta/Manihot esculenta|Hevea brasiliensis/Hevea brasiliensis|Prunus persica|Fragaria vesca subsp. vesca|Phaseolus vulgaris/Phaseolus vulgaris/Phaseolus vulgaris/Phaseolus vulgaris/Phaseolus vulgaris|Ri…	1.6E-8|1.6E-8|4.8E-8|1.8E-7|5.3E-7|6.9E-7|6.9E-7|6.9E-7|6.9E-7|9.0E-7|9.0E-7|1.2E-6|1.2E-6|1.2E-6|1.2E-6|1.5E-6|1.5E-6|1.5E-6|1.5E-6|1.5E-6	144|144|144|127|145|146|146|146|146|147|147|120|182|146|144|151|154|143|143|149	39|39|39|39|39|41|41|41|41|38|38|49|42|41|38|49|36|38|38|36	34|34|33|33|32|33|33|33|33|31|31|33|32|33|31|33|30|31|31|30	87.18%|87.18%|84.62%|84.62%|82.05%|80.49%|80.49%|80.49%|80.49%|81.58%|81.58%|67.35%|76.19%|80.49%|81.58%|67.35%|83.33%|81.58%|81.58%|83.33%	27.08%|27.08%|27.08%|30.71%|26.90%|28.08%|28.08%|28.08%|28.08%|25.85%|25.85%|40.83%|23.08%|28.08%|26.39%|32.45%|23.38%|26.57%|26.57%|24.16%	6.28%|6.28%|6.28%|6.28%|6.28%|6.60%|6.60%|6.60%|6.60%|6.12%|6.12%|7.89%|6.76%|6.60%|6.12%|7.89%|5.80%|6.12%|6.12%|5.80%	1|1|1|1|1|1|1|1|1|1|1|1|1|1|1|1|1|1|1|1	2|2|2|2|2|2|2|2|2|2|2|2|2|2|2|2|2|2|2|2	|||||||||||||||||||	XP_004490979.1|PNY09437.1|GAU36640.1|XP_015579472.2|XP_027332533.1|XP_027932514.1|XP_014518282.1|BAT88566.1|XP_017436683.1|XP_021624931.1|XP_021637580.1|ONI21348.1|XP_004306250.1|XP_007147536.1|XP_002525625.1|XP_007215111.1|QCD78244.1|XP_015877317.1|XP_015877394.1|XP_020233757.1	71.2|71.2|69.7|67.8|66.2|65.9|65.9|65.9|65.9|65.5|65.5|65.1|65.1|65.1|65.1|64.7|64.7|64.7|64.7|64.7	XP_004490979.1pleckstrin homology domain-containing protein 1 [Cicer arietinum]	Cicer arietinum	1.6e-08	144	39	34	0.8718	0.2708	0.0628	1
Lcu.2RBY.Chr5_55485608-55486841	AES97097.1hypothetical protein MTR_5g045300		1233	12	5.8e-119	0.7776	/cabinfs/opt/data/nr/nr118.dmnd	12	5.8e-119	0.7776	/cabinfs/opt/data/nr/nr118.dmnd	AES97097.1hypothetical protein MTR_5g045300 [Medicago truncatula]/RHN55586.1 hypothetical protein MtrunA17_Chr5g0419461 [Medicago truncatula]|GAU34540.1hypothetical protein TSUD_219230 [Trifolium subterraneum]|PNX78755.1hypothetical protein L195_g034733 [Trifolium pratense]|RDX77444.1hypothetical protein CR513_42438, partial [Mucuna pruriens]|KHN44937.1hypothetical protein glysoja_036148 [Glycine…	Medicago truncatula/Medicago truncatula|Trifolium subterraneum|Trifolium pratense|Mucuna pruriens|Glycine soja/Glycine max/Glycine soja|Phaseolus vulgaris/Phaseolus vulgaris|Glycine max|Vigna unguiculata|Glycine soja/Glycine soja|Arachis hypogaea|Arachis hypogaea|Vigna angularis/Vigna angularis var. angularis	5.8E-119|2.9E-118|2.9E-118|1.7E-86|6.4E-86|4.2E-85|1.2E-84|7.9E-84|1.3E-83|1.7E-83|3.9E-83|8.7E-83	261|261|261|376|265|259|265|254|266|261|261|254	262|262|262|263|261|262|261|262|262|264|264|262	235|232|233|196|191|192|193|192|194|198|198|193	89.69%|88.55%|88.93%|74.52%|73.18%|73.28%|73.95%|73.28%|74.05%|75.00%|75.00%|73.66%	100.38%|100.38%|100.38%|69.95%|98.49%|101.16%|98.49%|103.15%|98.50%|101.15%|101.15%|103.15%	63.75%|63.75%|63.75%|63.99%|63.50%|63.75%|63.50%|63.75%|63.75%|64.23%|64.23%|63.75%	1|1|1|1|1|1|1|1|1|1|1|1	-3|-3|-3|-3|-3|-3|-3|-3|-3|-3|-3|-3	|||||||||||	AES97097.1|GAU34540.1|PNX78755.1|RDX77444.1|KHN44937.1/KHN44937.1|XP_007153505.1|KRH70936.1|QCD90110.1|KHN29976.1|RYR58556.1|RYR09175.1|KOM45862.1/KOM45862.1	437.6|435.3|435.3|329.7|327.8|325.1|323.6|320.9|320.1|319.7|318.5|317.4	AES97097.1hypothetical protein MTR_5g045300 [Medicago truncatula]/RHN55586.1 hypothetical protein MtrunA17_Chr5g0419461 [Medicago truncatula]|GAU34540.1hypothetical protein TSUD_219230 [Trifolium subterraneum]|PNX78755.1hypothetical protein L195_g034733 [Trifolium pratense]|RDX77444.1hypothetical protein CR513_42438, partial [Mucuna pruriens]|KHN44937.1hypothetical protein glysoja_036148 [Glycine…	Medicago truncatula/Medicago truncatula|Trifolium subterraneum|Trifolium pratense|Mucuna pruriens|Glycine soja/Glycine max/Glycine soja|Phaseolus vulgaris/Phaseolus vulgaris|Glycine max|Vigna unguiculata|Glycine soja/Glycine soja|Arachis hypogaea|Arachis hypogaea|Vigna angularis/Vigna angularis var. angularis	5.8E-119|2.9E-118|2.9E-118|1.7E-86|6.4E-86|4.2E-85|1.2E-84|7.9E-84|1.3E-83|1.7E-83|3.9E-83|8.7E-83	261|261|261|376|265|259|265|254|266|261|261|254	262|262|262|263|261|262|261|262|262|264|264|262	235|232|233|196|191|192|193|192|194|198|198|193	89.69%|88.55%|88.93%|74.52%|73.18%|73.28%|73.95%|73.28%|74.05%|75.00%|75.00%|73.66%	100.38%|100.38%|100.38%|69.95%|98.49%|101.16%|98.49%|103.15%|98.50%|101.15%|101.15%|103.15%	63.75%|63.75%|63.75%|63.99%|63.50%|63.75%|63.50%|63.75%|63.75%|64.23%|64.23%|63.75%	1|1|1|1|1|1|1|1|1|1|1|1	-3|-3|-3|-3|-3|-3|-3|-3|-3|-3|-3|-3	|||||||||||	AES97097.1|GAU34540.1|PNX78755.1|RDX77444.1|KHN44937.1/KHN44937.1|XP_007153505.1|KRH70936.1|QCD90110.1|KHN29976.1|RYR58556.1|RYR09175.1|KOM45862.1/KOM45862.1	437.6|435.3|435.3|329.7|327.8|325.1|323.6|320.9|320.1|319.7|318.5|317.4	AES97097.1hypothetical protein MTR_5g045300 [Medicago truncatula]/RHN55586.1 hypothetical protein MtrunA17_Chr5g0419461 [Medicago truncatula]	Medicago truncatula	5.8e-119	261	262	235	0.8969	1.0038	0.6375	1
Lcu.2RBY.Chr5_70075280-70078200	XP_027913821.1histidine kinase 1-like isoform X2		2920	20	3.1e-46	0.6703	/cabinfs/opt/data/nr/nr118.dmnd	20	3.1e-46	0.6703	/cabinfs/opt/data/nr/nr118.dmnd	XP_027913821.1histidine kinase 1-like isoform X2 [Vigna unguiculata]|XP_027913820.1histidine kinase 1-like isoform X1 [Vigna unguiculata]|QCD91126.1CheY-like superfamily [Vigna unguiculata]|XP_007157898.1hypothetical protein PHAVU_002G107100g [Phaseolus vulgaris]/ESW29892.1 hypothetical protein PHAVU_002G107100g [Phaseolus vulgaris]|KOM28084.1hypothetical protein LR48_Vigan499s002800 [Vigna angul…	Vigna unguiculata|Vigna unguiculata|Vigna unguiculata|Phaseolus vulgaris/Phaseolus vulgaris|Vigna angularis|Vigna angularis/Vigna angularis var. angularis|Trifolium pratense|Abrus precatorius|Cajanus cajan|Lupinus angustifolius/Lupinus angustifolius|Lupinus angustifolius|Cajanus cajan|Cajanus cajan|Mucuna pruriens|Glycine soja/Glycine soja|Glycine soja/Glycine soja|Glycine soja|Glycine soja|Glyci…	3.1E-46|3.1E-46|3.1E-46|3.1E-46|3.1E-46|3.1E-46|3.1E-46|6.9E-46|6.9E-46|6.9E-46|6.9E-46|6.9E-46|6.9E-46|6.9E-46|1.5E-45|1.5E-45|1.5E-45|1.5E-45|1.5E-45|1.5E-45	1262|1263|1260|1260|1249|1261|1113|1196|1156|1191|1192|1207|1228|862|1244|1246|1247|1245|1246|1245	182|182|182|182|182|182|182|182|182|182|182|182|182|182|182|182|182|182|182|182	122|122|122|122|122|122|122|122|122|122|122|122|122|122|122|122|122|122|122|122	67.03%|67.03%|67.03%|67.03%|67.03%|67.03%|67.03%|67.03%|67.03%|67.03%|67.03%|67.03%|67.03%|67.03%|67.03%|67.03%|67.03%|67.03%|67.03%|67.03%	14.42%|14.41%|14.44%|14.44%|14.57%|14.43%|16.35%|15.22%|15.74%|15.28%|15.27%|15.08%|14.82%|21.11%|14.63%|14.61%|14.60%|14.62%|14.61%|14.62%	18.70%|18.70%|18.70%|18.70%|18.70%|18.70%|18.70%|18.70%|18.70%|18.70%|18.70%|18.70%|18.70%|18.70%|18.70%|18.70%|18.70%|18.70%|18.70%|18.70%	1|1|1|1|1|1|1|1|1|1|1|1|1|1|1|1|1|1|1|1	1|1|1|1|1|1|1|1|1|1|1|1|1|1|1|1|1|1|1|1	|||||||||||||||||||	XP_027913821.1|XP_027913820.1|QCD91126.1|XP_007157898.1|KOM28084.1|XP_017408433.1/XP_017408433.1|PNY08760.1|XP_027362692.1|KYP66604.1|XP_019444834.1|XP_019444833.1|XP_020217821.1|XP_020217820.1|RDX66597.1|XP_028190042.1|XP_028241232.1|XP_028241226.1|XP_028190041.1|XP_006573548.1|XP_006590728.1	197.2|197.2|197.2|197.2|197.2|197.2|197.2|196.1|196.1|196.1|196.1|196.1|196.1|196.1|194.9|194.9|194.9|194.9|194.9|194.9	XP_027913821.1histidine kinase 1-like isoform X2 [Vigna unguiculata]|XP_027913820.1histidine kinase 1-like isoform X1 [Vigna unguiculata]|QCD91126.1CheY-like superfamily [Vigna unguiculata]|XP_007157898.1hypothetical protein PHAVU_002G107100g [Phaseolus vulgaris]/ESW29892.1 hypothetical protein PHAVU_002G107100g [Phaseolus vulgaris]|KOM28084.1hypothetical protein LR48_Vigan499s002800 [Vigna angul…	Vigna unguiculata|Vigna unguiculata|Vigna unguiculata|Phaseolus vulgaris/Phaseolus vulgaris|Vigna angularis|Vigna angularis/Vigna angularis var. angularis|Trifolium pratense|Abrus precatorius|Cajanus cajan|Lupinus angustifolius/Lupinus angustifolius|Lupinus angustifolius|Cajanus cajan|Cajanus cajan|Mucuna pruriens|Glycine soja/Glycine soja|Glycine soja/Glycine soja|Glycine soja|Glycine soja|Glyci…	3.1E-46|3.1E-46|3.1E-46|3.1E-46|3.1E-46|3.1E-46|3.1E-46|6.9E-46|6.9E-46|6.9E-46|6.9E-46|6.9E-46|6.9E-46|6.9E-46|1.5E-45|1.5E-45|1.5E-45|1.5E-45|1.5E-45|1.5E-45	1262|1263|1260|1260|1249|1261|1113|1196|1156|1191|1192|1207|1228|862|1244|1246|1247|1245|1246|1245	182|182|182|182|182|182|182|182|182|182|182|182|182|182|182|182|182|182|182|182	122|122|122|122|122|122|122|122|122|122|122|122|122|122|122|122|122|122|122|122	67.03%|67.03%|67.03%|67.03%|67.03%|67.03%|67.03%|67.03%|67.03%|67.03%|67.03%|67.03%|67.03%|67.03%|67.03%|67.03%|67.03%|67.03%|67.03%|67.03%	14.42%|14.41%|14.44%|14.44%|14.57%|14.43%|16.35%|15.22%|15.74%|15.28%|15.27%|15.08%|14.82%|21.11%|14.63%|14.61%|14.60%|14.62%|14.61%|14.62%	18.70%|18.70%|18.70%|18.70%|18.70%|18.70%|18.70%|18.70%|18.70%|18.70%|18.70%|18.70%|18.70%|18.70%|18.70%|18.70%|18.70%|18.70%|18.70%|18.70%	1|1|1|1|1|1|1|1|1|1|1|1|1|1|1|1|1|1|1|1	1|1|1|1|1|1|1|1|1|1|1|1|1|1|1|1|1|1|1|1	|||||||||||||||||||	XP_027913821.1|XP_027913820.1|QCD91126.1|XP_007157898.1|KOM28084.1|XP_017408433.1/XP_017408433.1|PNY08760.1|XP_027362692.1|KYP66604.1|XP_019444834.1|XP_019444833.1|XP_020217821.1|XP_020217820.1|RDX66597.1|XP_028190042.1|XP_028241232.1|XP_028241226.1|XP_028190041.1|XP_006573548.1|XP_006590728.1	197.2|197.2|197.2|197.2|197.2|197.2|197.2|196.1|196.1|196.1|196.1|196.1|196.1|196.1|194.9|194.9|194.9|194.9|194.9|194.9	XP_027913821.1histidine kinase 1-like isoform X2 [Vigna unguiculata]	Vigna unguiculata	3.1e-46	1262	182	122	0.6703	0.1442	0.187	1
Lcu.2RBY.Chr5_97908222-97912065	AES67379.2Myb/SANT-like DNA-binding domain protein		3843	20	8.3e-15	0.5079	/cabinfs/opt/data/nr/nr118.dmnd	20	8.3e-15	0.5079	/cabinfs/opt/data/nr/nr118.dmnd	GAU15583.1hypothetical protein TSUD_108410 [Trifolium subterraneum]|XP_004487155.1uncharacterized protein LOC101499726 isoform X1 [Cicer arietinum]|XP_004487156.1uncharacterized protein LOC101499726 isoform X2 [Cicer arietinum]|PNY11286.1TNP1 [Trifolium pratense]|XP_028246870.1uncharacterized protein LOC114424207 isoform X3 [Glycine soja]|XP_006573751.1uncharacterized protein LOC100807274 isoform…	Trifolium subterraneum|Cicer arietinum|Cicer arietinum|Trifolium pratense|Glycine soja|Glycine max/Glycine soja|Glycine soja/Glycine soja/Glycine soja|Glycine max|Trifolium pratense|Glycine max/Glycine soja/Glycine soja/Glycine soja/Glycine soja|Medicago truncatula|Medicago truncatula|Medicago truncatula/Medicago truncatula|Medicago truncatula|Medicago truncatula|Medicago truncatula|Vigna radiata…	8.3E-15|3.2E-14|3.2E-14|3.2E-14|5.4E-14|5.4E-14|5.4E-14|5.4E-14|1.2E-13|1.2E-13|1.6E-13|1.6E-13|1.6E-13|2.3E-12|2.3E-12|2.3E-12|1.9E-11|9.5E-11|1.2E-10|1.2E-10	688|966|934|889|624|647|736|736|679|736|1223|1233|1202|681|694|694|515|618|540|539	139|143|143|138|150|150|150|150|139|150|139|139|139|143|143|143|138|194|144|144	76|74|74|74|75|75|75|75|73|75|74|74|74|69|69|69|65|97|72|72	54.68%|51.75%|51.75%|53.62%|50.00%|50.00%|50.00%|50.00%|52.52%|50.00%|53.24%|53.24%|53.24%|48.25%|48.25%|48.25%|47.10%|50.00%|50.00%|50.00%	20.20%|14.80%|15.31%|15.52%|24.04%|23.18%|20.38%|20.38%|20.47%|20.38%|11.37%|11.27%|11.56%|21.00%|20.61%|20.61%|26.80%|31.39%|26.67%|26.72%	10.85%|11.16%|11.16%|10.77%|11.71%|11.71%|11.71%|11.71%|10.85%|11.71%|10.85%|10.85%|10.85%|11.16%|11.16%|11.16%|10.77%|15.14%|11.24%|11.24%	1|1|1|1|1|1|1|1|1|1|1|1|1|1|1|1|1|1|1|1	-1|-1|-1|-1|-1|-1|-1|-1|-1|-1|-1|-1|-1|-1|-1|-1|-1|-1|-1|-1	|||||||||||||||||||	GAU15583.1|XP_004487155.1|XP_004487156.1|PNY11286.1|XP_028246870.1|XP_006573751.1/XP_006573751.1|XP_028246859.1|XP_003516682.1|PNX98441.1|XP_003538716.1/XP_003538716.1|AES67379.2|XP_024632484.1|XP_024632485.1|KEH32920.1|AET01566.1|AES65257.1|XP_022633202.1|RHN51483.1|RHN77354.1|XP_024631762.1	93.2|91.3|91.3|91.3|90.5|90.5|90.5|90.5|89.4|89.4|89.0|89.0|89.0|85.1|85.1|85.1|82.0|79.7|79.3|79.3	GAU15583.1hypothetical protein TSUD_108410 [Trifolium subterraneum]|XP_004487155.1uncharacterized protein LOC101499726 isoform X1 [Cicer arietinum]|XP_004487156.1uncharacterized protein LOC101499726 isoform X2 [Cicer arietinum]|PNY11286.1TNP1 [Trifolium pratense]|XP_028246870.1uncharacterized protein LOC114424207 isoform X3 [Glycine soja]|XP_006573751.1uncharacterized protein LOC100807274 isoform…	Trifolium subterraneum|Cicer arietinum|Cicer arietinum|Trifolium pratense|Glycine soja|Glycine max/Glycine soja|Glycine soja/Glycine soja/Glycine soja|Glycine max|Trifolium pratense|Glycine max/Glycine soja/Glycine soja/Glycine soja/Glycine soja|Medicago truncatula|Medicago truncatula|Medicago truncatula/Medicago truncatula|Medicago truncatula|Medicago truncatula|Medicago truncatula|Vigna radiata…	8.3E-15|3.2E-14|3.2E-14|3.2E-14|5.4E-14|5.4E-14|5.4E-14|5.4E-14|1.2E-13|1.2E-13|1.6E-13|1.6E-13|1.6E-13|2.3E-12|2.3E-12|2.3E-12|1.9E-11|9.5E-11|1.2E-10|1.2E-10	688|966|934|889|624|647|736|736|679|736|1223|1233|1202|681|694|694|515|618|540|539	139|143|143|138|150|150|150|150|139|150|139|139|139|143|143|143|138|194|144|144	76|74|74|74|75|75|75|75|73|75|74|74|74|69|69|69|65|97|72|72	54.68%|51.75%|51.75%|53.62%|50.00%|50.00%|50.00%|50.00%|52.52%|50.00%|53.24%|53.24%|53.24%|48.25%|48.25%|48.25%|47.10%|50.00%|50.00%|50.00%	20.20%|14.80%|15.31%|15.52%|24.04%|23.18%|20.38%|20.38%|20.47%|20.38%|11.37%|11.27%|11.56%|21.00%|20.61%|20.61%|26.80%|31.39%|26.67%|26.72%	10.85%|11.16%|11.16%|10.77%|11.71%|11.71%|11.71%|11.71%|10.85%|11.71%|10.85%|10.85%|10.85%|11.16%|11.16%|11.16%|10.77%|15.14%|11.24%|11.24%	1|1|1|1|1|1|1|1|1|1|1|1|1|1|1|1|1|1|1|1	-1|-1|-1|-1|-1|-1|-1|-1|-1|-1|-1|-1|-1|-1|-1|-1|-1|-1|-1|-1	|||||||||||||||||||	GAU15583.1|XP_004487155.1|XP_004487156.1|PNY11286.1|XP_028246870.1|XP_006573751.1/XP_006573751.1|XP_028246859.1|XP_003516682.1|PNX98441.1|XP_003538716.1/XP_003538716.1|AES67379.2|XP_024632484.1|XP_024632485.1|KEH32920.1|AET01566.1|AES65257.1|XP_022633202.1|RHN51483.1|RHN77354.1|XP_024631762.1	93.2|91.3|91.3|91.3|90.5|90.5|90.5|90.5|89.4|89.4|89.0|89.0|89.0|85.1|85.1|85.1|82.0|79.7|79.3|79.3	GAU15583.1hypothetical protein TSUD_108410 [Trifolium subterraneum]	Trifolium subterraneum	8.3e-15	688	139	76	0.5468	0.202	0.1085	1
Lcu.2RBY.Chr5_132934686-132958393	RHN62148.1putative nucleotidyltransferase, Ribonuclease H		23707	20	0	0.7435	/cabinfs/opt/data/nr/nr118.dmnd	20	0	0.7435	/cabinfs/opt/data/nr/nr118.dmnd	RHN62148.1putative nucleotidyltransferase, Ribonuclease H [Medicago truncatula]|RHN62961.1putative nucleotidyltransferase, Ribonuclease H [Medicago truncatula]|RHN67703.1putative nucleotidyltransferase, Ribonuclease H [Medicago truncatula]|PNY14043.1cellular nucleic acid-binding protein [Trifolium pratense]|RHN74093.1putative nucleotidyltransferase, Ribonuclease H [Medicago truncatula]|RHN59921.1…	Medicago truncatula|Medicago truncatula|Medicago truncatula|Trifolium pratense|Medicago truncatula|Medicago truncatula|Trifolium pratense|Trifolium pratense|Trifolium subterraneum|Trifolium subterraneum|Trifolium subterraneum|Medicago truncatula|Trifolium subterraneum|Trifolium subterraneum|Medicago truncatula|Trifolium subterraneum|Cajanus cajan|Trifolium subterraneum|Trifolium subterraneum|Trif…	0.0E0|0.0E0|0.0E0|0.0E0|0.0E0|0.0E0|0.0E0|0.0E0|2.6E-308|2.6E-308|4.3E-308|7.8E-305|2.3E-301|5.2E-301|8.9E-301|4.9E-299|1.6E-297|7.8E-297|1.6E-294|4.0E-293	1453|1453|1044|1497|1312|1429|1078|1462|1489|1450|2151|1443|1450|1655|1437|1414|901|1380|1391|1456	929|929|929|930|926|917|931|924|924|924|918|934|924|923|862|931|918|904|906|903	712|711|715|715|703|690|697|682|686|684|679|681|676|678|654|666|681|649|658|653	76.64%|76.53%|76.96%|76.88%|75.92%|75.25%|74.87%|73.81%|74.24%|74.03%|73.97%|72.91%|73.16%|73.46%|75.87%|71.54%|74.18%|71.79%|72.63%|72.31%	63.94%|63.94%|88.98%|62.12%|70.58%|64.17%|86.36%|63.20%|62.06%|63.72%|42.68%|64.73%|63.72%|55.77%|59.99%|65.84%|101.89%|65.51%|65.13%|62.02%	11.76%|11.76%|11.76%|11.77%|11.72%|11.60%|11.78%|11.69%|11.69%|11.69%|11.62%|11.82%|11.69%|11.68%|10.91%|11.78%|11.62%|11.44%|11.46%|11.43%	1|1|1|1|1|1|1|1|1|1|1|1|1|1|1|1|1|1|1|1	3|3|3|3|3|3|3|3|3|3|3|3|3|3|3|3|3|3|3|3	|||||||||||||||||||	RHN62148.1|RHN62961.1|RHN67703.1|PNY14043.1|RHN74093.1|RHN59921.1|PNY01683.1|PNX93171.1|GAU46655.1|GAU45188.1|GAU48542.1|RHN55789.1|GAU32901.1|GAU46217.1|RHN41193.1|GAU38281.1|KYP78784.1|GAU43834.1|GAU48646.1|GAU43227.1	1149.0|1149.0|1147.9|1138.6|1129.0|1127.1|1100.9|1090.1|1070.8|1070.8|1070.1|1059.3|1047.7|1046.6|1045.8|1040.0|1035.0|1032.7|1025.0|1020.4	RHN62148.1putative nucleotidyltransferase, Ribonuclease H [Medicago truncatula]|RHN62961.1putative nucleotidyltransferase, Ribonuclease H [Medicago truncatula]|RHN67703.1putative nucleotidyltransferase, Ribonuclease H [Medicago truncatula]|PNY14043.1cellular nucleic acid-binding protein [Trifolium pratense]|RHN74093.1putative nucleotidyltransferase, Ribonuclease H [Medicago truncatula]|RHN59921.1…	Medicago truncatula|Medicago truncatula|Medicago truncatula|Trifolium pratense|Medicago truncatula|Medicago truncatula|Trifolium pratense|Trifolium pratense|Trifolium subterraneum|Trifolium subterraneum|Trifolium subterraneum|Medicago truncatula|Trifolium subterraneum|Trifolium subterraneum|Medicago truncatula|Trifolium subterraneum|Cajanus cajan|Trifolium subterraneum|Trifolium subterraneum|Trif…	0.0E0|0.0E0|0.0E0|0.0E0|0.0E0|0.0E0|0.0E0|0.0E0|2.6E-308|2.6E-308|4.3E-308|7.8E-305|2.3E-301|5.2E-301|8.9E-301|4.9E-299|1.6E-297|7.8E-297|1.6E-294|4.0E-293	1453|1453|1044|1497|1312|1429|1078|1462|1489|1450|2151|1443|1450|1655|1437|1414|901|1380|1391|1456	929|929|929|930|926|917|931|924|924|924|918|934|924|923|862|931|918|904|906|903	712|711|715|715|703|690|697|682|686|684|679|681|676|678|654|666|681|649|658|653	76.64%|76.53%|76.96%|76.88%|75.92%|75.25%|74.87%|73.81%|74.24%|74.03%|73.97%|72.91%|73.16%|73.46%|75.87%|71.54%|74.18%|71.79%|72.63%|72.31%	63.94%|63.94%|88.98%|62.12%|70.58%|64.17%|86.36%|63.20%|62.06%|63.72%|42.68%|64.73%|63.72%|55.77%|59.99%|65.84%|101.89%|65.51%|65.13%|62.02%	11.76%|11.76%|11.76%|11.77%|11.72%|11.60%|11.78%|11.69%|11.69%|11.69%|11.62%|11.82%|11.69%|11.68%|10.91%|11.78%|11.62%|11.44%|11.46%|11.43%	1|1|1|1|1|1|1|1|1|1|1|1|1|1|1|1|1|1|1|1	3|3|3|3|3|3|3|3|3|3|3|3|3|3|3|3|3|3|3|3	|||||||||||||||||||	RHN62148.1|RHN62961.1|RHN67703.1|PNY14043.1|RHN74093.1|RHN59921.1|PNY01683.1|PNX93171.1|GAU46655.1|GAU45188.1|GAU48542.1|RHN55789.1|GAU32901.1|GAU46217.1|RHN41193.1|GAU38281.1|KYP78784.1|GAU43834.1|GAU48646.1|GAU43227.1	1149.0|1149.0|1147.9|1138.6|1129.0|1127.1|1100.9|1090.1|1070.8|1070.8|1070.1|1059.3|1047.7|1046.6|1045.8|1040.0|1035.0|1032.7|1025.0|1020.4	RHN62148.1putative nucleotidyltransferase, Ribonuclease H [Medicago truncatula]	Medicago truncatula	0	1453	929	712	0.7664	0.6394	0.1176	1
Lcu.2RBY.Chr5_192529254-192535255	XP_023923181.1dolichol-phosphate mannosyltransferase subunit 1 isoform X1		6001	20	3.4e-39	0.5166	/cabinfs/opt/data/nr/nr118.dmnd	20	3.4e-39	0.5166	/cabinfs/opt/data/nr/nr118.dmnd	XP_023923181.1dolichol-phosphate mannosyltransferase subunit 1 isoform X1 [Quercus suber]|GAY49239.1hypothetical protein CUMW_117720 [Citrus unshiu]|XP_004491705.1uncharacterized protein LOC101492945 [Cicer arietinum]|KEH30929.1dolichol-phosphate mannosyltransferase [Medicago truncatula]|PNY01709.1dolichol-phosphate mannosyltransferase-like protein, partial [Trifolium pratense]/PNY02001.1 dolicho…	Quercus suber|Citrus unshiu|Cicer arietinum|Medicago truncatula|Trifolium pratense/Trifolium pratense|Medicago truncatula/Medicago truncatula/Medicago truncatula|Cajanus cajan/Cajanus cajan/Cajanus cajan|Mucuna pruriens|Cicer arietinum|Trifolium pratense|Medicago truncatula|Medicago truncatula/Medicago truncatula/Medicago truncatula|Vigna angularis/Vigna angularis var. angularis|Medicago truncatu…	3.4E-39|9.2E-37|1.3E-35|2.3E-35|2.3E-35|2.3E-35|3.0E-35|3.0E-35|3.9E-35|6.6E-35|8.6E-35|8.6E-35|8.6E-35|8.6E-35|1.1E-34|1.5E-34|1.9E-34|1.9E-34|1.9E-34|1.9E-34	272|293|538|275|207|243|243|259|513|195|512|512|243|512|243|243|243|284|243|237	273|272|96|272|272|272|272|272|133|271|133|133|272|133|272|272|272|272|272|272	131|133|85|117|117|117|118|118|96|116|96|96|117|96|116|117|117|117|117|116	47.99%|48.90%|88.54%|43.01%|43.01%|43.01%|43.38%|43.38%|72.18%|42.80%|72.18%|72.18%|43.01%|72.18%|42.65%|43.01%|43.01%|43.01%|43.01%|42.65%	100.37%|92.83%|17.84%|98.91%|131.40%|111.93%|111.93%|105.02%|25.93%|138.97%|25.98%|25.98%|111.93%|25.98%|111.93%|111.93%|111.93%|95.77%|111.93%|114.77%	13.65%|13.60%|4.80%|13.60%|13.60%|13.60%|13.60%|13.60%|6.65%|13.55%|6.65%|6.65%|13.60%|6.65%|13.60%|13.60%|13.60%|13.60%|13.60%|13.60%	1|1|1|1|1|1|1|1|1|1|1|1|1|1|1|1|1|1|1|1	1|1|-3|1|1|1|1|1|3|1|3|3|1|3|1|1|1|1|1|1	|||||||||||||||||||	XP_023923181.1|GAY49239.1|XP_004491705.1|KEH30929.1|PNY01709.1|XP_024638208.1|XP_020239691.1|RDX95265.1|XP_004505788.1|PNX75741.1|KEH30491.1|XP_013456461.1|XP_017408106.1/XP_017408106.1|AFK37021.1|AFK46115.1|XP_028766121.1|XP_027921876.1|QCD83476.1|NP_001236329.2/NP_001236329.2|XP_003597358.2	174.9|166.8|162.9|162.2|162.2|162.2|161.8|161.8|161.4|160.6|160.2|160.2|160.2|160.2|159.8|159.5|159.1|159.1|159.1|159.1	XP_023923181.1dolichol-phosphate mannosyltransferase subunit 1 isoform X1 [Quercus suber]|GAY49239.1hypothetical protein CUMW_117720 [Citrus unshiu]|XP_004491705.1uncharacterized protein LOC101492945 [Cicer arietinum]|KEH30929.1dolichol-phosphate mannosyltransferase [Medicago truncatula]|PNY01709.1dolichol-phosphate mannosyltransferase-like protein, partial [Trifolium pratense]/PNY02001.1 dolicho…	Quercus suber|Citrus unshiu|Cicer arietinum|Medicago truncatula|Trifolium pratense/Trifolium pratense|Medicago truncatula/Medicago truncatula/Medicago truncatula|Cajanus cajan/Cajanus cajan/Cajanus cajan|Mucuna pruriens|Cicer arietinum|Trifolium pratense|Medicago truncatula|Medicago truncatula/Medicago truncatula/Medicago truncatula|Vigna angularis/Vigna angularis var. angularis|Medicago truncatu…	3.4E-39|9.2E-37|1.3E-35|2.3E-35|2.3E-35|2.3E-35|3.0E-35|3.0E-35|3.9E-35|6.6E-35|8.6E-35|8.6E-35|8.6E-35|8.6E-35|1.1E-34|1.5E-34|1.9E-34|1.9E-34|1.9E-34|1.9E-34	272|293|538|275|207|243|243|259|513|195|512|512|243|512|243|243|243|284|243|237	273|272|96|272|272|272|272|272|133|271|133|133|272|133|272|272|272|272|272|272	131|133|85|117|117|117|118|118|96|116|96|96|117|96|116|117|117|117|117|116	47.99%|48.90%|88.54%|43.01%|43.01%|43.01%|43.38%|43.38%|72.18%|42.80%|72.18%|72.18%|43.01%|72.18%|42.65%|43.01%|43.01%|43.01%|43.01%|42.65%	100.37%|92.83%|17.84%|98.91%|131.40%|111.93%|111.93%|105.02%|25.93%|138.97%|25.98%|25.98%|111.93%|25.98%|111.93%|111.93%|111.93%|95.77%|111.93%|114.77%	13.65%|13.60%|4.80%|13.60%|13.60%|13.60%|13.60%|13.60%|6.65%|13.55%|6.65%|6.65%|13.60%|6.65%|13.60%|13.60%|13.60%|13.60%|13.60%|13.60%	1|1|1|1|1|1|1|1|1|1|1|1|1|1|1|1|1|1|1|1	1|1|-3|1|1|1|1|1|3|1|3|3|1|3|1|1|1|1|1|1	|||||||||||||||||||	XP_023923181.1|GAY49239.1|XP_004491705.1|KEH30929.1|PNY01709.1|XP_024638208.1|XP_020239691.1|RDX95265.1|XP_004505788.1|PNX75741.1|KEH30491.1|XP_013456461.1|XP_017408106.1/XP_017408106.1|AFK37021.1|AFK46115.1|XP_028766121.1|XP_027921876.1|QCD83476.1|NP_001236329.2/NP_001236329.2|XP_003597358.2	174.9|166.8|162.9|162.2|162.2|162.2|161.8|161.8|161.4|160.6|160.2|160.2|160.2|160.2|159.8|159.5|159.1|159.1|159.1|159.1	XP_023923181.1dolichol-phosphate mannosyltransferase subunit 1 isoform X1 [Quercus suber]	Quercus suber	3.4e-39	272	273	131	0.4799	1.0037	0.1365	1
Lcu.2RBY.Chr5_239430568-239431435	XP_003592159.1protein timeless homolog isoform X1		867	20	5e-61	0.5969	/cabinfs/opt/data/nr/nr118.dmnd	20	5e-61	0.5969	/cabinfs/opt/data/nr/nr118.dmnd	PNY03616.1hypothetical protein L195_g000023 [Trifolium pratense]|GAU32321.1hypothetical protein TSUD_43630 [Trifolium subterraneum]|XP_003592159.1protein timeless homolog isoform X1 [Medicago truncatula]/AES62410.1 timeless protein carboxy-terminal region protein [Medicago truncatula]/RHN81728.1 putative timeless protein [Medicago truncatula]|XP_024642189.1protein timeless homolog isoform X2 [Med…	Trifolium pratense|Trifolium subterraneum|Medicago truncatula/Medicago truncatula/Medicago truncatula|Medicago truncatula|Cicer arietinum|Cicer arietinum|Cicer arietinum|Arachis duranensis|Arachis duranensis|Arachis duranensis|Arachis duranensis|Arachis duranensis|Glycine soja|Glycine soja/Glycine soja|Glycine max/Glycine max|Glycine soja|Glycine soja|Glycine max/Glycine soja/Glycine max/Glycine …	5.0E-61|1.9E-60|5.6E-60|5.6E-60|8.0E-59|8.0E-59|8.0E-59|3.5E-54|3.5E-54|3.5E-54|3.5E-54|3.5E-54|4.6E-54|4.6E-54|4.6E-54|1.7E-53|1.5E-52|1.5E-52|1.5E-52|1.9E-52	1357|1190|1335|1298|1369|1369|1406|1233|1114|1270|1202|1233|908|1254|1254|1135|1113|1252|1111|1141	252|252|256|256|252|252|252|252|252|252|252|252|252|252|252|252|252|252|252|252	155|155|156|156|152|152|152|147|147|147|147|147|151|151|151|155|149|149|149|145	61.51%|61.51%|60.94%|60.94%|60.32%|60.32%|60.32%|58.33%|58.33%|58.33%|58.33%|58.33%|59.92%|59.92%|59.92%|61.51%|59.13%|59.13%|59.13%|57.54%	18.57%|21.18%|19.18%|19.72%|18.41%|18.41%|17.92%|20.44%|22.62%|19.84%|20.97%|20.44%|27.75%|20.10%|20.10%|22.20%|22.64%|20.13%|22.68%|22.09%	87.20%|87.20%|88.58%|88.58%|87.20%|87.20%|87.20%|87.20%|87.20%|87.20%|87.20%|87.20%|87.20%|87.20%|87.20%|87.20%|87.20%|87.20%|87.20%|87.20%	1|1|1|1|1|1|1|1|1|1|1|1|1|1|1|1|1|1|1|1	1|1|1|1|1|1|1|1|1|1|1|1|1|1|1|1|1|1|1|1	|||||||||||||||||||	PNY03616.1|GAU32321.1|XP_003592159.1|XP_024642189.1|XP_027189879.1|XP_027189878.1|XP_004496501.1|XP_020986769.1|XP_020986770.1|XP_020986766.1|XP_015941289.2|XP_020986768.1|RZB44235.1|XP_028220028.1|XP_006606156.1|KHN12919.1|XP_028184398.1|XP_006589510.1/XP_006589510.1|KHN16988.1|XP_016174725.1	244.6|242.7|241.1|241.1|237.3|237.3|237.3|221.9|221.9|221.9|221.9|221.9|221.5|221.5|221.5|219.5|216.5|216.5|216.5|216.1	PNY03616.1hypothetical protein L195_g000023 [Trifolium pratense]|GAU32321.1hypothetical protein TSUD_43630 [Trifolium subterraneum]|XP_003592159.1protein timeless homolog isoform X1 [Medicago truncatula]/AES62410.1 timeless protein carboxy-terminal region protein [Medicago truncatula]/RHN81728.1 putative timeless protein [Medicago truncatula]|XP_024642189.1protein timeless homolog isoform X2 [Med…	Trifolium pratense|Trifolium subterraneum|Medicago truncatula/Medicago truncatula/Medicago truncatula|Medicago truncatula|Cicer arietinum|Cicer arietinum|Cicer arietinum|Arachis duranensis|Arachis duranensis|Arachis duranensis|Arachis duranensis|Arachis duranensis|Glycine soja|Glycine soja/Glycine soja|Glycine max/Glycine max|Glycine soja|Glycine soja|Glycine max/Glycine soja/Glycine max/Glycine …	5.0E-61|1.9E-60|5.6E-60|5.6E-60|8.0E-59|8.0E-59|8.0E-59|3.5E-54|3.5E-54|3.5E-54|3.5E-54|3.5E-54|4.6E-54|4.6E-54|4.6E-54|1.7E-53|1.5E-52|1.5E-52|1.5E-52|1.9E-52	1357|1190|1335|1298|1369|1369|1406|1233|1114|1270|1202|1233|908|1254|1254|1135|1113|1252|1111|1141	252|252|256|256|252|252|252|252|252|252|252|252|252|252|252|252|252|252|252|252	155|155|156|156|152|152|152|147|147|147|147|147|151|151|151|155|149|149|149|145	61.51%|61.51%|60.94%|60.94%|60.32%|60.32%|60.32%|58.33%|58.33%|58.33%|58.33%|58.33%|59.92%|59.92%|59.92%|61.51%|59.13%|59.13%|59.13%|57.54%	18.57%|21.18%|19.18%|19.72%|18.41%|18.41%|17.92%|20.44%|22.62%|19.84%|20.97%|20.44%|27.75%|20.10%|20.10%|22.20%|22.64%|20.13%|22.68%|22.09%	87.20%|87.20%|88.58%|88.58%|87.20%|87.20%|87.20%|87.20%|87.20%|87.20%|87.20%|87.20%|87.20%|87.20%|87.20%|87.20%|87.20%|87.20%|87.20%|87.20%	1|1|1|1|1|1|1|1|1|1|1|1|1|1|1|1|1|1|1|1	1|1|1|1|1|1|1|1|1|1|1|1|1|1|1|1|1|1|1|1	|||||||||||||||||||	PNY03616.1|GAU32321.1|XP_003592159.1|XP_024642189.1|XP_027189879.1|XP_027189878.1|XP_004496501.1|XP_020986769.1|XP_020986770.1|XP_020986766.1|XP_015941289.2|XP_020986768.1|RZB44235.1|XP_028220028.1|XP_006606156.1|KHN12919.1|XP_028184398.1|XP_006589510.1/XP_006589510.1|KHN16988.1|XP_016174725.1	244.6|242.7|241.1|241.1|237.3|237.3|237.3|221.9|221.9|221.9|221.9|221.9|221.5|221.5|221.5|219.5|216.5|216.5|216.5|216.1	PNY03616.1hypothetical protein L195_g000023 [Trifolium pratense]	Trifolium pratense	5e-61	1357	252	155	0.6151	0.1857	0.872	1
Lcu.2RBY.Chr5_273771217-273772413	XP_013452474.1probable zinc transporter protein DDB_G0291141		1196	20	6.9e-53	0.8922	/cabinfs/opt/data/nr/nr118.dmnd	20	6.9e-53	0.8922	/cabinfs/opt/data/nr/nr118.dmnd	GAU29795.1hypothetical protein TSUD_116490 [Trifolium subterraneum]|XP_013452474.1probable zinc transporter protein DDB_G0291141 [Medicago truncatula]/KEH26502.1 cation diffusion facilitator family transporter [Medicago truncatula]/RHN52003.1 putative cation efflux protein [Medicago truncatula]|PNY07396.1cation diffusion facilitator family transporter [Trifolium pratense]/PNY17705.1 cation diffus…	Trifolium subterraneum|Medicago truncatula/Medicago truncatula/Medicago truncatula|Trifolium pratense/Trifolium pratense/Trifolium pratense|Cicer arietinum|Glycine soja/Glycine soja|Glycine soja|Phaseolus vulgaris/Phaseolus vulgaris|Arachis hypogaea|Arachis ipaensis/Arachis hypogaea/Arachis hypogaea|Vigna radiata var. radiata|Glycine max|Phaseolus vulgaris|Arachis duranensis|Cajanus cajan|Cajanus…	6.9E-53|2.0E-52|5.0E-51|1.8E-48|6.7E-48|6.7E-48|8.8E-48|1.1E-47|1.1E-47|2.6E-47|3.3E-47|4.4E-47|5.7E-47|5.7E-47|5.7E-47|1.7E-46|1.7E-46|2.2E-46|2.2E-46|4.8E-46	691|905|697|932|818|426|767|507|874|828|818|923|875|542|804|808|808|815|790|505	127|127|127|122|126|126|126|127|127|126|126|126|127|126|126|126|126|126|126|127	118|119|117|112|112|112|113|112|112|111|111|112|111|112|112|112|112|110|110|111	92.91%|93.70%|92.13%|91.80%|88.89%|88.89%|89.68%|88.19%|88.19%|88.10%|88.10%|88.89%|87.40%|88.89%|88.89%|88.89%|88.89%|87.30%|87.30%|87.40%	18.38%|14.03%|18.22%|13.09%|15.40%|29.58%|16.43%|25.05%|14.53%|15.22%|15.40%|13.65%|14.51%|23.25%|15.67%|15.59%|15.59%|15.46%|15.95%|25.15%	31.86%|31.86%|31.86%|30.60%|31.61%|31.61%|31.61%|31.86%|31.86%|31.61%|31.61%|31.61%|31.86%|31.61%|31.61%|31.61%|31.61%|31.61%|31.61%|31.86%	1|1|1|1|1|1|1|1|1|1|1|1|1|1|1|1|1|1|1|1	2|2|2|2|2|2|2|2|2|2|2|2|2|2|2|2|2|2|2|2	|||||||||||||||||||	GAU29795.1|XP_013452474.1|PNY07396.1|XP_004506282.1|XP_028243412.1|KHN12411.1|XP_007158718.1|RYR05274.1|XP_016162620.1/XP_016162620.1|XP_014506925.1|XP_014634318.1|AHA84192.1|XP_015971624.1|KYP52972.1|XP_020229767.1|XP_027920863.1|QCD83404.1|XP_027350128.1|XP_027350129.1|RYR54754.1	218.0|216.5|211.8|203.4|201.4|201.4|201.1|200.7|200.7|199.5|199.1|198.7|198.4|198.4|198.4|196.8|196.8|196.4|196.4|195.3	GAU29795.1hypothetical protein TSUD_116490 [Trifolium subterraneum]|XP_013452474.1probable zinc transporter protein DDB_G0291141 [Medicago truncatula]/KEH26502.1 cation diffusion facilitator family transporter [Medicago truncatula]/RHN52003.1 putative cation efflux protein [Medicago truncatula]|PNY07396.1cation diffusion facilitator family transporter [Trifolium pratense]/PNY17705.1 cation diffus…	Trifolium subterraneum|Medicago truncatula/Medicago truncatula/Medicago truncatula|Trifolium pratense/Trifolium pratense/Trifolium pratense|Cicer arietinum|Glycine soja/Glycine soja|Glycine soja|Phaseolus vulgaris/Phaseolus vulgaris|Arachis hypogaea|Arachis ipaensis/Arachis hypogaea/Arachis hypogaea|Vigna radiata var. radiata|Glycine max|Phaseolus vulgaris|Arachis duranensis|Cajanus cajan|Cajanus…	6.9E-53|2.0E-52|5.0E-51|1.8E-48|6.7E-48|6.7E-48|8.8E-48|1.1E-47|1.1E-47|2.6E-47|3.3E-47|4.4E-47|5.7E-47|5.7E-47|5.7E-47|1.7E-46|1.7E-46|2.2E-46|2.2E-46|4.8E-46	691|905|697|932|818|426|767|507|874|828|818|923|875|542|804|808|808|815|790|505	127|127|127|122|126|126|126|127|127|126|126|126|127|126|126|126|126|126|126|127	118|119|117|112|112|112|113|112|112|111|111|112|111|112|112|112|112|110|110|111	92.91%|93.70%|92.13%|91.80%|88.89%|88.89%|89.68%|88.19%|88.19%|88.10%|88.10%|88.89%|87.40%|88.89%|88.89%|88.89%|88.89%|87.30%|87.30%|87.40%	18.38%|14.03%|18.22%|13.09%|15.40%|29.58%|16.43%|25.05%|14.53%|15.22%|15.40%|13.65%|14.51%|23.25%|15.67%|15.59%|15.59%|15.46%|15.95%|25.15%	31.86%|31.86%|31.86%|30.60%|31.61%|31.61%|31.61%|31.86%|31.86%|31.61%|31.61%|31.61%|31.86%|31.61%|31.61%|31.61%|31.61%|31.61%|31.61%|31.86%	1|1|1|1|1|1|1|1|1|1|1|1|1|1|1|1|1|1|1|1	2|2|2|2|2|2|2|2|2|2|2|2|2|2|2|2|2|2|2|2	|||||||||||||||||||	GAU29795.1|XP_013452474.1|PNY07396.1|XP_004506282.1|XP_028243412.1|KHN12411.1|XP_007158718.1|RYR05274.1|XP_016162620.1/XP_016162620.1|XP_014506925.1|XP_014634318.1|AHA84192.1|XP_015971624.1|KYP52972.1|XP_020229767.1|XP_027920863.1|QCD83404.1|XP_027350128.1|XP_027350129.1|RYR54754.1	218.0|216.5|211.8|203.4|201.4|201.4|201.1|200.7|200.7|199.5|199.1|198.7|198.4|198.4|198.4|196.8|196.8|196.4|196.4|195.3	GAU29795.1hypothetical protein TSUD_116490 [Trifolium subterraneum]	Trifolium subterraneum	6.9e-53	691	127	118	0.9291	0.1838	0.3186	1
Lcu.2RBY.Chr5_321720303-321720854	RHN61905.1putative nucleotidyltransferase, Ribonuclease H		551	20	6e-84	0.8361	/cabinfs/opt/data/nr/nr118.dmnd	20	6e-84	0.8361	/cabinfs/opt/data/nr/nr118.dmnd	RHN61905.1putative nucleotidyltransferase, Ribonuclease H [Medicago truncatula]|GAU10375.1hypothetical protein TSUD_419040, partial [Trifolium subterraneum]|GAU23504.1hypothetical protein TSUD_39830 [Trifolium subterraneum]|GAU35592.1hypothetical protein TSUD_295280 [Trifolium subterraneum]|AAO23078.1polyprotein [Glycine max]|PNY00079.1hypothetical protein L195_g023353, partial [Trifolium pratens…	Medicago truncatula|Trifolium subterraneum|Trifolium subterraneum|Trifolium subterraneum|Glycine max|Trifolium pratense|Trifolium pratense|Trifolium subterraneum|Trifolium pratense|Trifolium pratense|Trifolium pratense|Trifolium subterraneum|Trifolium subterraneum|Trifolium subterraneum|Trifolium pratense|Trifolium pratense|Trifolium pratense|Trifolium pratense|Trifolium subterraneum|Trifolium pr…	6.0E-84|3.2E-69|1.6E-68|4.6E-68|1.7E-67|3.3E-66|7.3E-66|3.6E-65|3.6E-65|3.6E-65|1.1E-64|6.9E-64|9.0E-64|9.0E-64|1.2E-63|1.5E-63|9.9E-63|9.9E-63|1.7E-62|1.4E-61	1534|708|1160|1358|1552|641|895|1556|711|1525|869|1479|1267|1291|752|937|1284|1535|1024|1287	182|180|174|183|182|175|182|182|174|181|175|180|182|180|180|180|180|180|180|180	169|151|151|154|152|148|153|146|149|149|147|149|150|145|146|150|150|149|147|148	92.86%|83.89%|86.78%|84.15%|83.52%|84.57%|84.07%|80.22%|85.63%|82.32%|84.00%|82.78%|82.42%|80.56%|81.11%|83.33%|83.33%|82.78%|81.67%|82.22%	11.86%|25.42%|15.00%|13.48%|11.73%|27.30%|20.34%|11.70%|24.47%|11.87%|20.14%|12.17%|14.36%|13.94%|23.94%|19.21%|14.02%|11.73%|17.58%|13.99%	99.09%|98.00%|94.74%|99.64%|99.09%|95.28%|99.09%|99.09%|94.74%|98.55%|95.28%|98.00%|99.09%|98.00%|98.00%|98.00%|98.00%|98.00%|98.00%|98.00%	1|1|1|1|1|1|1|1|1|1|1|1|1|1|1|1|1|1|1|1	-1|-1|-1|-1|-1|-1|-1|-1|-1|-1|-1|-1|-1|-1|-1|-1|-1|-1|-1|-1	|||||||||||||||||||	RHN61905.1|GAU10375.1|GAU23504.1|GAU35592.1|AAO23078.1|PNY00079.1|PNX73402.1|GAU29525.1|PNX78745.1|PNY16560.1|PNX93203.1|GAU11620.1|GAU44596.1|GAU43714.1|PNY16670.1|PNX73110.1|PNY16671.1|PNY17453.1|GAU44890.1|PNX94483.1	320.1|271.2|268.9|267.3|265.4|261.2|260.0|257.7|257.7|257.7|256.1|253.4|253.1|253.1|252.7|252.3|249.6|249.6|248.8|245.7	RHN61905.1putative nucleotidyltransferase, Ribonuclease H [Medicago truncatula]|GAU10375.1hypothetical protein TSUD_419040, partial [Trifolium subterraneum]|GAU23504.1hypothetical protein TSUD_39830 [Trifolium subterraneum]|GAU35592.1hypothetical protein TSUD_295280 [Trifolium subterraneum]|AAO23078.1polyprotein [Glycine max]|PNY00079.1hypothetical protein L195_g023353, partial [Trifolium pratens…	Medicago truncatula|Trifolium subterraneum|Trifolium subterraneum|Trifolium subterraneum|Glycine max|Trifolium pratense|Trifolium pratense|Trifolium subterraneum|Trifolium pratense|Trifolium pratense|Trifolium pratense|Trifolium subterraneum|Trifolium subterraneum|Trifolium subterraneum|Trifolium pratense|Trifolium pratense|Trifolium pratense|Trifolium pratense|Trifolium subterraneum|Trifolium pr…	6.0E-84|3.2E-69|1.6E-68|4.6E-68|1.7E-67|3.3E-66|7.3E-66|3.6E-65|3.6E-65|3.6E-65|1.1E-64|6.9E-64|9.0E-64|9.0E-64|1.2E-63|1.5E-63|9.9E-63|9.9E-63|1.7E-62|1.4E-61	1534|708|1160|1358|1552|641|895|1556|711|1525|869|1479|1267|1291|752|937|1284|1535|1024|1287	182|180|174|183|182|175|182|182|174|181|175|180|182|180|180|180|180|180|180|180	169|151|151|154|152|148|153|146|149|149|147|149|150|145|146|150|150|149|147|148	92.86%|83.89%|86.78%|84.15%|83.52%|84.57%|84.07%|80.22%|85.63%|82.32%|84.00%|82.78%|82.42%|80.56%|81.11%|83.33%|83.33%|82.78%|81.67%|82.22%	11.86%|25.42%|15.00%|13.48%|11.73%|27.30%|20.34%|11.70%|24.47%|11.87%|20.14%|12.17%|14.36%|13.94%|23.94%|19.21%|14.02%|11.73%|17.58%|13.99%	99.09%|98.00%|94.74%|99.64%|99.09%|95.28%|99.09%|99.09%|94.74%|98.55%|95.28%|98.00%|99.09%|98.00%|98.00%|98.00%|98.00%|98.00%|98.00%|98.00%	1|1|1|1|1|1|1|1|1|1|1|1|1|1|1|1|1|1|1|1	-1|-1|-1|-1|-1|-1|-1|-1|-1|-1|-1|-1|-1|-1|-1|-1|-1|-1|-1|-1	|||||||||||||||||||	RHN61905.1|GAU10375.1|GAU23504.1|GAU35592.1|AAO23078.1|PNY00079.1|PNX73402.1|GAU29525.1|PNX78745.1|PNY16560.1|PNX93203.1|GAU11620.1|GAU44596.1|GAU43714.1|PNY16670.1|PNX73110.1|PNY16671.1|PNY17453.1|GAU44890.1|PNX94483.1	320.1|271.2|268.9|267.3|265.4|261.2|260.0|257.7|257.7|257.7|256.1|253.4|253.1|253.1|252.7|252.3|249.6|249.6|248.8|245.7	RHN61905.1putative nucleotidyltransferase, Ribonuclease H [Medicago truncatula]	Medicago truncatula	6e-84	1534	182	169	0.9286	0.1186	0.9909	1
[truncated: 59 more rows]
[truncated: 60 more columns]

## Sheet: Table
	Tags	SeqName	Description	Length	#Hits	e-Value	sim mean	#GO	GO IDs	GO Names	Enzyme Codes	Enzyme Names	InterPro IDs	InterPro GO IDs	InterPro GO Names
TRUE	[BLASTED, MAPPED, ANNOTATED]	Lcu.2RBY.Chr1_1020506-1028425	XP_013460711.1ARF guanine-nucleotide exchange factor GNOM	7919	20	3.9e-75	88.49	5	F:GO:0005085; C:GO:0005829; C:GO:0016021; P:GO:0032012; P:GO:0050790	F:guanyl-nucleotide exchange factor activity; C:cytosol; C:integral component of membrane; P:regulation of ARF protein signal transduction; P:regulation of catalytic activity
TRUE	[BLASTED, MAPPED, ANNOTATED]	Lcu.2RBY.Chr1_20126119-20138212	PNY04969.1transcription factor bHLH144-like protein	12093	20	9.7e-102	78.76	2	C:GO:0005634; F:GO:0046983	C:nucleus; F:protein dimerization activity
[truncated: 152 more rows]

## Sheet: Enzymes
Enzyme	Pathway	Pathway ID	#Enzs in Pathway	#Seqs in Pathway	Seqs
[truncated: 11 more rows]

[truncated: 5 more sheets: Pathway, Per Seq, Mapping, Mapping stat, Mapping by Seq]
