# Supplementary material for: Comparative transcriptome analysis, unfolding the pathways regulating the seed-size trait in cultivated lentil (Lens culinaris Medik.)
Source: Front Genet. 2022 Aug 10;13:942079. doi: 10.3389/fgene.2022.942079 (PMC9399355; doi:10.3389/fgene.2022.942079)
Supplement: Supplementary file 8 [file DataSheet8.xlsx]

## Sheet: FPKM range
FPKM Range	L4602	L830
0-1	71885	65227		R=	0.999281
1-2	10624	11695
2-3	5644	6195
3-4	3629	4108
4-5	2513	2924
5-6	1809	2241
6-7	1430	1694
7-8	1079	1387
8-9	888	1108
9-10	714	929
10-20	3333	4677
20-30	1196	1551
30-40	567	866
40-50	371	476
50-60	252	328
60-70	162	250
70-80	134	193
80-90	105	141
90-100	93	114
>=100	568	892

## Sheet: GC distribution
GC Range	Assembled Transcripts	Unigenes
0-5	0	0
5-10	0	0
10-15	0	0
15-20	6	6
20-25	83	82
25-30	2634	2588
30-35	25045	24013
35-40	55881	49142
40-45	30040	25338
45-50	4490	3987
50-55	1196	1100
55-60	439	422
60-65	217	206
65-70	88	88
70-75	17	17
75-80	2	2
80-85	1	1
85-90	0	0
90-95	0	0
95-100	0	0

## Sheet: Length distribution
Length	Assembled Transcripts	Unigenes
150-200	10	4
200-250	14954	14424
250-300	12975	12416
300-350	9088	8649
350-400	6654	6264
400-450	5280	4933
450-500	4146	3840
500-600	6534	5990
600-700	4872	4414
700-800	4131	3687
800-900	3724	3267
900-1000	3307	2882
1000-1500	14280	12019
1500-2000	10900	9028
2000-3000	11879	9589
3000-5000	6189	4734
>5000	1226	856
