# Supplementary material for: Comparative transcriptome analysis, unfolding the pathways regulating the seed-size trait in cultivated lentil (Lens culinaris Medik.)
Source: Front Genet. 2022 Aug 10;13:942079. doi: 10.3389/fgene.2022.942079 (PMC9399355; doi:10.3389/fgene.2022.942079)
Supplement: Supplementary file 9 [file DataSheet5.xlsx]

## Sheet: Upregulated
#node	identifier	x_position	y_position	color	annotation
AES59670	3880.AES59670	0.505533	0.557461	rgb(239,129,117)	Integral membrane protein, putative; Membrane protein, putative
AES60133	3880.AES60133	0.499078	0.421879	rgb(117,117,239)	Serine/threonine protein phosphatase 2A 55 kDa regulatory subunit B beta isoform
AES60172	3880.AES60172	0.505533	0.602654	rgb(239,237,117)	Polymerase
AES60935	3880.AES60935	0.499078	0.376686	rgb(117,139,239)	Legumin storage protein; Seed storage protein
AES60938	3880.AES60938	0.589447	0.376686	rgb(187,255,101)	Glycinin g4; Seed storage protein
AES60940	3880.AES60940	0.518443	0.647848	rgb(117,189,239)	Legumin storage protein; Seed storage protein
AES62216	3880.AES62216	0.428074	0.656887	rgb(239,205,117)	Elongation factor 1-alpha
AES62460	3880.AES62460	0.499078	0.331492	rgb(117,120,239)	Transmembrane protein; Membrane protein, putative
AES62956	3880.AES62956	0.589447	0.331492	rgb(239,142,117)	HAT family dimerization domain containing protein
AES63407	3880.AES63407	0.640164	0.485151	rgb(239,186,117)	Brassinosteroid insensitive 1-associated receptor kinase 1; Somatic embryogenesis receptor kinase ; Belongs to the protein kinase superfamily. Ser/Thr protein kinase family
AES63408	3880.AES63408	0.452971	0.70208	rgb(117,202,239)	Brassinosteroid insensitive 1-associated receptor kinase 1; Belongs to the protein kinase superfamily. Ser/Thr protein kinase family
AES63410	3880.AES63410	0.356148	0.394763	rgb(117,239,188)	Somatic embryogenesis receptor-like kinase
AES63554	3880.AES63554	0.545184	0.512267	rgb(117,152,239)	Oligopeptide transporter OPT family protein; Oligopeptide transporter; Peptidase aspartic, active site; Oligopeptide transporter OPT superfamily
AES64092	3880.AES64092	0.350615	0.539383	rgb(166,239,117)	Atp-binding cassette, subfamily b (mdr/tap), member 1; ABC transporter B family member
AES64094	3880.AES64094	0.499078	0.286298	rgb(117,164,239)	Atp-binding cassette, subfamily b (mdr/tap), member 1; ABC transporter B family member
AES64103	3880.AES64103	0.589447	0.286298	rgb(117,239,232)	Multidrug resistance-associated protein, putative; ABC transporter B family member
AES64104	3880.AES64104	0.34416	0.286298	rgb(150,101,255)	Atp-binding cassette, subfamily b (mdr/tap), member 1; ABC transporter B family member
AES64412	3880.AES64412	0.337705	0.656887	rgb(117,239,144)	1-aminocyclopropane-1-carboxylate oxidase ; Belongs to the iron/ascorbate-dependent oxidoreductase family
AES65240	3880.AES65240	0.337705	0.494189	rgb(117,239,150)	Mitochondrial protein, putative
AES66808	3880.AES66808	0.666906	0.611693	rgb(117,117,239)	Terpene synthase family, metal-binding domain protein; (+)-delta-cadinene synthase isozyme C2; Terpene synthase-like; Terpenoid synthase
AES66811	3880.AES66811	0.453893	0.747274	rgb(117,208,239)	Terpene synthase family, metal-binding domain protein; Alpha-humulene/(-)-(E)-beta-caryophyllene synthase; Terpene synthase-like; Terpenoid synthase
AES66816	3880.AES66816	0.363525	0.747274	rgb(239,161,117)	Sesquiterpene synthase, putative; (+)-delta-cadinene synthase isozyme C2
AES67037	3880.AES67037	0.679816	0.250143	rgb(117,158,239)	Protein HIRA; Required for replication-independent chromatin assembly and for the periodic repression of histone gene transcription during the cell cycle
AES67469	3880.AES67469	0.679816	0.295337	rgb(117,117,239)	Beta-galactosidase
AES67882	3880.AES67882	0.679816	0.340531	rgb(117,183,239)	Serine/threonine protein phosphatase 2A 55 kDa regulatory subunit B beta isoform
AES68081	3880.AES68081	0.679816	0.385725	rgb(117,145,239)	Alpha/beta fold hydrolase; Epoxide hydrolase
AES68128	3880.AES68128	0.679816	0.656887	rgb(117,239,201)	PPR containing plant-like protein; Pentatricopeptide repeat; Pentatricopeptide repeat-containing protein
AES68241	3880.AES68241	0.433607	0.487733	rgb(239,148,117)	Solute carrier family 15 (peptide/histidine transporter), member 3/4; Peptide/nitrate transporter plant; Peptide transporter PTR3-A
AES69365	3880.AES69365	0.499078	0.241105	rgb(178,171,0)	LRR and NB-ARC domain disease resistance protein; Belongs to the disease resistance NB-LRR family
AES69485	3880.AES69485	0.589447	0.241105	rgb(117,239,226)	Polygalacturonase
AES69682	3880.AES69682	0.310963	0.241105	rgb(239,174,117)	LRR and NB-ARC domain disease resistance protein, putative; Cc-nbs-lrr resistance protein ; Belongs to the disease resistance NB-LRR family
AES69724	3880.AES69724	0.407787	0.241105	rgb(117,196,239)	LRR and NB-ARC domain disease resistance protein; Cc-nbs-lrr resistance protein ; Belongs to the disease resistance NB-LRR family
AES69765	3880.AES69765	0.692725	0.530344	rgb(172,239,117)	LRR and NB-ARC domain disease resistance protein; Cc-nbs resistance protein ; Belongs to the disease resistance NB-LRR family
AES69770	3880.AES69770	0.69918	0.783429	rgb(239,155,117)	LRR and NB-ARC domain disease resistance protein; Cc-nbs-lrr resistance protein ; Belongs to the disease resistance NB-LRR family
AES71287	3880.AES71287	0.608811	0.783429	rgb(117,239,175)	Peptide/nitrate transporter; Peptide transporter PTR3-A
AES71403	3880.AES71403	0.298975	0.34957	rgb(140,239,117)	Transmembrane anterior posterior transformation protein-like protein
AES71704	3880.AES71704	0.518443	0.792468	rgb(239,117,117)	Oligopeptide transporter OPT family protein; Oligopeptide transporter
AES71844	3880.AES71844	0.428074	0.792468	rgb(117,239,118)	1-aminocyclopropane-1-carboxylate oxidase ; Belongs to the iron/ascorbate-dependent oxidoreductase family
AES72556	3880.AES72556	0.337705	0.792468	rgb(159,239,117)	Mfs transporter, mfs domain-containing protein family, molybdate-anion transporter; MFS transporter; Major facilitator superfamily domain-containing protein
AES72669	3880.AES72669	0.679816	0.20495	rgb(117,239,207)	SPFH domain/band 7 family protein; Stomatin-like protein
AES72946	3880.AES72946	0.499078	0.195911	rgb(134,239,117)	Trafficking protein particle complex subunit
AES72972	3880.AES72972	0.278689	0.195911	rgb(117,215,239)	Respiratory burst oxidase-like protein
AES72974	3880.AES72974	0.589447	0.195911	rgb(117,117,239)	Respiratory burst oxidase-like protein
AES72977	3880.AES72977	0.36998	0.195911	rgb(117,177,239)	Respiratory burst oxidase-like protein
AES73295	3880.AES73295	0.273156	0.747274	rgb(235,239,117)	Eukaryotic translation initiation factor 2c, putative; Protein argonaute 1B
AES73677	3880.AES73677	0.273156	0.611693	rgb(117,239,194)	DUF247 domain protein
AES73956	3880.AES73956	0.393033	0.340531	rgb(128,239,117)	Oligopeptide transporter OPT family protein; Oligopeptide transporter
AES74335	3880.AES74335	0.65584	0.439957	rgb(117,126,239)	Alpha/beta-hydrolase superfamily protein
AES74356	3880.AES74356	0.273156	0.448996	rgb(239,212,117)	Histone deacetylase family protein; Histone deacetylase ; Belongs to the histone deacetylase family. HD Type 1 subfamily
AES74661	3880.AES74661	0.731455	0.485151	rgb(117,170,239)	DUF247 domain protein
AES74663	3880.AES74663	0.731455	0.828623	rgb(239,180,117)	DUF247 domain protein
AES74688	3880.AES74688	0.641086	0.828623	rgb(14,178,0)	DUF247 domain protein
AES74695	3880.AES74695	0.550717	0.837661	rgb(101,199,255)	DUF247 domain protein
AES75049	3880.AES75049	0.460348	0.837661	rgb(255,0,0)	Short-chain alcohol dehydrogenase
AES75050	3880.AES75050	0.36998	0.837661	rgb(185,239,117)	Short-chain dehydrogenase/reductase; 15-hydroxyprostaglandin dehydrogenase
AES75051	3880.AES75051	0.279611	0.837661	rgb(239,231,117)	Short-chain alcohol dehydrogenase
AES75070	3880.AES75070	0.260246	0.70208	rgb(117,221,239)	Short-chain alcohol dehydrogenase
AES75077	3880.AES75077	0.260246	0.566499	rgb(117,239,169)	Short-chain dehydrogenase/reductase; Short-chain alcohol dehydrogenase
AES75740	3880.AES75740	0.260246	0.403802	rgb(239,136,117)	Mitochondrial protein, putative
AES76388	3880.AES76388	0.679816	0.159756	rgb(117,239,213)	Atp-binding cassette, subfamily b (mdr/tap), member 1; ABC transporter B family member
AES76862	3880.AES76862	0.744365	0.70208	rgb(223,239,117)	Terpene cyclase/mutase family member; Lanosterol synthase ; Belongs to the terpene cyclase/mutase family
AES77152	3880.AES77152	0.253791	0.304376	rgb(0,178,157)	1-aminocyclopropane-1-carboxylate oxidase ; Belongs to the iron/ascorbate-dependent oxidoreductase family
AES78223	3880.AES78223	0.650307	0.736944	rgb(117,133,239)	Heat shock 70kda protein 1/2/6/8; Heat shock protein ; Belongs to the heat shock protein 70 family
AES81565	3880.AES81565	0.499078	0.150717	rgb(117,239,182)	Solute carrier family 15 (peptide/histidine transporter), member 3/4; Peptide transporter PTR3-A
AES81567	3880.AES81567	0.589447	0.150717	rgb(101,255,163)	Peptide transporter PTR3-A
AES82471	3880.AES82471	0.75082	0.430918	rgb(117,239,219)	Respiratory burst oxidase-like protein
AES83568	3880.AES83568	0.247336	0.792468	rgb(239,224,117)	Atp synthase g subunit family protein; Serine/threonine protein phosphatase 2A 55 kDa regulatory subunit B beta isoform
AES83867	3880.AES83867	0.247336	0.656887	rgb(153,239,117)	HAT family dimerization domain containing protein
AES85777	3880.AES85777	0.247336	0.521306	rgb(178,239,117)	F-box/FBD-like domain protein, putative; Serine/threonine protein phosphatase 2A 55 kDa regulatory subunit B beta isoform
AES88349	3880.AES88349	0.247336	0.150717	rgb(239,199,117)	Histone transcription regulator hira protein; Required for replication-independent chromatin assembly and for the periodic repression of histone gene transcription during the cell cycle
AES89003	3880.AES89003	0.337705	0.150717	rgb(117,239,131)	Membrane protein, putative
AES90550	3880.AES90550	0.363525	0.611693	rgb(0,28,178)	Oligopeptide transporter OPT family protein; Oligopeptide transporter
AES91411	3880.AES91411	0.757275	0.575538	rgb(210,239,117)	Eukaryotic translation initiation factor 2c; Argonaute protein group ; Belongs to the argonaute family
AES91915	3880.AES91915	0.76373	0.873816	rgb(117,239,163)	Uncharacterized protein
AES92685	3880.AES92685	0.673361	0.873816	rgb(147,239,117)	1-aminocyclopropane-1-carboxylate oxidase
AES94727	3880.AES94727	0.770184	0.123601	rgb(191,239,117)	SEC8 exocyst complex component specific domain protein
AES96137	3880.AES96137	0.770184	0.168795	rgb(239,218,117)	Polygalacturonase
AES96655	3880.AES96655	0.770184	0.213989	rgb(229,239,117)	Ran guanine nucleotide release factor-like protein; Ran guanine nucleotide release factor
AES97747	3880.AES97747	0.770184	0.259182	rgb(117,239,125)	GDP-fucose protein O-fucosyltransferase; Growth regulator-related protein
AES97954	3880.AES97954	0.770184	0.304376	rgb(117,239,156)	(-)-germacrene d synthase; (+)-delta-cadinene synthase isozyme A
AES99844	3880.AES99844	0.770184	0.34957	rgb(197,239,117)	1-aminocyclopropane-1-carboxylate oxidase ; Belongs to the iron/ascorbate-dependent oxidoreductase family
AET00102	3880.AET00102	0.770184	0.620732	rgb(255,175,101)	Hydrolyzing O-glycosyl compounds hydrolase; Oligoribonuclease ; Belongs to the glycosyl hydrolase 5 (cellulase A) family
AET00484	3880.AET00484	0.544262	0.735653	rgb(239,123,117)	Heat shock 70kda protein 4; 97 kDa heat shock protein ; Belongs to the heat shock protein 70 family
AET00670	3880.AET00670	0.582992	0.882855	rgb(117,227,239)	(-)-germacrene d synthase; (+)-delta-cadinene synthase isozyme A
AET00815	3880.AET00815	0.492623	0.882855	rgb(117,239,238)	Oligopeptide transporter OPT family
AET00897	3880.AET00897	0.598668	0.566499	rgb(204,239,117)	DnaJ heat shock amino-terminal domain protein; Curved DNA-binding protein
AET01212	3880.AET01212	0.402254	0.882855	rgb(239,167,117)	Polygalacturonase
AET02309	3880.AET02309	0.311885	0.882855	rgb(122,239,117)	Solute carrier family 15 (peptide/histidine transporter), member 3/4; Peptide/nitrate transporter plant; Peptide transporter PTR1
AET03596	3880.AET03596	0.679816	0.114562	rgb(117,234,239)	Serine/threonine protein kinase SRPK1
AET04913	3880.AET04913	0.221516	0.891894	rgb(216,239,117)	Respiratory burst oxidase-like protein
AET05307	3880.AET05307	0.524898	0.467073	rgb(117,239,137)	50S ribosomal protein L17
SERK2	3880.AES63406	0.369057	0.439957	rgb(117,117,239)	Brassinosteroid insensitive 1-associated receptor kinase 1; LCR-like protein; Somatic embryogenesis receptor kinase 2
SERK5	3880.AES63409	0.356148	0.70208	rgb(239,193,117)	Somatic embryogenesis receptor kinase 5; Somatic embryogenesis receptor-like kinase ; Belongs to the protein kinase superfamily. Ser/Thr protein kinase family

## Sheet: Downregulated
#node	identifier	x_position	y_position	color	annotation
AES58613	3880.AES58613	0.455847	0.478233	rgb(239,190,117)	Cellular nucleic acid-binding protein
AES60651	3880.AES60651	0.588751	0.576851	rgb(117,212,239)	60S ribosomal protein L24; Ribosomal protein L24E; Uncharacterized protein
AES60752	3880.AES60752	0.48439	0.422261	rgb(117,239,138)	Syntaxin of plants protein; Syntaxin-71 ; Belongs to the syntaxin family
AES60903	3880.AES60903	0.49331	0.257009	rgb(239,153,117)	Mitochondrial rho gtpase 1; Mitochondrial Rho GTPase
AES61054	3880.AES61054	0.55218	0.502221	rgb(117,239,179)	Transcriptional regulator superman protein; Transcriptional regulator SUPERMAN
AES61065	3880.AES61065	0.391625	0.398272	rgb(117,161,239)	Cytoplasmic-like aconitate hydratase; Aconitate hydratase; Catalyzes the isomerization of citrate to isocitrate via cis-aconitate
AES61357	3880.AES61357	0.668137	0.318312	rgb(239,201,117)	Mitochondrial rho gtpase 1; Mitochondrial Rho GTPase
AES61437	3880.AES61437	0.340783	0.55997	rgb(117,239,142)	Lissencephaly type-1-like homology motif; WD repeat-containing protein
AES61442	3880.AES61442	0.520069	0.614166	rgb(101,255,163)	Protein phosphatase 2C family protein
AES62410	3880.AES62410	0.221259	0.73766	rgb(117,216,239)	Timeless protein carboxy-terminal region protein; Topoisomerase 1-associated factor
AES62448	3880.AES62448	0.383598	0.518213	rgb(117,239,149)	Pectin lyase superfamily protein; Endo-polygalacturonase-like protein
AES62451	3880.AES62451	0.367542	0.478233	rgb(117,231,239)	Pectin lyase superfamily protein; Polygalacturonase-like protein
AES62452	3880.AES62452	0.351487	0.358292	rgb(117,239,168)	Pectin lyase superfamily protein; Polygalacturonase-like protein
AES62453	3880.AES62453	0.439792	0.358292	rgb(117,239,182)	Pectin lyase superfamily protein
AES62521	3880.AES62521	0.648513	0.374284	rgb(190,239,117)	Plant regulator RWP-RK family protein
AES62546	3880.AES62546	0.576264	0.654146	rgb(101,199,255)	Homeobox leucine zipper protein; Homeodomain protein (HB2)
AES63006	3880.AES63006	0.656541	0.414265	rgb(239,164,117)	Cinnamyl alcohol dehydrogenase; Dihydroflavonol-4-reductase
AES63893	3880.AES63893	0.680624	0.550197	rgb(117,117,239)	DnaJ homolog subfamily B member; Heat shock protein DnaJ
AES64092	3880.AES64092	0.680624	0.64615	rgb(239,230,117)	Atp-binding cassette, subfamily b (mdr/tap), member 1; ABC transporter B family member
AES64094	3880.AES64094	0.311348	0.318312	rgb(117,172,239)	Atp-binding cassette, subfamily b (mdr/tap), member 1; ABC transporter B family member
AES64104	3880.AES64104	0.55218	0.694126	rgb(117,239,186)	Atp-binding cassette, subfamily b (mdr/tap), member 1; ABC transporter B family member
AES64376	3880.AES64376	0.30332	0.398272	rgb(194,239,117)	Proteinase inhibitor I4, serpin
AES65305	3880.AES65305	0.69668	0.590178	rgb(117,117,239)	Subtilisin-like serine protease ; Belongs to the peptidase S8 family
AES65716	3880.AES65716	0.295292	0.518213	rgb(234,239,117)	Hypothetical protein; Putative uncharacterized protein
AES66067	3880.AES66067	0.295292	0.438253	rgb(165,239,117)	No-apical-meristem-associated carboxy-terminal domain protein; Myb family protein-like protein
AES67239	3880.AES67239	0.279237	0.478233	rgb(117,165,239)	Cytoplasmic-like aconitate hydratase; Aconitate hydratase; Catalyzes the isomerization of citrate to isocitrate via cis-aconitate
AES67250	3880.AES67250	0.720763	0.278332	rgb(117,239,226)	Homeobox-leucine zipper protein ROC7
AES67448	3880.AES67448	0.271209	0.278332	rgb(117,239,157)	Syntaxin of plants protein; Syntaxin-71
AES67469	3880.AES67469	0.359514	0.278332	rgb(239,197,117)	Beta-galactosidase
AES67609	3880.AES67609	0.728791	0.68613	rgb(150,239,117)	Dolichol-phosphate mannosyltransferase; Transfers mannose from GDP-mannose to dolichol monophosphate to form dolichol phosphate mannose (Dol-P-Man) which is the mannosyl donor in pathways leading to N-glycosylation, glycosyl phosphatidylinositol membrane anchoring, and O-mannosylation of proteins
AES67671	3880.AES67671	0.728791	0.726111	rgb(239,193,117)	Aluminum-activated citrate transporter; Multidrug export protein mepA ; Belongs to the multi antimicrobial extrusion (MATE) (TC 2.A.66.1) family
AES67789	3880.AES67789	0.55218	0.734107	rgb(117,239,189)	Plant regulator RWP-RK family protein; Beta-galactosidase
AES68184	3880.AES68184	0.424628	0.701234	rgb(239,150,117)	Topless-like protein; WD repeat-containing protein, putative
AES68228	3880.AES68228	0.463875	0.734107	rgb(117,239,175)	Zinc finger, C3HC4 type (RING finger) protein; Ubiquitin carboxyl-terminal hydrolase
AES68253	3880.AES68253	0.37557	0.734107	rgb(219,239,117)	Cinnamyl-alcohol dehydrogenase-like protein; Dihydroflavonol-4-reductase
AES68258	3880.AES68258	0.263181	0.64615	rgb(117,239,208)	Cinnamyl-alcohol dehydrogenase-like protein; CCP
AES68740	3880.AES68740	0.263181	0.358292	rgb(117,139,239)	LRR and NB-ARC domain disease resistance protein; Cc-nbs-lrr resistance protein ; Belongs to the disease resistance NB-LRR family
AES68743	3880.AES68743	0.736819	0.358292	rgb(14,178,0)	LRR and NB-ARC domain disease resistance protein; NBS resistance protein ; Belongs to the disease resistance NB-LRR family
AES68745	3880.AES68745	0.255154	0.60617	rgb(212,239,117)	LRR and NB-ARC domain disease resistance protein; Nbs-lrr resistance protein ; Belongs to the disease resistance NB-LRR family
AES68755	3880.AES68755	0.744846	0.398272	rgb(124,239,117)	LRR and NB-ARC domain disease resistance protein; Disease resistance protein I-2 ; Belongs to the disease resistance NB-LRR family
AES69013	3880.AES69013	0.744846	0.438253	rgb(239,157,117)	LRR and NB-ARC domain disease resistance protein; Cc-nbs-lrr resistance protein ; Belongs to the disease resistance NB-LRR family
AES69025	3880.AES69025	0.752874	0.478233	rgb(227,239,117)	Cytochrome p450 family 93 subfamily a; Belongs to the cytochrome P450 family
AES69108	3880.AES69108	0.704708	0.238351	rgb(117,223,239)	Gras family transcription factor; Belongs to the GRAS family
AES69196	3880.AES69196	0.760902	0.318312	rgb(117,168,239)	Flavonoid 3'-monooxygenase; Flavonoid 3'-hydroxylase ; Belongs to the cytochrome P450 family
AES69401	3880.AES69401	0.23107	0.694126	rgb(239,172,117)	Protein DETOXIFICATION; Ferric reductase defective 3b ; Belongs to the multi antimicrobial extrusion (MATE) (TC 2.A.66.1) family
AES69969	3880.AES69969	0.388949	0.61772	rgb(121,239,117)	Topless-like protein; WD repeat-containing protein, putative
AES70386	3880.AES70386	0.23107	0.238351	rgb(117,117,239)	GDSL-like lipase/acylhydrolase; GDSL esterase/lipase ; Belongs to the 'GDSL' lipolytic enzyme family
AES70407	3880.AES70407	0.319376	0.238351	rgb(223,239,117)	Cellular nucleic acid-binding protein
AES70558	3880.AES70558	0.76893	0.630158	rgb(117,239,124)	Nad(p)-binding rossmann-fold protein; (+)-neomenthol dehydrogenase ; Belongs to the short-chain dehydrogenases/reductases (SDR) family
AES71048	3880.AES71048	0.616402	0.774087	rgb(117,239,160)	DNA-binding protein, putative; Glutathione transferase-like protein
AES71273	3880.AES71273	0.528097	0.774087	rgb(150,101,255)	Disease resistance protein (TIR-NBS-LRR class), putative; TMV resistance protein N ; Belongs to the disease resistance NB-LRR family
AES71659	3880.AES71659	0.439792	0.774087	rgb(239,117,117)	Nucleobase-ascorbate transporter-like protein; Nucleobase ascorbate transporter
AES72004	3880.AES72004	0.222151	0.318312	rgb(230,239,117)	Transmembrane protein, putative
AES72005	3880.AES72005	0.215015	0.398272	rgb(239,131,117)	Transmembrane protein, putative; Katanin p80 subunit-like protein
AES72123	3880.AES72123	0.784985	0.558193	rgb(117,187,239)	Pectate lyase
AES72486	3880.AES72486	0.206987	0.56619	rgb(179,239,117)	Flavonol synthase/flavanone 3-hydroxylase ; Belongs to the iron/ascorbate-dependent oxidoreductase family
AES72487	3880.AES72487	0.206987	0.526209	rgb(117,121,239)	Flavonol synthase/flavanone 3-hydroxylase; 1-aminocyclopropane-1-carboxylate oxidase ; Belongs to the iron/ascorbate-dependent oxidoreductase family
AES72570	3880.AES72570	0.473687	0.544867	rgb(175,239,117)	Ubiquitin-60S ribosomal L40 fusion protein; Ubiquitin; Uncharacterized protein
AES72720	3880.AES72720	0.206987	0.438253	rgb(117,205,239)	ABC transporter-like protein
AES74005	3880.AES74005	0.322944	0.684353	rgb(178,171,0)	Gibberellin-regulated family protein; Mediator of DNA damage checkpoint protein
AES74091	3880.AES74091	0.407681	0.214363	rgb(117,117,239)	MFS transporter; Hippocampus abundant transcript-like protein
AES74192	3880.AES74192	0.793013	0.206367	rgb(239,226,117)	Phenylcoumaran benzylic ether reductase-like protein Fi1; Isoflavone reductase-like protein
AES75005	3880.AES75005	0.793013	0.766091	rgb(117,239,237)	Pectate lyase family protein; Pectate lyase; Uncharacterized protein
AES75704	3880.AES75704	0.801041	0.806071	rgb(239,168,117)	Ribosomal protein-like protein
AES76388	3880.AES76388	0.190932	0.486229	rgb(117,194,239)	Atp-binding cassette, subfamily b (mdr/tap), member 1; ABC transporter B family member
AES76706	3880.AES76706	0.704708	0.791856	rgb(239,128,117)	P-loop nucleoside triphosphate hydrolase superfamily protein; Kinesin ; Belongs to the TRAFAC class myosin-kinesin ATPase superfamily. Kinesin family
AES76713	3880.AES76713	0.620862	0.188598	rgb(117,117,239)	Arf-GAP domain and FG repeats-containing protein
AES76765	3880.AES76765	0.557532	0.174383	rgb(205,239,117)	ARF GTPase activator; Arf-GAP domain and FG repeats-containing protein
AES77852	3880.AES77852	0.190932	0.198371	rgb(117,117,239)	Serine carboxypeptidase-like protein ; Belongs to the peptidase S10 family
AES78343	3880.AES78343	0.279237	0.198371	rgb(154,239,117)	Cytochrome P450 family flavone synthase; Licodione synthase ; Belongs to the cytochrome P450 family
AES78347	3880.AES78347	0.808176	0.246347	rgb(117,239,146)	Cytochrome P450 family flavone synthase; Flavone synthase II; Licodione synthase ; Belongs to the cytochrome P450 family
AES78412	3880.AES78412	0.616402	0.814067	rgb(239,212,117)	Cellular nucleic acid-binding protein-like protein
AES79214	3880.AES79214	0.528097	0.814067	rgb(117,239,219)	Pectate lyase-like protein; Pectate lyase 1-27
AES79336	3880.AES79336	0.439792	0.814067	rgb(239,223,117)	No-apical-meristem-associated carboxy-terminal domain protein
AES79960	3880.AES79960	0.639594	0.711895	rgb(239,175,117)	Microtubule associated protein, MAP65/ASE1 family protein; NAD(P)H-quinone oxidoreductase chain
AES80044	3880.AES80044	0.182012	0.278332	rgb(239,208,117)	Homeobox leucine zipper protein; Homeodomain protein (HB2)
AES80102	3880.AES80102	0.816204	0.670138	rgb(117,117,239)	NAD(P)-binding rossmann-fold protein; (+)-neomenthol dehydrogenase ; Belongs to the short-chain dehydrogenases/reductases (SDR) family
AES81092	3880.AES81092	0.817096	0.710118	rgb(135,239,117)	Pectin lyase superfamily protein
AES81425	3880.AES81425	0.174876	0.654146	rgb(0,178,157)	Cytochrome p450 family 93 subfamily a; Belongs to the cytochrome P450 family
AES81823	3880.AES81823	0.383598	0.437364	rgb(239,146,117)	Syntaxin of plants protein; Syntaxin-71
AES82404	3880.AES82404	0.295292	0.568855	rgb(117,117,239)	Topless-like protein
AES82594	3880.AES82594	0.174876	0.358292	rgb(255,175,101)	Uncharacterized protein
AES82928	3880.AES82928	0.825124	0.358292	rgb(143,239,117)	LRR receptor-like kinase family protein; Receptor-like kinase
AES83120	3880.AES83120	0.712735	0.830059	rgb(117,132,239)	Anthranilate synthase alpha
AES83322	3880.AES83322	0.775173	0.523544	rgb(117,239,117)	Tryptophan-tRNA ligase; Tryptophanyl-tRNA synthetase ; Belongs to the class-I aminoacyl-tRNA synthetase family
AES83407	3880.AES83407	0.351487	0.830059	rgb(117,190,239)	Sulfite exporter taue/safe family protein; Membrane protein-like protein
AES83614	3880.AES83614	0.263181	0.830059	rgb(117,150,239)	Sulfite exporter TauE/SafE family protein
AES85043	3880.AES85043	0.174876	0.830059	rgb(117,239,215)	Cellular nucleic acid-binding protein
AES85540	3880.AES85540	0.166848	0.614166	rgb(216,239,117)	Hypothetical protein; Uncharacterized protein; BASS family bile acid sodium (Na+) symporter
AES85651	3880.AES85651	0.367542	0.174383	rgb(132,239,117)	Pectate lyase family protein; Pectate lyase
AES85708	3880.AES85708	0.455847	0.174383	rgb(117,239,197)	Dnaj homolog subfamily b member 4; DnaJ heat shock family protein; Chaperone protein dnaJ
AES85821	3880.AES85821	0.712735	0.166387	rgb(117,179,239)	Putative uncharacterized protein
AES86542	3880.AES86542	0.462983	0.687019	rgb(117,239,222)	Topless-like protein; WD repeat-containing protein, putative
AES86643	3880.AES86643	0.801041	0.166387	rgb(157,239,117)	Late embryogenesis abundant (LEA) hydroxyproline-rich glycoprotein family protein, putative
AES87103	3880.AES87103	0.833152	0.398272	rgb(117,201,239)	Transcriptional regulator superman protein; C2H2-type zinc finger protein-like protein
AES87924	3880.AES87924	0.833152	0.438253	rgb(117,117,239)	Hypothetical protein; Cellular nucleic acid-binding protein
AES87949	3880.AES87949	0.841179	0.478233	rgb(239,124,117)	Reverse-transcriptase-like protein, putative; Pol polyprotein
AES88097	3880.AES88097	0.841179	0.846051	rgb(117,117,239)	Homeobox-leucine zipper protein ROC7
AES88126	3880.AES88126	0.150793	0.158391	rgb(117,239,131)	Cytoplasmic-like aconitate hydratase; Aconitate hydratase; Catalyzes the isomerization of citrate to isocitrate via cis-aconitate
AES88925	3880.AES88925	0.239098	0.158391	rgb(117,117,239)	Transcriptional regulator superman protein; Zinc finger protein
AES89041	3880.AES89041	0.849207	0.286328	rgb(239,204,117)	T1.3 protein; Transmembrane protein 45B
AES89131	3880.AES89131	0.62443	0.854047	rgb(239,219,117)	Allergenic isoflavone reductase-like protein bet protein; Isoflavone reductase-like protein
AES89134	3880.AES89134	0.536125	0.854047	rgb(117,125,239)	Phenylcoumaran benzylic ether reductase-like protein; Isoflavone reductase-like protein
AES89135	3880.AES89135	0.44782	0.854047	rgb(117,239,233)	Isoflavone reductase-like Bet protein, putative; Isoflavone reductase-like protein
AES89569	3880.AES89569	0.142765	0.694126	rgb(117,239,127)	Cinnamoyl-CoA reductase-like protein; Dihydroflavonol-4-reductase
AES89571	3880.AES89571	0.142765	0.238351	rgb(128,239,117)	Cinnamyl-alcohol dehydrogenase-like protein; Dihydroflavonol-4-reductase
AES89710	3880.AES89710	0.857235	0.598174	rgb(239,139,117)	Dnaj homolog subfamily b member 4; DnaJ heat shock family protein; Chaperone protein dnaJ
AES90043	3880.AES90043	0.134737	0.742103	rgb(239,179,117)	No-apical-meristem-associated carboxy-terminal domain protein; Myb family protein-like protein
AES90611	3880.AES90611	0.134737	0.318312	rgb(0,28,178)	Flavonol synthase/flavanone 3-hydroxylase ; Belongs to the iron/ascorbate-dependent oxidoreductase family
AES90687	3880.AES90687	0.495986	0.134403	rgb(187,255,101)	Transcription factor bhlh144, putative; Transcription factor bHLH144
AES90820	3880.AES90820	0.295292	0.794521	rgb(239,135,117)	Eyes absent-like protein
AES91106	3880.AES91106	0.584291	0.134403	rgb(172,239,117)	Pectate lyase family protein; Pectate lyase
AES91148	3880.AES91148	0.865263	0.518213	rgb(168,239,117)	Nucleobase-ascorbate transporter-like protein; Nucleobase ascorbate transporter
AES91190	3880.AES91190	0.752874	0.870039	rgb(117,239,204)	SPFH/band 7/PHB domain membrane-associated family protein; Hypersensitive-induced response protein; Uncharacterized protein
AES91194	3880.AES91194	0.359514	0.870039	rgb(238,239,117)	SPFH/band 7/PHB domain membrane-associated family protein; Hypersensitive-induced response protein
AES91198	3880.AES91198	0.271209	0.870039	rgb(186,239,117)	SPFH/band 7/PHB domain membrane-associated family protein; Hypersensitive-induced response protein
AES91616	3880.AES91616	0.182904	0.870039	rgb(117,239,120)	Transmembrane protein, putative; Aconitate hydratase
AES92082	3880.AES92082	0.12671	0.398272	rgb(117,227,239)	Atp-binding cassette, subfamily b (mdr/tap), member 1; ABC transporter B family member
AES92140	3880.AES92140	0.327403	0.134403	rgb(239,142,117)	Phosphatidylinositol 3,5-bisphosphate 5-phosphatase; Polyphosphoinositide phosphatase
AES92256	3880.AES92256	0.672597	0.126407	rgb(117,209,239)	Subtilisin-like serine protease ; Belongs to the peptidase S8 family
AES92506	3880.AES92506	0.661893	0.490671	rgb(208,239,117)	Signal recognition particle receptor protein, putative; Signal recognition particle receptor subunit alpha
AES92602	3880.AES92602	0.760902	0.126407	rgb(117,117,239)	Phospholipase a 2a; Patatin; Lipolytic acyl hydrolase (LAH)
AES93777	3880.AES93777	0.555748	0.379615	rgb(117,147,239)	Insulinase (Peptidase family M16); Metalloendopeptidase
AES94934	3880.AES94934	0.87329	0.558193	rgb(239,182,117)	Sulfite exporter TauE/SafE family protein; Membrane protein-like protein
AES95007	3880.AES95007	0.118682	0.574186	rgb(117,198,239)	Phenylcoumaran benzylic ether reductase-like protein Fi1; Isoflavone reductase-like protein; Uncharacterized protein
AES95012	3880.AES95012	0.12671	0.790967	rgb(117,183,239)	Replication factor C subunit
AES95132	3880.AES95132	0.118682	0.534205	rgb(117,117,239)	Nucleobase-ascorbate transporter-like protein; Xanthine/uracil/vitamin C permease
AES95160	3880.AES95160	0.118682	0.446249	rgb(117,143,239)	Histidine kinase osmosensor protein
AES95205	3880.AES95205	0.881318	0.206367	rgb(117,117,239)	Cytoplasmic-like aconitate hydratase; Aconitate hydratase; Catalyzes the isomerization of citrate to isocitrate via cis-aconitate
AES95769	3880.AES95769	0.881318	0.750099	rgb(117,239,230)	Homeobox-leucine zipper protein ROC3
AES96068	3880.AES96068	0.881318	0.886032	rgb(117,239,200)	1-aminocyclopropane-1-carboxylate oxidase ; Belongs to the iron/ascorbate-dependent oxidoreductase family
AES96178	3880.AES96178	0.472795	0.296989	rgb(117,239,135)	Mitochondrial rho gtpase 1; Mitochondrial Rho GTPase
AES96214	3880.AES96214	0.558424	0.289882	rgb(161,239,117)	Mitochondrial rho gtpase 1; Mitochondrial Rho GTPase
AES96271	3880.AES96271	0.110654	0.118411	rgb(117,117,239)	Nucleobase-ascorbate transporter-like protein; Nucleobase ascorbate transporter
AES96359	3880.AES96359	0.198959	0.118411	rgb(201,239,117)	TIR-NBS-LRR class disease resistance protein; NBS-containing resistance-like protein
AES96501	3880.AES96501	0.889346	0.166387	rgb(146,239,117)	Potyviral capsid protein interacting protein; DnaJ homolog subfamily B member
AES96730	3880.AES96730	0.630674	0.295212	rgb(117,158,239)	Mitochondrial rho gtpase 1; Mitochondrial Rho GTPase
AES97036	3880.AES97036	0.889346	0.790079	rgb(239,120,117)	HGWP repeat containing protein-like protein
AES97621	3880.AES97621	0.664569	0.894028	rgb(117,117,239)	F-box protein interaction domain protein; F-box/kelch-repeat protein
AES98155	3880.AES98155	0.576264	0.894028	rgb(117,239,171)	Flavonol synthase/flavanone 3-hydroxylase; Gibberellin 3-beta-dioxygenase ; Belongs to the iron/ascorbate-dependent oxidoreductase family
AES99424	3880.AES99424	0.487066	0.894028	rgb(239,161,117)	Transcriptional regulator superman protein; Ramosa1 C2H2 zinc-finger transcription factor
AET00183	3880.AET00183	0.102626	0.494225	rgb(117,136,239)	Uncharacterized protein
AET01021	3880.AET01021	0.102626	0.198371	rgb(239,215,117)	Transmembrane protein, putative
AET01094	3880.AET01094	0.897374	0.246347	rgb(117,239,164)	Queuine tRNA-ribosyltransferase catalytic subunit 1; Catalytic subunit of the queuine tRNA-ribosyltransferase (TGT) that catalyzes the base-exchange of a guanine (G) residue with queuine (Q) at position 34 (anticodon wobble position) in tRNAs with GU(N) anticodons (tRNA-Asp, -Asn, -His and -Tyr), resulting in the hypermodified nucleoside queuosine (7-(((4,5-cis- dihydroxy-2-cyclopenten-1-yl)amino…
AET01368	3880.AET01368	0.0945986	0.902024	rgb(117,234,239)	Disease resistance protein (TIR-NBS-LRR class); NBS-containing resistance-like protein
AET01397	3880.AET01397	0.0937066	0.278332	rgb(117,176,239)	Disease resistance protein (TIR-NBS-LRR class); NBS-containing resistance-like protein
AET01404	3880.AET01404	0.495986	0.0944225	rgb(117,238,239)	Disease resistance protein (TIR-NBS-LRR class); NBS-containing resistance-like protein
AET01888	3880.AET01888	0.905401	0.638154	rgb(117,117,239)	Phosphoinositide phosphatase sac4; Polyphosphoinositide phosphatase
AET02075	3880.AET02075	0.904509	0.678134	rgb(139,239,117)	NAD(P)-binding rossmann-fold protein; (+)-neomenthol dehydrogenase ; Belongs to the short-chain dehydrogenases/reductases (SDR) family
AET02077	3880.AET02077	0.792121	0.91002	rgb(239,186,117)	NAD(P)-binding rossmann-fold protein; (+)-neomenthol dehydrogenase ; Belongs to the short-chain dehydrogenases/reductases (SDR) family
AET02078	3880.AET02078	0.398761	0.91002	rgb(117,239,211)	NAD(P)-binding rossmann-fold protein; (+)-neomenthol dehydrogenase ; Belongs to the short-chain dehydrogenases/reductases (SDR) family
AET02963	3880.AET02963	0.311348	0.91002	rgb(197,239,117)	Hypothetical protein; Ty3/Gypsy polyprotein/retrotransposon, putative; Cellular nucleic acid-binding protein
AET03140	3880.AET03140	0.223043	0.91002	rgb(183,239,117)	Nucleobase-ascorbate transporter-like protein; Nucleobase ascorbate transporter
AET03596	3880.AET03596	0.0865709	0.862043	rgb(239,237,117)	Serine/threonine protein kinase SRPK1
AET03757	3880.AET03757	0.0865709	0.654146	rgb(239,234,117)	Osmosensor histidine kinase; Histidine kinase
AET03944	3880.AET03944	0.0865709	0.358292	rgb(117,220,239)	Sulfite exporter TauE/SafE family protein
AET04373	3880.AET04373	0.287265	0.0944225	rgb(255,0,0)	Sulfite exporter TauE/SafE family protein
AET04576	3880.AET04576	0.37557	0.0944225	rgb(117,239,153)	ABC transporter-like protein
AET05326	3880.AET05326	0.608375	0.614166	rgb(117,239,193)	Kinesin motor catalytic domain protein; Kinesin 4-like protein ; Belongs to the TRAFAC class myosin-kinesin ATPase superfamily. Kinesin family
PALM1	3880.AES94439	0.849207	0.126407	rgb(117,128,239)	Palmate-like pentafoliata 1 transcription factor; PALMATE-LIKE PENTAFOLIATA1; Zinc finger (C2H2 type) containing protein
copz1	3880.AET01608	0.584291	0.0944225	rgb(117,154,239)	Nonclathrin coat protein zeta1-COP; Coatomer subunit zeta-3
