# Supplementary material for: Comparative transcriptome analysis, unfolding the pathways regulating the seed-size trait in cultivated lentil (Lens culinaris Medik.)
Source: Front Genet. 2022 Aug 10;13:942079. doi: 10.3389/fgene.2022.942079 (PMC9399355; doi:10.3389/fgene.2022.942079)
Supplement: Supplementary file 10 [file DataSheet1.xlsx]

## Sheet: BP
GoTerms	# of Unigenes
regulation of transcription, DNA-templated [GO:0006355]	409
translation [GO:0006412]	346
carbohydrate metabolic process [GO:0005975]	273
intracellular protein transport [GO:0006886]	124
cell redox homeostasis [GO:0045454]	118
protein transport [GO:0015031]	116
cell wall organization [GO:0071555]	113
protein folding [GO:0006457]	111
transmembrane transport [GO:0055085]	106
signal transduction [GO:0007165]	98
vesicle-mediated transport [GO:0016192]	97
transcription, DNA-templated [GO:0006351]	96
lipid metabolic process [GO:0006629]	96
protein glycosylation [GO:0006486]	80
ubiquitin-dependent protein catabolic process [GO:0006511]	79
auxin-activated signaling pathway [GO:0009734]	71
carbohydrate transport [GO:0008643]	68
metal ion transport [GO:0030001]	65
photosynthesis [GO:0015979]	62
response to oxidative stress [GO:0006979]	61
microtubule-based movement [GO:0007018]	59
RNA processing [GO:0006396]	58
DNA replication [GO:0006260]	57
DNA repair [GO:0006281]	57
mRNA processing [GO:0006397]	55
fatty acid biosynthetic process [GO:0006633]	55
response to auxin [GO:0009733]	53
biosynthetic process [GO:0009058]	48
defense response [GO:0006952]	45
tricarboxylic acid cycle [GO:0006099]	42
rRNA processing [GO:0006364]	42
cell division [GO:0051301]	41
glycolytic process [GO:0006096]	40
pectin catabolic process [GO:0045490]	40
fucose metabolic process [GO:0006004]	39
protein deubiquitination [GO:0016579]	39
ATP synthesis coupled proton transport [GO:0015986]	38
response to abscisic acid [GO:0009737]	37
mRNA splicing, via spliceosome [GO:0000398]	37
response to salt stress [GO:0009651]	36
lipid transport [GO:0006869]	36
regulation of transcription by RNA polymerase II [GO:0006357]	36
hydrogen peroxide catabolic process [GO:0042744]	35
DNA integration [GO:0015074]	35
nucleoside metabolic process [GO:0009116]	34
phosphorelay signal transduction system [GO:0000160]	34
GPI anchor biosynthetic process [GO:0006506]	34
metabolic process [GO:0008152]	33
positive regulation of transcription by RNA polymerase II [GO:0045944]	33
gene silencing by RNA [GO:0031047]	32
protein-chromophore linkage [GO:0018298]	32
lipid catabolic process [GO:0016042]	32
negative regulation of transcription, DNA-templated [GO:0045892]	31
defense response to fungus [GO:0050832]	30
response to heat [GO:0009408]	28
cell wall modification [GO:0042545]	28
oxidation-reduction process [GO:0055114]	28
ribosome biogenesis [GO:0042254]	27
exocytosis [GO:0006887]	26
cellular amino acid metabolic process [GO:0006520]	26
cellulose biosynthetic process [GO:0030244]	26
DNA recombination [GO:0006310]	26
pseudouridine synthesis [GO:0001522]	24
cell wall biogenesis [GO:0042546]	24
xyloglucan metabolic process [GO:0010411]	24
lipid biosynthetic process [GO:0008610]	24
formation of cytoplasmic translation initiation complex [GO:0001732]	24
chloroplast organization [GO:0009658]	24
DNA-templated transcription, initiation [GO:0006352]	24
pectin biosynthetic process [GO:0045489]	23
photosynthesis, light harvesting [GO:0009765]	22
vacuolar transport [GO:0007034]	22
protein refolding [GO:0042026]	21
glucose metabolic process [GO:0006006]	21
autophagy [GO:0006914]	21
microtubule-based process [GO:0007017]	21
recognition of pollen [GO:0048544]	20
root development [GO:0048364]	20
positive regulation of transcription, DNA-templated [GO:0045893]	20
starch biosynthetic process [GO:0019252]	20
base-excision repair [GO:0006284]	20
protein metabolic process [GO:0019538]	20
intracellular signal transduction [GO:0035556]	19
phospholipid biosynthetic process [GO:0008654]	19
flower development [GO:0009908]	18
glutamine metabolic process [GO:0006541]	18
nucleotide-excision repair [GO:0006289]	18
multicellular organism development [GO:0007275]	18
'de novo' IMP biosynthetic process [GO:0006189]	17
cysteine biosynthetic process from serine [GO:0006535]	17
endoplasmic reticulum to Golgi vesicle-mediated transport [GO:0006888]	17
response to cadmium ion [GO:0046686]	17
embryo development ending in seed dormancy [GO:0009793]	17
nucleosome assembly [GO:0006334]	17
defense response to bacterium [GO:0042742]	17
cellular response to nitrate [GO:0071249]	17
pentose-phosphate shunt [GO:0006098]	17
trehalose biosynthetic process [GO:0005992]	16
phosphatidylinositol dephosphorylation [GO:0046856]	16
actin filament organization [GO:0007015]	15
iron-sulfur cluster assembly [GO:0016226]	15
abscisic acid-activated signaling pathway [GO:0009738]	15
one-carbon metabolic process [GO:0006730]	15
pollen development [GO:0009555]	15
sucrose metabolic process [GO:0005985]	15
response to biotic stimulus [GO:0009607]	15
plant-type cell wall organization [GO:0009664]	15
RNA splicing [GO:0008380]	15
oxylipin biosynthetic process [GO:0031408]	15
methionine biosynthetic process [GO:0009086]	15
protein import into nucleus [GO:0006606]	15
small GTPase mediated signal transduction [GO:0007264]	15
chlorophyll biosynthetic process [GO:0015995]	14
glycogen biosynthetic process [GO:0005978]	14
polysaccharide catabolic process [GO:0000272]	14
SRP-dependent cotranslational protein targeting to membrane [GO:0006614]	14
response to cytokinin [GO:0009735]	14
oligopeptide transport [GO:0006857]	14
signal peptide processing [GO:0006465]	14
transcription initiation from RNA polymerase II promoter [GO:0006367]	14
fatty acid beta-oxidation [GO:0006635]	13
retrograde vesicle-mediated transport, Golgi to endoplasmic reticulum [GO:0006890]	13
tRNA processing [GO:0008033]	13
riboflavin biosynthetic process [GO:0009231]	13
cellulose catabolic process [GO:0030245]	13
cell differentiation [GO:0030154]	13
regulation of DNA endoreduplication [GO:0032875]	13
proteolysis involved in cellular protein catabolic process [GO:0051603]	13
nitrogen compound metabolic process [GO:0006807]	13
flavonoid biosynthetic process [GO:0009813]	13
lysine biosynthetic process via diaminopimelate [GO:0009089]	13
isoprenoid biosynthetic process [GO:0008299]	13
response to wounding [GO:0009611]	13
response to water deprivation [GO:0009414]	13
DNA topological change [GO:0006265]	13
aromatic amino acid family biosynthetic process [GO:0009073]	12
mitochondrion organization [GO:0007005]	12
negative gravitropism [GO:0009959]	12
vesicle docking involved in exocytosis [GO:0006904]	12
nuclear-transcribed mRNA catabolic process, nonsense-mediated decay [GO:0000184]	12
response to cold [GO:0009409]	12
protein catabolic process [GO:0030163]	12
fructose 6-phosphate metabolic process [GO:0006002]	12
lignin catabolic process [GO:0046274]	12
spliceosomal snRNP assembly [GO:0000387]	12
phloem development [GO:0010088]	12
response to red or far red light [GO:0009639]	12
leaf development [GO:0048366]	12
reductive pentose-phosphate cycle [GO:0019253]	12
cellulose microfibril organization [GO:0010215]	11
Golgi vesicle transport [GO:0048193]	11
phosphatidylinositol phosphorylation [GO:0046854]	11
phospholipid transport [GO:0015914]	11
mitotic sister chromatid cohesion [GO:0007064]	11
cytidine to uridine editing [GO:0016554]	11
tetrahydrofolate interconversion [GO:0035999]	11
circadian rhythm [GO:0007623]	11
proteasome-mediated ubiquitin-dependent protein catabolic process [GO:0043161]	11
acetyl-CoA biosynthetic process from pyruvate [GO:0006086]	11
actin filament depolymerization [GO:0030042]	11
protein processing [GO:0016485]	11
brassinosteroid mediated signaling pathway [GO:0009742]	11
ribosomal small subunit assembly [GO:0000028]	11
regulation of gene expression [GO:0010468]	11
Arp2/3 complex-mediated actin nucleation [GO:0034314]	11
Golgi organization [GO:0007030]	11
protein insertion into mitochondrial inner membrane [GO:0045039]	10
DNA replication initiation [GO:0006270]	10
amine metabolic process [GO:0009308]	10
translational elongation [GO:0006414]	10
cell cycle [GO:0007049]	10
glycerol ether metabolic process [GO:0006662]	10
regulation of stomatal movement [GO:0010119]	10
(1->3)-beta-D-glucan biosynthetic process [GO:0006075]	10
microtubule cytoskeleton organization [GO:0000226]	10
arginine biosynthetic process [GO:0006526]	10
malate metabolic process [GO:0006108]	10
chromatin remodeling [GO:0006338]	10
chromatin organization [GO:0006325]	9
regulation of cell cycle [GO:0051726]	9
terpenoid biosynthetic process [GO:0016114]	9
carbon utilization [GO:0015976]	9
mRNA export from nucleus [GO:0006406]	9
mannose metabolic process [GO:0006013]	9
glycine biosynthetic process from serine [GO:0019264]	9
photorespiration [GO:0009853]	9
tetrahydrofolate biosynthetic process [GO:0046654]	9
mitochondrial electron transport, ubiquinol to cytochrome c [GO:0006122]	9
cortical microtubule organization [GO:0043622]	9
protein import into peroxisome matrix [GO:0016558]	9
Mo-molybdopterin cofactor biosynthetic process [GO:0006777]	9
developmental process [GO:0032502]	9
gravitropism [GO:0009630]	9
'de novo' pyrimidine nucleobase biosynthetic process [GO:0006207]	9
galactose metabolic process [GO:0006012]	9
mitochondrial translation [GO:0032543]	9
carbon fixation [GO:0015977]	9
ubiquinone biosynthetic process [GO:0006744]	9
phospholipid metabolic process [GO:0006644]	9
CTP biosynthetic process [GO:0006241]	8
response to metal ion [GO:0010038]	8
retrograde transport, endosome to Golgi [GO:0042147]	8
histidine biosynthetic process [GO:0000105]	8
tryptophan catabolic process to kynurenine [GO:0019441]	8
maturation of LSU-rRNA from tricistronic rRNA transcript (SSU-rRNA, 5.8S rRNA, LSU-rRNA) [GO:0000463]	8
protein kinase C-activating G protein-coupled receptor signaling pathway [GO:0007205]	8
tRNA wobble uridine modification [GO:0002098]	8
leaf senescence [GO:0010150]	8
response to light stimulus [GO:0009416]	8
Group II intron splicing [GO:0000373]	8
UTP biosynthetic process [GO:0006228]	8
double-strand break repair via homologous recombination [GO:0000724]	8
GTP biosynthetic process [GO:0006183]	8
spermidine biosynthetic process [GO:0008295]	8
regulation of phosphoprotein phosphatase activity [GO:0043666]	8
RNA 3'-end processing [GO:0031123]	8
carotenoid biosynthetic process [GO:0016117]	8
response to salicylic acid [GO:0009751]	8
photosystem II assembly [GO:0010207]	8
NAD biosynthetic process [GO:0009435]	8
systemic acquired resistance [GO:0009627]	8
response to desiccation [GO:0009269]	8
response to gibberellin [GO:0009739]	8
sterol biosynthetic process [GO:0016126]	8
RNA catabolic process [GO:0006401]	8
arachidonic acid secretion [GO:0050482]	8
proteasome assembly [GO:0043248]	8
cytokinin biosynthetic process [GO:0009691]	8
protoporphyrinogen IX biosynthetic process [GO:0006782]	8
protein targeting to vacuole [GO:0006623]	8
glycerolipid biosynthetic process [GO:0045017]	8
RNA polyadenylation [GO:0043631]	8
photosynthetic electron transport chain [GO:0009767]	7
G protein-coupled receptor signaling pathway [GO:0007186]	7
cellular iron ion homeostasis [GO:0006879]	7
menaquinone biosynthetic process [GO:0009234]	7
chloroplast fission [GO:0010020]	7
ATP synthesis coupled electron transport [GO:0042773]	7
L-phenylalanine catabolic process [GO:0006559]	7
regulation of ion transmembrane transport [GO:0034765]	7
fatty acid metabolic process [GO:0006631]	7
pyrimidine nucleobase biosynthetic process [GO:0019856]	7
regulation of ARF protein signal transduction [GO:0032012]	7
nucleocytoplasmic transport [GO:0006913]	7
regulation of mitotic spindle organization [GO:0060236]	7
sulfate assimilation [GO:0000103]	7
intermembrane lipid transfer [GO:0120009]	7
guanosine tetraphosphate metabolic process [GO:0015969]	7
maturation of SSU-rRNA from tricistronic rRNA transcript (SSU-rRNA, 5.8S rRNA, LSU-rRNA) [GO:0000462]	7
protein import into mitochondrial matrix [GO:0030150]	7
microtubule nucleation [GO:0007020]	7
protein processing involved in protein targeting to mitochondrion [GO:0006627]	7
protein methylation [GO:0006479]	7
ergosterol biosynthetic process [GO:0006696]	7
glutamine biosynthetic process [GO:0006542]	7
nucleotide biosynthetic process [GO:0009165]	7
photosynthetic electron transport in photosystem I [GO:0009773]	7
xylan biosynthetic process [GO:0045492]	7
protein autophosphorylation [GO:0046777]	7
polyamine biosynthetic process [GO:0006596]	7
cellular aldehyde metabolic process [GO:0006081]	7
activation of protein kinase activity [GO:0032147]	7
deoxyribonucleotide biosynthetic process [GO:0009263]	7
spindle assembly [GO:0051225]	7
cytoskeleton organization [GO:0007010]	7
inositol trisphosphate metabolic process [GO:0032957]	7
iron ion transport [GO:0006826]	7
transcription preinitiation complex assembly [GO:0070897]	7
response to high light intensity [GO:0009644]	7
regulation of pH [GO:0006885]	7
sulfate reduction [GO:0019419]	7
glutathione catabolic process [GO:0006751]	6
aromatic amino acid family metabolic process [GO:0009072]	6
chloroplast mRNA processing [GO:0010239]	6
regulation of signal transduction [GO:0009966]	6
cellular protein modification process [GO:0006464]	6
ribosomal large subunit biogenesis [GO:0042273]	6
S-adenosylmethionine biosynthetic process [GO:0006556]	6
cytochrome complex assembly [GO:0017004]	6
protein N-linked glycosylation [GO:0006487]	6
plastid transcription [GO:0042793]	6
isocitrate metabolic process [GO:0006102]	6
vacuole organization [GO:0007033]	6
pyrimidine nucleotide biosynthetic process [GO:0006221]	6
nucleus organization [GO:0006997]	6
tRNA methylation [GO:0030488]	6
protein retention in ER lumen [GO:0006621]	6
mismatch repair [GO:0006298]	6
L-phenylalanine biosynthetic process [GO:0009094]	6
response to jasmonic acid [GO:0009753]	6
protein maturation by iron-sulfur cluster transfer [GO:0097428]	6
protein targeting to peroxisome [GO:0006625]	6
L-methionine salvage from methylthioadenosine [GO:0019509]	6
tRNA modification [GO:0006400]	6
deadenylation-dependent decapping of nuclear-transcribed mRNA [GO:0000290]	6
'de novo' UMP biosynthetic process [GO:0044205]	6
cell wall macromolecule catabolic process [GO:0016998]	6
regulation of cyclin-dependent protein serine/threonine kinase activity [GO:0000079]	6
isoleucine biosynthetic process [GO:0009097]	6
phosphate-containing compound metabolic process [GO:0006796]	6
cellular response to DNA damage stimulus [GO:0006974]	6
actin filament polymerization [GO:0030041]	6
mRNA 5'-splice site recognition [GO:0000395]	6
chitin catabolic process [GO:0006032]	6
spermine biosynthetic process [GO:0006597]	6
inositol biosynthetic process [GO:0006021]	6
regulation of catalytic activity [GO:0050790]	6
lipid glycosylation [GO:0030259]	6
DNA-dependent DNA replication [GO:0006261]	6
seryl-tRNA aminoacylation [GO:0006434]	6
mitotic spindle assembly checkpoint [GO:0007094]	6
potassium ion transport [GO:0006813]	6
NADP biosynthetic process [GO:0006741]	6
intra-Golgi vesicle-mediated transport [GO:0006891]	6
protein initiator methionine removal [GO:0070084]	6
thylakoid membrane organization [GO:0010027]	6
carbohydrate derivative metabolic process [GO:1901135]	6
mitochondrial respiratory chain complex I assembly [GO:0032981]	6
chorismate metabolic process [GO:0046417]	6
response to chitin [GO:0010200]	6
actin cytoskeleton organization [GO:0030036]	6
regulation of seed germination [GO:0010029]	6
asparaginyl-tRNA aminoacylation [GO:0006421]	6
regulation of photoperiodism, flowering [GO:2000028]	6
response to ethylene [GO:0009723]	6
chloroplast rRNA processing [GO:1901259]	6
steroid biosynthetic process [GO:0006694]	6
cellular glucose homeostasis [GO:0001678]	6
cell morphogenesis [GO:0000902]	6
megagametogenesis [GO:0009561]	6
NAD metabolic process [GO:0019674]	6
DNA biosynthetic process [GO:0071897]	6
multivesicular body sorting pathway [GO:0071985]	5
double-strand break repair [GO:0006302]	5
ceramide metabolic process [GO:0006672]	5
branched-chain amino acid biosynthetic process [GO:0009082]	5
cell population proliferation [GO:0008283]	5
protein geranylgeranylation [GO:0018344]	5
electron transport chain [GO:0022900]	5
cytokinesis by cell plate formation [GO:0000911]	5
heme biosynthetic process [GO:0006783]	5
protein sumoylation [GO:0016925]	5
CAAX-box protein processing [GO:0071586]	5
transcription by RNA polymerase II [GO:0006366]	5
protein ubiquitination [GO:0016567]	5
attachment of GPI anchor to protein [GO:0016255]	5
gluconeogenesis [GO:0006094]	5
positive regulation of circadian rhythm [GO:0042753]	5
dolichol-linked oligosaccharide biosynthetic process [GO:0006488]	5
regulation of phenylpropanoid metabolic process [GO:2000762]	5
chlorophyll catabolic process [GO:0015996]	5
tryptophan biosynthetic process [GO:0000162]	5
protein quality control for misfolded or incompletely synthesized proteins [GO:0006515]	5
dephosphorylation of RNA polymerase II C-terminal domain [GO:0070940]	5
glycerol-3-phosphate catabolic process [GO:0046168]	5
protein ADP-ribosylation [GO:0006471]	5
UDP-N-acetylglucosamine biosynthetic process [GO:0006048]	5
aerobic respiration [GO:0009060]	5
electron transport coupled proton transport [GO:0015990]	5
negative regulation of abscisic acid-activated signaling pathway [GO:0009788]	5
oxidative phosphorylation [GO:0006119]	5
cellular response to nitrogen starvation [GO:0006995]	5
actin filament bundle assembly [GO:0051017]	5
integrin-mediated signaling pathway [GO:0007229]	5
pentose-phosphate shunt, non-oxidative branch [GO:0009052]	5
positive regulation of long-day photoperiodism, flowering [GO:0048578]	5
'de novo' CTP biosynthetic process [GO:0044210]	5
peroxisome fission [GO:0016559]	5
adenine salvage [GO:0006168]	5
protein import into chloroplast thylakoid membrane [GO:0045038]	5
histone acetylation [GO:0016573]	5
mitochondrial pyruvate transmembrane transport [GO:0006850]	5
pollen tube growth [GO:0009860]	5
response to UV-B [GO:0010224]	5
chorismate biosynthetic process [GO:0009423]	5
proton export across plasma membrane [GO:0120029]	5
methylglyoxal catabolic process to D-lactate via S-lactoyl-glutathione [GO:0019243]	5
fructose metabolic process [GO:0006000]	5
nitrate assimilation [GO:0042128]	5
response to light intensity [GO:0009642]	5
response to bacterium [GO:0009617]	5
mRNA transport [GO:0051028]	5
intracellular transport [GO:0046907]	5
thiamine biosynthetic process [GO:0009228]	5
purine nucleobase biosynthetic process [GO:0009113]	5
cellular response to phosphate starvation [GO:0016036]	5
mitotic cell cycle [GO:0000278]	5
response to blue light [GO:0009637]	5
sexual reproduction [GO:0019953]	5
proton transmembrane transport [GO:1902600]	5
protein deneddylation [GO:0000338]	5
transcription by RNA polymerase III [GO:0006383]	5
tyrosine biosynthetic process [GO:0006571]	4
phosphatidylcholine metabolic process [GO:0046470]	4
endocytosis [GO:0006897]	4
NADH metabolic process [GO:0006734]	4
DNA-templated transcription, termination [GO:0006353]	4
cold acclimation [GO:0009631]	4
threonine biosynthetic process [GO:0009088]	4
coenzyme A metabolic process [GO:0015936]	4
nicotinamide nucleotide metabolic process [GO:0046496]	4
ribosomal large subunit export from nucleus [GO:0000055]	4
phylloquinone biosynthetic process [GO:0042372]	4
sucrose biosynthetic process [GO:0005986]	4
regulation of flower development [GO:0009909]	4
regulation of timing of transition from vegetative to reproductive phase [GO:0048510]	4
tRNA aminoacylation for protein translation [GO:0006418]	4
response to karrikin [GO:0080167]	4
regulation of protein catabolic process [GO:0042176]	4
chlororespiration [GO:0010478]	4
regulation of monopolar cell growth [GO:0051513]	4
methionyl-tRNA aminoacylation [GO:0006431]	4
coenzyme A biosynthetic process [GO:0015937]	4
regulation of DNA methylation [GO:0044030]	4
IMP salvage [GO:0032264]	4
ubiquitin-dependent ERAD pathway [GO:0030433]	4
pollen tube development [GO:0048868]	4
unidimensional cell growth [GO:0009826]	4
vegetative to reproductive phase transition of meristem [GO:0010228]	4
photosynthetic electron transport in photosystem II [GO:0009772]	4
negative regulation of defense response [GO:0031348]	4
L-serine biosynthetic process [GO:0006564]	4
translational frameshifting [GO:0006452]	4
fructose 2,6-bisphosphate metabolic process [GO:0006003]	4
ATP metabolic process [GO:0046034]	4
regulation of anthocyanin biosynthetic process [GO:0031540]	4
regulation of alternative mRNA splicing, via spliceosome [GO:0000381]	4
L-proline biosynthetic process [GO:0055129]	4
ribosomal small subunit biogenesis [GO:0042274]	4
positive regulation of translational elongation [GO:0045901]	4
xylan catabolic process [GO:0045493]	4
respiratory electron transport chain [GO:0022904]	4
male meiosis II [GO:0007142]	4
positive regulation of ubiquitin protein ligase activity [GO:1904668]	4
protein import into chloroplast stroma [GO:0045037]	4
transcription elongation from RNA polymerase II promoter [GO:0006368]	4
protein lipoylation [GO:0009249]	4
shoot system development [GO:0048367]	4
positive regulation of auxin mediated signaling pathway [GO:0010929]	4
plant-type cell wall organization or biogenesis [GO:0071669]	4
chromosome segregation [GO:0007059]	4
positive regulation of flower development [GO:0009911]	4
regulation of translation [GO:0006417]	4
response to nematode [GO:0009624]	4
DNA ligation involved in DNA repair [GO:0051103]	4
blue light signaling pathway [GO:0009785]	4
tRNA re-export from nucleus [GO:0071528]	4
mitochondrial calcium ion homeostasis [GO:0051560]	4
vacuolar proton-transporting V-type ATPase complex assembly [GO:0070072]	4
red, far-red light phototransduction [GO:0009585]	4
phosphate ion transport [GO:0006817]	4
phosphatidylcholine biosynthetic process [GO:0006656]	4
xylem development [GO:0010089]	4
arginyl-tRNA aminoacylation [GO:0006420]	4
hydrotropism [GO:0010274]	4
folic acid biosynthetic process [GO:0046656]	4
positive regulation of superoxide dismutase activity [GO:1901671]	4
response to red light [GO:0010114]	4
nodulation [GO:0009877]	4
chromosome organization [GO:0051276]	4
cell surface receptor signaling pathway [GO:0007166]	4
regulation of GTPase activity [GO:0043087]	4
autophagosome assembly [GO:0000045]	4
production of ta-siRNAs involved in RNA interference [GO:0010267]	4
embryo sac development [GO:0009553]	4
Golgi to plasma membrane transport [GO:0006893]	4
starch catabolic process [GO:0005983]	4
tetrahydrobiopterin biosynthetic process [GO:0006729]	4
stomatal complex development [GO:0010374]	4
malate transport [GO:0015743]	4
protein K63-linked deubiquitination [GO:0070536]	4
glucosylceramide catabolic process [GO:0006680]	4
acyl-CoA metabolic process [GO:0006637]	4
maturation of 5.8S rRNA from tricistronic rRNA transcript (SSU-rRNA, 5.8S rRNA, LSU-rRNA) [GO:0000466]	4
cell plate assembly [GO:0000919]	4
NADP metabolic process [GO:0006739]	4
pyridoxine biosynthetic process [GO:0008615]	4
positive regulation of translational termination [GO:0045905]	4
protein transport by the Tat complex [GO:0043953]	4
phytochelatin biosynthetic process [GO:0046938]	4
pyridoxal phosphate biosynthetic process [GO:0042823]	4
hydrogen sulfide biosynthetic process [GO:0070814]	4
response to sucrose [GO:0009744]	4
nuclear-transcribed mRNA catabolic process [GO:0000956]	4
protein homooligomerization [GO:0051260]	4
phosphatidylinositol-mediated signaling [GO:0048015]	4
ribonucleoside monophosphate biosynthetic process [GO:0009156]	4
DNA mediated transformation [GO:0009294]	4
clathrin coat assembly [GO:0048268]	4
phototropism [GO:0009638]	4
inflorescence development [GO:0010229]	3
male meiotic nuclear division [GO:0007140]	3
starch metabolic process [GO:0005982]	3
posttranscriptional regulation of gene expression [GO:0010608]	3
valine biosynthetic process [GO:0009099]	3
CTP salvage [GO:0044211]	3
SCF-dependent proteasomal ubiquitin-dependent protein catabolic process [GO:0031146]	3
regulation of mRNA stability [GO:0043488]	3
endosomal transport [GO:0016197]	3
glycine catabolic process [GO:0006546]	3
N-terminal protein myristoylation [GO:0006499]	3
dUTP metabolic process [GO:0046080]	3
heat acclimation [GO:0010286]	3
nucleobase-containing compound metabolic process [GO:0006139]	3
TOR signaling [GO:0031929]	3
tRNA thio-modification [GO:0034227]	3
siroheme biosynthetic process [GO:0019354]	3
negative regulation of DNA recombination [GO:0045910]	3
plant-type hypersensitive response [GO:0009626]	3
L-methionine salvage from S-adenosylmethionine [GO:0019284]	3
cytochrome c-heme linkage [GO:0018063]	3
asymmetric cell division [GO:0008356]	3
ATP-dependent chromatin remodeling [GO:0043044]	3
tRNA splicing, via endonucleolytic cleavage and ligation [GO:0006388]	3
regulation of circadian rhythm [GO:0042752]	3
phosphatidylethanolamine biosynthetic process [GO:0006646]	3
histone exchange [GO:0043486]	3
defense response to oomycetes [GO:0002229]	3
chromatin silencing [GO:0006342]	3
calcium-mediated signaling [GO:0019722]	3
photosystem I assembly [GO:0048564]	3
tRNA 5'-leader removal [GO:0001682]	3
glycerol-3-phosphate metabolic process [GO:0006072]	3
endosome transport via multivesicular body sorting pathway [GO:0032509]	3
germ cell development [GO:0007281]	3
G1/S transition of mitotic cell cycle [GO:0000082]	3
D-gluconate metabolic process [GO:0019521]	3
glutaminyl-tRNAGln biosynthesis via transamidation [GO:0070681]	3
regulation of cell growth [GO:0001558]	3
amino acid transmembrane transport [GO:0003333]	3
protein-phycocyanobilin linkage [GO:0017009]	3
regulation of histone acetylation [GO:0035065]	3
plant ovule development [GO:0048481]	3
histone deubiquitination [GO:0016578]	3
posttranscriptional gene silencing by RNA [GO:0035194]	3
phenylalanyl-tRNA aminoacylation [GO:0006432]	3
root hair elongation [GO:0048767]	3
kinetochore assembly [GO:0051382]	3
protein urmylation [GO:0032447]	3
mRNA cleavage [GO:0006379]	3
defense response to fungus, incompatible interaction [GO:0009817]	3
regulation of defense response to fungus [GO:1900150]	3
cysteinyl-tRNA aminoacylation [GO:0006423]	3
COPII-coated vesicle budding [GO:0090114]	3
S-adenosylmethioninamine biosynthetic process [GO:0006557]	3
response to virus [GO:0009615]	3
snRNA export from nucleus [GO:0006408]	3
negative regulation of flower development [GO:0009910]	3
sulfur compound metabolic process [GO:0006790]	3
valyl-tRNA aminoacylation [GO:0006438]	3
tryptophanyl-tRNA aminoacylation [GO:0006436]	3
purine nucleobase metabolic process [GO:0006144]	3
mitochondrial calcium ion transmembrane transport [GO:0006851]	3
histidyl-tRNA aminoacylation [GO:0006427]	3
double-strand break repair via nonhomologous end joining [GO:0006303]	3
heme oxidation [GO:0006788]	3
protein autoprocessing [GO:0016540]	3
mRNA 3'-end processing [GO:0031124]	3
potassium ion homeostasis [GO:0055075]	3
L-arabinose metabolic process [GO:0046373]	3
embryonic pattern specification [GO:0009880]	3
meiotic chromosome segregation [GO:0045132]	3
spliceosomal complex assembly [GO:0000245]	3
mRNA cis splicing, via spliceosome [GO:0045292]	3
cobalamin biosynthetic process [GO:0009236]	3
positive regulation of brassinosteroid mediated signaling pathway [GO:1900459]	3
DNA catabolic process [GO:0006308]	3
purine nucleotide biosynthetic process [GO:0006164]	3
mitochondrial transport [GO:0006839]	3
DNA replication, removal of RNA primer [GO:0043137]	3
telomere maintenance [GO:0000723]	3
peroxisome organization [GO:0007031]	3
cellular amino acid biosynthetic process [GO:0008652]	3
cellular response to ethylene stimulus [GO:0071369]	3
jasmonic acid biosynthetic process [GO:0009695]	3
histone monoubiquitination [GO:0010390]	3
positive regulation of abscisic acid-activated signaling pathway [GO:0009789]	3
transcription initiation from RNA polymerase III promoter [GO:0006384]	3
porphyrin-containing compound biosynthetic process [GO:0006779]	3
protein neddylation [GO:0045116]	3
tetrahydrofolate metabolic process [GO:0046653]	3
actomyosin structure organization [GO:0031032]	3
endosperm development [GO:0009960]	3
ribosomal large subunit assembly [GO:0000027]	3
female meiotic nuclear division [GO:0007143]	3
tryptophan metabolic process [GO:0006568]	3
hyperosmotic salinity response [GO:0042538]	3
mitotic chromosome condensation [GO:0007076]	3
UMP salvage [GO:0044206]	3
auxin polar transport [GO:0009926]	3
hexose metabolic process [GO:0019318]	3
leaf morphogenesis [GO:0009965]	3
inositol phosphate dephosphorylation [GO:0046855]	3
oligosaccharide metabolic process [GO:0009311]	3
abscisic acid metabolic process [GO:0009687]	3
removal of superoxide radicals [GO:0019430]	3
lignin biosynthetic process [GO:0009809]	3
carboxylic acid metabolic process [GO:0019752]	3
endoplasmic reticulum calcium ion homeostasis [GO:0032469]	3
positive regulation of abscisic acid biosynthetic process [GO:0010116]	3
ketone body biosynthetic process [GO:0046951]	3
reciprocal meiotic recombination [GO:0007131]	3
leaf vascular tissue pattern formation [GO:0010305]	3
triterpenoid biosynthetic process [GO:0016104]	3
positive regulation of translation [GO:0045727]	3
cap-dependent translational initiation [GO:0002191]	3
stomatal movement [GO:0010118]	3
barbed-end actin filament capping [GO:0051016]	3
regulation of cell population proliferation [GO:0042127]	3
cinnamic acid biosynthetic process [GO:0009800]	3
response to starvation [GO:0042594]	3
regulation of abscisic acid-activated signaling pathway [GO:0009787]	3
thiamine diphosphate biosynthetic process [GO:0009229]	3
7-methylguanosine mRNA capping [GO:0006370]	3
mature ribosome assembly [GO:0042256]	3
seed coat development [GO:0010214]	3
N-glycan processing [GO:0006491]	3
positive regulation of cell growth [GO:0030307]	3
GDP-mannose biosynthetic process [GO:0009298]	3
pantothenate biosynthetic process [GO:0015940]	3
response to hydrogen peroxide [GO:0042542]	3
response to far red light [GO:0010218]	3
amino acid transport [GO:0006865]	3
negative regulation of mRNA polyadenylation [GO:1900364]	3
lateral root development [GO:0048527]	3
defense response signaling pathway, resistance gene-independent [GO:0010204]	3
isopentenyl diphosphate biosynthetic process, mevalonate pathway [GO:0019287]	3
protein repair [GO:0030091]	3
box H/ACA snoRNP assembly [GO:0000493]	3
pollen tube reception [GO:0010483]	3
mRNA methylation [GO:0080009]	3
intracellular sterol transport [GO:0032366]	3
cell cycle arrest [GO:0007050]	3
regulation of nitrogen utilization [GO:0006808]	2
photosynthetic acclimation [GO:0009643]	2
response to fungus [GO:0009620]	2
regulation of photomorphogenesis [GO:0010099]	2
regulation of DNA-templated transcription, elongation [GO:0032784]	2
vacuole fusion, non-autophagic [GO:0042144]	2
methionine metabolic process [GO:0006555]	2
tissue development [GO:0009888]	2
photosystem II repair [GO:0010206]	2
proteasomal protein catabolic process [GO:0010498]	2
tail-anchored membrane protein insertion into ER membrane [GO:0071816]	2
negative regulation of transcription by RNA polymerase II [GO:0000122]	2
regulation of protein complex stability [GO:0061635]	2
response to water [GO:0009415]	2
cellular response to azide [GO:0097185]	2
positive regulation of embryonic development [GO:0040019]	2
regulation of actin filament polymerization [GO:0030833]	2
glutamyl-tRNA aminoacylation [GO:0006424]	2
S-methylmethionine cycle [GO:0033528]	2
inositol lipid-mediated signaling [GO:0048017]	2
aspartyl-tRNA aminoacylation [GO:0006422]	2
threonyl-tRNA aminoacylation [GO:0006435]	2
mitochondrial fission [GO:0000266]	2
collagen metabolic process [GO:0032963]	2
glycine decarboxylation via glycine cleavage system [GO:0019464]	2
wax biosynthetic process [GO:0010025]	2
cleavage involved in rRNA processing [GO:0000469]	2
tRNA-guanine transglycosylation [GO:0101030]	2
endoplasmic reticulum tubular network organization [GO:0071786]	2
negative regulation of defense response to bacterium, incompatible interaction [GO:1902478]	2
protein prenylation [GO:0018342]	2
cellular response to water deprivation [GO:0042631]	2
cellular potassium ion homeostasis [GO:0030007]	2
geranyl diphosphate biosynthetic process [GO:0033384]	2
regulation of exocytosis [GO:0017157]	2
urea catabolic process [GO:0043419]	2
proteolysis [GO:0006508]	2
dTMP biosynthetic process [GO:0006231]	2
[2Fe-2S] cluster assembly [GO:0044571]	2
prolyl-tRNA aminoacylation [GO:0006433]	2
arginine biosynthetic process via ornithine [GO:0042450]	2
detection of gravity [GO:0009590]	2
amyloplast organization [GO:0009660]	2
farnesyl diphosphate biosynthetic process [GO:0045337]	2
fatty acid beta-oxidation, unsaturated, even number [GO:0033542]	2
manganese ion homeostasis [GO:0055071]	2
mRNA polyadenylation [GO:0006378]	2
peptidyl-pyroglutamic acid biosynthetic process, using glutaminyl-peptide cyclotransferase [GO:0017186]	2
mRNA catabolic process [GO:0006402]	2
response to rapamycin [GO:1901355]	2
regulation of salicylic acid mediated signaling pathway [GO:2000031]	2
transcription-coupled nucleotide-excision repair [GO:0006283]	2
stomatal complex morphogenesis [GO:0010103]	2
autophagy of mitochondrion [GO:0000422]	2
oxidation-dependent protein catabolic process [GO:0070407]	2
peptidyl-arginine N-methylation [GO:0035246]	2
COP9 signalosome assembly [GO:0010387]	2
Notch signaling pathway [GO:0007219]	2
suspensor development [GO:0010098]	2
negative regulation of fatty acid biosynthetic process [GO:0045717]	2
protein insertion into mitochondrial outer membrane [GO:0045040]	2
ascorbate glutathione cycle [GO:0033355]	2
FAD metabolic process [GO:0046443]	2
pyridoxal 5'-phosphate salvage [GO:0009443]	2
jasmonic acid mediated signaling pathway [GO:0009867]	2
positive regulation of kinase activity [GO:0033674]	2
glycolipid biosynthetic process [GO:0009247]	2
regulation of asymmetric cell division [GO:0009786]	2
molybdopterin cofactor biosynthetic process [GO:0032324]	2
adenylate cyclase-modulating G protein-coupled receptor signaling pathway [GO:0007188]	2
cellular amino acid catabolic process [GO:0009063]	2
protein targeting [GO:0006605]	2
putrescine biosynthetic process [GO:0009446]	2
positive regulation of catalytic activity [GO:0043085]	2
deoxyribonucleotide catabolic process [GO:0009264]	2
chloroplast accumulation movement [GO:0009904]	2
thiazole biosynthetic process [GO:0052837]	2
detection of visible light [GO:0009584]	2
cellular oxidant detoxification [GO:0098869]	2
shikimate metabolic process [GO:0019632]	2
positive regulation of gibberellic acid mediated signaling pathway [GO:0009939]	2
glutamate biosynthetic process [GO:0006537]	2
positive regulation of cytokinin-activated signaling pathway [GO:0080038]	2
organelle organization [GO:0006996]	2
plant organ development [GO:0099402]	2
positive regulation of transcription elongation from RNA polymerase II promoter [GO:0032968]	2
trehalose metabolic process [GO:0005991]	2
angiogenesis [GO:0001525]	2
primary root development [GO:0080022]	2
negative regulation of autophagy [GO:0010507]	2
chromosome condensation [GO:0030261]	2
proteasome regulatory particle assembly [GO:0070682]	2
nucleotide-sugar transmembrane transport [GO:0015780]	2
cellular response to light stimulus [GO:0071482]	2
snRNA import into nucleus [GO:0061015]	2
protein maturation by [4Fe-4S] cluster transfer [GO:0106035]	2
ion transport [GO:0006811]	2
protein K48-linked deubiquitination [GO:0071108]	2
cellular response to nitric oxide [GO:0071732]	2
RNA metabolic process [GO:0016070]	2
isoleucyl-tRNA aminoacylation [GO:0006428]	2
chaperone-mediated protein complex assembly [GO:0051131]	2
COPII vesicle coating [GO:0048208]	2
nodule morphogenesis [GO:0009878]	2
meiotic cell cycle [GO:0051321]	2
spliceosomal tri-snRNP complex assembly [GO:0000244]	2
polar nucleus fusion [GO:0010197]	2
cellular response to oxidative stress [GO:0034599]	2
regulation of defense response [GO:0031347]	2
pigment biosynthetic process [GO:0046148]	2
UV protection [GO:0009650]	2
DNA catabolic process, endonucleolytic [GO:0000737]	2
regulation of DNA replication [GO:0006275]	2
nucleotide-sugar metabolic process [GO:0009225]	2
positive regulation of TORC1 signaling [GO:1904263]	2
positive gravitropism [GO:0009958]	2
chloroplast ribulose bisphosphate carboxylase complex assembly [GO:0110102]	2
U6 snRNA 3'-end processing [GO:0034477]	2
photoperiodism, flowering [GO:0048573]	2
tyrosine metabolic process [GO:0006570]	2
positive regulation of seed germination [GO:0010030]	2
calcium ion transport [GO:0006816]	2
response to osmotic stress [GO:0006970]	2
aerobic electron transport chain [GO:0019646]	2
rRNA transcription [GO:0009303]	2
regulation of leaf senescence [GO:1900055]	2
post-chaperonin tubulin folding pathway [GO:0007023]	2
response to photooxidative stress [GO:0080183]	2
cell adhesion [GO:0007155]	2
tRNA threonylcarbamoyladenosine modification [GO:0002949]	2
positive regulation of response to water deprivation [GO:1902584]	2
regulation of long-day photoperiodism, flowering [GO:0048586]	2
sister chromatid cohesion [GO:0007062]	2
response to UV-C [GO:0010225]	2
'de novo' AMP biosynthetic process [GO:0044208]	2
plant-type secondary cell wall biogenesis [GO:0009834]	2
oligosaccharide-lipid intermediate biosynthetic process [GO:0006490]	2
regulation of mitotic metaphase/anaphase transition [GO:0030071]	2
tRNA 3'-trailer cleavage [GO:0042779]	2
photoinhibition [GO:0010205]	2
tyrosine catabolic process [GO:0006572]	2
glutathione biosynthetic process [GO:0006750]	2
pyruvate metabolic process [GO:0006090]	2
attachment of mitotic spindle microtubules to kinetochore [GO:0051315]	2
positive regulation of rRNA processing [GO:2000234]	2
histone H3-K23 acetylation [GO:0043972]	2
jasmonic acid and ethylene-dependent systemic resistance [GO:0009861]	2
rRNA base methylation [GO:0070475]	2
peptidyl-diphthamide biosynthetic process from peptidyl-histidine [GO:0017183]	2
positive regulation of stem cell population maintenance [GO:1902459]	2
cellular copper ion homeostasis [GO:0006878]	2
proline catabolic process to glutamate [GO:0010133]	2
protein insertion into ER membrane [GO:0045048]	2
auxin homeostasis [GO:0010252]	2
lysyl-tRNA aminoacylation [GO:0006430]	2
establishment of vesicle localization [GO:0051650]	2
positive regulation of response to salt stress [GO:1901002]	2
histone modification [GO:0016570]	2
microgametogenesis [GO:0055046]	2
positive regulation of programmed cell death [GO:0043068]	2
transcription by RNA polymerase I [GO:0006360]	2
intralumenal vesicle formation [GO:0070676]	2
malonyl-CoA biosynthetic process [GO:2001295]	2
positive regulation of glucose mediated signaling pathway [GO:1902661]	2
phosphatidylserine biosynthetic process [GO:0006659]	2
nucleotide-sugar biosynthetic process [GO:0009226]	2
generation of catalytic spliceosome for second transesterification step [GO:0000350]	2
regulation of multicellular organismal development [GO:2000026]	2
cellular response to iron ion [GO:0071281]	2
DNA endoreduplication [GO:0042023]	2
RNA-directed DNA methylation [GO:0080188]	2
response to symbiotic fungus [GO:0009610]	2
mitochondrial electron transport, NADH to ubiquinone [GO:0006120]	2
abscisic acid biosynthetic process [GO:0009688]	2
innate immune response [GO:0045087]	2
negative regulation of ubiquitin protein ligase activity [GO:1904667]	2
iron ion homeostasis [GO:0055072]	2
dolichyl monophosphate biosynthetic process [GO:0043048]	2
proline catabolic process [GO:0006562]	2
mRNA splice site selection [GO:0006376]	2
DNA damage checkpoint [GO:0000077]	2
leucyl-tRNA aminoacylation [GO:0006429]	2
lipid A biosynthetic process [GO:0009245]	2
tRNA pseudouridine synthesis [GO:0031119]	2
response to ionizing radiation [GO:0010212]	2
dimethylallyl diphosphate biosynthetic process [GO:0050992]	2
response to brassinosteroid [GO:0009741]	2
dolichol biosynthetic process [GO:0019408]	2
negative regulation of defense response to virus [GO:0050687]	2
interstrand cross-link repair [GO:0036297]	2
histone H3-K18 acetylation [GO:0043971]	2
response to ozone [GO:0010193]	2
vesicle docking [GO:0048278]	2
peptidyl-lysine modification to peptidyl-hypusine [GO:0008612]	2
synapsis [GO:0007129]	2
cellular response to salt stress [GO:0071472]	2
glutamate metabolic process [GO:0006536]	2
glycyl-tRNA aminoacylation [GO:0006426]	2
D-xylose metabolic process [GO:0042732]	2
formation of translation preinitiation complex [GO:0001731]	2
citrate metabolic process [GO:0006101]	2
maintenance of shoot apical meristem identity [GO:0010492]	2
regulation of apoptotic process [GO:0042981]	2
phosphatidic acid biosynthetic process [GO:0006654]	2
lipid storage [GO:0019915]	2
prenylcysteine catabolic process [GO:0030328]	2
regulation of RNA metabolic process [GO:0051252]	2
protein-tetrapyrrole linkage [GO:0017006]	2
inositol catabolic process [GO:0019310]	2
histone H3-K14 acetylation [GO:0044154]	2
glutathione metabolic process [GO:0006749]	2
mitotic recombination [GO:0006312]	2
trichome morphogenesis [GO:0010090]	2
photoreactive repair [GO:0000719]	2
cation transport [GO:0006812]	2
regulation of SNARE complex assembly [GO:0035542]	2
cellular metabolic process [GO:0044237]	2
oxalate catabolic process [GO:0033611]	2
reactive oxygen species metabolic process [GO:0072593]	2
triglyceride biosynthetic process [GO:0019432]	2
fruit development [GO:0010154]	2
sucrose mediated signaling [GO:0009745]	2
phloem or xylem histogenesis [GO:0010087]	2
anaphase-promoting complex-dependent catabolic process [GO:0031145]	2
positive regulation of carotenoid biosynthetic process [GO:1904143]	2
negative regulation of plant-type hypersensitive response [GO:0034051]	2
post-embryonic development [GO:0009791]	2
leaf formation [GO:0010338]	2
isopentenyl diphosphate biosynthetic process, methylerythritol 4-phosphate pathway [GO:0019288]	2
tetrapyrrole biosynthetic process [GO:0033014]	2
regulation of division septum assembly [GO:0032955]	2
regulation of systemic acquired resistance [GO:0010112]	2
response to nitrate [GO:0010167]	2
negative regulation of gene expression [GO:0010629]	2
response to UV [GO:0009411]	2
multidimensional cell growth [GO:0009825]	2
lateral root formation [GO:0010311]	2
ceramide catabolic process [GO:0046514]	2
cytokinin metabolic process [GO:0009690]	2
pathogenesis [GO:0009405]	2
glycerol metabolic process [GO:0006071]	2
glutaminyl-tRNA aminoacylation [GO:0006425]	2
floral organ abscission [GO:0010227]	2
cellular aromatic compound metabolic process [GO:0006725]	2
protein complex oligomerization [GO:0051259]	2
pollen germination [GO:0009846]	2
production of miRNAs involved in gene silencing by miRNA [GO:0035196]	2
cellular response to salicylic acid stimulus [GO:0071446]	2
purine ribonucleoside salvage [GO:0006166]	2
dephosphorylation [GO:0016311]	2
mitochondrial RNA processing [GO:0000963]	2
chaperone-mediated protein transport [GO:0072321]	2
UDP-glucose metabolic process [GO:0006011]	2
protein targeting to ER [GO:0045047]	2
PSII associated light-harvesting complex II catabolic process [GO:0010304]	2
centromere complex assembly [GO:0034508]	2
D-ribose catabolic process [GO:0019303]	2
asparagine biosynthetic process [GO:0006529]	2
gamma-aminobutyric acid catabolic process [GO:0009450]	2
defense response to bacterium, incompatible interaction [GO:0009816]	2
regulation of microtubule-based process [GO:0032886]	2
protein transmembrane transport [GO:0071806]	1
photomorphogenesis [GO:0009640]	1
cell volume homeostasis [GO:0006884]	1
dTDP biosynthetic process [GO:0006233]	1
valine catabolic process [GO:0006574]	1
post-embryonic plant organ morphogenesis [GO:0090697]	1
positive regulation of protein exit from endoplasmic reticulum [GO:0070863]	1
negative regulation of organ growth [GO:0046621]	1
GDP-mannose metabolic process [GO:0019673]	1
chitin metabolic process [GO:0006030]	1
RNA virus induced gene silencing [GO:0051214]	1
allantoin catabolic process [GO:0000256]	1
threonine metabolic process [GO:0006566]	1
protein demethylation [GO:0006482]	1
gamete generation [GO:0007276]	1
intracellular distribution of mitochondria [GO:0048312]	1
arginine catabolic process [GO:0006527]	1
nuclear export [GO:0051168]	1
regulation of shoot system development [GO:0048831]	1
cyanate metabolic process [GO:0009439]	1
protein N-linked glycosylation via asparagine [GO:0018279]	1
vesicle tethering involved in exocytosis [GO:0090522]	1
salicylic acid mediated signaling pathway [GO:0009863]	1
7-methylguanosine RNA capping [GO:0009452]	1
positive regulation of chlorophyll biosynthetic process [GO:1902326]	1
nucleotide metabolic process [GO:0009117]	1
pattern recognition receptor signaling pathway [GO:0002221]	1
inflorescence morphogenesis [GO:0048281]	1
enzyme active site formation via cysteine modification to L-cysteine persulfide [GO:0018192]	1
nonphotochemical quenching [GO:0010196]	1
chaperone cofactor-dependent protein refolding [GO:0051085]	1
radial pattern formation [GO:0009956]	1
plastoglobule organization [GO:0080177]	1
positive regulation of cell population proliferation [GO:0008284]	1
ureide catabolic process [GO:0010136]	1
cell tip growth [GO:0009932]	1
protein exit from endoplasmic reticulum [GO:0032527]	1
response to 1-aminocyclopropane-1-carboxylic acid [GO:0009961]	1
cellular response to carbon dioxide [GO:0071244]	1
regulation of meristem structural organization [GO:0009934]	1
defense response signaling pathway, resistance gene-dependent [GO:0009870]	1
urate catabolic process [GO:0019628]	1
regulation of root meristem growth [GO:0010082]	1
histone H3-K27 methylation [GO:0070734]	1
phyllome development [GO:0048827]	1
phytochromobilin biosynthetic process [GO:0010024]	1
regulation of amino acid export [GO:0080143]	1
replication fork processing [GO:0031297]	1
pri-miRNA transcription by RNA polymerase II [GO:0061614]	1
SCF complex assembly [GO:0010265]	1
ethylene-activated signaling pathway [GO:0009873]	1
D-amino acid catabolic process [GO:0019478]	1
thigmotropism [GO:0009652]	1
cellular response to boron-containing substance levels [GO:0080029]	1
chloroplast RNA modification [GO:1900865]	1
negative regulation of gluconeogenesis [GO:0045721]	1
peptidyl-lysine monomethylation [GO:0018026]	1
regulation of growth [GO:0040008]	1
cellular response to iron ion starvation [GO:0010106]	1
nucleotide-excision repair, DNA incision [GO:0033683]	1
response to radiation [GO:0009314]	1
SNARE complex disassembly [GO:0035494]	1
cellular response to mechanical stimulus [GO:0071260]	1
regulation of photosynthesis [GO:0010109]	1
regulation of RNA splicing [GO:0043484]	1
sulfide oxidation, using siroheme sulfite reductase [GO:0019424]	1
negative regulation of molecular function, epigenetic [GO:0045857]	1
nicotianamine biosynthetic process [GO:0030418]	1
tRNA wobble position uridine thiolation [GO:0002143]	1
root morphogenesis [GO:0010015]	1
ribosomal small subunit export from nucleus [GO:0000056]	1
positive regulation of ethylene biosynthetic process [GO:0010365]	1
RNA surveillance [GO:0071025]	1
capsule polysaccharide biosynthetic process [GO:0045227]	1
negative regulation of telomere maintenance via telomerase [GO:0032211]	1
heterochromatin assembly [GO:0031507]	1
regulation of DNA repair [GO:0006282]	1
negative regulation of response to salt stress [GO:1901001]	1
DNA methylation [GO:0006306]	1
regulation of abscisic acid biosynthetic process [GO:0010115]	1
RNA splicing, via endonucleolytic cleavage and ligation [GO:0000394]	1
gibberellin biosynthetic process [GO:0009686]	1
regulation of autophagy [GO:0010506]	1
cellular response to potassium ion starvation [GO:0051365]	1
response to herbivore [GO:0080027]	1
maturation of LSU-rRNA [GO:0000470]	1
regulation of embryonic development [GO:0045995]	1
regulation of nuclear division [GO:0051783]	1
exon-exon junction complex disassembly [GO:1903259]	1
embryo sac cellularization [GO:0009558]	1
response to zinc ion [GO:0010043]	1
vesicle fusion with Golgi apparatus [GO:0048280]	1
gametophyte development [GO:0048229]	1
regulation of chlorophyll biosynthetic process [GO:0010380]	1
negative regulation of protein transport [GO:0051224]	1
galactose catabolic process via UDP-galactose [GO:0033499]	1
stomatal complex patterning [GO:0010375]	1
L-cysteine catabolic process to pyruvate [GO:0019450]	1
regulation of seed growth [GO:0080113]	1
response to paraquat [GO:1901562]	1
primary miRNA processing [GO:0031053]	1
response to gravity [GO:0009629]	1
defense response to Gram-negative bacterium [GO:0050829]	1
heme O biosynthetic process [GO:0048034]	1
protein ufmylation [GO:0071569]	1
regulation of mitotic cell cycle [GO:0007346]	1
regulation of auxin polar transport [GO:2000012]	1
Lewis a epitope biosynthetic process [GO:0010493]	1
double fertilization forming a zygote and endosperm [GO:0009567]	1
sterol metabolic process [GO:0016125]	1
maintenance of seed dormancy [GO:0010231]	1
flavonol biosynthetic process [GO:0051555]	1
regulation of red or far-red light signaling pathway [GO:0090227]	1
glutathione transport [GO:0034635]	1
response to endoplasmic reticulum stress [GO:0034976]	1
adaxial/abaxial pattern specification [GO:0009955]	1
DNA demethylation [GO:0080111]	1
response to microbial phytotoxin [GO:0010188]	1
pollen exine formation [GO:0010584]	1
protein stabilization [GO:0050821]	1
endosome organization [GO:0007032]	1
1-methylguanosine metabolic process [GO:0080179]	1
peroxisomal membrane transport [GO:0015919]	1
cytokinin-activated signaling pathway [GO:0009736]	1
vegetative phase change [GO:0010050]	1
regulation of tocopherol cyclase activity [GO:1902171]	1
pollen tube guidance [GO:0010183]	1
negative regulation of ER-associated ubiquitin-dependent protein catabolic process [GO:1903070]	1
production of siRNA involved in RNA interference [GO:0030422]	1
negative regulation of DNA helicase activity [GO:1905775]	1
nuclear-transcribed mRNA catabolic process, no-go decay [GO:0070966]	1
ion transmembrane transport [GO:0034220]	1
actin filament severing [GO:0051014]	1
glucose catabolic process [GO:0006007]	1
positive regulation of proteasomal ubiquitin-dependent protein catabolic process [GO:0032436]	1
response to high fluence blue light stimulus by blue high-fluence system [GO:0055121]	1
regulation of programmed cell death [GO:0043067]	1
endoplasmic reticulum organization [GO:0007029]	1
negative regulation of gibberellic acid mediated signaling pathway [GO:0009938]	1
cytoplasmic translational initiation [GO:0002183]	1
histone deacetylation [GO:0016575]	1
gene silencing [GO:0016458]	1
response to anoxia [GO:0034059]	1
chloride transport [GO:0006821]	1
glycyrrhetinate biosynthetic process [GO:1902386]	1
NAD transport [GO:0043132]	1
cellular sphingolipid homeostasis [GO:0090156]	1
mitochondrial mRNA modification [GO:0080156]	1
negative regulation of translational elongation [GO:0045900]	1
nuclear-transcribed mRNA catabolic process, non-stop decay [GO:0070481]	1
chloroplast avoidance movement [GO:0009903]	1
11-oxo-beta-amyrin catabolic process [GO:1902382]	1
regulation of chlorophyll catabolic process [GO:0010271]	1
DNA replication checkpoint [GO:0000076]	1
positive regulation of defense response to virus by host [GO:0002230]	1
trichome differentiation [GO:0010026]	1
positive regulation of red or far-red light signaling pathway [GO:0090228]	1
nitric oxide biosynthetic process [GO:0006809]	1
RNA modification [GO:0009451]	1
peptidyl-pyrromethane cofactor linkage [GO:0018160]	1
acetyl-CoA biosynthetic process from acetate [GO:0019427]	1
positive regulation of lateral root development [GO:1901333]	1
histone H3-K4 methylation [GO:0051568]	1
regulation of production of siRNA involved in RNA interference [GO:0090065]	1
trichome branching [GO:0010091]	1
RNA (guanine-N7)-methylation [GO:0036265]	1
premeiotic DNA replication [GO:0006279]	1
neuronal signal transduction [GO:0023041]	1
flavonoid metabolic process [GO:0009812]	1
cytoplasmic microtubule organization [GO:0031122]	1
arabinogalactan protein metabolic process [GO:0010405]	1
gibberellic acid mediated signaling pathway [GO:0009740]	1
mitochondrial genome maintenance [GO:0000002]	1
reproductive structure development [GO:0048608]	1
sphingolipid metabolic process [GO:0006665]	1
protein import [GO:0017038]	1
endomembrane system organization [GO:0010256]	1
systemic acquired resistance, salicylic acid mediated signaling pathway [GO:0009862]	1
RNA stabilization [GO:0043489]	1
negative regulation of cell death [GO:0060548]	1
mitochondria-nucleus signaling pathway [GO:0031930]	1
regulation of plant-type cell wall cellulose biosynthetic process [GO:2001009]	1
fruit ripening [GO:0009835]	1
positive regulation of DNA-templated transcription, elongation [GO:0032786]	1
anther dehiscence [GO:0009901]	1
posttranslational protein targeting to membrane, translocation [GO:0031204]	1
anther development [GO:0048653]	1
plasmodesmata-mediated intercellular transport [GO:0010497]	1
negative regulation of brassinosteroid mediated signaling pathway [GO:1900458]	1
regulation of starch biosynthetic process [GO:0010581]	1
microtubule organizing center organization [GO:0031023]	1
ethanol oxidation [GO:0006069]	1
positive regulation of stomatal complex development [GO:2000123]	1
protein import into mitochondrial intermembrane space [GO:0045041]	1
plastid organization [GO:0009657]	1
response to aluminum ion [GO:0010044]	1
response to flooding [GO:0009413]	1
pollen maturation [GO:0010152]	1
regulation of peroxisome size [GO:0044375]	1
negative regulation of cell size [GO:0045792]	1
alanyl-tRNA aminoacylation [GO:0006419]	1
protein O-linked glycosylation via hydroxyproline [GO:0018258]	1
formaldehyde catabolic process [GO:0046294]	1
sphingolipid biosynthetic process [GO:0030148]	1
reactive oxygen species biosynthetic process [GO:1903409]	1
chloroplast relocation [GO:0009902]	1
meiotic sister chromatid cohesion [GO:0051177]	1
very long-chain fatty acid biosynthetic process [GO:0042761]	1
anthocyanin-containing compound metabolic process [GO:0046283]	1
mitotic DNA replication termination [GO:1902979]	1
seed development [GO:0048316]	1
killing of cells of other organism [GO:0031640]	1
regulation of COPII vesicle coating [GO:0003400]	1
gamma-aminobutyric acid metabolic process [GO:0009448]	1
GMP biosynthetic process [GO:0006177]	1
ubiquitin-dependent protein catabolic process via the N-end rule pathway [GO:0071596]	1
strigolactone biosynthetic process [GO:1901601]	1
protein O-linked glycosylation [GO:0006493]	1
DNA protection [GO:0042262]	1
CDP-diacylglycerol biosynthetic process [GO:0016024]	1
negative regulation of seed germination [GO:0010187]	1
lytic vacuole organization [GO:0080171]	1
telomere capping [GO:0016233]	1
polyamine transport [GO:0015846]	1
negative regulation of DNA-binding transcription factor activity [GO:0043433]	1
purine nucleobase catabolic process [GO:0006145]	1
protein-containing complex assembly [GO:0065003]	1
root hair cell tip growth [GO:0048768]	1
cellular response to blue light [GO:0071483]	1
negative regulation of transcription by RNA polymerase III [GO:0016480]	1
positive regulation of DNA-binding transcription factor activity [GO:0051091]	1
tubulin complex assembly [GO:0007021]	1
tRNA wobble adenosine to inosine editing [GO:0002100]	1
mitotic sister chromatid segregation [GO:0000070]	1
response to glucose [GO:0009749]	1
regulation of gene expression, epigenetic [GO:0040029]	1
somatic embryogenesis [GO:0010262]	1
ethylene biosynthetic process [GO:0009693]	1
multivesicular body organization [GO:0036257]	1
vacuolar acidification [GO:0007035]	1
positive regulation of proteolysis involved in cellular protein catabolic process [GO:1903052]	1
establishment of cell polarity [GO:0030010]	1
floral organ senescence [GO:0080187]	1
regulation of cellular response to heat [GO:1900034]	1
uroporphyrinogen III biosynthetic process [GO:0006780]	1
L-asparagine biosynthetic process [GO:0070981]	1
vesicle organization [GO:0016050]	1
regulation of anion transport [GO:0044070]	1
cellular response to abscisic acid stimulus [GO:0071215]	1
polyuridylation-dependent mRNA catabolic process [GO:1990074]	1
autophagy of peroxisome [GO:0030242]	1
histone methylation [GO:0016571]	1
regulation of reactive oxygen species metabolic process [GO:2000377]	1
RNA methylation [GO:0001510]	1
ammonia assimilation cycle [GO:0019676]	1
L-pipecolic acid biosynthetic process [GO:0062034]	1
regulation of cytoskeleton organization [GO:0051493]	1
proanthocyanidin biosynthetic process [GO:0010023]	1
superoxide metabolic process [GO:0006801]	1
N-terminal peptidyl-methionine acetylation [GO:0017196]	1
histone H2A acetylation [GO:0043968]	1
cellular response to jasmonic acid stimulus [GO:0071395]	1
protein storage vacuole organization [GO:1990019]	1
tissue regeneration [GO:0042246]	1
negative regulation of actin filament depolymerization [GO:0030835]	1
dCTP catabolic process [GO:0006253]	1
chromatin silencing at telomere [GO:0006348]	1
UDP-N-acetylglucosamine transmembrane transport [GO:1990569]	1
NADH dehydrogenase complex (plastoquinone) assembly [GO:0010258]	1
maintenance of root meristem identity [GO:0010078]	1
proton-transporting ATP synthase complex assembly [GO:0043461]	1
uracil salvage [GO:0006223]	1
oligosaccharide biosynthetic process [GO:0009312]	1
regulation of defense response to bacterium [GO:1900424]	1
negative regulation of peroxidase activity [GO:2000469]	1
protein glutathionylation [GO:0010731]	1
cysteine metabolic process [GO:0006534]	1
mitotic recombination-dependent replication fork processing [GO:1990426]	1
polarity specification of adaxial/abaxial axis [GO:0009944]	1
chloroplast-nucleus signaling pathway [GO:0010019]	1
enzyme-directed rRNA 2'-O-methylation [GO:0000453]	1
primary metabolic process [GO:0044238]	1
regulation of shoot apical meristem development [GO:1902183]	1
protein import into peroxisome matrix, docking [GO:0016560]	1
lateral root morphogenesis [GO:0010102]	1
stamen development [GO:0048443]	1
'de novo' L-methionine biosynthetic process [GO:0071266]	1
UDP-L-arabinose biosynthetic process [GO:0033358]	1
regulation of proton transport [GO:0010155]	1
positive regulation of RNA polymerase II transcriptional preinitiation complex assembly [GO:0045899]	1
glyoxylate metabolic process [GO:0046487]	1
DNA replication-independent nucleosome assembly [GO:0006336]	1
chromatin assembly or disassembly [GO:0006333]	1
clathrin-dependent endocytosis [GO:0072583]	1
tyrosyl-tRNA aminoacylation [GO:0006437]	1
induced systemic resistance [GO:0009682]	1
alternative mRNA splicing, via spliceosome [GO:0000380]	1
negative regulation of photomorphogenesis [GO:0010100]	1
interspecies interaction between organisms [GO:0044419]	1
modification-dependent protein catabolic process [GO:0019941]	1
regulation of defense response by callose deposition [GO:2000071]	1
glucose transmembrane transport [GO:1904659]	1
protein transport to vacuole involved in ubiquitin-dependent protein catabolic process via the multivesicular body sorting pathway [GO:0043328]	1
seed germination [GO:0009845]	1
ubiquitin-dependent protein catabolic process via the multivesicular body sorting pathway [GO:0043162]	1
production of lsiRNA involved in RNA interference [GO:0010599]	1
leucine biosynthetic process [GO:0009098]	1
mitochondrial respiratory chain complex IV assembly [GO:0033617]	1
myo-inositol hexakisphosphate biosynthetic process [GO:0010264]	1
defense response to virus [GO:0051607]	1
rRNA (guanine-N7)-methylation [GO:0070476]	1
positive regulation of GTPase activity [GO:0043547]	1
response to temperature stimulus [GO:0009266]	1
plastid translation [GO:0032544]	1
vesicle targeting [GO:0006903]	1
mitotic G2 DNA damage checkpoint [GO:0007095]	1
protein secretion [GO:0009306]	1
cyanide metabolic process [GO:0019499]	1
photosystem II stabilization [GO:0042549]	1
base-excision repair, AP site formation [GO:0006285]	1
DNA packaging [GO:0006323]	1
nuclear-transcribed mRNA catabolic process, exonucleolytic, 3'-5' [GO:0034427]	1
arbuscular mycorrhizal association [GO:0036377]	1
positive regulation of intracellular protein transport [GO:0090316]	1
microtubule severing [GO:0051013]	1
mRNA destabilization [GO:0061157]	1
intracellular auxin transport [GO:0080162]	1
biotin biosynthetic process [GO:0009102]	1
ERAD pathway [GO:0036503]	1
positive regulation of histone H3-K27 methylation [GO:0061087]	1
xyloglucan biosynthetic process [GO:0009969]	1
formate catabolic process [GO:0042183]	1
poly(A)+ mRNA export from nucleus [GO:0016973]	1
membrane organization [GO:0061024]	1
response to mechanical stimulus [GO:0009612]	1
thermospermine catabolic process [GO:1903602]	1
positive regulation of catalase activity [GO:1902553]	1
positive regulation of ubiquitin-protein transferase activity [GO:0051443]	1
protein farnesylation [GO:0018343]	1
rRNA modification [GO:0000154]	1
cellular defense response [GO:0006968]	1
replication fork protection [GO:0048478]	1
regulation of cell division [GO:0051302]	1
spermine catabolic process [GO:0046208]	1
leaf abscission [GO:0060866]	1
negative regulation of cell growth [GO:0030308]	1
cell death [GO:0008219]	1
plant-type cell wall modification involved in multidimensional cell growth [GO:0009831]	1
cellular sodium ion homeostasis [GO:0006883]	1
negative regulation of protein serine/threonine phosphatase activity [GO:1905183]	1
carbohydrate biosynthetic process [GO:0016051]	1
negative regulation of cytokinin dehydrogenase activity [GO:1903857]	1
phosphate ion homeostasis [GO:0055062]	1
N-terminal protein amino acid methylation [GO:0006480]	1
positive regulation of cell cycle [GO:0045787]	1
nicotinate nucleotide salvage [GO:0019358]	1
sphingoid biosynthetic process [GO:0046520]	1
cuticle development [GO:0042335]	1
negative regulation of gibberellin biosynthetic process [GO:0010373]	1
regulation of translational initiation [GO:0006446]	1
mitotic DNA replication checkpoint [GO:0033314]	1
regulation of dephosphorylation [GO:0035303]	1
regulation of gene expression by genetic imprinting [GO:0006349]	1
negative regulation of long-day photoperiodism, flowering [GO:0048579]	1
melatonin biosynthetic process [GO:0030187]	1
regulation of proteasomal ubiquitin-dependent protein catabolic process [GO:0032434]	1
thiamine metabolic process [GO:0006772]	1
proteasomal ubiquitin-independent protein catabolic process [GO:0010499]	1
fumarate metabolic process [GO:0006106]	1
regulation of pollen tube growth [GO:0080092]	1
nitrate transport [GO:0015706]	1
regulation of cell shape [GO:0008360]	1
ribosome-associated ubiquitin-dependent protein catabolic process [GO:1990116]	1
positive regulation of vacuole organization [GO:0044090]	1
heme a biosynthetic process [GO:0006784]	1
cellular response to nitrogen levels [GO:0043562]	1
brassinosteroid biosynthetic process [GO:0016132]	1
tRNA acetylation [GO:0051391]	1
D-gluconate catabolic process [GO:0046177]	1
response to absence of light [GO:0009646]	1
RNA interference [GO:0016246]	1
cellular calcium ion homeostasis [GO:0006874]	1
mitochondrial translational elongation [GO:0070125]	1
gibberellic acid homeostasis [GO:0010336]	1
deoxyribonucleoside triphosphate catabolic process [GO:0009204]	1
anther wall tapetum development [GO:0048658]	1
vesicle-mediated transport to the plasma membrane [GO:0098876]	1
plasmodesma organization [GO:0009663]	1
seedling development [GO:0090351]	1
regulation of cytokinesis [GO:0032465]	1
phosphatidylinositol biosynthetic process [GO:0006661]	1
positive regulation of Notch signaling pathway [GO:0045747]	1
regulation of phosphatidate phosphatase activity [GO:1903730]	1
histone H4 acetylation [GO:0043967]	1
catecholamine biosynthetic process [GO:0042423]	1
positive regulation of DNA repair [GO:0045739]	1
regulation of developmental growth [GO:0048638]	1
ATP biosynthetic process [GO:0006754]	1
carbohydrate catabolic process [GO:0016052]	1
snRNA processing [GO:0016180]	1
phosphate ion transmembrane transport [GO:0035435]	1
programmed cell death [GO:0012501]	1
basipetal auxin transport [GO:0010540]	1
maintenance of DNA methylation [GO:0010216]	1
positive regulation of unidimensional cell growth [GO:0051512]	1
regulation of jasmonic acid mediated signaling pathway [GO:2000022]	1
cellular response to ionizing radiation [GO:0071479]	1

## Sheet: CC
GoTerms	# of Unigenes
integral component of membrane [GO:0016021]	4407
nucleus [GO:0005634]	1301
cytoplasm [GO:0005737]	382
ribosome [GO:0005840]	301
chloroplast [GO:0009507]	254
cell [GO:0005623]	196
mitochondrion [GO:0005739]	187
plasma membrane [GO:0005886]	176
endoplasmic reticulum membrane [GO:0005789]	115
cytosol [GO:0005829]	114
extracellular region [GO:0005576]	105
membrane [GO:0016020]	100
chloroplast thylakoid membrane [GO:0009535]	100
Golgi membrane [GO:0000139]	91
chloroplast stroma [GO:0009570]	88
apoplast [GO:0048046]	86
microtubule [GO:0005874]	75
cell wall [GO:0005618]	71
Golgi apparatus [GO:0005794]	69
endoplasmic reticulum [GO:0005783]	68
mitochondrial inner membrane [GO:0005743]	59
nucleolus [GO:0005730]	58
chloroplast envelope [GO:0009941]	51
plasmodesma [GO:0009506]	44
large ribosomal subunit [GO:0015934]	38
photosystem II [GO:0009523]	35
proteasome complex [GO:0000502]	35
mediator complex [GO:0016592]	34
retrotransposon nucleocapsid [GO:0000943]	33
trans-Golgi network [GO:0005802]	32
photosystem I [GO:0009522]	32
vacuolar membrane [GO:0005774]	31
exocyst [GO:0000145]	28
peroxisome [GO:0005777]	28
mitochondrial matrix [GO:0005759]	27
spliceosomal complex [GO:0005681]	26
nucleosome [GO:0000786]	25
endosome [GO:0005768]	24
eukaryotic 43S preinitiation complex [GO:0016282]	24
eukaryotic 48S preinitiation complex [GO:0033290]	24
chromosome [GO:0005694]	23
small ribosomal subunit [GO:0015935]	23
eukaryotic translation initiation factor 3 complex [GO:0005852]	22
photosystem II oxygen evolving complex [GO:0009654]	20
proton-transporting ATP synthase complex, catalytic core F(1) [GO:0045261]	19
protein phosphatase type 2A complex [GO:0000159]	18
plastoglobule [GO:0010287]	17
respirasome [GO:0070469]	17
early endosome [GO:0005769]	17
extrinsic component of membrane [GO:0019898]	17
cytosolic small ribosomal subunit [GO:0022627]	17
nuclear pore [GO:0005643]	16
cytoskeleton [GO:0005856]	16
U4/U6 x U5 tri-snRNP complex [GO:0046540]	15
CCR4-NOT core complex [GO:0030015]	15
plastid [GO:0009536]	15
plant-type cell wall [GO:0009505]	15
thylakoid [GO:0009579]	15
chloroplast inner membrane [GO:0009706]	14
proteasome core complex [GO:0005839]	14
myosin complex [GO:0016459]	13
Ino80 complex [GO:0031011]	13
CCAAT-binding factor complex [GO:0016602]	12
mitochondrial outer membrane [GO:0005741]	12
proteasome core complex, alpha-subunit complex [GO:0019773]	12
transcription factor TFIID complex [GO:0005669]	12
actin cytoskeleton [GO:0015629]	12
prefoldin complex [GO:0016272]	12
cytosolic large ribosomal subunit [GO:0022625]	12
COPI vesicle coat [GO:0030126]	11
CCR4-NOT complex [GO:0030014]	11
spindle [GO:0005819]	11
amyloplast [GO:0009501]	11
chloroplast nucleoid [GO:0042644]	11
chloroplast membrane [GO:0031969]	11
Arp2/3 protein complex [GO:0005885]	11
SAGA complex [GO:0000124]	10
chloroplast thylakoid [GO:0009534]	10
mitochondrial respiratory chain complex I [GO:0005747]	10
ubiquitin ligase complex [GO:0000151]	10
vacuole [GO:0005773]	10
1,3-beta-D-glucan synthase complex [GO:0000148]	10
plant-type vacuole membrane [GO:0009705]	9
extracellular space [GO:0005615]	9
TIM22 mitochondrial import inner membrane insertion complex [GO:0042721]	9
COP9 signalosome [GO:0008180]	9
RNA polymerase III complex [GO:0005666]	9
small-subunit processome [GO:0032040]	9
extrinsic component of mitochondrial inner membrane [GO:0031314]	8
COPII vesicle coat [GO:0030127]	8
clathrin adaptor complex [GO:0030131]	8
cis-Golgi network [GO:0005801]	8
chromosome, centromeric region [GO:0000775]	8
RNA polymerase II, core complex [GO:0005665]	8
nuclear membrane [GO:0031965]	8
transcription factor TFIIH core complex [GO:0000439]	8
U1 snRNP [GO:0005685]	8
U6 snRNP [GO:0005688]	8
histone acetyltransferase complex [GO:0000123]	8
chloroplast outer membrane [GO:0009707]	8
integral component of Golgi membrane [GO:0030173]	8
nucleoplasm [GO:0005654]	8
integral component of plasma membrane [GO:0005887]	8
outer membrane [GO:0019867]	7
mitochondrial proton-transporting ATP synthase complex, coupling factor F(o) [GO:0000276]	7
proton-transporting ATP synthase complex, coupling factor F(o) [GO:0045263]	7
glycerol-3-phosphate dehydrogenase complex [GO:0009331]	7
mitochondrial outer membrane translocase complex [GO:0005742]	7
MCM complex [GO:0042555]	7
proton-transporting V-type ATPase, V0 domain [GO:0033179]	7
intracellular membrane-bounded organelle [GO:0043231]	7
integral component of mitochondrial outer membrane [GO:0031307]	7
mitochondrial membrane [GO:0031966]	7
anchored component of membrane [GO:0031225]	7
integral component of peroxisomal membrane [GO:0005779]	7
photosystem I reaction center [GO:0009538]	7
thylakoid lumen [GO:0031977]	7
preribosome, small subunit precursor [GO:0030688]	7
anaphase-promoting complex [GO:0005680]	7
plastid chromosome [GO:0009508]	7
glycine cleavage complex [GO:0005960]	6
signal recognition particle, endoplasmic reticulum targeting [GO:0005786]	6
integral component of endoplasmic reticulum membrane [GO:0030176]	6
chloroplast thylakoid lumen [GO:0009543]	6
HAUS complex [GO:0070652]	6
NAD(P)H dehydrogenase complex (plastoquinone) [GO:0010598]	6
eukaryotic translation elongation factor 1 complex [GO:0005853]	6
Golgi transport complex [GO:0017119]	6
phragmoplast [GO:0009524]	6
spindle pole [GO:0000922]	6
small nucleolar ribonucleoprotein complex [GO:0005732]	6
90S preribosome [GO:0030686]	6
ribonucleoprotein complex [GO:1990904]	6
membrane coat [GO:0030117]	6
ESCRT II complex [GO:0000814]	6
pore complex [GO:0046930]	6
microtubule organizing center [GO:0005815]	6
exosome (RNase complex) [GO:0000178]	6
GPI-anchor transamidase complex [GO:0042765]	6
proton-transporting V-type ATPase, V1 domain [GO:0033180]	5
extracellular matrix [GO:0031012]	5
U5 snRNP [GO:0005682]	5
molybdopterin synthase complex [GO:0019008]	5
phosphopyruvate hydratase complex [GO:0000015]	5
THO complex [GO:0000347]	5
TRAPP complex [GO:0030008]	5
transcriptional repressor complex [GO:0017053]	5
BRISC complex [GO:0070552]	5
clathrin coat of coated pit [GO:0030132]	5
transcription factor complex [GO:0005667]	5
SAGA-type complex [GO:0070461]	5
BRCA1-A complex [GO:0070531]	5
Cul4-RING E3 ubiquitin ligase complex [GO:0080008]	5
respiratory chain complex IV [GO:0045277]	5
clathrin coat of trans-Golgi network vesicle [GO:0030130]	5
plastid-encoded plastid RNA polymerase complex [GO:0000427]	5
proteasome regulatory particle, base subcomplex [GO:0008540]	5
SLIK (SAGA-like) complex [GO:0046695]	5
P-body [GO:0000932]	5
TIM23 mitochondrial import inner membrane translocase complex [GO:0005744]	4
nuclear envelope [GO:0005635]	4
glycosylphosphatidylinositol-N-acetylglucosaminyltransferase (GPI-GnT) complex [GO:0000506]	4
respiratory chain complex III [GO:0045275]	4
cell plate [GO:0009504]	4
U2-type prespliceosome [GO:0071004]	4
endosome membrane [GO:0010008]	4
transport vesicle membrane [GO:0030658]	4
RNA polymerase complex [GO:0030880]	4
nuclear pore outer ring [GO:0031080]	4
endoplasmic reticulum lumen [GO:0005788]	4
Smc5-Smc6 complex [GO:0030915]	4
Piccolo NuA4 histone acetyltransferase complex [GO:0032777]	4
preribosome, large subunit precursor [GO:0030687]	4
cytosolic ribosome [GO:0022626]	4
GARP complex [GO:0000938]	4
acetyl-CoA carboxylase complex [GO:0009317]	4
Mon1-Ccz1 complex [GO:0035658]	4
TAT protein transport complex [GO:0033281]	4
mitochondrial proton-transporting ATP synthase complex, catalytic core F(1) [GO:0000275]	4
dynein complex [GO:0030286]	4
riboflavin synthase complex [GO:0009349]	4
HOPS complex [GO:0030897]	4
BLOC-1 complex [GO:0031083]	4
commitment complex [GO:0000243]	4
Golgi cisterna membrane [GO:0032580]	4
clathrin-coated vesicle [GO:0030136]	4
proteasome regulatory particle [GO:0005838]	4
etioplast membrane [GO:0034426]	4
signal recognition particle [GO:0048500]	4
MLL1 complex [GO:0071339]	4
mitochondrial envelope [GO:0005740]	4
signal peptidase complex [GO:0005787]	4
clathrin complex [GO:0071439]	3
glutamyl-tRNA(Gln) amidotransferase complex [GO:0030956]	3
DNA polymerase III complex [GO:0009360]	3
Ski complex [GO:0055087]	3
NuA4 histone acetyltransferase complex [GO:0035267]	3
vacuolar proton-transporting V-type ATPase, V0 domain [GO:0000220]	3
peroxisomal matrix [GO:0005782]	3
vacuolar proton-transporting V-type ATPase complex [GO:0016471]	3
tRNA (m1A) methyltransferase complex [GO:0031515]	3
Las1 complex [GO:0090730]	3
AP-5 adaptor complex [GO:0044599]	3
Set1C/COMPASS complex [GO:0048188]	3
peroxisomal membrane [GO:0005778]	3
stromule [GO:0010319]	3
cytoplasmic stress granule [GO:0010494]	3
mitochondrial respirasome [GO:0005746]	3
AP-4 adaptor complex [GO:0030124]	3
origin recognition complex [GO:0000808]	3
mitochondrial inner membrane peptidase complex [GO:0042720]	3
kinetochore [GO:0000776]	3
multivesicular body [GO:0005771]	3
monolayer-surrounded lipid storage body [GO:0012511]	3
transcription export complex 2 [GO:0070390]	3
Rab-protein geranylgeranyltransferase complex [GO:0005968]	3
ELL-EAF complex [GO:0032783]	3
Ctf18 RFC-like complex [GO:0031390]	3
Ku70:Ku80 complex [GO:0043564]	3
RISC complex [GO:0016442]	3
RNA polymerase I complex [GO:0005736]	3
F-actin capping protein complex [GO:0008290]	3
DUBm complex [GO:0071819]	3
mitochondrial intermembrane space [GO:0005758]	3
Mre11 complex [GO:0030870]	3
oligosaccharyltransferase complex [GO:0008250]	3
anchored component of plasma membrane [GO:0046658]	3
thylakoid membrane [GO:0042651]	3
chaperonin-containing T-complex [GO:0005832]	3
proton-transporting two-sector ATPase complex, catalytic domain [GO:0033178]	3
CIA complex [GO:0097361]	3
ER membrane protein complex [GO:0072546]	3
DNA topoisomerase complex (ATP-hydrolyzing) [GO:0009330]	3
nascent polypeptide-associated complex [GO:0005854]	3
integral component of chloroplast outer membrane [GO:0031359]	3
COPI-coated vesicle membrane [GO:0030663]	3
transcription factor TFIIA complex [GO:0005672]	3
TORC1 complex [GO:0031931]	3
lipid droplet [GO:0005811]	3
late endosome [GO:0005770]	3
small nuclear ribonucleoprotein complex [GO:0030532]	3
mitochondrial respiratory chain complex III [GO:0005750]	3
mitochondrial respiratory chain complex II, succinate dehydrogenase complex (ubiquinone) [GO:0005749]	2
mRNA cleavage factor complex [GO:0005849]	2
RIC1-RGP1 guanyl-nucleotide exchange factor complex [GO:0034066]	2
eukaryotic translation initiation factor 3 complex, eIF3e [GO:0071540]	2
THO complex part of transcription export complex [GO:0000445]	2
mitochondrial ribosome [GO:0005761]	2
chloroplastic endopeptidase Clp complex [GO:0009840]	2
transcription factor TFIIE complex [GO:0005673]	2
chromoplast [GO:0009509]	2
DRM complex [GO:0070176]	2
nucleolar ribonuclease P complex [GO:0005655]	2
Atg1/ULK1 kinase complex [GO:1990316]	2
plastid nucleoid [GO:0042646]	2
ESCRT I complex [GO:0000813]	2
polysome [GO:0005844]	2
vacuolar proton-transporting V-type ATPase, V1 domain [GO:0000221]	2
transcription factor TFIIH holo complex [GO:0005675]	2
retromer, cargo-selective complex [GO:0030906]	2
ribonuclease MRP complex [GO:0000172]	2
aleurone grain [GO:0033095]	2
AP-1 adaptor complex [GO:0030121]	2
nitrite reductase complex [NAD(P)H] [GO:0009344]	2
RNA polymerase IV complex [GO:0000418]	2
ER to Golgi transport vesicle membrane [GO:0012507]	2
PcG protein complex [GO:0031519]	2
endoplasmic reticulum-Golgi intermediate compartment membrane [GO:0033116]	2
condensed chromosome outer kinetochore [GO:0000940]	2
catalytic step 2 spliceosome [GO:0071013]	2
vacuolar lumen [GO:0005775]	2
retromer complex [GO:0030904]	2
RNA polymerase V complex [GO:0000419]	2
nuclear exosome (RNase complex) [GO:0000176]	2
U2 snRNP [GO:0005686]	2
integral component of thylakoid membrane [GO:0031361]	2
late endosome membrane [GO:0031902]	2
cell cortex [GO:0005938]	2
ribonuclease H2 complex [GO:0032299]	2
protein kinase CK2 complex [GO:0005956]	2
Elongator holoenzyme complex [GO:0033588]	2
GINS complex [GO:0000811]	2
dehydrodolichyl diphosphate synthase complex [GO:1904423]	2
nuclear speck [GO:0016607]	2
cullin-RING ubiquitin ligase complex [GO:0031461]	2
apical plasma membrane [GO:0016324]	2
Ndc80 complex [GO:0031262]	2
nuclear cap binding complex [GO:0005846]	2
R2TP complex [GO:0097255]	2
NatC complex [GO:0031417]	2
CAAX-protein geranylgeranyltransferase complex [GO:0005953]	2
heterotrimeric G-protein complex [GO:0005834]	2
epsilon DNA polymerase complex [GO:0008622]	2
cytoplasmic vesicle membrane [GO:0030659]	2
proteasome core complex, beta-subunit complex [GO:0019774]	2
cohesin complex [GO:0008278]	2
condensin complex [GO:0000796]	2
cytochrome b6f complex [GO:0009512]	2
transcription factor TFIIIB complex [GO:0000126]	2
Sec61 translocon complex [GO:0005784]	2
spindle microtubule [GO:0005876]	2
autophagosome [GO:0005776]	2
brahma complex [GO:0035060]	2
U12-type spliceosomal complex [GO:0005689]	2
histone deacetylase complex [GO:0000118]	2
CORVET complex [GO:0033263]	2
SWI/SNF complex [GO:0016514]	2
pyruvate dehydrogenase complex [GO:0045254]	2
condensed nuclear chromosome [GO:0000794]	1
periplasmic space [GO:0042597]	1
mRNA cleavage and polyadenylation specificity factor complex [GO:0005847]	1
U4 snRNP [GO:0005687]	1
protein storage vacuole [GO:0000326]	1
supramolecular complex [GO:0099080]	1
lysosome [GO:0005764]	1
signal recognition particle receptor complex [GO:0005785]	1
clathrin-coated vesicle membrane [GO:0030665]	1
caveola [GO:0005901]	1
chloroplast stromal thylakoid [GO:0009533]	1
RQC complex [GO:1990112]	1
phagophore assembly site [GO:0000407]	1
DNA replication factor C complex [GO:0005663]	1
plastid outer membrane [GO:0009527]	1
delta DNA polymerase complex [GO:0043625]	1
Slx1-Slx4 complex [GO:0033557]	1
Cdc73/Paf1 complex [GO:0016593]	1
troponin complex [GO:0005861]	1
rough endoplasmic reticulum membrane [GO:0030867]	1
ATP-binding cassette (ABC) transporter complex [GO:0043190]	1
AP-3 adaptor complex [GO:0030123]	1
protein farnesyltransferase complex [GO:0005965]	1
cytoplasmic vesicle [GO:0031410]	1
pICln-Sm protein complex [GO:0034715]	1
plastid inner membrane [GO:0009528]	1
eukaryotic translation initiation factor 3 complex, eIF3m [GO:0071541]	1
microtubule cytoskeleton [GO:0015630]	1
longitudinal side of cell surface [GO:0009930]	1
perinuclear region of cytoplasm [GO:0048471]	1
signal recognition particle, chloroplast targeting [GO:0080085]	1
intracellular vesicle [GO:0097708]	1
Golgi-associated vesicle [GO:0005798]	1
endoplasmic reticulum exit site [GO:0070971]	1
filiform apparatus [GO:0043680]	1
katanin complex [GO:0008352]	1
protein phosphatase 4 complex [GO:0030289]	1
chromatin silencing complex [GO:0005677]	1
photosystem II reaction center [GO:0009539]	1
chloroplast intermembrane space [GO:0031972]	1
FACT complex [GO:0035101]	1
mitochondrial respiratory chain complex IV [GO:0005751]	1
beta-galactosidase complex [GO:0009341]	1
nuclear origin of replication recognition complex [GO:0005664]	1
checkpoint clamp complex [GO:0030896]	1
mismatch repair complex [GO:0032300]	1
integrator complex [GO:0032039]	1
SCAR complex [GO:0031209]	1
endomembrane system [GO:0012505]	1
Mpp10 complex [GO:0034457]	1
transcription factor TFIIF complex [GO:0005674]	1
mitochondrial processing peptidase complex [GO:0017087]	1
AP-2 adaptor complex [GO:0030122]	1
Golgi stack [GO:0005795]	1
TORC2 complex [GO:0031932]	1
elongin complex [GO:0070449]	1
Prp19 complex [GO:0000974]	1
CAF-1 complex [GO:0033186]	1
U2AF [GO:0089701]	1
etioplast [GO:0009513]	1
starch grain [GO:0043036]	1
nuclear MIS12/MIND complex [GO:0000818]	1
SAM complex [GO:0001401]	1
proplastid [GO:0009537]	1
chromatin [GO:0000785]	1
cell periphery [GO:0071944]	1
SUMO activating enzyme complex [GO:0031510]	1
methylosome [GO:0034709]	1
integral component of mitochondrial inner membrane [GO:0031305]	1
transcription factor TFIIIC complex [GO:0000127]	1
tricarboxylic acid cycle enzyme complex [GO:0045239]	1
respiratory chain complex II [GO:0045273]	1
integral component of chloroplast inner membrane [GO:0031357]	1
RNA polymerase I core factor complex [GO:0070860]	1
nuclear chromosome [GO:0000228]	1
EKC/KEOPS complex [GO:0000408]	1
Ycf2/FtsHi complex [GO:0062091]	1
gamma-tubulin complex [GO:0000930]	1
Golgi medial cisterna [GO:0005797]	1
PAS complex [GO:0070772]	1
trans-Golgi network transport vesicle membrane [GO:0012510]	1
H4/H2A histone acetyltransferase complex [GO:0043189]	1
vesicle membrane [GO:0012506]	1
MICOS complex [GO:0061617]	1
FANCM-MHF complex [GO:0071821]	1
vesicle [GO:0031982]	1
CST complex [GO:1990879]	1
chromosome, telomeric region [GO:0000781]	1
transcription export complex [GO:0000346]	1
chloroplast starch grain [GO:0009569]	1
nucleotide-activated protein kinase complex [GO:0031588]	1
oxoglutarate dehydrogenase complex [GO:0045252]	1
proteasome regulatory particle, lid subcomplex [GO:0008541]	1
secondary cell wall [GO:0009531]	1
plant-type vacuole [GO:0000325]	1

## Sheet: MF
GoTerms	# of Unigenes
ATP binding [GO:0005524]	1873
metal ion binding [GO:0046872]	989
DNA binding [GO:0003677]	831
RNA binding [GO:0003723]	535
zinc ion binding [GO:0008270]	504
protein kinase activity [GO:0004672]	478
hydrolase activity [GO:0016787]	444
nucleic acid binding [GO:0003676]	367
DNA-binding transcription factor activity [GO:0003700]	363
structural constituent of ribosome [GO:0003735]	362
protein serine/threonine kinase activity [GO:0004674]	343
GTP binding [GO:0005525]	266
oxidoreductase activity [GO:0016491]	263
transmembrane transporter activity [GO:0022857]	226
calcium ion binding [GO:0005509]	213
kinase activity [GO:0016301]	207
ligase activity [GO:0016874]	205
heme binding [GO:0020037]	200
methyltransferase activity [GO:0008168]	195
protein dimerization activity [GO:0046983]	188
transferase activity [GO:0016740]	187
iron ion binding [GO:0005506]	185
GTPase activity [GO:0003924]	176
sequence-specific DNA binding [GO:0043565]	172
transferase activity, transferring acyl groups [GO:0016746]	137
translation initiation factor activity [GO:0003743]	125
monooxygenase activity [GO:0004497]	123
oxidoreductase activity, acting on paired donors, with incorporation or reduction of molecular oxygen [GO:0016705]	122
transferase activity, transferring glycosyl groups [GO:0016757]	117
ATPase activity [GO:0016887]	116
carbohydrate binding [GO:0030246]	108
magnesium ion binding [GO:0000287]	107
ubiquitin-protein transferase activity [GO:0004842]	106
electron transfer activity [GO:0009055]	105
transferase activity, transferring hexosyl groups [GO:0016758]	101
catalytic activity [GO:0003824]	100
protein serine/threonine phosphatase activity [GO:0004722]	99
serine-type endopeptidase activity [GO:0004252]	94
microtubule binding [GO:0008017]	89
ADP binding [GO:0043531]	89
aspartic-type endopeptidase activity [GO:0004190]	88
hydrolase activity, hydrolyzing O-glycosyl compounds [GO:0004553]	85
peptidyl-prolyl cis-trans isomerase activity [GO:0003755]	84
unfolded protein binding [GO:0051082]	83
pyridoxal phosphate binding [GO:0030170]	83
NAD binding [GO:0051287]	80
ubiquitin activating enzyme activity [GO:0004839]	71
lipid binding [GO:0008289]	67
helicase activity [GO:0004386]	66
flavin adenine dinucleotide binding [GO:0050660]	61
NADP binding [GO:0050661]	59
isomerase activity [GO:0016853]	57
RNA helicase activity [GO:0003724]	56
peptidase activity [GO:0008233]	55
translation elongation factor activity [GO:0003746]	54
copper ion binding [GO:0005507]	53
metalloendopeptidase activity [GO:0004222]	51
protein disulfide oxidoreductase activity [GO:0015035]	51
transferase activity, transferring acyl groups other than amino-acyl groups [GO:0016747]	51
actin binding [GO:0003779]	51
DNA-directed 5'-3' RNA polymerase activity [GO:0003899]	51
peroxidase activity [GO:0004601]	50
microtubule motor activity [GO:0003777]	47
lyase activity [GO:0016829]	47
serine-type carboxypeptidase activity [GO:0004185]	46
coenzyme binding [GO:0050662]	46
protein heterodimerization activity [GO:0046982]	46
calmodulin binding [GO:0005516]	45
double-stranded DNA binding [GO:0003690]	45
ATPase-coupled transmembrane transporter activity [GO:0042626]	44
4 iron, 4 sulfur cluster binding [GO:0051539]	38
thiol-dependent ubiquitinyl hydrolase activity [GO:0036459]	38
phosphoprotein phosphatase activity [GO:0004721]	38
FAD binding [GO:0071949]	37
xenobiotic transmembrane transporter activity [GO:0042910]	37
antiporter activity [GO:0015297]	37
pectinesterase activity [GO:0030599]	35
triglyceride lipase activity [GO:0004806]	35
hydrolase activity, acting on ester bonds [GO:0016788]	35
enzyme inhibitor activity [GO:0004857]	34
polygalacturonase activity [GO:0004650]	34
transaminase activity [GO:0008483]	33
RNA polymerase II regulatory region sequence-specific DNA binding [GO:0000977]	33
DNA helicase activity [GO:0003678]	32
glutathione transferase activity [GO:0004364]	32
cysteine-type peptidase activity [GO:0008234]	32
histone-lysine N-methyltransferase activity [GO:0018024]	31
endonuclease activity [GO:0004519]	31
dioxygenase activity [GO:0051213]	30
GTPase activator activity [GO:0005096]	30
chlorophyll binding [GO:0016168]	30
protein-cysteine S-palmitoyltransferase activity [GO:0019706]	30
2 iron, 2 sulfur cluster binding [GO:0051537]	28
rRNA binding [GO:0019843]	28
nucleotidyltransferase activity [GO:0016779]	28
aspartyl esterase activity [GO:0045330]	28
threonine-type endopeptidase activity [GO:0004298]	28
FMN binding [GO:0010181]	28
mRNA binding [GO:0003729]	28
serine-type peptidase activity [GO:0008236]	27
protein tyrosine phosphatase activity [GO:0004725]	27
proton-transporting ATP synthase activity, rotational mechanism [GO:0046933]	27
channel activity [GO:0015267]	27
transcription coregulator activity [GO:0003712]	27
glucan endo-1,3-beta-D-glucosidase activity [GO:0042973]	27
single-stranded DNA binding [GO:0003697]	26
nucleotide binding [GO:0000166]	26
protein tyrosine/serine/threonine phosphatase activity [GO:0008138]	26
SNAP receptor activity [GO:0005484]	25
chaperone binding [GO:0051087]	25
polygalacturonate 4-alpha-galacturonosyltransferase activity [GO:0047262]	25
ubiquitin protein ligase activity [GO:0061630]	25
protein domain specific binding [GO:0019904]	24
Ran GTPase binding [GO:0008536]	24
polysaccharide binding [GO:0030247]	24
manganese ion binding [GO:0030145]	24
acid phosphatase activity [GO:0003993]	24
oxidoreductase activity, acting on single donors with incorporation of molecular oxygen, incorporation of two atoms of oxygen [GO:0016702]	23
nutrient reservoir activity [GO:0045735]	23
structural molecule activity [GO:0005198]	23
L-ascorbic acid binding [GO:0031418]	22
AT DNA binding [GO:0003680]	22
proton transmembrane transporter activity [GO:0015078]	22
iron-sulfur cluster binding [GO:0051536]	22
cellulose synthase (UDP-forming) activity [GO:0016760]	22
MAP kinase activity [GO:0004707]	22
calcium transmembrane transporter activity, phosphorylative mechanism [GO:0005388]	21
DNA-directed DNA polymerase activity [GO:0003887]	21
xyloglucan:xyloglucosyl transferase activity [GO:0016762]	21
chromatin binding [GO:0003682]	21
tRNA binding [GO:0000049]	21
thiol-dependent ubiquitin-specific protease activity [GO:0004843]	20
NAD+ kinase activity [GO:0003951]	20
acetylglucosaminyltransferase activity [GO:0008375]	20
actin filament binding [GO:0051015]	20
metal ion transmembrane transporter activity [GO:0046873]	20
aminopeptidase activity [GO:0004177]	20
oxidoreductase activity, acting on the aldehyde or oxo group of donors, NAD or NADP as acceptor [GO:0016620]	20
methyl indole-3-acetate esterase activity [GO:0080030]	19
protein phosphatase regulator activity [GO:0019888]	19
phosphatase activity [GO:0016791]	19
beta-galactosidase activity [GO:0004565]	19
NADH dehydrogenase (ubiquinone) activity [GO:0008137]	18
voltage-gated chloride channel activity [GO:0005247]	17
ion channel activity [GO:0005216]	17
secondary active sulfate transmembrane transporter activity [GO:0008271]	17
ribosome binding [GO:0043022]	16
starch binding [GO:2001070]	16
cofactor binding [GO:0048037]	16
motor activity [GO:0003774]	16
potassium ion transmembrane transporter activity [GO:0015079]	16
solute:proton antiporter activity [GO:0015299]	16
lactoylglutathione lyase activity [GO:0004462]	16
1-phosphatidylinositol-4-phosphate 5-kinase activity [GO:0016308]	15
phosphatidylinositol binding [GO:0035091]	15
structural constituent of cytoskeleton [GO:0005200]	15
histone acetyltransferase activity [GO:0004402]	15
malate dehydrogenase (decarboxylating) (NAD+) activity [GO:0004471]	15
NAD-dependent histone deacetylase activity (H3-K14 specific) [GO:0032041]	15
galactosyltransferase activity [GO:0008378]	15
hydroquinone:oxygen oxidoreductase activity [GO:0052716]	15
polynucleotide adenylyltransferase activity [GO:0004652]	15
phosphorelay sensor kinase activity [GO:0000155]	14
beta-glucosidase activity [GO:0008422]	14
heat shock protein binding [GO:0031072]	14
sucrose synthase activity [GO:0016157]	14
scopolin beta-glucosidase activity [GO:0102483]	14
metallopeptidase activity [GO:0008237]	14
ATPase-coupled sulfate transmembrane transporter activity [GO:0015419]	14
6-phosphofructokinase activity [GO:0003872]	14
cytochrome-c oxidase activity [GO:0004129]	14
carbonate dehydratase activity [GO:0004089]	13
[protein-PII] uridylyltransferase activity [GO:0008773]	13
amidase activity [GO:0004040]	13
pyruvate kinase activity [GO:0004743]	13
ionotropic glutamate receptor activity [GO:0004970]	13
calcium-dependent phospholipid binding [GO:0005544]	13
quinone binding [GO:0048038]	13
histone binding [GO:0042393]	13
ATPase activator activity [GO:0001671]	13
protein homodimerization activity [GO:0042803]	13
superoxide dismutase activity [GO:0004784]	13
potassium ion binding [GO:0030955]	13
pectate lyase activity [GO:0030570]	13
3'-5' exonuclease activity [GO:0008408]	13
cellulase activity [GO:0008810]	13
transcription corepressor activity [GO:0003714]	13
glucose-6-phosphate 1-epimerase activity [GO:0047938]	13
hydrolase activity, acting on glycosyl bonds [GO:0016798]	12
glycogen (starch) synthase activity [GO:0004373]	12
acyl-CoA hydrolase activity [GO:0047617]	12
beta-amylase activity [GO:0016161]	12
transferase activity, transferring alkyl or aryl (other than methyl) groups [GO:0016765]	12
adenylate kinase activity [GO:0004017]	12
xylogalacturonan beta-1,3-xylosyltransferase activity [GO:0102983]	12
pseudouridine synthase activity [GO:0009982]	12
damaged DNA binding [GO:0003684]	12
amylopectin maltohydrolase activity [GO:0102229]	12
fructose-bisphosphate aldolase activity [GO:0004332]	12
cation transmembrane transporter activity [GO:0008324]	12
Rho guanyl-nucleotide exchange factor activity [GO:0005089]	12
transcription coactivator activity [GO:0003713]	11
3-hydroxyisobutyryl-CoA hydrolase activity [GO:0003860]	11
phosphatidylinositol N-acetylglucosaminyltransferase activity [GO:0017176]	11
ubiquinol-cytochrome-c reductase activity [GO:0008121]	11
translation release factor activity [GO:0003747]	11
exonuclease activity [GO:0004527]	11
diacylglycerol O-acyltransferase activity [GO:0004144]	11
oxidoreductase activity, acting on the CH-OH group of donors, NAD or NADP as acceptor [GO:0016616]	11
ATPase-coupled intramembrane lipid transporter activity [GO:0140326]	11
molybdenum ion binding [GO:0030151]	11
nuclease activity [GO:0004518]	11
voltage-gated potassium channel activity [GO:0005249]	11
cysteine-type endopeptidase inhibitor activity [GO:0004869]	11
ubiquitin protein ligase binding [GO:0031625]	11
N,N-dimethylaniline monooxygenase activity [GO:0004499]	11
RNA methyltransferase activity [GO:0008173]	11
pyruvate dehydrogenase (acetyl-transferring) activity [GO:0004739]	11
thiamine pyrophosphate binding [GO:0030976]	11
protein phosphatase inhibitor activity [GO:0004864]	11
inorganic diphosphatase activity [GO:0004427]	11
oxidoreductase activity, acting on the CH-CH group of donors [GO:0016627]	11
primary amine oxidase activity [GO:0008131]	10
tryptophan synthase activity [GO:0004834]	10
protein serine/threonine/tyrosine kinase activity [GO:0004712]	10
ATP-dependent microtubule motor activity, plus-end-directed [GO:0008574]	10
tRNA dihydrouridine synthase activity [GO:0017150]	10
metalloaminopeptidase activity [GO:0070006]	10
phosphoric diester hydrolase activity [GO:0008081]	10
aminoacyl-tRNA editing activity [GO:0002161]	10
galacturan 1,4-alpha-galacturonidase activity [GO:0047911]	10
molybdate ion transmembrane transporter activity [GO:0015098]	10
O-methyltransferase activity [GO:0008171]	10
cysteine synthase activity [GO:0004124]	10
shikimate O-hydroxycinnamoyltransferase activity [GO:0047172]	10
1,3-beta-D-glucan synthase activity [GO:0003843]	10
identical protein binding [GO:0042802]	10
structural constituent of nuclear pore [GO:0017056]	10
glucose-1-phosphate adenylyltransferase activity [GO:0008878]	10
7S RNA binding [GO:0008312]	10
magnesium ion transmembrane transporter activity [GO:0015095]	10
abscisic acid binding [GO:0010427]	9
L-malate dehydrogenase activity [GO:0030060]	9
sinapyl alcohol dehydrogenase activity [GO:0052747]	9
cinnamyl-alcohol dehydrogenase activity [GO:0045551]	9
glycine hydroxymethyltransferase activity [GO:0004372]	9
thiosulfate sulfurtransferase activity [GO:0004792]	9
peroxiredoxin activity [GO:0051920]	9
aminoacyl-tRNA hydrolase activity [GO:0004045]	9
peptide-methionine (S)-S-oxide reductase activity [GO:0008113]	9
hydrolase activity, acting on acid anhydrides [GO:0016817]	9
thioredoxin-disulfide reductase activity [GO:0004791]	9
trehalose-phosphatase activity [GO:0004805]	9
naringenin 3-dioxygenase activity [GO:0045486]	9
DNA-dependent ATPase activity [GO:0008094]	9
alpha-mannosidase activity [GO:0004559]	9
O-acyltransferase activity [GO:0008374]	9
phosphotransferase activity, alcohol group as acceptor [GO:0016773]	9
phospholipase D activity [GO:0004630]	9
oxidoreductase activity, acting on paired donors, with oxidation of a pair of donors resulting in the reduction of molecular oxygen to two molecules of water [GO:0016717]	9
N-acylphosphatidylethanolamine-specific phospholipase D activity [GO:0070290]	9
SHG alpha-glucan phosphorylase activity [GO:0102499]	8
growth factor activity [GO:0008083]	8
L-ascorbate oxidase activity [GO:0008447]	8
phosphatidylinositol phospholipase C activity [GO:0004435]	8
cytochrome-b5 reductase activity, acting on NAD(P)H [GO:0004128]	8
phospholipase A2 activity [GO:0004623]	8
alcohol dehydrogenase (NAD) activity [GO:0004022]	8
diacylglycerol kinase activity [GO:0004143]	8
protein kinase binding [GO:0019901]	8
chitinase activity [GO:0004568]	8
DNA topoisomerase type II (ATP-hydrolyzing) activity [GO:0003918]	8
phosphoenolpyruvate carboxylase activity [GO:0008964]	8
ribulose-bisphosphate carboxylase activity [GO:0016984]	8
acetyl-CoA carboxylase activity [GO:0003989]	8
oxidoreductase activity, acting on a sulfur group of donors, disulfide as acceptor [GO:0016671]	8
cysteine-type endopeptidase activity [GO:0004197]	8
chitin binding [GO:0008061]	8
DNA-3-methyladenine glycosylase activity [GO:0008725]	8
membrane insertase activity [GO:0032977]	8
desacetoxyvindoline 4-hydroxylase activity [GO:0050590]	8
phospholipase A1 activity [GO:0008970]	8
ubiquitin binding [GO:0043130]	8
linear malto-oligosaccharide phosphorylase activity [GO:0102250]	8
epoxide hydrolase activity [GO:0004301]	8
carboxypeptidase activity [GO:0004180]	8
hexokinase activity [GO:0004396]	8
Hsp90 protein binding [GO:0051879]	8
signaling receptor activity [GO:0038023]	8
nucleoside diphosphate kinase activity [GO:0004550]	8
glycogen phosphorylase activity [GO:0008184]	8
tRNA pseudouridine synthase activity [GO:0106029]	8
6-phosphofructo-2-kinase activity [GO:0003873]	7
glycopeptide alpha-N-acetylgalactosaminidase activity [GO:0033926]	7
ribose phosphate diphosphokinase activity [GO:0004749]	7
methylmalonate-semialdehyde dehydrogenase (acylating) activity [GO:0004491]	7
voltage-gated anion channel activity [GO:0008308]	7
endoribonuclease activity [GO:0004521]	7
RNA-DNA hybrid ribonuclease activity [GO:0004523]	7
dihydroorotase activity [GO:0004151]	7
lysophospholipase activity [GO:0004622]	7
glutamate-ammonia ligase activity [GO:0004356]	7
terpene synthase activity [GO:0010333]	7
sodium:proton antiporter activity [GO:0015385]	7
alpha-L-fucosidase activity [GO:0004560]	7
ribosomal large subunit binding [GO:0043023]	7
lipid transfer activity [GO:0120013]	7
squalene synthase activity [GO:0051996]	7
ubiquitin-like modifier activating enzyme activity [GO:0008641]	7
NAD+ ADP-ribosyltransferase activity [GO:0003950]	7
strictosidine synthase activity [GO:0016844]	7
ferroxidase activity [GO:0004322]	7
electron transporter, transferring electrons within the cyclic electron transport pathway of photosynthesis activity [GO:0045156]	7
serine-type endopeptidase inhibitor activity [GO:0004867]	7
phosphotransferase activity, for other substituted phosphate groups [GO:0016780]	7
inositol-1,3,4-trisphosphate 6-kinase activity [GO:0052725]	7
alcohol-forming fatty acyl-CoA reductase activity [GO:0102965]	7
inositol-1,3,4-trisphosphate 5-kinase activity [GO:0052726]	7
5'-nucleotidase activity [GO:0008253]	7
ARF guanyl-nucleotide exchange factor activity [GO:0005086]	7
calmodulin-dependent protein kinase activity [GO:0004683]	7
phosphoric ester hydrolase activity [GO:0042578]	7
hydroxymethyl-, formyl- and related transferase activity [GO:0016742]	7
farnesyl-diphosphate farnesyltransferase activity [GO:0004310]	7
xyloglucan 6-xylosyltransferase activity [GO:0033843]	7
proton-transporting ATPase activity, rotational mechanism [GO:0046961]	7
betaine-homocysteine S-methyltransferase activity [GO:0047150]	7
galactosylgalactosylxylosylprotein 3-beta-glucuronosyltransferase activity [GO:0015018]	7
ferric iron binding [GO:0008199]	7
fatty-acyl-CoA reductase (alcohol-forming) activity [GO:0080019]	7
sucrose transmembrane transporter activity [GO:0008515]	7
ribonuclease III activity [GO:0004525]	7
inositol tetrakisphosphate 1-kinase activity [GO:0047325]	7
clathrin binding [GO:0030276]	7
formyltetrahydrofolate deformylase activity [GO:0008864]	7
mannosyl-oligosaccharide 1,2-alpha-mannosidase activity [GO:0004571]	6
arylformamidase activity [GO:0004061]	6
3-oxo-behenoyl-CoA reductase activity [GO:0102340]	6
galactosylxylosylprotein 3-beta-galactosyltransferase activity [GO:0047220]	6
3-hydroxy-behenoyl-CoA dehydratase activity [GO:0102344]	6
protein disulfide isomerase activity [GO:0003756]	6
chorismate mutase activity [GO:0004106]	6
DNA ligase (ATP) activity [GO:0003910]	6
serine-tRNA ligase activity [GO:0004828]	6
acyl-CoA oxidase activity [GO:0003997]	6
RNA-directed DNA polymerase activity [GO:0003964]	6
1-ethyladenine demethylase activity [GO:0103053]	6
glutathione peroxidase activity [GO:0004602]	6
fatty acid binding [GO:0005504]	6
porin activity [GO:0015288]	6
asparagine-tRNA ligase activity [GO:0004816]	6
2-acylglycerol O-acyltransferase activity [GO:0003846]	6
ER retention sequence binding [GO:0046923]	6
3-hydroxyacyl-CoA dehydrogenase activity [GO:0003857]	6
glucose binding [GO:0005536]	6
3-oxo-lignoceroyl-CoA reductase activity [GO:0102341]	6
pheophytinase b activity [GO:0102293]	6
protein tyrosine kinase activity [GO:0004713]	6
G-protein beta/gamma-subunit complex binding [GO:0031683]	6
1-acylglycerol-3-phosphate O-acyltransferase activity [GO:0003841]	6
fructose-2,6-bisphosphate 2-phosphatase activity [GO:0004331]	6
3-oxo-arachidoyl-CoA reductase activity [GO:0102339]	6
very-long-chain 3-hydroxyacyl-CoA dehydratase activity [GO:0102158]	6
4-coumarate-CoA ligase activity [GO:0016207]	6
L-ascorbate peroxidase activity [GO:0016688]	6
isocitrate dehydrogenase (NADP+) activity [GO:0004450]	6
gamma-tubulin binding [GO:0043015]	6
methionine adenosyltransferase activity [GO:0004478]	6
non-membrane spanning protein tyrosine kinase activity [GO:0004715]	6
tetrahydrofolylpolyglutamate synthase activity [GO:0004326]	6
fructokinase activity [GO:0008865]	6
calcium:proton antiporter activity [GO:0015369]	6
Mo-molybdopterin cofactor sulfurase activity [GO:0008265]	6
2-alkenal reductase [NAD(P)] activity [GO:0032440]	6
succinate dehydrogenase (ubiquinone) activity [GO:0008177]	6
nucleoside-triphosphate diphosphatase activity [GO:0047429]	6
ATPase-coupled cation transmembrane transporter activity [GO:0019829]	6
3-hydroxy-arachidoyl-CoA dehydratase activity [GO:0102343]	6
3-oxo-cerotoyl-CoA reductase activity [GO:0102342]	6
procollagen-proline 4-dioxygenase activity [GO:0004656]	6
glucan exo-1,3-beta-glucosidase activity [GO:0004338]	6
aminoacyl-tRNA ligase activity [GO:0004812]	6
pyrimidine nucleotide-sugar transmembrane transporter activity [GO:0015165]	6
alpha-amylase activity [GO:0004556]	6
ribonuclease P activity [GO:0004526]	6
enzyme regulator activity [GO:0030234]	6
cinnamoyl-CoA reductase activity [GO:0016621]	6
endopeptidase inhibitor activity [GO:0004866]	6
hydrolase activity, acting on carbon-nitrogen (but not peptide) bonds, in linear amides [GO:0016811]	6
5-formyltetrahydrofolate cyclo-ligase activity [GO:0030272]	6
chlorophyllase activity [GO:0047746]	6
glucuronosyltransferase activity [GO:0015020]	6
translation initiation factor binding [GO:0031369]	6
mismatched DNA binding [GO:0030983]	6
cysteamine dioxygenase activity [GO:0047800]	6
molybdenum cofactor sulfurtransferase activity [GO:0102867]	6
prephenate dehydratase activity [GO:0004664]	6
translation release factor activity, codon specific [GO:0016149]	6
poly(A)-specific ribonuclease activity [GO:0004535]	6
serine O-acetyltransferase activity [GO:0009001]	6
TBP-class protein binding [GO:0017025]	6
hydrolase activity, acting on acid anhydrides, in phosphorus-containing anhydrides [GO:0016818]	6
guanylate kinase activity [GO:0004385]	6
naringenin-chalcone synthase activity [GO:0016210]	6
3-hydroxy-lignoceroyl-CoA dehydratase activity [GO:0102345]	6
protein self-association [GO:0043621]	5
adenine phosphoribosyltransferase activity [GO:0003999]	5
glyceraldehyde-3-phosphate dehydrogenase (NADP+) (phosphorylating) activity [GO:0047100]	5
oxidoreductase activity, acting on the CH-NH2 group of donors, NAD or NADP as acceptor [GO:0016639]	5
phosphopantothenoylcysteine decarboxylase activity [GO:0004633]	5
lysozyme activity [GO:0003796]	5
MAP kinase kinase kinase activity [GO:0004709]	5
L-aspartate:2-oxoglutarate aminotransferase activity [GO:0004069]	5
double-stranded RNA binding [GO:0003725]	5
magnesium chelatase activity [GO:0016851]	5
pyridoxal phosphatase activity [GO:0033883]	5
monodehydroascorbate reductase (NADH) activity [GO:0016656]	5
fatty-acyl-CoA binding [GO:0000062]	5
decanoate-CoA ligase activity [GO:0102391]	5
zinc ion transmembrane transporter activity [GO:0005385]	5
D-arabinono-1,4-lactone oxidase activity [GO:0003885]	5
aldehyde oxygenase (deformylating) activity [GO:1990465]	5
methionine-tRNA ligase activity [GO:0004825]	5
proton-exporting ATPase activity, phosphorylative mechanism [GO:0008553]	5
NAD(P)H dehydrogenase (quinone) activity [GO:0003955]	5
ribonucleoside binding [GO:0032549]	5
long-chain fatty acid-CoA ligase activity [GO:0004467]	5
1-phosphatidylinositol 4-kinase activity [GO:0004430]	5
1-aminocyclopropane-1-carboxylate oxidase activity [GO:0009815]	5
hydroxyacylglutathione hydrolase activity [GO:0004416]	5
class I DNA-(apurinic or apyrimidinic site) endonuclease activity [GO:0140078]	5
protein kinase regulator activity [GO:0019887]	5
raffinose alpha-galactosidase activity [GO:0052692]	5
potassium channel activity [GO:0005267]	5
lipid transporter activity [GO:0005319]	5
protein methyltransferase activity [GO:0008276]	5
DNA topoisomerase type I activity [GO:0003917]	5
phosphopyruvate hydratase activity [GO:0004634]	5
starch synthase activity [GO:0009011]	5
ATP-dependent peptidase activity [GO:0004176]	5
inositol pentakisphosphate 2-kinase activity [GO:0035299]	5
arogenate dehydratase activity [GO:0047769]	5
RNA polymerase II CTD heptapeptide repeat phosphatase activity [GO:0008420]	5
5S rRNA binding [GO:0008097]	5
fructose 1,6-bisphosphate 1-phosphatase activity [GO:0042132]	5
metallocarboxypeptidase activity [GO:0004181]	5
NADPH-hemoprotein reductase activity [GO:0003958]	5
intramolecular lyase activity [GO:0016872]	5
aminoacylase activity [GO:0004046]	5
[ribulose-bisphosphate carboxylase]-lysine N-methyltransferase activity [GO:0030785]	5
mannose-ethanolamine phosphotransferase activity [GO:0051377]	5
uridine kinase activity [GO:0004849]	5
oligosaccharyl transferase activity [GO:0004576]	5
ribose-5-phosphate isomerase activity [GO:0004751]	5
acyl-CoA ligase activity [GO:0003996]	5
adenosylmethionine decarboxylase activity [GO:0004014]	5
NADHX epimerase activity [GO:0052856]	5
carboxy-lyase activity [GO:0016831]	5
octadecanal decarbonylase activity [GO:0009924]	5
blue light photoreceptor activity [GO:0009882]	5
feruloyl esterase activity [GO:0030600]	5
glycerophosphodiester phosphodiesterase activity [GO:0008889]	5
spermine:oxygen oxidoreductase (spermidine-forming) activity [GO:0052901]	5
phosphoglycerate mutase activity [GO:0004619]	5
1,4-dihydroxy-2-naphthoyl-CoA synthase activity [GO:0008935]	5
UDP-glucose 4-epimerase activity [GO:0003978]	5
CTP synthase activity [GO:0003883]	5
ferrochelatase activity [GO:0004325]	5
glycerol-3-phosphate dehydrogenase [NAD+] activity [GO:0004367]	5
glucose-6-phosphate dehydrogenase activity [GO:0004345]	5
methylenetetrahydrofolate dehydrogenase (NADP+) activity [GO:0004488]	5
diphosphate-fructose-6-phosphate 1-phosphotransferase activity [GO:0047334]	5
pyridoxamine-phosphate oxidase activity [GO:0004733]	4
3-oxoacyl-[acyl-carrier-protein] reductase (NADPH) activity [GO:0004316]	4
5'-flap endonuclease activity [GO:0017108]	4
tRNA (guanine(37)-N(1))-methyltransferase activity [GO:0052906]	4
arginine-tRNA ligase activity [GO:0004814]	4
nuclear export signal receptor activity [GO:0005049]	4
copper ion transmembrane transporter activity [GO:0005375]	4
Rab GDP-dissociation inhibitor activity [GO:0005093]	4
carbohydrate derivative binding [GO:0097367]	4
mRNA guanylyltransferase activity [GO:0004484]	4
1-acyl-2-lysophosphatidylserine acylhydrolase activity [GO:0052740]	4
enoyl-[acyl-carrier-protein] reductase (NADH) activity [GO:0004318]	4
alpha,alpha-trehalose-phosphate synthase (UDP-forming) activity [GO:0003825]	4
phosphatidylserine 1-acylhydrolase activity [GO:0052739]	4
4-alpha-hydroxytetrahydrobiopterin dehydratase activity [GO:0008124]	4
prephenate dehydrogenase (NAD+) activity [GO:0008977]	4
sedoheptulose-7-phosphate:D-glyceraldehyde-3-phosphate glyceronetransferase activity [GO:0004801]	4
prephenate dehydrogenase (NADP+) activity [GO:0004665]	4
G protein-coupled receptor activity [GO:0004930]	4
ferredoxin-NADP+ reductase activity [GO:0004324]	4
peptide-N4-(N-acetyl-beta-glucosaminyl)asparagine amidase activity [GO:0000224]	4
signaling receptor binding [GO:0005102]	4
intramolecular transferase activity, phosphotransferases [GO:0016868]	4
glutamate formimidoyltransferase activity [GO:0030409]	4
4-hydroxy-tetrahydrodipicolinate reductase [GO:0008839]	4
ubiquitin-protein transferase activator activity [GO:0097027]	4
glutathione gamma-glutamylcysteinyltransferase activity [GO:0016756]	4
UDP-arabinose 4-epimerase activity [GO:0050373]	4
NADP-retinol dehydrogenase activity [GO:0052650]	4
gamma-glutamylcyclotransferase activity [GO:0003839]	4
anaphase-promoting complex binding [GO:0010997]	4
polynucleotide 5'-phosphatase activity [GO:0004651]	4
1-deoxy-D-xylulose-5-phosphate synthase activity [GO:0008661]	4
sialyltransferase activity [GO:0008373]	4
squalene monooxygenase activity [GO:0004506]	4
cyclopropane-fatty-acyl-phospholipid synthase activity [GO:0008825]	4
dihydrofolate reductase activity [GO:0004146]	4
telomeric DNA binding [GO:0042162]	4
transmembrane receptor protein serine/threonine kinase activity [GO:0004675]	4
phosphatidylinositol-3-phosphate binding [GO:0032266]	4
cobalt ion binding [GO:0050897]	4
alpha-1,4-glucan synthase activity [GO:0033201]	4
5-methyltetrahydropteroyltriglutamate-homocysteine S-methyltransferase activity [GO:0003871]	4
oxidoreductase activity, acting on the aldehyde or oxo group of donors, disulfide as acceptor [GO:0016624]	4
aspartate kinase activity [GO:0004072]	4
nicotinamidase activity [GO:0008936]	4
inorganic phosphate transmembrane transporter activity [GO:0005315]	4
mannose-1-phosphate guanylyltransferase activity [GO:0004475]	4
acetyl-CoA:L-glutamate N-acetyltransferase activity [GO:0004042]	4
transition metal ion binding [GO:0046914]	4
beta-fructofuranosidase activity [GO:0004564]	4
norspermine:oxygen oxidoreductase activity [GO:0052894]	4
nuclear import signal receptor activity [GO:0061608]	4
tetrahydroberberine oxidase activity [GO:0050328]	4
peptide deformylase activity [GO:0042586]	4
ATP-dependent NAD(P)H-hydrate dehydratase activity [GO:0047453]	4
exoribonuclease II activity [GO:0008859]	4
methylthioadenosine nucleosidase activity [GO:0008930]	4
NADPH binding [GO:0070402]	4
oxidoreductase activity, acting on iron-sulfur proteins as donors [GO:0016730]	4
cation binding [GO:0043169]	4
folic acid binding [GO:0005542]	4
3'(2'),5'-bisphosphate nucleotidase activity [GO:0008441]	4
acetate-CoA ligase activity [GO:0003987]	4
ADP-dependent NAD(P)H-hydrate dehydratase activity [GO:0052855]	4
6-phosphogluconolactonase activity [GO:0017057]	4
arogenate dehydrogenase (NADP+) activity [GO:0033730]	4
1,4-alpha-glucan branching enzyme activity [GO:0003844]	4
G-quadruplex RNA binding [GO:0002151]	4
succinate-CoA ligase (ADP-forming) activity [GO:0004775]	4
nickel cation binding [GO:0016151]	4
ethylene binding [GO:0051740]	4
adenylylsulfate kinase activity [GO:0004020]	4
glucose-6-phosphate isomerase activity [GO:0004347]	4
protein phosphatase binding [GO:0019903]	4
RNA cap binding [GO:0000339]	4
CDP-diacylglycerol-glycerol-3-phosphate 3-phosphatidyltransferase activity [GO:0008444]	4
6,7-dimethyl-8-ribityllumazine synthase activity [GO:0000906]	4
glucosylceramidase activity [GO:0004348]	4
aconitate hydratase activity [GO:0003994]	4
spermidine synthase activity [GO:0004766]	4
DNA (cytosine-5-)-methyltransferase activity [GO:0003886]	4
4-hydroxy-tetrahydrodipicolinate synthase [GO:0008840]	4
hydroxymethylglutaryl-CoA reductase (NADPH) activity [GO:0004420]	4
magnesium protoporphyrin IX methyltransferase activity [GO:0046406]	4
sinapine esterase activity [GO:0050285]	4
mannosylglycoprotein endo-beta-mannosidase activity [GO:0033947]	4
serine-type exopeptidase activity [GO:0070008]	4
GTP diphosphokinase activity [GO:0008728]	4
nucleoside transmembrane transporter activity [GO:0005337]	4
adenosylhomocysteinase activity [GO:0004013]	4
cystathionine gamma-synthase activity [GO:0003962]	4
sugar transmembrane transporter activity [GO:0051119]	4
ribonucleoprotein complex binding [GO:0043021]	4
3-beta-hydroxy-delta5-steroid dehydrogenase activity [GO:0003854]	4
amidophosphoribosyltransferase activity [GO:0004044]	4
chlorophyllide a oxygenase [overall] activity [GO:0010277]	4
ethylene receptor activity [GO:0038199]	4
CDP-diacylglycerol-inositol 3-phosphatidyltransferase activity [GO:0003881]	4
oxidoreductase activity, acting on CH-OH group of donors [GO:0016614]	4
phosphoglycerate kinase activity [GO:0004618]	4
alpha-amylase activity (releasing maltohexaose) [GO:0103025]	4
1-phosphatidylinositol binding [GO:0005545]	4
tropine dehydrogenase activity [GO:0050356]	4
NADPHX epimerase activity [GO:0052857]	4
isopenicillin-N epimerase activity [GO:0045439]	4
rhamnogalacturonan endolyase activity [GO:0102210]	4
U1 snRNA binding [GO:0030619]	4
4-amino-4-deoxychorismate lyase activity [GO:0008696]	3
deaminase activity [GO:0019239]	3
dTTP phosphohydrolase activity [GO:0102488]	3
dUTP phosphohydrolase activity [GO:0102487]	3
5'-3' exonuclease activity [GO:0008409]	3
D-aminoacyl-tRNA deacylase activity [GO:0051499]	3
sirohydrochlorin ferrochelatase activity [GO:0051266]	3
aldose 1-epimerase activity [GO:0004034]	3
8-oxo-dGTP phosphohydrolase activity [GO:0102490]	3
P-P-bond-hydrolysis-driven protein transmembrane transporter activity [GO:0015450]	3
2'-hydroxyisoflavone reductase activity [GO:0047526]	3
triose-phosphate isomerase activity [GO:0004807]	3
L-isoleucine transaminase activity [GO:0052656]	3
oxidoreductase activity, acting on paired donors, with incorporation or reduction of molecular oxygen, NAD(P)H as one donor, and incorporation of one atom of oxygen [GO:0016709]	3
kinase inhibitor activity [GO:0019210]	3
phosphoglucomutase activity [GO:0004614]	3
3-oxo-pimeloyl-[acp] methyl ester reductase activity [GO:0102132]	3
single-stranded DNA 5'-3' exodeoxyribonuclease activity [GO:0045145]	3
mannosyltransferase activity [GO:0000030]	3
protein-ribulosamine 3-kinase activity [GO:0102193]	3
sigma factor activity [GO:0016987]	3
clathrin light chain binding [GO:0032051]	3
mannosyl-oligosaccharide glucosidase activity [GO:0004573]	3
GTP cyclohydrolase I activity [GO:0003934]	3
phosphosulfolactate synthase activity [GO:0043817]	3
pyruvate decarboxylase activity [GO:0004737]	3
codeine O-demethylase activity [GO:0102805]	3
carbon-sulfur lyase activity [GO:0016846]	3
mRNA cap binding [GO:0098808]	3
peptide-methionine (R)-S-oxide reductase activity [GO:0033743]	3
AMP deaminase activity [GO:0003876]	3
symporter activity [GO:0015293]	3
glycylpeptide N-tetradecanoyltransferase activity [GO:0004379]	3
NAD transmembrane transporter activity [GO:0051724]	3
adenyl-nucleotide exchange factor activity [GO:0000774]	3
GTP phosphohydrolase activity [GO:0102489]	3
nicotinate-nucleotide diphosphorylase (carboxylating) activity [GO:0004514]	3
oxidoreductase activity, acting on NAD(P)H [GO:0016651]	3
beta-N-acetylhexosaminidase activity [GO:0004563]	3
N1-acetylspermine:oxygen oxidoreductase (N1-acetylspermidine-forming) activity [GO:0052895]	3
phosphodiesterase I activity [GO:0004528]	3
protein-containing complex binding [GO:0044877]	3
diaminohydroxyphosphoribosylaminopyrimidine deaminase activity [GO:0008835]	3
polyubiquitin modification-dependent protein binding [GO:0031593]	3
myosin binding [GO:0017022]	3
oxygen-dependent protoporphyrinogen oxidase activity [GO:0004729]	3
aminomethyltransferase activity [GO:0004047]	3
dATP phosphohydrolase activity [GO:0102485]	3
dihydroneopterin aldolase activity [GO:0004150]	3
aromatase activity [GO:0070330]	3
3-dehydroquinate synthase activity [GO:0003856]	3
geraniol 10-hydroxylase activity [GO:0102811]	3
caffeate O-methyltransferase activity [GO:0047763]	3
3-oxo-glutaryl-[acp] methyl ester reductase activity [GO:0102131]	3
sarcosine oxidase activity [GO:0008115]	3
inositol-3-phosphate synthase activity [GO:0004512]	3
phosphogluconate dehydrogenase (decarboxylating) activity [GO:0004616]	3
L-gulono-1,4-lactone dehydrogenase activity [GO:0080049]	3
oxoglutarate dehydrogenase (succinyl-transferring) activity [GO:0004591]	3
glutathione dehydrogenase (ascorbate) activity [GO:0045174]	3
poly(A) binding [GO:0008143]	3
ATP citrate synthase activity [GO:0003878]	3
3-oxoacyl-[acyl-carrier-protein] synthase activity [GO:0004315]	3
galactinol-sucrose galactosyltransferase activity [GO:0047274]	3
ceramide kinase activity [GO:0001729]	3
dihydrokaempferol 4-reductase activity [GO:0045552]	3
inositol monophosphate 3-phosphatase activity [GO:0052832]	3
catalase activity [GO:0004096]	3
1-phosphatidylinositol-3-kinase activity [GO:0016303]	3
L-valine transaminase activity [GO:0052655]	3
thiolester hydrolase activity [GO:0016790]	3
geranylgeranyl-diphosphate geranylgeranyltransferase activity [GO:0016767]	3
molybdopterin synthase activity [GO:0030366]	3
heme oxygenase (decyclizing) activity [GO:0004392]	3
amino acid binding [GO:0016597]	3
anthranilate synthase activity [GO:0004049]	3
dCTP phosphohydrolase activity [GO:0102486]	3
pyroglutamyl-peptidase activity [GO:0016920]	3
snoRNA binding [GO:0030515]	3
pyrophosphate hydrolysis-driven proton transmembrane transporter activity [GO:0009678]	3
kinase binding [GO:0019900]	3
inositol monophosphate 1-phosphatase activity [GO:0008934]	3
aldehyde dehydrogenase (NAD) activity [GO:0004029]	3
phosphoethanolamine N-methyltransferase activity [GO:0000234]	3
sirohydrochlorin cobaltochelatase activity [GO:0016852]	3
ATP:ADP antiporter activity [GO:0005471]	3
lanosterol synthase activity [GO:0000250]	3
1,4-alpha-glucan branching enzyme activity (using a glucosylated glycogenin as primer for glycogen synthesis) [GO:0102752]	3
dihydrolipoyl dehydrogenase activity [GO:0004148]	3
protein-L-isoaspartate (D-aspartate) O-methyltransferase activity [GO:0004719]	3
cysteine desulfurase activity [GO:0031071]	3
holo-[acyl-carrier-protein] synthase activity [GO:0008897]	3
RNA-directed 5'-3' RNA polymerase activity [GO:0003968]	3
electron transporter, transferring electrons within cytochrome b6/f complex of photosystem II activity [GO:0045158]	3
phenylalanine ammonia-lyase activity [GO:0045548]	3
allantoate deiminase activity [GO:0047652]	3
orotidine-5'-phosphate decarboxylase activity [GO:0004590]	3
3 iron, 4 sulfur cluster binding [GO:0051538]	3
glutaminase activity [GO:0004359]	3
heme transporter activity [GO:0015232]	3
alpha-L-arabinofuranosidase activity [GO:0046556]	3
oxidoreductase activity, acting on NAD(P)H, oxygen as acceptor [GO:0050664]	3
sucrose-phosphate phosphatase activity [GO:0050307]	3
metalloexopeptidase activity [GO:0008235]	3
GDP-D-glucose phosphorylase activity [GO:0080048]	3
protein-N-terminal asparagine amidohydrolase activity [GO:0008418]	3
phosphatidylserine decarboxylase activity [GO:0004609]	3
racemase and epimerase activity, acting on carbohydrates and derivatives [GO:0016857]	3
ribokinase activity [GO:0004747]	3
hydrolase activity, acting on carbon-nitrogen (but not peptide) bonds [GO:0016810]	3
deoxyribodipyrimidine photo-lyase activity [GO:0003904]	3
Rho GDP-dissociation inhibitor activity [GO:0005094]	3
glutathione hydrolase activity [GO:0036374]	3
gibberellin-44 dioxygenase activity [GO:0047927]	3
phosphatidylinositol phosphate phosphatase activity [GO:0052866]	3
valine-tRNA ligase activity [GO:0004832]	3
protein-lysine N-methyltransferase activity [GO:0016279]	3
acyl-[acyl-carrier-protein] desaturase activity [GO:0045300]	3
N4-(beta-N-acetylglucosaminyl)-L-asparaginase activity [GO:0003948]	3
nucleotide phosphatase activity, acting on free nucleotides [GO:0098519]	3
galactonolactone dehydrogenase activity [GO:0016633]	3
histidine-tRNA ligase activity [GO:0004821]	3
UDP-arabinopyranose mutase activity [GO:0052691]	3
3,4-dihydroxy-2-butanone-4-phosphate synthase activity [GO:0008686]	3
hydroxyisourate hydrolase activity [GO:0033971]	3
glucomannan 4-beta-mannosyltransferase activity [GO:0047259]	3
mannan endo-1,4-beta-mannosidase activity [GO:0016985]	3
dihydroceramide kinase activity [GO:0102773]	3
L-leucine transaminase activity [GO:0052654]	3
phenylalanine-tRNA ligase activity [GO:0004826]	3
hydroxymethylglutaryl-CoA lyase activity [GO:0004419]	3
beta-amyrin synthase activity [GO:0042300]	3
glucuronoxylan 4-O-methyltransferase activity [GO:0030775]	3
NAD+ diphosphatase activity [GO:0000210]	3
phosphoserine phosphatase activity [GO:0004647]	3
sulfate adenylyltransferase (ATP) activity [GO:0004781]	3
acireductone dioxygenase [iron(II)-requiring] activity [GO:0010309]	3
long-chain-alcohol oxidase activity [GO:0046577]	3
glutamyl-tRNA reductase activity [GO:0008883]	3
orotate phosphoribosyltransferase activity [GO:0004588]	3
phytoene synthase activity [GO:0046905]	3
galactoside 2-alpha-L-fucosyltransferase activity [GO:0008107]	3
thebane O-demethylase activity [GO:0102803]	3
sulfotransferase activity [GO:0008146]	3
GTP cyclohydrolase II activity [GO:0003935]	3
phosphopantetheine binding [GO:0031177]	3
asparagine synthase (glutamine-hydrolyzing) activity [GO:0004066]	3
UDP-glucose 6-dehydrogenase activity [GO:0003979]	3
dGTP phosphohydrolase activity [GO:0102491]	3
thymidine kinase activity [GO:0004797]	3
adenylylsulfatase activity [GO:0047627]	3
caffeoyl-CoA O-methyltransferase activity [GO:0042409]	3
ribonuclease activity [GO:0004540]	3
proteasome binding [GO:0070628]	3
dolichyl-diphosphooligosaccharide-protein glycotransferase activity [GO:0004579]	3
beta-1,4-mannosylglycoprotein 4-beta-N-acetylglucosaminyltransferase activity [GO:0003830]	3
transcription regulatory region DNA binding [GO:0044212]	3
tryptophan-tRNA ligase activity [GO:0004830]	3
ammonium transmembrane transporter activity [GO:0008519]	3
pyrophosphatase activity [GO:0016462]	3
isocitrate dehydrogenase (NAD+) activity [GO:0004449]	3
cyclin-dependent protein serine/threonine kinase inhibitor activity [GO:0004861]	3
O-acetyltransferase activity [GO:0016413]	3
ketohexokinase activity [GO:0004454]	3
adenylyl-sulfate reductase (glutathione) activity [GO:0033741]	3
aspartate racemase activity [GO:0047689]	3
flavin-linked sulfhydryl oxidase activity [GO:0016971]	3
glutaminyl-tRNA synthase (glutamine-hydrolyzing) activity [GO:0050567]	3
ribonuclease D activity [GO:0033890]	3
N-acetyl-beta-D-galactosaminidase activity [GO:0102148]	3
alpha-1,4-glucosidase activity [GO:0004558]	3
maltose alpha-glucosidase activity [GO:0032450]	3
single-stranded RNA binding [GO:0003727]	3
oxidoreductase activity, acting on NAD(P)H, quinone or similar compound as acceptor [GO:0016655]	3
dUTP diphosphatase activity [GO:0004170]	3
inositol monophosphate 4-phosphatase activity [GO:0052833]	3
UMP kinase activity [GO:0033862]	3
chlorophyll(ide) b reductase activity [GO:0034256]	3
lipoate synthase activity [GO:0016992]	3
proton motive force dependent protein transmembrane transporter activity [GO:0009977]	3
cysteine-tRNA ligase activity [GO:0004817]	3
gamma-glutamylaminecyclotransferase activity [GO:0061929]	2
glucan endo-1,3-beta-glucanase activity, C-3 substituted reducing group [GO:0052861]	2
asparaginase activity [GO:0004067]	2
tRNA 2'-O-methyltransferase activity [GO:0106050]	2
aminoacetone:oxygen oxidoreductase(deaminating) activity [GO:0052594]	2
tricyclene synthase activity [GO:0102701]	2
geranyltranstransferase activity [GO:0004337]	2
lipase activity [GO:0016298]	2
2-succinyl-6-hydroxy-2,4-cyclohexadiene-1-carboxylate synthase activity [GO:0070205]	2
argininosuccinate synthase activity [GO:0004055]	2
long-chain fatty acid transporter activity [GO:0005324]	2
aliphatic-amine oxidase activity [GO:0052595]	2
chlorophyll synthetase activity [GO:0046408]	2
cyclosporin A binding [GO:0016018]	2
phosphatidylinositol-3,4,5-trisphosphate 3-phosphatase activity [GO:0016314]	2
2,3-bisphosphoglycerate-independent phosphoglycerate mutase activity [GO:0046537]	2
N-acylsphingosine amidohydrolase activity [GO:0017040]	2
aldehyde dehydrogenase [NAD(P)+] activity [GO:0004030]	2
coproporphyrinogen oxidase activity [GO:0004109]	2
phosphomannomutase activity [GO:0004615]	2
fumarylacetoacetase activity [GO:0004334]	2
retromer complex binding [GO:1905394]	2
GDP-mannose 3,5-epimerase activity [GO:0047918]	2
S-adenosylmethionine:2-demethylmenaquinol-7 methyltransferase activity [GO:0102955]	2
thebaine 6-O-demethylase activity [GO:0102802]	2
DNA (6-4) photolyase activity [GO:0003914]	2
N-acetylglucosaminylphosphatidylinositol deacetylase activity [GO:0000225]	2
homoserine dehydrogenase activity [GO:0004412]	2
biotin carboxylase activity [GO:0004075]	2
stearoyl-[acp] desaturase activity [GO:0102786]	2
aldehyde-lyase activity [GO:0016832]	2
malate dehydrogenase (NADP+) activity [GO:0046554]	2
phosphopantothenate--cysteine ligase activity [GO:0004632]	2
riboflavin kinase activity [GO:0008531]	2
carboxymethylenebutenolidase activity [GO:0008806]	2
UDP-glucuronate 4-epimerase activity [GO:0050378]	2
molybdopterin molybdotransferase activity [GO:0061599]	2
IMP cyclohydrolase activity [GO:0003937]	2
small molecule binding [GO:0036094]	2
3,4-dihydroxy-5-polyprenylbenzoic acid O-methyltransferase activity [GO:1990886]	2
glutamate-cysteine ligase activity [GO:0004357]	2
centromeric DNA binding [GO:0019237]	2
2-hydroxybiphenyl 3-monooxygenase activity [GO:0047544]	2
tRNA (guanine-N2-)-methyltransferase activity [GO:0004809]	2
dephospho-CoA kinase activity [GO:0004140]	2
glyoxylate reductase (NADP) activity [GO:0030267]	2
sn-1-glycerol-3-phosphate C16:0-DCA-CoA acyl transferase activity [GO:0102420]	2
transferase activity, transferring pentosyl groups [GO:0016763]	2
O-fucosylpeptide 3-beta-N-acetylglucosaminyltransferase activity [GO:0033829]	2
isopentenyl phosphate kinase activity [GO:0102043]	2
omega-hydroxypalmitate O-sinapoyl transferase activity [GO:0102406]	2
spermidine:oxygen oxidoreductase (3-aminopropanal-forming) activity [GO:0052902]	2
GTP 3',8'-cyclase activity [GO:0061798]	2
GDP-fucose transmembrane transporter activity [GO:0005457]	2
haloalkane dehalogenase activity [GO:0018786]	2
starch, H2O dikinase activity [GO:0102218]	2
malonyl-CoA decarboxylase activity [GO:0050080]	2
glycoprotein 3-alpha-L-fucosyltransferase activity [GO:0018392]	2
sialic acid transmembrane transporter activity [GO:0015136]	2
dolichyl pyrophosphate Glc1Man9GlcNAc2 alpha-1,3-glucosyltransferase activity [GO:0042283]	2
diphosphomevalonate decarboxylase activity [GO:0004163]	2
mRNA (2'-O-methyladenosine-N6-)-methyltransferase activity [GO:0016422]	2
alternative oxidase activity [GO:0009916]	2
cytidylate kinase activity [GO:0004127]	2
receptor serine/threonine kinase binding [GO:0033612]	2
dihydrolipoyllysine-residue acetyltransferase activity [GO:0004742]	2
cytokinin dehydrogenase activity [GO:0019139]	2
uridylyltransferase activity [GO:0070569]	2
tripeptidyl-peptidase activity [GO:0008240]	2
ornithine-oxo-acid transaminase activity [GO:0004587]	2
RNA polymerase III transcription regulator recruiting activity [GO:0001004]	2
beta-ureidopropionase activity [GO:0003837]	2
long-chain fatty acid [acyl-carrier-protein] ligase activity [GO:0008922]	2
signal recognition particle binding [GO:0005047]	2
xylan 1,4-beta-xylosidase activity [GO:0009044]	2
thiaminase activity [GO:0050334]	2
hydro-lyase activity [GO:0016836]	2
CTP:tRNA cytidylyltransferase activity [GO:0052927]	2
3'-5'-exoribonuclease activity [GO:0000175]	2
uridylate kinase activity [GO:0009041]	2
glutathione-disulfide reductase activity [GO:0004362]	2
oxaloacetate decarboxylase activity [GO:0008948]	2
galactose binding [GO:0005534]	2
beta-lactamase activity [GO:0008800]	2
proline dehydrogenase activity [GO:0004657]	2
NAD+ binding [GO:0070403]	2
ribonuclease T2 activity [GO:0033897]	2
dTDP-glucose 4,6-dehydratase activity [GO:0008460]	2
digalactosyldiacylglycerol synthase activity [GO:0046481]	2
prostaglandin-E synthase activity [GO:0050220]	2
3-dehydroquinate dehydratase activity [GO:0003855]	2
calcium channel activity [GO:0005262]	2
alpha,alpha-trehalase activity [GO:0004555]	2
3R-hydroxyacyl-CoA dehydratase activity [GO:0080023]	2
formate-tetrahydrofolate ligase activity [GO:0004329]	2
aspartate carbamoyltransferase activity [GO:0004070]	2
methylated histone binding [GO:0035064]	2
transferase activity, transferring phosphorus-containing groups [GO:0016772]	2
inorganic anion exchanger activity [GO:0005452]	2
imidazoleglycerol-phosphate dehydratase activity [GO:0004424]	2
3-deoxy-8-phosphooctulonate synthase activity [GO:0008676]	2
phosphoribosylanthranilate isomerase activity [GO:0004640]	2
dihydropyrimidinase activity [GO:0004157]	2
tRNA (adenine-N1-)-methyltransferase activity [GO:0016429]	2
2,2'-hydroxybiphenyl monooxygenase activity [GO:0102321]	2
double-stranded methylated DNA binding [GO:0010385]	2
oxidoreductase activity, acting on the CH-CH group of donors, NAD or NADP as acceptor [GO:0016628]	2
catechol oxidase activity [GO:0004097]	2
Lys63-specific deubiquitinase activity [GO:0061578]	2
urea transmembrane transporter activity [GO:0015204]	2
glycine-tRNA ligase activity [GO:0004820]	2
glutamate decarboxylase activity [GO:0004351]	2
CTP:3'-cytidine-tRNA cytidylyltransferase activity [GO:0052928]	2
aspartate-tRNA ligase activity [GO:0004815]	2
ubiquinol:oxygen oxidoreductase activity [GO:0102721]	2
dimethylallyltranstransferase activity [GO:0004161]	2
15-hydroxyprostaglandin dehydrogenase (NAD+) activity [GO:0016404]	2
3-deoxy-7-phosphoheptulonate synthase activity [GO:0003849]	2
uroporphyrinogen decarboxylase activity [GO:0004853]	2
acyl-CoA dehydrogenase activity [GO:0003995]	2
citrate (Si)-synthase activity [GO:0004108]	2
NADPH-adrenodoxin reductase activity [GO:0015039]	2
shikimate 3-dehydrogenase (NADP+) activity [GO:0004764]	2
sphinganine kinase activity [GO:0008481]	2
2-polyprenyl-6-methoxy-1,4-benzoquinone methyltransferase activity [GO:0008425]	2
methione N-acyltransferase activity [GO:0103045]	2
dehydroquinate synthase activity [GO:0102042]	2
2-hydroxy-6-oxonona-2,4,7-trienedioate hydrolase activity [GO:0052823]	2
ATP-dependent microtubule motor activity, minus-end-directed [GO:0008569]	2
5'-3' exoribonuclease activity [GO:0004534]	2
succinate-semialdehyde dehydrogenase (NAD+) activity [GO:0004777]	2
procollagen-lysine 5-dioxygenase activity [GO:0008475]	2
glutamate-tRNA ligase activity [GO:0004818]	2
choline kinase activity [GO:0004103]	2
activating transcription factor binding [GO:0033613]	2
dolichol kinase activity [GO:0004168]	2
allene-oxide cyclase activity [GO:0046423]	2
N1-acetylspermidine:oxygen oxidoreductase (3-acetamidopropanal-forming) activity [GO:0052904]	2
endoplasmic reticulum signal peptide binding [GO:0030942]	2
glutamate 5-kinase activity [GO:0004349]	2
FMN adenylyltransferase activity [GO:0003919]	2
2-hydroxy-3-oxopropionate reductase activity [GO:0008679]	2
glutamine-tRNA ligase activity [GO:0004819]	2
4-hydroxy-4-methyl-2-oxoglutarate aldolase activity [GO:0047443]	2
alanine-glyoxylate transaminase activity [GO:0008453]	2
glyceraldehyde-3-phosphate dehydrogenase (NAD+) (non-phosphorylating) activity [GO:0043878]	2
poly(U)-specific exoribonuclease activity, producing 3' uridine cyclic phosphate ends [GO:1990838]	2
thiamine phosphate phosphatase activity [GO:0042131]	2
hydrolase activity, hydrolyzing N-glycosyl compounds [GO:0016799]	2
polyneuridine-aldehyde esterase activity [GO:0050529]	2
3-oxo-5-alpha-steroid 4-dehydrogenase activity [GO:0003865]	2
oxalate-CoA ligase activity [GO:0050203]	2
triphosphatase activity [GO:0050355]	2
microtubule-severing ATPase activity [GO:0008568]	2
maltodextrin water dikinase [GO:0102216]	2
choline-phosphate cytidylyltransferase activity [GO:0004105]	2
phosphoglycerate dehydrogenase activity [GO:0004617]	2
glutamate-5-semialdehyde dehydrogenase activity [GO:0004350]	2
GDP-Man:Man1GlcNAc2-PP-Dol alpha-1,3-mannosyltransferase activity [GO:0004378]	2
enoyl-[acyl-carrier-protein] reductase activity [GO:0016631]	2
ent-kaurene synthase activity [GO:0009899]	2
palmitoyl-(protein) hydrolase activity [GO:0008474]	2
phosphoacetylglucosamine mutase activity [GO:0004610]	2
malonyl-CoA methyltransferase activity [GO:0102130]	2
methionine gamma-lyase activity [GO:0018826]	2
ubiquitin-ubiquitin ligase activity [GO:0034450]	2
manganese transmembrane transporter activity, phosphorylative mechanism [GO:0015410]	2
quinate O-hydroxycinnamoyltransferase activity [GO:0047205]	2
phosphatidylinositol 3-kinase catalytic subunit binding [GO:0036313]	2
phosphoglycolate phosphatase activity [GO:0008967]	2
proline-tRNA ligase activity [GO:0004827]	2
protochlorophyllide reductase activity [GO:0016630]	2
gibberellin 2-beta-dioxygenase activity [GO:0045543]	2
ribonuclease inhibitor activity [GO:0008428]	2
glutaminyl-peptide cyclotransferase activity [GO:0016603]	2
isoleucine-tRNA ligase activity [GO:0004822]	2
homogentisate 1,2-dioxygenase activity [GO:0004411]	2
lysine-tRNA ligase activity [GO:0004824]	2
oripavine 6-O-demethylase activity [GO:0102804]	2
Lys48-specific deubiquitinase activity [GO:1990380]	2
phospholipid binding [GO:0005543]	2
2-hydroxy-6-oxonona-2,4-dienedioate hydrolase activity [GO:0018771]	2
5-amino-6-(5-phosphoribosylamino)uracil reductase activity [GO:0008703]	2
sn-glycerol-3-phosphate:ubiquinone-8 oxidoreductase activity [GO:0052591]	2
enzyme activator activity [GO:0008047]	2
argininosuccinate lyase activity [GO:0004056]	2
glycerol-3-phosphate O-acyltransferase activity [GO:0004366]	2
peptidase activator activity [GO:0016504]	2
phosphoribosylaminoimidazolecarboxamide formyltransferase activity [GO:0004643]	2
dolichyl-phosphate-mannose-glycolipid alpha-mannosyltransferase activity [GO:0004584]	2
fatty acid elongase activity [GO:0009922]	2
(+)-abscisic acid 8'-hydroxylase activity [GO:0010295]	2
4-hydroxy-3-methylbut-2-en-1-yl diphosphate reductase activity [GO:0051745]	2
cytidine deaminase activity [GO:0004126]	2
guanosine-3',5'-bis(diphosphate) 3'-diphosphatase activity [GO:0008893]	2
NADH pyrophosphatase activity [GO:0035529]	2
hexaprenyldihydroxybenzoate methyltransferase activity [GO:0004395]	2
ATP:3'-cytidine-cytidine-tRNA adenylyltransferase activity [GO:0052929]	2
dol-P-Man:Man(5)GlcNAc(2)-PP-Dol alpha-1,3-mannosyltransferase activity [GO:0052925]	2
pantothenate kinase activity [GO:0004594]	2
nitronate monooxygenase activity [GO:0018580]	2
mannan synthase activity [GO:0051753]	2
tRNA (cytosine-5-)-methyltransferase activity [GO:0016428]	2
flap endonuclease activity [GO:0048256]	2
pectinesterase inhibitor activity [GO:0046910]	2
inosine nucleosidase activity [GO:0047724]	2
alkaline phosphatase activity [GO:0004035]	2
prenylcysteine oxidase activity [GO:0001735]	2
Rab geranylgeranyltransferase activity [GO:0004663]	2
dodecenoyl-CoA delta-isomerase activity [GO:0004165]	2
urease activity [GO:0009039]	2
ferrous iron binding [GO:0008198]	2
protein transmembrane transporter activity [GO:0008320]	2
acylglycerol lipase activity [GO:0047372]	2
glutamate N-acetyltransferase activity [GO:0004358]	2
tryptamine:oxygen oxidoreductase (deaminating) activity [GO:0052593]	2
inositol oxygenase activity [GO:0050113]	2
protein geranylgeranyltransferase activity [GO:0004661]	2
UDP-glucose:glycoprotein glucosyltransferase activity [GO:0003980]	2
S-adenosylmethionine-homocysteine S-methyltransferase activity [GO:0008898]	2
ion channel binding [GO:0044325]	2
glycerone kinase activity [GO:0004371]	2
H4 histone acetyltransferase activity [GO:0010485]	2
L-aspartate:fumarate oxidoreductase activity [GO:0044318]	2
ATPase activity, coupled [GO:0042623]	2
oxidoreductase activity, acting on paired donors, with incorporation or reduction of molecular oxygen, reduced flavin or flavoprotein as one donor, and incorporation of one atom of oxygen [GO:0016712]	2
plant seed peroxidase activity [GO:1990137]	2
neoxanthin synthase activity [GO:0034020]	2
S-methyl-5-thioribose-1-phosphate isomerase activity [GO:0046523]	2
hydrolase activity, acting on carbon-nitrogen (but not peptide) bonds, in linear amidines [GO:0016813]	2
auxin binding [GO:0010011]	2
methylenetetrahydrofolate reductase (NAD(P)H) activity [GO:0004489]	2
glucosamine 6-phosphate N-acetyltransferase activity [GO:0004343]	2
NEDD8 activating enzyme activity [GO:0019781]	2
DNA primase activity [GO:0003896]	2
heparan-alpha-glucosaminide N-acetyltransferase activity [GO:0015019]	2
3-demethylubiquinone-9 3-O-methyltransferase activity [GO:0008689]	2
asparaginyl-tRNA synthase (glutamine-hydrolyzing) activity [GO:0050566]	2
UDP-glucose:hexose-1-phosphate uridylyltransferase activity [GO:0008108]	2
methylmalonyl-CoA epimerase activity [GO:0004493]	2
mRNA (guanine-N7-)-methyltransferase activity [GO:0004482]	2
3-methyl-2-oxobutanoate hydroxymethyltransferase activity [GO:0003864]	2
acetolactate synthase activity [GO:0003984]	2
leucine-tRNA ligase activity [GO:0004823]	2
succinate-semialdehyde dehydrogenase [NAD(P)+] activity [GO:0009013]	2
L-aspartate oxidase activity [GO:0008734]	2
methionyl-tRNA formyltransferase activity [GO:0004479]	2
microtubule minus-end binding [GO:0051011]	2
SUMO transferase activity [GO:0019789]	2
sucrose alpha-glucosidase activity [GO:0004575]	2
phosphatidylinositol-4,5-bisphosphate 5-phosphatase activity [GO:0004439]	2
phenethylamine:oxygen oxidoreductase (deaminating) activity [GO:0052596]	2
tyrosine-tRNA ligase activity [GO:0004831]	2
protein farnesyltransferase activity [GO:0004660]	2
thymidylate synthase activity [GO:0004799]	2
NAD(P)H oxidase activity [GO:0016174]	2
inositol 3-alpha-galactosyltransferase activity [GO:0047216]	2
UTP:glucose-1-phosphate uridylyltransferase activity [GO:0003983]	2
tRNA guanylyltransferase activity [GO:0008193]	2
phosphoribosylaminoimidazole carboxylase activity [GO:0004638]	2
violaxanthin de-epoxidase activity [GO:0046422]	2
N(6)-L-threonylcarbamoyladenine synthase activity [GO:0061711]	2
nucleosome binding [GO:0031491]	2
protein prenyltransferase activity [GO:0008318]	2
ATPase-coupled arsenite transmembrane transporter activity [GO:0015446]	2
N1-acetylspermine:oxygen oxidoreductase (3-acetamidopropanal-forming) activity [GO:0052903]	2
RNA polymerase III general transcription initiation factor activity [GO:0000995]	2
sucrose-phosphate synthase activity [GO:0046524]	2
queuine tRNA-ribosyltransferase activity [GO:0008479]	2
(E)-beta-ocimene synthase activity [GO:0034768]	2
UDP-glucuronate decarboxylase activity [GO:0048040]	2
5-phospho-alpha-D-ribosyl 1,2-cyclic phosphate phosphodiesterase activity [GO:0103043]	2
diamine oxidase activity [GO:0052597]	2
threonine-tRNA ligase activity [GO:0004829]	2
dihydroxy-acid dehydratase activity [GO:0004160]	2
acyl carrier activity [GO:0000036]	2
S-methyl-5-thioribose kinase activity [GO:0046522]	2
serine C-palmitoyltransferase activity [GO:0004758]	2
endodeoxyribonuclease activity, producing 3'-phosphomonoesters [GO:0016889]	2
transketolase activity [GO:0004802]	2
myosin heavy chain kinase activity [GO:0016905]	2
1-phosphatidylinositol-3-phosphate 5-kinase activity [GO:0000285]	2
photoreceptor activity [GO:0009881]	2
G protein-coupled receptor binding [GO:0001664]	2
[acyl-carrier-protein] S-malonyltransferase activity [GO:0004314]	2
tubulin binding [GO:0015631]	2
1-deoxy-D-xylulose-5-phosphate reductoisomerase activity [GO:0030604]	2
zeaxanthin epoxidase [overall] activity [GO:0009540]	2
2-succinyl-5-enolpyruvyl-6-hydroxy-3-cyclohexene-1-carboxylic-acid synthase activity [GO:0070204]	2
acyl-[acyl-carrier-protein] hydrolase activity [GO:0016297]	2
lysine-acetylated histone binding [GO:0070577]	2
N-carbamoylputrescine amidase activity [GO:0050126]	2
ATPase-coupled monosaccharide transmembrane transporter activity [GO:0015407]	2
1-pyrroline-5-carboxylate dehydrogenase activity [GO:0003842]	2
magnesium-protoporphyrin IX monomethyl ester (oxidative) cyclase activity [GO:0048529]	2
4-alpha-glucanotransferase activity [GO:0004134]	2
molybdopterin adenylyltransferase activity [GO:0061598]	2
sulfurtransferase activity [GO:0016783]	2
DNA replication origin binding [GO:0003688]	2
ceramidase activity [GO:0102121]	2
7,9,9'-tricis-neurosporene:quinone oxidoreductase activity [GO:0052887]	1
L-cysteine desulfhydrase activity [GO:0080146]	1
oxaloacetate transmembrane transporter activity [GO:0015131]	1
Rab guanyl-nucleotide exchange factor activity [GO:0017112]	1
U6 snRNA binding [GO:0017070]	1
dihydroorotate dehydrogenase activity [GO:0004152]	1
phosphoribosyl-AMP cyclohydrolase activity [GO:0004635]	1
SUMO conjugating enzyme activity [GO:0061656]	1
deoxyribonuclease activity [GO:0004536]	1
threonine synthase activity [GO:0004795]	1
12-oxophytodienoate reductase activity [GO:0016629]	1
ceramide glucosyltransferase activity [GO:0008120]	1
transcription regulatory region sequence-specific DNA binding [GO:0000976]	1
RNA ligase (ATP) activity [GO:0003972]	1
alpha-ketoglutarate transmembrane transporter activity [GO:0015139]	1
histone kinase activity (H3-T3 specific) [GO:0072354]	1
taxadien-5-alpha-ol O-acetyltransferase activity [GO:0050638]	1
GDP-L-fucose synthase activity [GO:0050577]	1
pyrroline-5-carboxylate reductase activity [GO:0004735]	1
imidazoleglycerol-phosphate synthase activity [GO:0000107]	1
NAD+ synthase (glutamine-hydrolyzing) activity [GO:0003952]	1
nicotinamide-nucleotide adenylyltransferase activity [GO:0000309]	1
potassium ion leak channel activity [GO:0022841]	1
glycolate transmembrane transporter activity [GO:0043879]	1
caffeoyl-CoA:pelargonidin-3,5-diglucoside 5-O-glucoside-6-O-hydroxycinnamoyltransferase activity [GO:0102777]	1
histidinol-phosphatase activity [GO:0004401]	1
brassicasterol glucosyltransferase activity [GO:0102203]	1
tRNA (guanosine-2'-O-)-methyltransferase activity [GO:0009020]	1
H2A histone acetyltransferase activity [GO:0043998]	1
chalcone isomerase activity [GO:0045430]	1
methylthioribulose 1-phosphate dehydratase activity [GO:0046570]	1
xylose isomerase activity [GO:0009045]	1
cycloeucalenol cycloisomerase activity [GO:0047793]	1
UDP-galactose:N-glycan beta-1,3-galactosyltransferase activity [GO:0010488]	1
anthranilate phosphoribosyltransferase activity [GO:0004048]	1
6-deoxy-6-sulfofructose kinase activity [GO:0061594]	1
chorismate synthase activity [GO:0004107]	1
acetyltransferase activity [GO:0016407]	1
nicotinate-nucleotide adenylyltransferase activity [GO:0004515]	1
protein methylesterase activity [GO:0051723]	1
D-ribulokinase activity [GO:0019150]	1
indole-3-glycerol-phosphate synthase activity [GO:0004425]	1
GMP synthase (glutamine-hydrolyzing) activity [GO:0003922]	1
biotin synthase activity [GO:0004076]	1
carbon-carbon lyase activity [GO:0016830]	1
glycerol kinase activity [GO:0004370]	1
N-acetyl-gamma-glutamyl-phosphate reductase activity [GO:0003942]	1
telomerase inhibitor activity [GO:0010521]	1
histone kinase activity (H3-T11 specific) [GO:0035402]	1
oxo-acid-lyase activity [GO:0016833]	1
orcinol O-methyltransferase activity [GO:0102938]	1
nicotinate phosphoribosyltransferase activity [GO:0004516]	1
thymidylate synthase (FAD) activity [GO:0050797]	1
arginase activity [GO:0004053]	1
ethanolamine kinase activity [GO:0004305]	1
isoamylase activity [GO:0019156]	1
ferredoxin-thioredoxin reductase activity [GO:0103012]	1
2-amino-4-hydroxy-6-hydroxymethyldihydropteridine diphosphokinase activity [GO:0003848]	1
nitric-oxide synthase activity [GO:0004517]	1
galactose oxidase activity [GO:0045480]	1
phosphoribulokinase activity [GO:0008974]	1
geranylgeranyl diphosphate reductase activity [GO:0102067]	1
beta-maltose 4-alpha-glucanotransferase activity [GO:0102500]	1
UDP-N-acetylglucosamine diphosphorylase activity [GO:0003977]	1
beta-aspartyl-peptidase activity [GO:0008798]	1
guanine phosphoribosyltransferase activity [GO:0052657]	1
adenylosuccinate synthase activity [GO:0004019]	1
protoheme IX farnesyltransferase activity [GO:0008495]	1
inositol-1,3,4,5-tetrakisphosphate 5-phosphatase activity [GO:0052659]	1
gibberellin 3-beta-dioxygenase activity [GO:0016707]	1
acetyl-CoA C-acyltransferase activity [GO:0003988]	1
fucosyltransferase activity [GO:0008417]	1
magnesium transmembrane transporter activity, phosphorylative mechanism [GO:0015444]	1
3-oxo-lignoceronyl-CoA synthase activity [GO:0102338]	1
GDP-Man:Man3GlcNAc2-PP-Dol alpha-1,2-mannosyltransferase activity [GO:0004377]	1
diaminopimelate decarboxylase activity [GO:0008836]	1
sulfite reductase (ferredoxin) activity [GO:0050311]	1
1-acylglycerophosphocholine O-acyltransferase activity [GO:0047184]	1
maltose binding [GO:1901982]	1
UDP-3-O-[3-hydroxymyristoyl] glucosamine N-acyltransferase activity [GO:0043764]	1
DNA clamp loader activity [GO:0003689]	1
acylphosphatase activity [GO:0003998]	1
uroporphyrinogen-III synthase activity [GO:0004852]	1
thiamine-phosphate diphosphorylase activity [GO:0004789]	1
N-acylneuraminate-9-phosphatase activity [GO:0050124]	1
2,3-diketo-5-methylthiopentyl-1-phosphate enolase activity [GO:0043715]	1
dihydrolipoyllysine-residue succinyltransferase activity [GO:0004149]	1
intramolecular transferase activity [GO:0016866]	1
4-(cytidine 5'-diphospho)-2-C-methyl-D-erythritol kinase activity [GO:0050515]	1
D-alanine-D-alanine ligase activity [GO:0008716]	1
nuclear localization sequence binding [GO:0008139]	1
inositol-polyphosphate 5-phosphatase activity [GO:0004445]	1
methenyltetrahydrofolate cyclohydrolase activity [GO:0004477]	1
D-amino-acid oxidase activity [GO:0003884]	1
RNA polymerase I CORE element sequence-specific DNA binding [GO:0001164]	1
beta-galactoside (CMP) alpha-2,3-sialyltransferase activity [GO:0003836]	1
polyribonucleotide nucleotidyltransferase activity [GO:0004654]	1
1-pyrroline dehydrogenase activity [GO:0033737]	1
ketol-acid reductoisomerase activity [GO:0004455]	1
recombinase activity [GO:0000150]	1
proteasome-activating ATPase activity [GO:0036402]	1
glycine dehydrogenase (decarboxylating) activity [GO:0004375]	1
2-methyl-6-geranylgeranyl-1,4-benzoquinol methyltransferase activity [GO:0102550]	1
thiamine diphosphokinase activity [GO:0004788]	1
malonyltransferase activity [GO:0016420]	1
glycerate transmembrane transporter activity [GO:1901974]	1
glyoxylate reductase activity [GO:0047964]	1
acetylglutamate kinase activity [GO:0003991]	1
urate oxidase activity [GO:0004846]	1
SUMO activating enzyme activity [GO:0019948]	1
D-xylose 1-dehydrogenase (NADP+) activity [GO:0047837]	1
phosphomevalonate kinase activity [GO:0004631]	1
thiamine binding [GO:0030975]	1
indole-3-acetate carboxyl methyltransferase activity [GO:0103007]	1
geranylgeranyl reductase activity [GO:0045550]	1
U3 snoRNA binding [GO:0034511]	1
6a-hydroxymaackiain-3-O-methyltransferase activity [GO:0102671]	1
glucuronokinase activity [GO:0047940]	1
homoserine kinase activity [GO:0004413]	1
S-adenosyl-L-methionine transmembrane transporter activity [GO:0000095]	1
guanidinoacetate N-methyltransferase activity [GO:0030731]	1
oxidized pyrimidine nucleobase lesion DNA N-glycosylase activity [GO:0000703]	1
rRNA (adenine-N6,N6-)-dimethyltransferase activity [GO:0000179]	1
beta-ketoacyl-acyl-carrier-protein synthase II activity [GO:0033817]	1
N6-(1,2-dicarboxyethyl)AMP AMP-lyase (fumarate-forming) activity [GO:0004018]	1
nucleotidase activity [GO:0008252]	1
cholesterol allpha-glucosyltransferase activity [GO:0102205]	1
very-long-chain 3-ketoacyl-CoA synthase activity [GO:0102756]	1
zerumbone synthase activity [GO:0102069]	1
auxin transmembrane transporter activity [GO:0080161]	1
nitrate reductase activity [GO:0008940]	1
protein-N-terminal glutamine amidohydrolase activity [GO:0070773]	1
glyceraldehyde-3-phosphate dehydrogenase (NADP+) (non-phosphorylating) activity [GO:0008886]	1
red chlorophyll catabolite reductase activity [GO:0051743]	1
Delta8-sphingolipid desaturase activity [GO:0102003]	1
adenosine kinase activity [GO:0004001]	1
phospholipid scramblase activity [GO:0017128]	1
ferric-chelate reductase activity [GO:0000293]	1
chloroplast protein-transporting ATPase activity [GO:0016464]	1
vicianin beta-glucosidase activity [GO:0050392]	1
sugar-terminal-phosphatase activity [GO:0050309]	1
N-acyltransferase activity [GO:0016410]	1
single-stranded DNA endodeoxyribonuclease activity [GO:0000014]	1
beta-tubulin binding [GO:0048487]	1
tRNA-specific adenosine deaminase activity [GO:0008251]	1
3-oxo-palmitate decarboxylase activity [GO:0102577]	1
glycerol transmembrane transporter activity [GO:0015168]	1
racemase and epimerase activity, acting on amino acids and derivatives [GO:0016855]	1
isopentenyl-diphosphate delta-isomerase activity [GO:0004452]	1
protein-arginine N-methyltransferase activity [GO:0016274]	1
oxidoreductase activity, acting on single donors with incorporation of molecular oxygen [GO:0016701]	1
mannosyl-glycoprotein endo-beta-N-acetylglucosaminidase activity [GO:0033925]	1
NADH dehydrogenase (quinone) activity [GO:0050136]	1
pyridoxal kinase activity [GO:0008478]	1
phospho-N-acetylmuramoyl-pentapeptide-transferase activity [GO:0008963]	1
ureidoglycine aminohydrolase activity [GO:0071522]	1
5-diphosphoinositol pentakisphosphate 3-kinase activity [GO:0102092]	1
proximal promoter sequence-specific DNA binding [GO:0000987]	1
indoleacetamide hydrolase activity [GO:0043864]	1
aspartate-semialdehyde dehydrogenase activity [GO:0004073]	1
glutamate synthase (NADH) activity [GO:0016040]	1
cyclic-nucleotide phosphodiesterase activity [GO:0004112]	1
molybdopterin cofactor binding [GO:0043546]	1
hydroxyethylthiazole kinase activity [GO:0004417]	1
L-dopa O-methyltransferase activity [GO:0102084]	1
sedoheptulose-bisphosphatase activity [GO:0050278]	1
phosphomethylpyrimidine kinase activity [GO:0008972]	1
uracil DNA N-glycosylase activity [GO:0004844]	1
4-hydroxyphenylpyruvate dioxygenase activity [GO:0003868]	1
GDP-mannose 4,6-dehydratase activity [GO:0008446]	1
hydroxymethylglutaryl-CoA synthase activity [GO:0004421]	1
diphthine synthase activity [GO:0004164]	1
DNA photolyase activity [GO:0003913]	1
alkylbase DNA N-glycosylase activity [GO:0003905]	1
luteolin O-methyltransferase activity [GO:0030744]	1
(S)-2-(5-amino-1-(5-phospho-D-ribosyl)imidazole-4-carboxamido)succinate AMP-lyase (fumarate-forming) activity [GO:0070626]	1
crossover junction endodeoxyribonuclease activity [GO:0008821]	1
tyrosine 3-monooxygenase activity [GO:0004511]	1
sulfolactone hydrolase activity [GO:0018732]	1
exodeoxyribonuclease I activity [GO:0008852]	1
voltage-gated cation channel activity [GO:0022843]	1
geraniol dehydrogenase activity [GO:0047924]	1
quercetin 3-O-methyltransferase activity [GO:0030755]	1
lipoprotein lipase activity [GO:0004465]	1
phosphatidyl-N-dimethylethanolamine N-methyltransferase activity [GO:0080101]	1
S-formylglutathione hydrolase activity [GO:0018738]	1
2-carboxy-D-arabinitol-1-phosphatase activity [GO:0047538]	1
inositol 2-dehydrogenase activity [GO:0050112]	1
L-lysine alpha-aminotransferase [GO:0062045]	1
carotene 7,8-desaturase activity [GO:0016719]	1
allantoinase activity [GO:0004038]	1
RNA trimethylguanosine synthase activity [GO:0071164]	1
protein tag [GO:0031386]	1
deoxyhypusine monooxygenase activity [GO:0019135]	1
riboflavin synthase activity [GO:0004746]	1
tRNA (guanine-N7-)-methyltransferase activity [GO:0008176]	1
IMP dehydrogenase activity [GO:0003938]	1
inositol 3-kinase activity [GO:0019140]	1
3-isopropylmalate dehydratase activity [GO:0003861]	1
cystathionine beta-synthase activity [GO:0004122]	1
DNA-binding transcription factor activity, RNA polymerase II-specific [GO:0000981]	1
stizolobate synthase activity [GO:0050297]	1
3-oxo-cerotoyl-CoA synthase activity [GO:0102337]	1
DNA polymerase processivity factor activity [GO:0030337]	1
inositol hexakisphosphate 1-kinase activity [GO:0052723]	1
ADP-glucose-starch glucosyltransferase activity [GO:0102502]	1
1-(5-phosphoribosyl)-5-[(5-phosphoribosylamino)methylideneamino]imidazole-4-carboxamide isomerase activity [GO:0003949]	1
catechol O-methyltransferase activity [GO:0016206]	1
protein C-terminal S-isoprenylcysteine carboxyl O-methyltransferase activity [GO:0004671]	1
thymidylate kinase activity [GO:0004798]	1
formate dehydrogenase (NAD+) activity [GO:0008863]	1
cholestenone 5-alpha-reductase activity [GO:0047751]	1
phosphoribosylformylglycinamidine cyclo-ligase activity [GO:0004641]	1
1,2-diacylglycerol 3-beta-galactosyltransferase activity [GO:0046509]	1
cyclin-dependent protein serine/threonine kinase regulator activity [GO:0016538]	1
(+)-borneol dehydrogenase activity [GO:0047500]	1
ornithine carbamoyltransferase activity [GO:0004585]	1
diaminopimelate epimerase activity [GO:0008837]	1
syntaxin binding [GO:0019905]	1
ATPase binding [GO:0051117]	1
alpha-ribazole phosphatase activity [GO:0043755]	1
uracil phosphoribosyltransferase activity [GO:0004845]	1
guanylate cyclase activity [GO:0004383]	1
5-oxoprolinase (ATP-hydrolyzing) activity [GO:0017168]	1
trans-cinnamate 4-monooxygenase activity [GO:0016710]	1
myrcene synthase activity [GO:0050551]	1
arginyltransferase activity [GO:0004057]	1
2-C-methyl-D-erythritol 2,4-cyclodiphosphate synthase activity [GO:0008685]	1
adenosine deaminase activity [GO:0004000]	1
nicotianamine synthase activity [GO:0030410]	1
cholestenol delta-isomerase activity [GO:0047750]	1
L-3-cyanoalanine synthase activity [GO:0050017]	1
protein serine/threonine phosphatase inhibitor activity [GO:0004865]	1
dTDP-4-dehydrorhamnose reductase activity [GO:0008831]	1
carbamoyl-phosphate synthase (glutamine-hydrolyzing) activity [GO:0004088]	1
phosphoribosylformylglycinamidine synthase activity [GO:0004642]	1
phosphoribosylamine-glycine ligase activity [GO:0004637]	1
phosphatidate phosphatase activity [GO:0008195]	1
carotenoid isomerase activity [GO:0046608]	1
ketoreductase activity [GO:0045703]	1
hydroxyproline O-galactosyltransferase activity [GO:1990714]	1
calmodulin-lysine N-methyltransferase activity [GO:0018025]	1
gluconokinase activity [GO:0046316]	1
CAAX-protein geranylgeranyltransferase activity [GO:0004662]	1
annealing helicase activity [GO:0036310]	1
3-oxo-arachidoyl-CoA synthase activity [GO:0102336]	1
tRNA dimethylallyltransferase activity [GO:0052381]	1
phosphatidylethanolamine N-methyltransferase activity [GO:0004608]	1
mRNA methyltransferase activity [GO:0008174]	1
hydroxymethylbilane synthase activity [GO:0004418]	1
NEDD8-specific protease activity [GO:0019784]	1
anthocyanidin 3-O-glucoside 2''-O-glucosyltransferase activity [GO:0102455]	1
iron ion transmembrane transporter activity [GO:0005381]	1
amino acid transmembrane transporter activity [GO:0015171]	1
protein C-terminus binding [GO:0008022]	1
oxygen binding [GO:0019825]	1
lipoyl(octanoyl) transferase activity [GO:0033819]	1
anthocyanin 5-aromatic acyltransferase activity [GO:0047183]	1
O-phospho-L-serine:2-oxoglutarate aminotransferase activity [GO:0004648]	1
glutathione synthase activity [GO:0004363]	1
quinolinate synthetase A activity [GO:0008987]	1
oleoyl-[acyl-carrier-protein] hydrolase activity [GO:0004320]	1
3-cyanoalanine hydratase activity [GO:0047558]	1
glutathione binding [GO:0043295]	1
2-octaprenyl-6-methoxy-1,4-benzoquinone methylase activity [GO:0043333]	1
primary miRNA binding [GO:0070878]	1
myristoyl-[acyl-carrier-protein] hydrolase activity [GO:0016295]	1
molybdopterin-synthase adenylyltransferase activity [GO:0061605]	1
diphosphoinositol-pentakisphosphate kinase activity [GO:0033857]	1
arginine decarboxylase activity [GO:0008792]	1
spermine synthase activity [GO:0016768]	1
phosphatase activator activity [GO:0019211]	1
9,9'-dicis-carotene:quinone oxidoreductase activity [GO:0052886]	1
L-threonine ammonia-lyase activity [GO:0004794]	1
3'-5' DNA helicase activity [GO:0043138]	1
tocopherol cyclase activity [GO:0009976]	1
scavenger receptor activity [GO:0005044]	1
phospholipid-hydroperoxide glutathione peroxidase activity [GO:0047066]	1
aminobutyraldehyde dehydrogenase activity [GO:0019145]	1
1-aminocyclopropane-1-carboxylate synthase activity [GO:0016847]	1
carbohydrate phosphatase activity [GO:0019203]	1
aldehyde dehydrogenase (NADP+) activity [GO:0033721]	1
linoleoyl-CoA desaturase activity [GO:0016213]	1
delta24-sterol reductase activity [GO:0050614]	1
inositol-1,4,5-trisphosphate 5-phosphatase activity [GO:0052658]	1
phytoene dehydrogenase activity [GO:0016166]	1
acid-amino acid ligase activity [GO:0016881]	1
nitrite reductase [NAD(P)H] activity [GO:0008942]	1
oxygen evolving activity [GO:0010242]	1
phytochromobilin:ferredoxin oxidoreductase activity [GO:0050619]	1
guanyl-nucleotide exchange factor activity [GO:0005085]	1
methylglutaconyl-CoA hydratase activity [GO:0004490]	1
cyanohydrin beta-glucosyltransferase activity [GO:0047792]	1
tocopherol O-methyltransferase activity [GO:0050342]	1
3-hydroxyacyl-CoA dehydratase activity [GO:0018812]	1
dTDP-4-dehydrorhamnose 3,5-epimerase activity [GO:0008830]	1
cyanoalanine nitrilase activity [GO:0047427]	1
fumarate hydratase activity [GO:0004333]	1
phosphatidic acid binding [GO:0070300]	1
protein-arginine deiminase activity [GO:0004668]	1
dihydrofolate synthase activity [GO:0008841]	1
aralkylamine N-acetyltransferase activity [GO:0004059]	1
phosphoribosylaminoimidazolesuccinocarboxamide synthase activity [GO:0004639]	1
histidinol-phosphate transaminase activity [GO:0004400]	1
UDP-N-acetylglucosamine-dolichyl-phosphate N-acetylglucosaminephosphotransferase activity [GO:0003975]	1
pre-miRNA binding [GO:0070883]	1
second spliceosomal transesterification activity [GO:0000386]	1
antioxidant activity [GO:0016209]	1
plastoquinol--plastocyanin reductase activity [GO:0009496]	1
3-hydroxyisobutyrate dehydrogenase activity [GO:0008442]	1
guanine deaminase activity [GO:0008892]	1
2-hydroxy-3-keto-5-methylthiopentenyl-1-phosphate phosphatase activity [GO:0043716]	1
dihydropteroate synthase activity [GO:0004156]	1
phosphoribosylglycinamide formyltransferase activity [GO:0004644]	1
cystathionine beta-lyase activity [GO:0004121]	1
phospholipid transporter activity [GO:0005548]	1
transcription factor binding [GO:0008134]	1
endo-1,4-beta-xylanase activity [GO:0031176]	1
endoribonuclease activity, producing 5'-phosphomonoesters [GO:0016891]	1
purine-rich negative regulatory element binding [GO:0032422]	1
calcium-dependent cysteine-type endopeptidase activity [GO:0004198]	1
pre-mRNA branch point binding [GO:0045131]	1
isoflavone 4'-O-methyltransferase activity [GO:0030746]	1
4-sulfomuconolactone hydrolase activity [GO:0102998]	1
myricetin 3'-O-methyltransferase activity [GO:0033799]	1
ferredoxin-nitrite reductase activity [GO:0048307]	1
glutamate-1-semialdehyde 2,1-aminomutase activity [GO:0042286]	1
UDP-glucose transmembrane transporter activity [GO:0005460]	1
cyanate hydratase activity [GO:0008824]	1
costunolide synthase activity [GO:0102934]	1
3-phosphoshikimate 1-carboxyvinyltransferase activity [GO:0003866]	1
purine nucleobase transmembrane transporter activity [GO:0005345]	1
L,L-diaminopimelate aminotransferase activity [GO:0010285]	1
protein-disulfide reductase activity [GO:0047134]	1
soyasaponin III rhamnosyltransferase activity [GO:0102241]	1
pheophorbide a oxygenase activity [GO:0032441]	1
RNA polymerase core enzyme binding [GO:0043175]	1
N-acetylneuraminate 7-O(or 9-O)-acetyltransferase activity [GO:0047186]	1
selenium binding [GO:0008430]	1
tRNA (uracil) methyltransferase activity [GO:0016300]	1
cation:chloride symporter activity [GO:0015377]	1
cyclin-dependent protein serine/threonine kinase activity [GO:0004693]	1
ubiquitin-like protein binding [GO:0032182]	1
glycoprotein 2-beta-D-xylosyltransferase activity [GO:0050513]	1
arachidoyl-CoA:1-dodecanol O-acyltransferase activity [GO:0102966]	1
transferase activity, transferring acyl groups, acyl groups converted into alkyl on transfer [GO:0046912]	1
leukotriene-A4 hydrolase activity [GO:0004463]	1
16S rRNA (guanine(966)-N(2))-methyltransferase activity [GO:0052913]	1
cullin family protein binding [GO:0097602]	1
galactokinase activity [GO:0004335]	1
long-chain-alcohol O-fatty-acyltransferase activity [GO:0047196]	1
histidine decarboxylase activity [GO:0004398]	1
dCTP diphosphatase activity [GO:0047840]	1
phosphoribosyl-ATP diphosphatase activity [GO:0004636]	1
inositol heptakisphosphate kinase activity [GO:0000829]	1
2-C-methyl-D-erythritol 4-phosphate cytidylyltransferase activity [GO:0050518]	1
phosphoenolpyruvate carboxykinase (ATP) activity [GO:0004612]	1
U5 snRNA binding [GO:0030623]	1
rRNA (guanine) methyltransferase activity [GO:0016435]	1
N-acetyltransferase activity [GO:0008080]	1
palmitoyl hydrolase activity [GO:0098599]	1
UTP-monosaccharide-1-phosphate uridylyltransferase activity [GO:0051748]	1
S-(hydroxymethyl)glutathione dehydrogenase activity [GO:0051903]	1
4,5-9,10-diseco-3-hydroxy-5,9,17-trioxoandrosta-1(10),2-diene-4-oate hydrolase activity [GO:0102296]	1
reticuline oxidase activity [GO:0050468]	1
hypoxanthine phosphoribosyltransferase activity [GO:0004422]	1
transmembrane signaling receptor activity [GO:0004888]	1
active borate transmembrane transporter activity [GO:0046715]	1
N2-acetyl-L-ornithine:2-oxoglutarate 5-aminotransferase activity [GO:0003992]	1
NADPH:quinone reductase activity [GO:0003960]	1
oxidized purine nucleobase lesion DNA N-glycosylase activity [GO:0008534]	1
gamma-glutamyl-peptidase activity [GO:0034722]	1
6'-deoxychalcone synthase activity [GO:0033808]	1
3-oxolaurate decarboxylase activity [GO:0050410]	1
nitrate reductase (NADPH) activity [GO:0050464]	1
lipopolysaccharide binding [GO:0001530]	1
phospholipid:diacylglycerol acyltransferase activity [GO:0046027]	1
(+)-neomenthol dehydrogenase activity [GO:0047501]	1
alanine-tRNA ligase activity [GO:0004813]	1
disordered domain specific binding [GO:0097718]	1
amylopectin binding [GO:2001066]	1
cyclin-dependent protein serine/threonine kinase activator activity [GO:0061575]	1
ureidoglycolate hydrolase activity [GO:0004848]	1
palmitoyl-[acyl-carrier-protein] hydrolase activity [GO:0016296]	1
glutamate dehydrogenase (NADP+) activity [GO:0004354]	1
glycerol-1-phosphatase activity [GO:0000121]	1
dihydroceramide glucosyltransferase activity [GO:0102769]	1
phosphatidylcholine phospholipase C activity [GO:0034480]	1
inositol hexakisphosphate 3-kinase activity [GO:0052724]	1
phosphatidylinositol diacylglycerol-lyase activity [GO:0004436]	1
plasmalogen synthase activity [GO:0050200]	1
polyamine binding [GO:0019808]	1
glutamate synthase activity [GO:0015930]	1
UDP-N-acetylgalactosamine transmembrane transporter activity [GO:0005463]	1
beta-phosphoglucomutase activity [GO:0008801]	1
mevalonate kinase activity [GO:0004496]	1
enoyl-CoA hydratase activity [GO:0004300]	1
phosphatidyl-N-methylethanolamine N-methyltransferase activity [GO:0000773]	1
S100 protein binding [GO:0044548]	1
nucleobase-containing compound kinase activity [GO:0019205]	1
hydroperoxide dehydratase activity [GO:0047987]	1
soladodine glucosyltransferase activity [GO:0102202]	1
proline dipeptidase activity [GO:0102009]	1
malate transmembrane transporter activity [GO:0015140]	1
[hydroxymethylglutaryl-CoA reductase (NADPH)] kinase activity [GO:0047322]	1
carboxylic ester hydrolase activity [GO:0052689]	1
L-lactate dehydrogenase activity [GO:0004459]	1
3-oxo-myristate decarboxylase activity [GO:0102151]	1
4-aminobutyrate transaminase activity [GO:0003867]	1
ATP phosphoribosyltransferase activity [GO:0003879]	1
UDP-3-O-(R-3-hydroxymyristoyl)-glucosamine N-acyltransferase activity [GO:0103118]	1
furaneol oxidoreductase activity [GO:0102978]	1
protein binding, bridging [GO:0030674]	1
ribulose-phosphate 3-epimerase activity [GO:0004750]	1
7-deoxyloganetic acid glucosyltransferase activity [GO:0102970]	1
tetraacyldisaccharide 4'-kinase activity [GO:0009029]	1
porphobilinogen synthase activity [GO:0004655]	1
DNA-(apurinic or apyrimidinic site) endonuclease activity [GO:0003906]	1
pseudouridylate synthase activity [GO:0004730]	1
mannose-6-phosphate isomerase activity [GO:0004476]	1
galactolipase activity [GO:0047714]	1
electron-transferring-flavoprotein dehydrogenase activity [GO:0004174]	1
caffeoyl-CoA:delphinidin-3,5-diglucoside 5-O-glucoside-6-O-hydroxycinnamoyltransferase activity [GO:0102815]	1
pre-mRNA 3'-splice site binding [GO:0030628]	1
cytokinin 7-beta-glucosyltransferase activity [GO:0047807]	1
mediator complex binding [GO:0036033]	1
phosphatidylinositol phosphate kinase activity [GO:0016307]	1
acireductone synthase activity [GO:0043874]	1
molecular adaptor activity [GO:0060090]	1
rRNA methyltransferase activity [GO:0008649]	1
clathrin adaptor activity [GO:0035615]	1
glyceraldehyde-3-phosphate dehydrogenase (NAD+) (phosphorylating) activity [GO:0004365]	1
caffeoyl-CoA: alcohol caffeoyl transferase activity [GO:0090430]	1
phosphatidylcholine-sterol O-acyltransferase activity [GO:0004607]	1
molybdopterin-synthase sulfurtransferase activity [GO:0061604]	1
rRNA pseudouridine synthase activity [GO:0120159]	1
D-cysteine desulfhydrase activity [GO:0019148]	1
phytanoyl-CoA dioxygenase activity [GO:0048244]	1
ribonucleoside-diphosphate reductase activity, thioredoxin disulfide as acceptor [GO:0004748]	1
1,4-beta-D-xylan synthase activity [GO:0047517]	1
pantoate-beta-alanine ligase activity [GO:0004592]	1
ubiquitin conjugating enzyme binding [GO:0031624]	1
sterol 3-beta-glucosyltransferase activity [GO:0016906]	1
ethanolamine-phosphate cytidylyltransferase activity [GO:0004306]	1
alpha-1,6-mannosylglycoprotein 2-beta-N-acetylglucosaminyltransferase activity [GO:0008455]	1
pheophoridase activity [GO:0035560]	1
3-isopropylmalate dehydrogenase activity [GO:0003862]	1
exodeoxyribonuclease III activity [GO:0008853]	1
dolichyl pyrophosphate Man9GlcNAc2 alpha-1,3-glucosyltransferase activity [GO:0042281]	1
endopeptidase activity [GO:0004175]	1
AMP binding [GO:0016208]	1
transmembrane receptor protein tyrosine kinase activity [GO:0004714]	1
trans-2,3-dihydro-3-hydroxy-anthranilate isomerase activity [GO:0102943]	1
NAD-dependent protein deacetylase activity [GO:0034979]	1
inositol hexakisphosphate 5-kinase activity [GO:0000832]	1
nucleoside binding [GO:0001882]	1
histidinol dehydrogenase activity [GO:0004399]	1
xylulokinase activity [GO:0004856]	1
RNA polymerase II activity [GO:0001055]	1
agmatine deiminase activity [GO:0047632]	1
