# Supplementary material for: Comparative transcriptome analysis, unfolding the pathways regulating the seed-size trait in cultivated lentil (Lens culinaris Medik.)
Source: Front Genet. 2022 Aug 10;13:942079. doi: 10.3389/fgene.2022.942079 (PMC9399355; doi:10.3389/fgene.2022.942079)
Supplement: Supplementary file 11 [file DataSheet2.xlsx]

## Sheet: Export
Blasr2GO export
Sequence Name	Sequence Description	Sequence Data	Sequence Length	Blast Hits Count	Blast Min E-Value	Blast Similarity Mean	Blast Database	Blast Hits Count	Blast Min E-Value	Blast Similarity Mean	Blast Database	Blast Hit Description (HSP)	Blast Hit Taxonomy Name	Blast Hit E-Value	Blast Hit Length	Blast Hit Alignment Length	Blast Hit Positives	Blast Hit Similarity	Blast Hit HSP/Hit	Blast Hit HSP/Query	Blast Hit HSPs Number	Blast Hit Frame	Blast Hit Gene Identifier	Blast Hit Accession	Blast Hit Score	Blast Hit Description (HSP)	Blast Hit Taxonomy Name	Blast Hit E-Value	Blast Hit Length	Blast Hit Alignment Length	Blast Hit Positives	Blast Hit Similarity	Blast Hit HSP/Hit	Blast Hit HSP/Query	Blast Hit HSPs Number	Blast Hit Frame	Blast Hit Gene Identifier	Blast Hit Accession	Blast Hit Score	Blast Top Hit Description (HSP)	Blast Top Hit Taxonomy Name	Blast Top Hit E-Value	Blast Top Hit Length	Blast Top Hit Alignment Length	Blast Top Hit Positives	Blast Top Hit Similarity	Blast Top Hit HSP/Hit	Blast Top Hit HSP/Query	Blast Top Hit HSPs Number
Lcu.2RBY.Chr1_10041575-10043824	---NA---		2249
Lcu.2RBY.Chr1_11792444-11794405	XP_004507668.1wall-associated receptor kinase 2		1961	20	2.7e-123	0.8376	/cabinfs/opt/data/nr/nr118.dmnd	20	2.7e-123	0.8376	/cabinfs/opt/data/nr/nr118.dmnd	XP_004507668.1wall-associated receptor kinase 2 [Cicer arietinum]|XP_003610465.2wall-associated receptor kinase 2 [Medicago truncatula]/AES92662.2 wall-associated receptor kinase galacturonan-binding protein [Medicago truncatula]/RHN65000.1 putative wall-associated receptor kinase, galacturonan-binding domain-containing protein [Medicago truncatula]|XP_025985144.1uncharacterized protein LOC100795…	Cicer arietinum|Medicago truncatula/Medicago truncatula/Medicago truncatula|Glycine max/Glycine soja|Trifolium pratense|Abrus precatorius|Vigna unguiculata|Vigna radiata var. radiata|Vigna unguiculata/Vigna unguiculata|Phaseolus vulgaris/Phaseolus vulgaris|Glycine max|Glycine max/Glycine soja/Glycine soja/Glycine max/Glycine soja|Glycine soja|Mucuna pruriens|Glycine max/Glycine soja/Glycine max/G…	2.7E-123|3.0E-122|6.8E-122|1.2E-121|2.8E-115|2.8E-115|1.0E-114|1.4E-114|1.4E-114|5.2E-114|5.2E-114|6.8E-114|9.8E-113|3.7E-112|4.9E-112|6.3E-112|6.3E-112|5.4E-111|2.7E-110|2.7E-110	335|334|337|320|315|312|327|327|327|316|318|315|327|327|335|319|332|317|315|332	278|280|353|247|249|254|287|252|252|264|264|260|257|260|253|253|253|270|278|268	236|236|256|220|215|218|228|217|216|220|220|218|216|216|215|218|218|223|224|222	84.89%|84.29%|72.52%|89.07%|86.35%|85.83%|79.44%|86.11%|85.71%|83.33%|83.33%|83.85%|84.05%|83.08%|84.98%|86.17%|86.17%|82.59%|80.58%|82.84%	82.99%|83.83%|104.75%|77.19%|79.05%|81.41%|87.77%|77.06%|77.06%|83.54%|83.02%|82.54%|78.59%|79.51%|75.52%|79.31%|76.20%|85.17%|88.25%|80.72%	42.53%|42.84%|54.00%|37.79%|38.09%|38.86%|43.91%|38.55%|38.55%|40.39%|40.39%|39.78%|39.32%|39.78%|38.70%|38.70%|38.70%|41.31%|42.53%|41.00%	1|1|1|1|1|1|1|1|1|1|1|1|1|1|1|1|1|1|1|1	-2|-2|-2|-2|-2|-2|-2|-2|-2|-2|-2|-2|-2|-2|-2|-2|-2|-2|-2|-2	|||||||||||||||||||	XP_004507668.1|XP_003610465.2|XP_025985144.1/XP_025985144.1|PNX71339.1|XP_027368657.1|XP_027921611.1|XP_014508104.1|XP_027921610.1|XP_007153979.1|KRH51130.1|XP_003528694.1/XP_003528694.1|KHN03497.1|RDY14568.1|XP_003550483.1/XP_003550483.1|XP_027339302.1|OIW14003.1|XP_019439838.1|XP_019431431.1|XP_007147704.1|XP_019431430.1	452.6|449.1|448.0|447.2|426.0|426.0|424.1|423.7|423.7|421.8|421.8|421.4|417.5|415.6|415.2|414.8|414.8|411.8|409.5|409.5	XP_004507668.1wall-associated receptor kinase 2 [Cicer arietinum]|XP_003610465.2wall-associated receptor kinase 2 [Medicago truncatula]/AES92662.2 wall-associated receptor kinase galacturonan-binding protein [Medicago truncatula]/RHN65000.1 putative wall-associated receptor kinase, galacturonan-binding domain-containing protein [Medicago truncatula]|XP_025985144.1uncharacterized protein LOC100795…	Cicer arietinum|Medicago truncatula/Medicago truncatula/Medicago truncatula|Glycine max/Glycine soja|Trifolium pratense|Abrus precatorius|Vigna unguiculata|Vigna radiata var. radiata|Vigna unguiculata/Vigna unguiculata|Phaseolus vulgaris/Phaseolus vulgaris|Glycine max|Glycine max/Glycine soja/Glycine soja/Glycine max/Glycine soja|Glycine soja|Mucuna pruriens|Glycine max/Glycine soja/Glycine max/G…	2.7E-123|3.0E-122|6.8E-122|1.2E-121|2.8E-115|2.8E-115|1.0E-114|1.4E-114|1.4E-114|5.2E-114|5.2E-114|6.8E-114|9.8E-113|3.7E-112|4.9E-112|6.3E-112|6.3E-112|5.4E-111|2.7E-110|2.7E-110	335|334|337|320|315|312|327|327|327|316|318|315|327|327|335|319|332|317|315|332	278|280|353|247|249|254|287|252|252|264|264|260|257|260|253|253|253|270|278|268	236|236|256|220|215|218|228|217|216|220|220|218|216|216|215|218|218|223|224|222	84.89%|84.29%|72.52%|89.07%|86.35%|85.83%|79.44%|86.11%|85.71%|83.33%|83.33%|83.85%|84.05%|83.08%|84.98%|86.17%|86.17%|82.59%|80.58%|82.84%	82.99%|83.83%|104.75%|77.19%|79.05%|81.41%|87.77%|77.06%|77.06%|83.54%|83.02%|82.54%|78.59%|79.51%|75.52%|79.31%|76.20%|85.17%|88.25%|80.72%	42.53%|42.84%|54.00%|37.79%|38.09%|38.86%|43.91%|38.55%|38.55%|40.39%|40.39%|39.78%|39.32%|39.78%|38.70%|38.70%|38.70%|41.31%|42.53%|41.00%	1|1|1|1|1|1|1|1|1|1|1|1|1|1|1|1|1|1|1|1	-2|-2|-2|-2|-2|-2|-2|-2|-2|-2|-2|-2|-2|-2|-2|-2|-2|-2|-2|-2	|||||||||||||||||||	XP_004507668.1|XP_003610465.2|XP_025985144.1/XP_025985144.1|PNX71339.1|XP_027368657.1|XP_027921611.1|XP_014508104.1|XP_027921610.1|XP_007153979.1|KRH51130.1|XP_003528694.1/XP_003528694.1|KHN03497.1|RDY14568.1|XP_003550483.1/XP_003550483.1|XP_027339302.1|OIW14003.1|XP_019439838.1|XP_019431431.1|XP_007147704.1|XP_019431430.1	452.6|449.1|448.0|447.2|426.0|426.0|424.1|423.7|423.7|421.8|421.8|421.4|417.5|415.6|415.2|414.8|414.8|411.8|409.5|409.5	XP_004507668.1wall-associated receptor kinase 2 [Cicer arietinum]	Cicer arietinum	2.7e-123	335	278	236	0.8489	0.8299	0.4253	1
Lcu.2RBY.Chr1_11794953-11798228	XP_013469658.1protein NLP6 isoform X2		3275	20	4.8e-96	0.9034	/cabinfs/opt/data/nr/nr118.dmnd	20	4.8e-96	0.9034	/cabinfs/opt/data/nr/nr118.dmnd	XP_013469658.1protein NLP6 isoform X2 [Medicago truncatula]/KEH43696.1 plant regulator RWP-RK family protein [Medicago truncatula]|RHN81803.1putative transcription factor Nin-like family [Medicago truncatula]|XP_003592270.1protein NLP6 isoform X1 [Medicago truncatula]/AES62521.1 plant regulator RWP-RK family protein [Medicago truncatula]|GAU32390.1hypothetical protein TSUD_44330 [Trifolium subter…	Medicago truncatula/Medicago truncatula|Medicago truncatula|Medicago truncatula/Medicago truncatula|Trifolium subterraneum|Trifolium pratense/Trifolium pratense|Glycine soja/Glycine soja|Glycine max|Cicer arietinum|Glycine max/Glycine soja/Glycine soja/Glycine max/Glycine soja|Glycine max/Glycine max|Glycine soja/Glycine soja/Glycine soja|Cajanus cajan|Cajanus cajan|Cajanus cajan|Abrus precatoriu…	4.8E-96|8.2E-96|8.2E-96|3.8E-93|3.2E-92|6.1E-91|6.1E-91|3.0E-90|3.9E-90|3.9E-90|3.9E-90|4.3E-89|4.3E-89|4.3E-89|9.7E-89|4.8E-88|1.1E-87|1.1E-87|1.8E-87|1.8E-87	899|979|979|964|980|926|926|976|991|991|991|802|945|989|951|988|985|985|970|950	189|191|191|239|191|209|209|211|193|193|193|208|208|208|196|190|185|185|193|193	178|179|179|195|177|186|186|182|177|177|177|183|183|183|176|174|172|172|174|174	94.18%|93.72%|93.72%|81.59%|92.67%|89.00%|89.00%|86.26%|91.71%|91.71%|91.71%|87.98%|87.98%|87.98%|89.80%|91.58%|92.97%|92.97%|90.16%|90.16%	21.02%|19.51%|19.51%|24.79%|19.49%|22.57%|22.57%|21.62%|19.48%|19.48%|19.48%|25.94%|22.01%|21.03%|20.61%|19.23%|18.78%|18.78%|19.90%|20.32%	17.31%|17.50%|17.50%|21.89%|17.50%|19.15%|19.15%|19.33%|17.68%|17.68%|17.68%|19.05%|19.05%|19.05%|17.95%|17.40%|16.95%|16.95%|17.68%|17.68%	1|1|1|1|1|1|1|1|1|1|1|1|1|1|1|1|1|1|1|1	-1|-1|-1|-1|-1|-1|-1|-1|-1|-1|-1|-1|-1|-1|-1|-1|-1|-1|-1|-1	|||||||||||||||||||	XP_013469658.1|RHN81803.1|XP_003592270.1|GAU32390.1|PNY16416.1|XP_028220985.1|XP_006606126.1|XP_004496554.1|XP_003536463.2/XP_003536463.2|XP_006606125.1|XP_028220982.1|KYP74786.1|XP_020234914.1|XP_020234906.1|XP_027363210.1|XP_014513884.1|XP_028220983.1|XP_014628304.1|XP_027363208.1|XP_027363209.1	362.8|362.1|362.1|353.2|350.1|345.9|345.9|343.6|343.2|343.2|343.2|339.7|339.7|339.7|338.6|336.3|335.1|335.1|334.3|334.3	XP_013469658.1protein NLP6 isoform X2 [Medicago truncatula]/KEH43696.1 plant regulator RWP-RK family protein [Medicago truncatula]|RHN81803.1putative transcription factor Nin-like family [Medicago truncatula]|XP_003592270.1protein NLP6 isoform X1 [Medicago truncatula]/AES62521.1 plant regulator RWP-RK family protein [Medicago truncatula]|GAU32390.1hypothetical protein TSUD_44330 [Trifolium subter…	Medicago truncatula/Medicago truncatula|Medicago truncatula|Medicago truncatula/Medicago truncatula|Trifolium subterraneum|Trifolium pratense/Trifolium pratense|Glycine soja/Glycine soja|Glycine max|Cicer arietinum|Glycine max/Glycine soja/Glycine soja/Glycine max/Glycine soja|Glycine max/Glycine max|Glycine soja/Glycine soja/Glycine soja|Cajanus cajan|Cajanus cajan|Cajanus cajan|Abrus precatoriu…	4.8E-96|8.2E-96|8.2E-96|3.8E-93|3.2E-92|6.1E-91|6.1E-91|3.0E-90|3.9E-90|3.9E-90|3.9E-90|4.3E-89|4.3E-89|4.3E-89|9.7E-89|4.8E-88|1.1E-87|1.1E-87|1.8E-87|1.8E-87	899|979|979|964|980|926|926|976|991|991|991|802|945|989|951|988|985|985|970|950	189|191|191|239|191|209|209|211|193|193|193|208|208|208|196|190|185|185|193|193	178|179|179|195|177|186|186|182|177|177|177|183|183|183|176|174|172|172|174|174	94.18%|93.72%|93.72%|81.59%|92.67%|89.00%|89.00%|86.26%|91.71%|91.71%|91.71%|87.98%|87.98%|87.98%|89.80%|91.58%|92.97%|92.97%|90.16%|90.16%	21.02%|19.51%|19.51%|24.79%|19.49%|22.57%|22.57%|21.62%|19.48%|19.48%|19.48%|25.94%|22.01%|21.03%|20.61%|19.23%|18.78%|18.78%|19.90%|20.32%	17.31%|17.50%|17.50%|21.89%|17.50%|19.15%|19.15%|19.33%|17.68%|17.68%|17.68%|19.05%|19.05%|19.05%|17.95%|17.40%|16.95%|16.95%|17.68%|17.68%	1|1|1|1|1|1|1|1|1|1|1|1|1|1|1|1|1|1|1|1	-1|-1|-1|-1|-1|-1|-1|-1|-1|-1|-1|-1|-1|-1|-1|-1|-1|-1|-1|-1	|||||||||||||||||||	XP_013469658.1|RHN81803.1|XP_003592270.1|GAU32390.1|PNY16416.1|XP_028220985.1|XP_006606126.1|XP_004496554.1|XP_003536463.2/XP_003536463.2|XP_006606125.1|XP_028220982.1|KYP74786.1|XP_020234914.1|XP_020234906.1|XP_027363210.1|XP_014513884.1|XP_028220983.1|XP_014628304.1|XP_027363208.1|XP_027363209.1	362.8|362.1|362.1|353.2|350.1|345.9|345.9|343.6|343.2|343.2|343.2|339.7|339.7|339.7|338.6|336.3|335.1|335.1|334.3|334.3	KEH43696.1 plant regulator RWP-RK family protein [Medicago truncatula]/XP_013469658.1protein NLP6 isoform X2 [Medicago truncatula]	Medicago truncatula	4.8e-96	899	189	178	0.9418	0.2102	0.1731	1
Lcu.2RBY.Chr1_21276769-21282272	PNX80618.1AC transposase		5503	20	9.9e-86	0.8128	/cabinfs/opt/data/nr/nr118.dmnd	20	9.9e-86	0.8128	/cabinfs/opt/data/nr/nr118.dmnd	PNX80618.1AC transposase, partial [Trifolium pratense]|PNX89867.1HAT family dimerization domain containing protein, partial [Trifolium pratense]|KYP38024.1Putative AC transposase [Cajanus cajan]|KYP38025.1Putative AC transposase [Cajanus cajan]|XP_020204326.1zinc finger BED domain-containing protein RICESLEEPER 1-like [Cajanus cajan]/XP_020204333.1 zinc finger BED domain-containing protein RICESL…	Trifolium pratense|Trifolium pratense|Cajanus cajan|Cajanus cajan|Cajanus cajan/Cajanus cajan|Medicago truncatula|Cicer arietinum/Cicer arietinum|Medicago truncatula/Medicago truncatula|Cicer arietinum|Medicago truncatula/Medicago truncatula|Medicago truncatula/Medicago truncatula|Medicago truncatula|Medicago truncatula|Medicago truncatula|Trifolium pratense|Cicer arietinum|Trifolium subterraneum…	9.9E-86|6.4E-85|1.9E-76|1.9E-76|1.9E-76|2.4E-76|7.1E-76|2.7E-75|6.0E-75|7.8E-75|7.8E-75|2.1E-72|2.8E-72|6.2E-72|2.0E-70|4.4E-70|4.9E-69|5.4E-68|7.1E-68|1.1E-65	681|354|520|590|604|754|483|521|829|628|754|465|736|736|726|408|716|401|421|392	198|206|260|260|260|194|197|190|196|201|194|204|201|201|200|193|193|204|200|208	176|181|185|185|185|168|168|165|169|168|165|164|163|163|161|161|157|158|159|160	88.89%|87.86%|71.15%|71.15%|71.15%|86.60%|85.28%|86.84%|86.22%|83.58%|85.05%|80.39%|81.09%|81.09%|80.50%|83.42%|81.35%|77.45%|79.50%|76.92%	29.07%|58.19%|50.00%|44.07%|43.05%|25.73%|40.79%|36.47%|23.64%|32.01%|25.73%|43.87%|27.31%|27.31%|27.55%|47.30%|26.96%|50.87%|47.51%|53.06%	10.79%|11.23%|14.17%|14.17%|14.17%|10.58%|10.74%|10.36%|10.69%|10.96%|10.58%|11.12%|10.96%|10.96%|10.90%|10.52%|10.52%|11.12%|10.90%|11.34%	1|1|1|1|1|1|1|1|1|1|1|1|1|1|1|1|1|1|1|1	-2|-2|-2|-2|-2|-2|-2|-2|-2|-2|-2|-2|-2|-2|-2|-2|-2|-2|-2|-2	|||||||||||||||||||	PNX80618.1|PNX89867.1|KYP38024.1|KYP38025.1|XP_020204326.1|RHN40429.1|XP_027186640.1|XP_024625898.1|XP_012568860.2|AHC08670.1|XP_024628213.1|XP_024642173.1|XP_024626644.1|XP_024640749.1|PNX76141.1|XP_012570345.1|GAU44167.1|XP_024642185.1|GAU44716.1|XP_012568912.1	329.3|326.6|298.5|298.5|298.5|298.1|296.6|294.7|293.5|293.1|293.1|285.0|284.6|283.5|278.5|277.3|273.9|270.4|270.0|262.7	PNX80618.1AC transposase, partial [Trifolium pratense]|PNX89867.1HAT family dimerization domain containing protein, partial [Trifolium pratense]|KYP38024.1Putative AC transposase [Cajanus cajan]|KYP38025.1Putative AC transposase [Cajanus cajan]|XP_020204326.1zinc finger BED domain-containing protein RICESLEEPER 1-like [Cajanus cajan]/XP_020204333.1 zinc finger BED domain-containing protein RICESL…	Trifolium pratense|Trifolium pratense|Cajanus cajan|Cajanus cajan|Cajanus cajan/Cajanus cajan|Medicago truncatula|Cicer arietinum/Cicer arietinum|Medicago truncatula/Medicago truncatula|Cicer arietinum|Medicago truncatula/Medicago truncatula|Medicago truncatula/Medicago truncatula|Medicago truncatula|Medicago truncatula|Medicago truncatula|Trifolium pratense|Cicer arietinum|Trifolium subterraneum…	9.9E-86|6.4E-85|1.9E-76|1.9E-76|1.9E-76|2.4E-76|7.1E-76|2.7E-75|6.0E-75|7.8E-75|7.8E-75|2.1E-72|2.8E-72|6.2E-72|2.0E-70|4.4E-70|4.9E-69|5.4E-68|7.1E-68|1.1E-65	681|354|520|590|604|754|483|521|829|628|754|465|736|736|726|408|716|401|421|392	198|206|260|260|260|194|197|190|196|201|194|204|201|201|200|193|193|204|200|208	176|181|185|185|185|168|168|165|169|168|165|164|163|163|161|161|157|158|159|160	88.89%|87.86%|71.15%|71.15%|71.15%|86.60%|85.28%|86.84%|86.22%|83.58%|85.05%|80.39%|81.09%|81.09%|80.50%|83.42%|81.35%|77.45%|79.50%|76.92%	29.07%|58.19%|50.00%|44.07%|43.05%|25.73%|40.79%|36.47%|23.64%|32.01%|25.73%|43.87%|27.31%|27.31%|27.55%|47.30%|26.96%|50.87%|47.51%|53.06%	10.79%|11.23%|14.17%|14.17%|14.17%|10.58%|10.74%|10.36%|10.69%|10.96%|10.58%|11.12%|10.96%|10.96%|10.90%|10.52%|10.52%|11.12%|10.90%|11.34%	1|1|1|1|1|1|1|1|1|1|1|1|1|1|1|1|1|1|1|1	-2|-2|-2|-2|-2|-2|-2|-2|-2|-2|-2|-2|-2|-2|-2|-2|-2|-2|-2|-2	|||||||||||||||||||	PNX80618.1|PNX89867.1|KYP38024.1|KYP38025.1|XP_020204326.1|RHN40429.1|XP_027186640.1|XP_024625898.1|XP_012568860.2|AHC08670.1|XP_024628213.1|XP_024642173.1|XP_024626644.1|XP_024640749.1|PNX76141.1|XP_012570345.1|GAU44167.1|XP_024642185.1|GAU44716.1|XP_012568912.1	329.3|326.6|298.5|298.5|298.5|298.1|296.6|294.7|293.5|293.1|293.1|285.0|284.6|283.5|278.5|277.3|273.9|270.4|270.0|262.7	PNX80618.1AC transposase, partial [Trifolium pratense]	Trifolium pratense	9.9e-86	681	198	176	0.8889	0.2907	0.1079	1
Lcu.2RBY.Chr1_37118450-37119862	---NA---		1412
Lcu.2RBY.Chr1_51736795-51738366	RHN38493.1putative RNA-directed DNA polymerase		1571	20	6.8e-48	0.6954	/cabinfs/opt/data/nr/nr118.dmnd	20	6.8e-48	0.6954	/cabinfs/opt/data/nr/nr118.dmnd	RHN38493.1putative RNA-directed DNA polymerase [Medicago truncatula]|RHN40191.1putative transcription factor interactor and regulator CCHC(Zn) family [Medicago truncatula]|RHN68229.1putative transcription factor interactor and regulator CCHC(Zn) family [Medicago truncatula]|RHN40787.1putative transcription factor interactor and regulator CCHC(Zn) family [Medicago truncatula]|RHN51506.1putative tr…	Medicago truncatula|Medicago truncatula|Medicago truncatula|Medicago truncatula|Medicago truncatula|Medicago truncatula|Medicago truncatula|Medicago truncatula|Medicago truncatula|Medicago truncatula|Trifolium pratense|Medicago truncatula|Medicago truncatula|Medicago truncatula|Medicago truncatula|Trifolium pratense|Trifolium pratense|Trifolium subterraneum|Medicago truncatula|Medicago truncatula	6.8E-48|9.8E-47|9.8E-47|1.3E-46|1.3E-46|1.3E-46|2.2E-46|2.8E-46|2.8E-46|2.8E-46|3.7E-46|4.8E-46|4.8E-46|6.3E-46|1.1E-45|1.3E-43|3.8E-43|4.2E-42|1.2E-41|2.8E-41	447|745|745|745|745|745|745|745|1707|1715|515|1654|260|309|535|623|634|2563|681|698	215|219|219|219|219|219|219|219|219|219|215|216|208|219|219|238|210|233|188|188	152|153|153|152|152|152|153|152|152|152|151|151|149|152|150|158|146|151|136|134	70.70%|69.86%|69.86%|69.41%|69.41%|69.41%|69.86%|69.41%|69.41%|69.41%|70.23%|69.91%|71.63%|69.41%|68.49%|66.39%|69.52%|64.81%|72.34%|71.28%	48.10%|29.40%|29.40%|29.40%|29.40%|29.40%|29.40%|29.40%|12.83%|12.77%|41.75%|13.06%|80.00%|70.87%|40.93%|38.20%|33.12%|9.09%|27.61%|26.93%	41.06%|41.82%|41.82%|41.82%|41.82%|41.82%|41.82%|41.82%|41.82%|41.82%|41.06%|41.25%|39.72%|41.82%|41.82%|45.45%|40.10%|44.49%|35.90%|35.90%	1|1|1|1|1|1|1|1|1|1|1|1|1|1|1|1|1|1|1|1	2|2|2|2|2|2|2|2|2|2|2|2|2|2|2|2|2|2|2|2	|||||||||||||||||||	RHN38493.1|RHN40191.1|RHN68229.1|RHN40787.1|RHN51506.1|RHN55345.1|RHN82107.1|RHN45120.1|RHN77304.1|ABD32582.1|PNX96693.1|ABE88110.1|RHN43950.1|RHN65855.1|RHN46365.1|PNY05238.1|PNY03526.1|GAU39819.1|RHN74110.1|RHN58826.1	201.8|198.0|198.0|197.6|197.6|197.6|196.8|196.4|196.4|196.4|196.1|195.7|195.7|195.3|194.5|187.6|186.0|182.6|181.0|179.9	RHN38493.1putative RNA-directed DNA polymerase [Medicago truncatula]|RHN40191.1putative transcription factor interactor and regulator CCHC(Zn) family [Medicago truncatula]|RHN68229.1putative transcription factor interactor and regulator CCHC(Zn) family [Medicago truncatula]|RHN40787.1putative transcription factor interactor and regulator CCHC(Zn) family [Medicago truncatula]|RHN51506.1putative tr…	Medicago truncatula|Medicago truncatula|Medicago truncatula|Medicago truncatula|Medicago truncatula|Medicago truncatula|Medicago truncatula|Medicago truncatula|Medicago truncatula|Medicago truncatula|Trifolium pratense|Medicago truncatula|Medicago truncatula|Medicago truncatula|Medicago truncatula|Trifolium pratense|Trifolium pratense|Trifolium subterraneum|Medicago truncatula|Medicago truncatula	6.8E-48|9.8E-47|9.8E-47|1.3E-46|1.3E-46|1.3E-46|2.2E-46|2.8E-46|2.8E-46|2.8E-46|3.7E-46|4.8E-46|4.8E-46|6.3E-46|1.1E-45|1.3E-43|3.8E-43|4.2E-42|1.2E-41|2.8E-41	447|745|745|745|745|745|745|745|1707|1715|515|1654|260|309|535|623|634|2563|681|698	215|219|219|219|219|219|219|219|219|219|215|216|208|219|219|238|210|233|188|188	152|153|153|152|152|152|153|152|152|152|151|151|149|152|150|158|146|151|136|134	70.70%|69.86%|69.86%|69.41%|69.41%|69.41%|69.86%|69.41%|69.41%|69.41%|70.23%|69.91%|71.63%|69.41%|68.49%|66.39%|69.52%|64.81%|72.34%|71.28%	48.10%|29.40%|29.40%|29.40%|29.40%|29.40%|29.40%|29.40%|12.83%|12.77%|41.75%|13.06%|80.00%|70.87%|40.93%|38.20%|33.12%|9.09%|27.61%|26.93%	41.06%|41.82%|41.82%|41.82%|41.82%|41.82%|41.82%|41.82%|41.82%|41.82%|41.06%|41.25%|39.72%|41.82%|41.82%|45.45%|40.10%|44.49%|35.90%|35.90%	1|1|1|1|1|1|1|1|1|1|1|1|1|1|1|1|1|1|1|1	2|2|2|2|2|2|2|2|2|2|2|2|2|2|2|2|2|2|2|2	|||||||||||||||||||	RHN38493.1|RHN40191.1|RHN68229.1|RHN40787.1|RHN51506.1|RHN55345.1|RHN82107.1|RHN45120.1|RHN77304.1|ABD32582.1|PNX96693.1|ABE88110.1|RHN43950.1|RHN65855.1|RHN46365.1|PNY05238.1|PNY03526.1|GAU39819.1|RHN74110.1|RHN58826.1	201.8|198.0|198.0|197.6|197.6|197.6|196.8|196.4|196.4|196.4|196.1|195.7|195.7|195.3|194.5|187.6|186.0|182.6|181.0|179.9	RHN38493.1putative RNA-directed DNA polymerase [Medicago truncatula]	Medicago truncatula	6.8e-48	447	215	152	0.707	0.481	0.4106	1
Lcu.2RBY.Chr1_55158614-55161152	XP_013447866.1ABC transporter B family member 6 isoform X1		2538	20	5.1e-13	0.7315	/cabinfs/opt/data/nr/nr118.dmnd	20	5.1e-13	0.7315	/cabinfs/opt/data/nr/nr118.dmnd	XP_013447866.1ABC transporter B family member 6 isoform X1 [Medicago truncatula]/KEH21893.1 ABC transporter B family protein [Medicago truncatula]/RHN44746.1 putative xenobiotic-transporting ATPase [Medicago truncatula]|XP_013447867.1ABC transporter B family member 20 isoform X2 [Medicago truncatula]/KEH21894.1 ABC transporter B family protein [Medicago truncatula]|EPS68330.1hypothetical protein …	Medicago truncatula/Medicago truncatula/Medicago truncatula|Medicago truncatula/Medicago truncatula|Genlisea aurea|Artemisia annua|Lupinus angustifolius/Lupinus angustifolius|Helianthus annuus/Helianthus annuus|Helianthus annuus/Helianthus annuus|Helianthus annuus|Abrus precatorius|Cicer arietinum|Arachis hypogaea|Phaseolus vulgaris/Phaseolus vulgaris|Arachis ipaensis/Arachis hypogaea/Arachis hyp…	5.1E-13|5.1E-13|8.8E-13|8.8E-13|1.1E-12|1.1E-12|1.1E-12|1.1E-12|1.5E-12|1.5E-12|1.5E-12|1.5E-12|1.5E-12|1.5E-12|1.5E-12|1.9E-12|1.9E-12|1.9E-12|1.9E-12|1.9E-12	1404|1368|1373|1397|1399|1401|1398|1301|1403|1405|1399|1403|1399|1376|278|1402|1402|1402|1307|1402	71|71|71|71|71|71|71|71|71|71|71|83|71|71|62|71|71|71|71|71	52|52|53|52|52|52|52|52|52|52|52|56|52|52|47|52|52|52|52|52	73.24%|73.24%|74.65%|73.24%|73.24%|73.24%|73.24%|73.24%|73.24%|73.24%|73.24%|67.47%|73.24%|73.24%|75.81%|73.24%|73.24%|73.24%|73.24%|73.24%	5.06%|5.19%|5.17%|5.08%|5.08%|5.07%|5.08%|5.46%|5.06%|5.05%|5.08%|5.92%|5.08%|5.16%|22.30%|5.06%|5.06%|5.06%|5.43%|5.06%	8.39%|8.39%|8.39%|8.39%|8.39%|8.39%|8.39%|8.39%|8.39%|8.39%|8.39%|9.81%|8.39%|8.39%|7.33%|8.39%|8.39%|8.39%|8.39%|8.39%	1|1|1|1|1|1|1|1|1|1|1|1|1|1|1|1|1|1|1|1	-2|-2|-2|-2|-2|-2|-2|-2|-2|-2|-2|-2|-2|-2|-2|-2|-2|-2|-2|-2	|||||||||||||||||||	XP_013447866.1|XP_013447867.1|EPS68330.1|PWA75902.1|XP_019419466.1|XP_022006259.1|XP_021977056.1|XP_022006260.1|XP_027351723.1|XP_004492090.1|RYR60129.1|XP_007139267.1|XP_016194650.1/XP_016194650.1|XP_015962430.2|PNY14361.1|XP_028201274.1|XP_010253317.1|KHN13869.1|KHN27206.1|XP_003518659.1	86.7|86.7|85.9|85.9|85.5|85.5|85.5|85.5|85.1|85.1|85.1|85.1|85.1|85.1|85.1|84.7|84.7|84.7|84.7|84.7	XP_013447866.1ABC transporter B family member 6 isoform X1 [Medicago truncatula]/KEH21893.1 ABC transporter B family protein [Medicago truncatula]/RHN44746.1 putative xenobiotic-transporting ATPase [Medicago truncatula]|XP_013447867.1ABC transporter B family member 20 isoform X2 [Medicago truncatula]/KEH21894.1 ABC transporter B family protein [Medicago truncatula]|EPS68330.1hypothetical protein …	Medicago truncatula/Medicago truncatula/Medicago truncatula|Medicago truncatula/Medicago truncatula|Genlisea aurea|Artemisia annua|Lupinus angustifolius/Lupinus angustifolius|Helianthus annuus/Helianthus annuus|Helianthus annuus/Helianthus annuus|Helianthus annuus|Abrus precatorius|Cicer arietinum|Arachis hypogaea|Phaseolus vulgaris/Phaseolus vulgaris|Arachis ipaensis/Arachis hypogaea/Arachis hyp…	5.1E-13|5.1E-13|8.8E-13|8.8E-13|1.1E-12|1.1E-12|1.1E-12|1.1E-12|1.5E-12|1.5E-12|1.5E-12|1.5E-12|1.5E-12|1.5E-12|1.5E-12|1.9E-12|1.9E-12|1.9E-12|1.9E-12|1.9E-12	1404|1368|1373|1397|1399|1401|1398|1301|1403|1405|1399|1403|1399|1376|278|1402|1402|1402|1307|1402	71|71|71|71|71|71|71|71|71|71|71|83|71|71|62|71|71|71|71|71	52|52|53|52|52|52|52|52|52|52|52|56|52|52|47|52|52|52|52|52	73.24%|73.24%|74.65%|73.24%|73.24%|73.24%|73.24%|73.24%|73.24%|73.24%|73.24%|67.47%|73.24%|73.24%|75.81%|73.24%|73.24%|73.24%|73.24%|73.24%	5.06%|5.19%|5.17%|5.08%|5.08%|5.07%|5.08%|5.46%|5.06%|5.05%|5.08%|5.92%|5.08%|5.16%|22.30%|5.06%|5.06%|5.06%|5.43%|5.06%	8.39%|8.39%|8.39%|8.39%|8.39%|8.39%|8.39%|8.39%|8.39%|8.39%|8.39%|9.81%|8.39%|8.39%|7.33%|8.39%|8.39%|8.39%|8.39%|8.39%	1|1|1|1|1|1|1|1|1|1|1|1|1|1|1|1|1|1|1|1	-2|-2|-2|-2|-2|-2|-2|-2|-2|-2|-2|-2|-2|-2|-2|-2|-2|-2|-2|-2	|||||||||||||||||||	XP_013447866.1|XP_013447867.1|EPS68330.1|PWA75902.1|XP_019419466.1|XP_022006259.1|XP_021977056.1|XP_022006260.1|XP_027351723.1|XP_004492090.1|RYR60129.1|XP_007139267.1|XP_016194650.1/XP_016194650.1|XP_015962430.2|PNY14361.1|XP_028201274.1|XP_010253317.1|KHN13869.1|KHN27206.1|XP_003518659.1	86.7|86.7|85.9|85.9|85.5|85.5|85.5|85.5|85.1|85.1|85.1|85.1|85.1|85.1|85.1|84.7|84.7|84.7|84.7|84.7	KEH21893.1 ABC transporter B family protein [Medicago truncatula]/RHN44746.1 putative xenobiotic-transporting ATPase [Medicago truncatula]/XP_013447866.1ABC transporter B family member 6 isoform X1 [Medicago truncatula]	Medicago truncatula	5.1e-13	1404	71	52	0.7324	0.0506	0.0839	1
Lcu.2RBY.Chr1_153798896-153800730	---NA---		1834
Lcu.2RBY.Chr1_154223004-154225857	KYP38774.1Retrovirus-related Pol polyprotein from transposon TNT 1-94		2853	20	2.7e-71	0.5078	/cabinfs/opt/data/nr/nr118.dmnd	20	2.7e-71	0.5078	/cabinfs/opt/data/nr/nr118.dmnd	XP_024626820.1uncharacterized protein LOC112416714 [Medicago truncatula]|KYP38774.1Retrovirus-related Pol polyprotein from transposon TNT 1-94 [Cajanus cajan]|KYP42564.1Retrovirus-related Pol polyprotein from transposon TNT 1-94 [Cajanus cajan]|KYP39615.1Retrovirus-related Pol polyprotein from transposon TNT 1-94 [Cajanus cajan]|PNX74828.1retrovirus-related Pol polyprotein from transposon TNT 1-9…	Medicago truncatula|Cajanus cajan|Cajanus cajan|Cajanus cajan|Trifolium pratense|Trifolium pratense|Trifolium subterraneum|Gossypium raimondii|Cajanus cajan|Cajanus cajan|Trifolium pratense|Trifolium pratense|Trifolium subterraneum|Hevea brasiliensis|Trifolium pratense|Medicago truncatula|Medicago truncatula|Trifolium pratense|Trifolium pratense|Trifolium pratense	2.7E-71|5.1E-70|6.7E-70|9.7E-69|1.3E-68|1.1E-67|1.4E-67|4.1E-67|6.9E-67|1.5E-66|1.5E-66|1.3E-65|2.9E-65|3.8E-65|5.0E-65|8.5E-65|1.1E-64|3.2E-64|1.2E-63|2.1E-63	346|727|1427|1239|612|778|1200|683|1002|1352|1430|762|1178|1095|1475|606|1021|1205|1198|1232	229|573|571|537|546|566|547|557|568|557|582|564|557|562|564|555|566|557|556|564	175|282|277|256|274|281|270|278|291|284|282|275|284|273|280|279|280|280|263|275	76.42%|49.21%|48.51%|47.67%|50.18%|49.65%|49.36%|49.91%|51.23%|50.99%|48.45%|48.76%|50.99%|48.58%|49.65%|50.27%|49.47%|50.27%|47.30%|48.76%	66.18%|78.82%|40.01%|43.34%|89.22%|72.75%|45.58%|81.55%|56.69%|41.20%|40.70%|74.02%|47.28%|51.32%|38.24%|91.58%|55.44%|46.22%|46.41%|45.78%	24.08%|60.25%|60.04%|56.47%|57.41%|59.52%|57.52%|58.57%|59.73%|58.57%|61.20%|59.31%|58.57%|59.10%|59.31%|58.36%|59.52%|58.57%|58.46%|59.31%	1|1|1|1|1|1|1|1|1|1|1|1|1|1|1|1|1|1|1|1	2|2|2|2|2|2|2|2|2|2|2|2|2|2|2|2|2|2|2|2	|||||||||||||||||||	XP_024626820.1|KYP38774.1|KYP42564.1|KYP39615.1|PNX74828.1|PNY00469.1|GAU29493.1|XP_012486681.1|KYP34298.1|KYP70921.1|PNX93614.1|PNX74277.1|GAU41679.1|XP_021652040.1|PNY16454.1|RHN45837.1|RHN69276.1|PNY08535.1|PNX93395.1|PNY16682.1	280.4|276.2|275.8|271.9|271.6|268.5|268.1|266.5|265.8|264.6|264.6|261.5|260.4|260.0|259.6|258.8|258.5|256.9|255.0|254.2	XP_024626820.1uncharacterized protein LOC112416714 [Medicago truncatula]|KYP38774.1Retrovirus-related Pol polyprotein from transposon TNT 1-94 [Cajanus cajan]|KYP42564.1Retrovirus-related Pol polyprotein from transposon TNT 1-94 [Cajanus cajan]|KYP39615.1Retrovirus-related Pol polyprotein from transposon TNT 1-94 [Cajanus cajan]|PNX74828.1retrovirus-related Pol polyprotein from transposon TNT 1-9…	Medicago truncatula|Cajanus cajan|Cajanus cajan|Cajanus cajan|Trifolium pratense|Trifolium pratense|Trifolium subterraneum|Gossypium raimondii|Cajanus cajan|Cajanus cajan|Trifolium pratense|Trifolium pratense|Trifolium subterraneum|Hevea brasiliensis|Trifolium pratense|Medicago truncatula|Medicago truncatula|Trifolium pratense|Trifolium pratense|Trifolium pratense	2.7E-71|5.1E-70|6.7E-70|9.7E-69|1.3E-68|1.1E-67|1.4E-67|4.1E-67|6.9E-67|1.5E-66|1.5E-66|1.3E-65|2.9E-65|3.8E-65|5.0E-65|8.5E-65|1.1E-64|3.2E-64|1.2E-63|2.1E-63	346|727|1427|1239|612|778|1200|683|1002|1352|1430|762|1178|1095|1475|606|1021|1205|1198|1232	229|573|571|537|546|566|547|557|568|557|582|564|557|562|564|555|566|557|556|564	175|282|277|256|274|281|270|278|291|284|282|275|284|273|280|279|280|280|263|275	76.42%|49.21%|48.51%|47.67%|50.18%|49.65%|49.36%|49.91%|51.23%|50.99%|48.45%|48.76%|50.99%|48.58%|49.65%|50.27%|49.47%|50.27%|47.30%|48.76%	66.18%|78.82%|40.01%|43.34%|89.22%|72.75%|45.58%|81.55%|56.69%|41.20%|40.70%|74.02%|47.28%|51.32%|38.24%|91.58%|55.44%|46.22%|46.41%|45.78%	24.08%|60.25%|60.04%|56.47%|57.41%|59.52%|57.52%|58.57%|59.73%|58.57%|61.20%|59.31%|58.57%|59.10%|59.31%|58.36%|59.52%|58.57%|58.46%|59.31%	1|1|1|1|1|1|1|1|1|1|1|1|1|1|1|1|1|1|1|1	2|2|2|2|2|2|2|2|2|2|2|2|2|2|2|2|2|2|2|2	|||||||||||||||||||	XP_024626820.1|KYP38774.1|KYP42564.1|KYP39615.1|PNX74828.1|PNY00469.1|GAU29493.1|XP_012486681.1|KYP34298.1|KYP70921.1|PNX93614.1|PNX74277.1|GAU41679.1|XP_021652040.1|PNY16454.1|RHN45837.1|RHN69276.1|PNY08535.1|PNX93395.1|PNY16682.1	280.4|276.2|275.8|271.9|271.6|268.5|268.1|266.5|265.8|264.6|264.6|261.5|260.4|260.0|259.6|258.8|258.5|256.9|255.0|254.2	XP_024626820.1uncharacterized protein LOC112416714 [Medicago truncatula]	Medicago truncatula	2.7e-71	346	229	175	0.7642	0.6618	0.2408	1
Lcu.2RBY.Chr1_154428410-154433583	PNX73271.1pentatricopeptide repeat-containing protein mitochondrial-like		5173	20	1e-36	0.7115	/cabinfs/opt/data/nr/nr118.dmnd	20	1e-36	0.7115	/cabinfs/opt/data/nr/nr118.dmnd	PNX73271.1pentatricopeptide repeat-containing protein mitochondrial-like [Trifolium pratense]|PNY13988.1putative copia-type protein [Trifolium pratense]|GAU34835.1hypothetical protein TSUD_259150 [Trifolium subterraneum]|GAU48207.1hypothetical protein TSUD_304870 [Trifolium subterraneum]|XP_004486931.2uncharacterized protein LOC101513206 [Cicer arietinum]/XP_027187376.1 uncharacterized protein LO…	Trifolium pratense|Trifolium pratense|Trifolium subterraneum|Trifolium subterraneum|Cicer arietinum/Cicer arietinum|Cicer arietinum/Cicer arietinum|Vitis vinifera|Vitis vinifera|Vitis vinifera|Trifolium subterraneum|Vitis vinifera|Dorcoceras hygrometricum|Dorcoceras hygrometricum|Dorcoceras hygrometricum|Vitis vinifera|Vitis vinifera|Vitis vinifera|Vitis vinifera|Vitis vinifera|Dorcoceras hygrome…	1.0E-36|1.5E-30|3.2E-30|1.4E-28|9.7E-27|9.7E-27|1.8E-25|1.8E-25|1.8E-25|2.4E-25|5.3E-25|5.3E-25|5.3E-25|5.3E-25|7.0E-25|7.0E-25|1.2E-24|1.6E-24|1.6E-24|2.0E-24	632|323|792|1001|1429|1054|455|299|1505|946|877|491|479|491|484|908|870|632|491|479	461|96|408|96|100|100|102|102|102|328|93|95|95|95|102|102|117|118|118|101	178|78|171|77|77|77|79|79|79|139|76|75|75|75|78|78|81|81|81|75	38.61%|81.25%|41.91%|80.21%|77.00%|77.00%|77.45%|77.45%|77.45%|42.38%|81.72%|78.95%|78.95%|78.95%|76.47%|76.47%|69.23%|68.64%|68.64%|74.26%	72.94%|29.72%|51.52%|9.59%|7.00%|9.49%|22.42%|34.11%|6.78%|34.67%|10.60%|19.35%|19.83%|19.35%|21.07%|11.23%|13.45%|18.67%|24.03%|21.09%	26.73%|5.57%|23.66%|5.57%|5.80%|5.80%|5.92%|5.92%|5.92%|19.02%|5.39%|5.51%|5.51%|5.51%|5.92%|5.92%|6.79%|6.84%|6.84%|5.86%	1|1|1|1|1|1|1|1|1|1|1|1|1|1|1|1|1|1|1|1	1|1|1|1|1|1|1|1|1|1|1|1|1|1|1|1|1|1|1|1	|||||||||||||||||||	PNX73271.1|PNY13988.1|GAU34835.1|GAU48207.1|XP_004486931.2|XP_027187976.1|RVW50364.1|RVW85208.1|CAN76196.1|GAU31183.1|RVW73986.1|KZV22697.1|KZV42539.1|KZV54241.1|RVW79600.1|CAN79872.1|RVW56043.1|RVX19263.1|CAN65603.1|KZV22560.1	166.4|146.0|144.8|139.4|133.3|133.3|129.0|129.0|129.0|128.6|127.5|127.5|127.5|127.5|127.1|127.1|126.3|125.9|125.9|125.6	PNX73271.1pentatricopeptide repeat-containing protein mitochondrial-like [Trifolium pratense]|PNY13988.1putative copia-type protein [Trifolium pratense]|GAU34835.1hypothetical protein TSUD_259150 [Trifolium subterraneum]|GAU48207.1hypothetical protein TSUD_304870 [Trifolium subterraneum]|XP_004486931.2uncharacterized protein LOC101513206 [Cicer arietinum]/XP_027187376.1 uncharacterized protein LO…	Trifolium pratense|Trifolium pratense|Trifolium subterraneum|Trifolium subterraneum|Cicer arietinum/Cicer arietinum|Cicer arietinum/Cicer arietinum|Vitis vinifera|Vitis vinifera|Vitis vinifera|Trifolium subterraneum|Vitis vinifera|Dorcoceras hygrometricum|Dorcoceras hygrometricum|Dorcoceras hygrometricum|Vitis vinifera|Vitis vinifera|Vitis vinifera|Vitis vinifera|Vitis vinifera|Dorcoceras hygrome…	1.0E-36|1.5E-30|3.2E-30|1.4E-28|9.7E-27|9.7E-27|1.8E-25|1.8E-25|1.8E-25|2.4E-25|5.3E-25|5.3E-25|5.3E-25|5.3E-25|7.0E-25|7.0E-25|1.2E-24|1.6E-24|1.6E-24|2.0E-24	632|323|792|1001|1429|1054|455|299|1505|946|877|491|479|491|484|908|870|632|491|479	461|96|408|96|100|100|102|102|102|328|93|95|95|95|102|102|117|118|118|101	178|78|171|77|77|77|79|79|79|139|76|75|75|75|78|78|81|81|81|75	38.61%|81.25%|41.91%|80.21%|77.00%|77.00%|77.45%|77.45%|77.45%|42.38%|81.72%|78.95%|78.95%|78.95%|76.47%|76.47%|69.23%|68.64%|68.64%|74.26%	72.94%|29.72%|51.52%|9.59%|7.00%|9.49%|22.42%|34.11%|6.78%|34.67%|10.60%|19.35%|19.83%|19.35%|21.07%|11.23%|13.45%|18.67%|24.03%|21.09%	26.73%|5.57%|23.66%|5.57%|5.80%|5.80%|5.92%|5.92%|5.92%|19.02%|5.39%|5.51%|5.51%|5.51%|5.92%|5.92%|6.79%|6.84%|6.84%|5.86%	1|1|1|1|1|1|1|1|1|1|1|1|1|1|1|1|1|1|1|1	1|1|1|1|1|1|1|1|1|1|1|1|1|1|1|1|1|1|1|1	|||||||||||||||||||	PNX73271.1|PNY13988.1|GAU34835.1|GAU48207.1|XP_004486931.2|XP_027187976.1|RVW50364.1|RVW85208.1|CAN76196.1|GAU31183.1|RVW73986.1|KZV22697.1|KZV42539.1|KZV54241.1|RVW79600.1|CAN79872.1|RVW56043.1|RVX19263.1|CAN65603.1|KZV22560.1	166.4|146.0|144.8|139.4|133.3|133.3|129.0|129.0|129.0|128.6|127.5|127.5|127.5|127.5|127.1|127.1|126.3|125.9|125.9|125.6	PNX73271.1pentatricopeptide repeat-containing protein mitochondrial-like [Trifolium pratense]	Trifolium pratense	1e-36	632	461	178	0.3861	0.7294	0.2673	1
Lcu.2RBY.Chr1_166493031-166494746	---NA---		1715
Lcu.2RBY.Chr1_167297783-167301268	RHN79111.1putative polygalacturonase		3485	20	1e-72	0.5064	/cabinfs/opt/data/nr/nr118.dmnd	20	1e-72	0.5064	/cabinfs/opt/data/nr/nr118.dmnd	RHN79111.1putative polygalacturonase [Medicago truncatula]|KEH41561.1endo polygalacturonase [Medicago truncatula]|XP_013467524.2polygalacturonase [Medicago truncatula]|PNX56338.1polygalacturonase-like protein [Trifolium pratense]|GAU24258.1hypothetical protein TSUD_23940 [Trifolium subterraneum]|XP_004513766.1polygalacturonase-like [Cicer arietinum]|XP_028184739.1polygalacturonase-like [Glycine s…	Medicago truncatula|Medicago truncatula|Medicago truncatula|Trifolium pratense|Trifolium subterraneum|Cicer arietinum|Glycine soja/Glycine soja|Glycine max/Glycine soja/Glycine max|Cajanus cajan|Cajanus cajan|Glycine soja|Glycine max|Glycine soja|Glycine max|Glycine max/Glycine soja|Mucuna pruriens|Lupinus angustifolius|Lupinus angustifolius|Abrus precatorius|Phaseolus vulgaris/Phaseolus vulgaris	1.0E-72|1.0E-72|1.0E-72|1.3E-72|2.3E-72|4.3E-71|2.5E-58|2.5E-58|3.2E-58|3.2E-58|1.4E-56|1.4E-56|1.4E-56|1.4E-56|1.4E-56|2.3E-56|3.9E-56|3.9E-56|8.8E-56|6.3E-54	454|449|459|225|447|453|428|428|430|443|482|428|385|477|428|483|436|451|439|174	335|335|335|329|331|329|319|319|319|319|319|319|319|319|319|319|319|319|319|318	180|180|180|178|177|176|159|159|159|159|157|157|157|157|157|156|155|155|160|155	53.73%|53.73%|53.73%|54.10%|53.47%|53.50%|49.84%|49.84%|49.84%|49.84%|49.22%|49.22%|49.22%|49.22%|49.22%|48.90%|48.59%|48.59%|50.16%|48.74%	73.79%|74.61%|72.98%|146.22%|74.05%|72.63%|74.53%|74.53%|74.19%|72.01%|66.18%|74.53%|82.86%|66.88%|74.53%|66.05%|73.17%|70.73%|72.67%|182.76%	28.84%|28.84%|28.84%|28.32%|28.49%|28.32%|27.46%|27.46%|27.46%|27.46%|27.46%|27.46%|27.46%|27.46%|27.46%|27.46%|27.46%|27.46%|27.46%|27.37%	1|1|1|1|1|1|1|1|1|1|1|1|1|1|1|1|1|1|1|1	2|2|2|2|2|2|2|2|2|2|2|2|2|2|2|2|2|2|2|2	|||||||||||||||||||	RHN79111.1|KEH41561.1|XP_013467524.2|PNX56338.1|GAU24258.1|XP_004513766.1|XP_028184739.1|XP_014628649.1/XP_014628649.1|KYP63281.1|XP_020219188.1|RZB86614.1|AAL30418.1|KHN08870.1|KRH33163.1|XP_003537285.1/XP_003537285.1|RDX92652.1|OIV98130.1|XP_019414739.1|XP_027367339.1|XP_007145607.1	285.4|285.4|285.4|285.0|284.3|280.0|237.7|237.7|237.3|237.3|231.9|231.9|231.9|231.9|231.9|231.1|230.3|230.3|229.2|223.0	RHN79111.1putative polygalacturonase [Medicago truncatula]|KEH41561.1endo polygalacturonase [Medicago truncatula]|XP_013467524.2polygalacturonase [Medicago truncatula]|PNX56338.1polygalacturonase-like protein [Trifolium pratense]|GAU24258.1hypothetical protein TSUD_23940 [Trifolium subterraneum]|XP_004513766.1polygalacturonase-like [Cicer arietinum]|XP_028184739.1polygalacturonase-like [Glycine s…	Medicago truncatula|Medicago truncatula|Medicago truncatula|Trifolium pratense|Trifolium subterraneum|Cicer arietinum|Glycine soja/Glycine soja|Glycine max/Glycine soja/Glycine max|Cajanus cajan|Cajanus cajan|Glycine soja|Glycine max|Glycine soja|Glycine max|Glycine max/Glycine soja|Mucuna pruriens|Lupinus angustifolius|Lupinus angustifolius|Abrus precatorius|Phaseolus vulgaris/Phaseolus vulgaris	1.0E-72|1.0E-72|1.0E-72|1.3E-72|2.3E-72|4.3E-71|2.5E-58|2.5E-58|3.2E-58|3.2E-58|1.4E-56|1.4E-56|1.4E-56|1.4E-56|1.4E-56|2.3E-56|3.9E-56|3.9E-56|8.8E-56|6.3E-54	454|449|459|225|447|453|428|428|430|443|482|428|385|477|428|483|436|451|439|174	335|335|335|329|331|329|319|319|319|319|319|319|319|319|319|319|319|319|319|318	180|180|180|178|177|176|159|159|159|159|157|157|157|157|157|156|155|155|160|155	53.73%|53.73%|53.73%|54.10%|53.47%|53.50%|49.84%|49.84%|49.84%|49.84%|49.22%|49.22%|49.22%|49.22%|49.22%|48.90%|48.59%|48.59%|50.16%|48.74%	73.79%|74.61%|72.98%|146.22%|74.05%|72.63%|74.53%|74.53%|74.19%|72.01%|66.18%|74.53%|82.86%|66.88%|74.53%|66.05%|73.17%|70.73%|72.67%|182.76%	28.84%|28.84%|28.84%|28.32%|28.49%|28.32%|27.46%|27.46%|27.46%|27.46%|27.46%|27.46%|27.46%|27.46%|27.46%|27.46%|27.46%|27.46%|27.46%|27.37%	1|1|1|1|1|1|1|1|1|1|1|1|1|1|1|1|1|1|1|1	2|2|2|2|2|2|2|2|2|2|2|2|2|2|2|2|2|2|2|2	|||||||||||||||||||	RHN79111.1|KEH41561.1|XP_013467524.2|PNX56338.1|GAU24258.1|XP_004513766.1|XP_028184739.1|XP_014628649.1/XP_014628649.1|KYP63281.1|XP_020219188.1|RZB86614.1|AAL30418.1|KHN08870.1|KRH33163.1|XP_003537285.1/XP_003537285.1|RDX92652.1|OIV98130.1|XP_019414739.1|XP_027367339.1|XP_007145607.1	285.4|285.4|285.4|285.0|284.3|280.0|237.7|237.7|237.3|237.3|231.9|231.9|231.9|231.9|231.9|231.1|230.3|230.3|229.2|223.0	RHN79111.1putative polygalacturonase [Medicago truncatula]	Medicago truncatula	1e-72	454	335	180	0.5373	0.7379	0.2884	1
Lcu.2RBY.Chr1_169765770-169766801	XP_027350576.1probable receptor-like protein kinase At5g24010		1031	20	3.3e-43	0.804	/cabinfs/opt/data/nr/nr118.dmnd	20	3.3e-43	0.804	/cabinfs/opt/data/nr/nr118.dmnd	GAU28640.1hypothetical protein TSUD_159210 [Trifolium subterraneum]|XP_027350576.1probable receptor-like protein kinase At5g24010 [Abrus precatorius]|PNX75643.1receptor-like protein kinase [Trifolium pratense]/PNX93610.1 receptor-like protein kinase [Trifolium pratense]/PNX97590.1 receptor-like protein kinase [Trifolium pratense]|XP_004492776.1probable receptor-like protein kinase At5g24010 [Cice…	Trifolium subterraneum|Abrus precatorius|Trifolium pratense/Trifolium pratense/Trifolium pratense|Cicer arietinum|Glycine soja/Glycine soja|Medicago truncatula/Medicago truncatula/Medicago truncatula/Medicago truncatula/Medicago truncatula|Medicago truncatula|Cajanus cajan/Cajanus cajan|Medicago truncatula|Glycine soja/Glycine soja|Glycine max|Glycine max|Vigna radiata var. radiata|Vigna angulari…	3.3E-43|4.3E-43|2.1E-42|2.8E-42|1.8E-41|9.0E-41|9.0E-41|1.5E-40|2.0E-40|9.9E-40|9.9E-40|9.9E-40|1.9E-38|3.2E-38|4.2E-38|4.2E-38|1.3E-36|3.0E-36|6.6E-36|3.6E-34	458|471|466|470|463|462|462|463|462|466|388|372|459|459|459|558|474|459|172|171	128|129|128|128|129|128|128|130|128|129|129|129|129|129|126|126|129|129|120|120	105|106|103|103|106|105|105|105|105|103|103|103|103|103|101|101|100|100|97|94	82.03%|82.17%|80.47%|80.47%|82.17%|82.03%|82.03%|80.77%|82.03%|79.84%|79.84%|79.84%|79.84%|79.84%|80.16%|80.16%|77.52%|77.52%|80.83%|78.33%	27.95%|27.39%|27.47%|27.23%|27.86%|27.71%|27.71%|28.08%|27.71%|27.68%|33.25%|34.68%|28.10%|28.10%|27.45%|22.58%|27.22%|28.10%|69.77%|70.18%	37.25%|37.54%|37.25%|37.25%|37.54%|37.25%|37.25%|37.83%|37.25%|37.54%|37.54%|37.54%|37.54%|37.54%|36.66%|36.66%|37.54%|37.54%|34.92%|34.92%	1|1|1|1|1|1|1|1|1|1|1|1|1|1|1|1|1|1|1|1	3|3|3|3|3|3|3|3|3|3|3|3|3|3|3|3|3|3|3|3	|||||||||||||||||||	GAU28640.1|XP_027350576.1|PNX75643.1|XP_004492776.1|XP_028247815.1|XP_003624010.1|AFK43256.1|XP_020219543.1|ACJ86299.1|XP_028213735.1|XP_014626204.1|RCW18887.1|XP_022635628.1|XP_017418921.1/XP_017418921.1|XP_027928393.1|QCE12354.1|XP_019435028.1|XP_007139802.1|KHN29327.1|KHM99346.1	185.7|185.3|183.0|182.6|179.9|177.6|177.6|176.8|176.4|174.1|174.1|174.1|169.9|169.1|168.7|168.7|163.7|162.5|161.4|155.6	GAU28640.1hypothetical protein TSUD_159210 [Trifolium subterraneum]|XP_027350576.1probable receptor-like protein kinase At5g24010 [Abrus precatorius]|PNX75643.1receptor-like protein kinase [Trifolium pratense]/PNX93610.1 receptor-like protein kinase [Trifolium pratense]/PNX97590.1 receptor-like protein kinase [Trifolium pratense]|XP_004492776.1probable receptor-like protein kinase At5g24010 [Cice…	Trifolium subterraneum|Abrus precatorius|Trifolium pratense/Trifolium pratense/Trifolium pratense|Cicer arietinum|Glycine soja/Glycine soja|Medicago truncatula/Medicago truncatula/Medicago truncatula/Medicago truncatula/Medicago truncatula|Medicago truncatula|Cajanus cajan/Cajanus cajan|Medicago truncatula|Glycine soja/Glycine soja|Glycine max|Glycine max|Vigna radiata var. radiata|Vigna angulari…	3.3E-43|4.3E-43|2.1E-42|2.8E-42|1.8E-41|9.0E-41|9.0E-41|1.5E-40|2.0E-40|9.9E-40|9.9E-40|9.9E-40|1.9E-38|3.2E-38|4.2E-38|4.2E-38|1.3E-36|3.0E-36|6.6E-36|3.6E-34	458|471|466|470|463|462|462|463|462|466|388|372|459|459|459|558|474|459|172|171	128|129|128|128|129|128|128|130|128|129|129|129|129|129|126|126|129|129|120|120	105|106|103|103|106|105|105|105|105|103|103|103|103|103|101|101|100|100|97|94	82.03%|82.17%|80.47%|80.47%|82.17%|82.03%|82.03%|80.77%|82.03%|79.84%|79.84%|79.84%|79.84%|79.84%|80.16%|80.16%|77.52%|77.52%|80.83%|78.33%	27.95%|27.39%|27.47%|27.23%|27.86%|27.71%|27.71%|28.08%|27.71%|27.68%|33.25%|34.68%|28.10%|28.10%|27.45%|22.58%|27.22%|28.10%|69.77%|70.18%	37.25%|37.54%|37.25%|37.25%|37.54%|37.25%|37.25%|37.83%|37.25%|37.54%|37.54%|37.54%|37.54%|37.54%|36.66%|36.66%|37.54%|37.54%|34.92%|34.92%	1|1|1|1|1|1|1|1|1|1|1|1|1|1|1|1|1|1|1|1	3|3|3|3|3|3|3|3|3|3|3|3|3|3|3|3|3|3|3|3	|||||||||||||||||||	GAU28640.1|XP_027350576.1|PNX75643.1|XP_004492776.1|XP_028247815.1|XP_003624010.1|AFK43256.1|XP_020219543.1|ACJ86299.1|XP_028213735.1|XP_014626204.1|RCW18887.1|XP_022635628.1|XP_017418921.1/XP_017418921.1|XP_027928393.1|QCE12354.1|XP_019435028.1|XP_007139802.1|KHN29327.1|KHM99346.1	185.7|185.3|183.0|182.6|179.9|177.6|177.6|176.8|176.4|174.1|174.1|174.1|169.9|169.1|168.7|168.7|163.7|162.5|161.4|155.6	GAU28640.1hypothetical protein TSUD_159210 [Trifolium subterraneum]	Trifolium subterraneum	3.3e-43	458	128	105	0.8203	0.2795	0.3725	1
Lcu.2RBY.Chr1_224597567-224599637	---NA---		2070
Lcu.2RBY.Chr1_314281068-314283107	P13915.1RecName: Full=Convicilin; Flags: Precursor		2039	20	8.3e-139	0.6663	/cabinfs/opt/data/nr/nr118.dmnd	20	8.3e-139	0.6663	/cabinfs/opt/data/nr/nr118.dmnd	CAB89812.1convicilin, partial [Lens culinaris]|CAP06309.1convicilin, partial [Lens nigricans]|P13915.1RecName: Full=Convicilin; Flags: Precursor/CAA29695.1 unnamed protein product [Pisum sativum]|CAP06311.1convicilin, partial [Pisum sativum var. pumilio]|CAP06312.1cvc, partial [Pisum abyssinicum]|CAP06310.1convicilin, partial [Pisum sativum subsp. sativum]|CAP06315.1cvc, partial [Pisum sativum su…	Lens culinaris|Lens nigricans|Pisum sativum|Pisum sativum var. pumilio|Pisum abyssinicum|Pisum sativum subsp. sativum|Pisum sativum subsp. elatius|Pisum sativum|Lathyrus hirsutus|Pisum sativum subsp. sativum|Lathyrus annuus|Vicia narbonensis|Vicia narbonensis|Lathyrus aphaca|Vicia faba|Vicia disperma|Pisum fulvum|Vicia peregrina|Lathyrus cicera	8.3E-139|1.9E-127|1.6E-118|2.8E-118|2.8E-118|2.3E-117|1.2E-113|6.0E-113|1.5E-111|7.3E-111|3.6E-110|3.4E-108|8.3E-107|1.9E-106|9.2E-106|1.6E-105|1.7E-104|8.6E-104|5.6E-103|9.6E-103	518|515|571|511|526|511|527|613|576|607|572|541|545|485|513|497|549|543|499|564	390|390|398|390|390|390|390|398|390|398|390|390|395|387|390|387|390|390|394|390	287|275|271|267|266|266|259|265|260|259|254|257|261|257|249|254|252|247|257|252	73.59%|70.51%|68.09%|68.46%|68.21%|68.21%|66.41%|66.58%|66.67%|65.08%|65.13%|65.90%|66.08%|66.41%|63.85%|65.63%|64.62%|63.33%|65.23%|64.62%	75.29%|75.73%|69.70%|76.32%|74.14%|76.32%|74.00%|64.93%|67.71%|65.57%|68.18%|72.09%|72.48%|79.79%|76.02%|77.87%|71.04%|71.82%|78.96%|69.15%	57.38%|57.38%|58.56%|57.38%|57.38%|57.38%|57.38%|58.56%|57.38%|58.56%|57.38%|57.38%|58.12%|56.94%|57.38%|56.94%|57.38%|57.38%|57.97%|57.38%	1|1|1|1|1|1|1|1|1|1|1|1|1|1|1|1|1|1|1|1	-3|-3|-3|-3|-3|-3|-3|-3|-3|-3|-3|-3|-3|-3|-3|-3|-3|-3|-3|-3	|||||||||||||||||||	CAB89812.1|CAP06309.1|P13915.1/P13915.1|CAP06311.1|CAP06312.1|CAP06310.1|CAP06315.1|CAB82855.1|CAP06317.1|1713472Aconvicilin|CAP06313.1|CAP06318.1|CAA96513.1|CAP06333.1|CAP06325.1|CAP06335.1|CAP06326.1|CAP06316.1|CAP06329.1|CAP06320.1	504.2|466.5|436.8|436.0|436.0|433.0|420.6|418.3|413.7|411.4|409.1|402.5|397.9|396.7|394.4|393.7|390.2|387.9|385.2|384.4	CAB89812.1convicilin, partial [Lens culinaris]|CAP06309.1convicilin, partial [Lens nigricans]|P13915.1RecName: Full=Convicilin; Flags: Precursor/CAA29695.1 unnamed protein product [Pisum sativum]|CAP06311.1convicilin, partial [Pisum sativum var. pumilio]|CAP06312.1cvc, partial [Pisum abyssinicum]|CAP06310.1convicilin, partial [Pisum sativum subsp. sativum]|CAP06315.1cvc, partial [Pisum sativum su…	Lens culinaris|Lens nigricans|Pisum sativum|Pisum sativum var. pumilio|Pisum abyssinicum|Pisum sativum subsp. sativum|Pisum sativum subsp. elatius|Pisum sativum|Lathyrus hirsutus|Pisum sativum subsp. sativum|Lathyrus annuus|Vicia narbonensis|Vicia narbonensis|Lathyrus aphaca|Vicia faba|Vicia disperma|Pisum fulvum|Vicia peregrina|Lathyrus cicera	8.3E-139|1.9E-127|1.6E-118|2.8E-118|2.8E-118|2.3E-117|1.2E-113|6.0E-113|1.5E-111|7.3E-111|3.6E-110|3.4E-108|8.3E-107|1.9E-106|9.2E-106|1.6E-105|1.7E-104|8.6E-104|5.6E-103|9.6E-103	518|515|571|511|526|511|527|613|576|607|572|541|545|485|513|497|549|543|499|564	390|390|398|390|390|390|390|398|390|398|390|390|395|387|390|387|390|390|394|390	287|275|271|267|266|266|259|265|260|259|254|257|261|257|249|254|252|247|257|252	73.59%|70.51%|68.09%|68.46%|68.21%|68.21%|66.41%|66.58%|66.67%|65.08%|65.13%|65.90%|66.08%|66.41%|63.85%|65.63%|64.62%|63.33%|65.23%|64.62%	75.29%|75.73%|69.70%|76.32%|74.14%|76.32%|74.00%|64.93%|67.71%|65.57%|68.18%|72.09%|72.48%|79.79%|76.02%|77.87%|71.04%|71.82%|78.96%|69.15%	57.38%|57.38%|58.56%|57.38%|57.38%|57.38%|57.38%|58.56%|57.38%|58.56%|57.38%|57.38%|58.12%|56.94%|57.38%|56.94%|57.38%|57.38%|57.97%|57.38%	1|1|1|1|1|1|1|1|1|1|1|1|1|1|1|1|1|1|1|1	-3|-3|-3|-3|-3|-3|-3|-3|-3|-3|-3|-3|-3|-3|-3|-3|-3|-3|-3|-3	|||||||||||||||||||	CAB89812.1|CAP06309.1|P13915.1/P13915.1|CAP06311.1|CAP06312.1|CAP06310.1|CAP06315.1|CAB82855.1|CAP06317.1|1713472Aconvicilin|CAP06313.1|CAP06318.1|CAA96513.1|CAP06333.1|CAP06325.1|CAP06335.1|CAP06326.1|CAP06316.1|CAP06329.1|CAP06320.1	504.2|466.5|436.8|436.0|436.0|433.0|420.6|418.3|413.7|411.4|409.1|402.5|397.9|396.7|394.4|393.7|390.2|387.9|385.2|384.4	CAB89812.1convicilin, partial [Lens culinaris]	Lens culinaris	8.3e-139	518	390	287	0.7359	0.7529	0.5738	1
Lcu.2RBY.Chr1_321594157-321596594	XP_003617525.2heat shock 70 kDa protein 16		2437	20	2.4e-84	0.5992	/cabinfs/opt/data/nr/nr118.dmnd	20	2.4e-84	0.5992	/cabinfs/opt/data/nr/nr118.dmnd	XP_003617525.2heat shock 70 kDa protein 16 [Medicago truncatula]/AET00484.2 heat shock 70 kDa protein [Medicago truncatula]|RHN57769.1putative Heat shock protein 70 family [Medicago truncatula]|XP_004491392.1heat shock 70 kDa protein 16 isoform X1 [Cicer arietinum]|AII99889.1heat shock protein [Cicer arietinum]|XP_012568676.1heat shock 70 kDa protein 16 isoform X2 [Cicer arietinum]|XP_006595736.1…	Medicago truncatula/Medicago truncatula|Medicago truncatula|Cicer arietinum|Cicer arietinum|Cicer arietinum|Glycine max/Glycine soja/Glycine soja|Mucuna pruriens|Glycine soja|Glycine max/Glycine soja/Glycine max/Glycine soja|Abrus precatorius|Cajanus cajan|Cajanus cajan|Trifolium subterraneum|Lupinus angustifolius|Lupinus angustifolius|Cajanus cajan|Lupinus angustifolius|Lupinus angustifolius/Lup…	2.4E-84|4.1E-84|1.0E-82|1.0E-82|1.0E-82|3.7E-77|3.8E-74|7.2E-73|2.7E-72|1.0E-71|5.2E-71|5.2E-71|2.2E-69|2.2E-69|2.2E-69|4.1E-68|5.4E-68|5.4E-68|5.4E-68|1.0E-66	774|543|773|771|765|802|771|574|773|783|759|767|783|821|768|759|1320|770|594|796	348|336|335|335|335|333|333|337|332|335|335|335|343|336|336|335|338|338|338|338	215|211|208|208|208|217|201|202|200|202|200|200|197|195|195|190|194|194|194|202	61.78%|62.80%|62.09%|62.09%|62.09%|65.17%|60.36%|59.94%|60.24%|60.30%|59.70%|59.70%|57.43%|58.04%|58.04%|56.72%|57.40%|57.40%|57.40%|59.76%	44.96%|61.88%|43.34%|43.45%|43.79%|41.52%|43.19%|58.71%|42.95%|42.78%|44.14%|43.68%|43.81%|40.93%|43.75%|44.14%|25.61%|43.90%|56.90%|42.46%	42.84%|41.36%|41.24%|41.24%|41.24%|40.99%|40.99%|41.49%|40.87%|41.24%|41.24%|41.24%|42.22%|41.36%|41.36%|41.24%|41.61%|41.61%|41.61%|41.61%	1|1|1|1|1|1|1|1|1|1|1|1|1|1|1|1|1|1|1|1	2|2|2|2|2|2|2|2|2|2|2|2|2|2|2|2|2|2|2|2	|||||||||||||||||||	XP_003617525.2|RHN57769.1|XP_004491392.1|AII99889.1|XP_012568676.1|XP_006595736.1/XP_006595736.1|RDX64723.1|RZB67095.1|XP_006595737.1/XP_006595737.1|XP_027330921.1|KYP73398.1|XP_020210542.1|GAU40050.1|OIW04223.1|XP_019455967.1|XP_020210544.1|OIW02869.1|XP_019459795.1|XP_019459857.1|XP_027340927.1	323.6|322.8|318.2|318.2|318.2|299.7|289.7|285.4|283.5|281.6|279.3|279.3|273.9|273.9|273.9|269.6|269.2|269.2|269.2|265.0	XP_003617525.2heat shock 70 kDa protein 16 [Medicago truncatula]/AET00484.2 heat shock 70 kDa protein [Medicago truncatula]|RHN57769.1putative Heat shock protein 70 family [Medicago truncatula]|XP_004491392.1heat shock 70 kDa protein 16 isoform X1 [Cicer arietinum]|AII99889.1heat shock protein [Cicer arietinum]|XP_012568676.1heat shock 70 kDa protein 16 isoform X2 [Cicer arietinum]|XP_006595736.1…	Medicago truncatula/Medicago truncatula|Medicago truncatula|Cicer arietinum|Cicer arietinum|Cicer arietinum|Glycine max/Glycine soja/Glycine soja|Mucuna pruriens|Glycine soja|Glycine max/Glycine soja/Glycine max/Glycine soja|Abrus precatorius|Cajanus cajan|Cajanus cajan|Trifolium subterraneum|Lupinus angustifolius|Lupinus angustifolius|Cajanus cajan|Lupinus angustifolius|Lupinus angustifolius/Lup…	2.4E-84|4.1E-84|1.0E-82|1.0E-82|1.0E-82|3.7E-77|3.8E-74|7.2E-73|2.7E-72|1.0E-71|5.2E-71|5.2E-71|2.2E-69|2.2E-69|2.2E-69|4.1E-68|5.4E-68|5.4E-68|5.4E-68|1.0E-66	774|543|773|771|765|802|771|574|773|783|759|767|783|821|768|759|1320|770|594|796	348|336|335|335|335|333|333|337|332|335|335|335|343|336|336|335|338|338|338|338	215|211|208|208|208|217|201|202|200|202|200|200|197|195|195|190|194|194|194|202	61.78%|62.80%|62.09%|62.09%|62.09%|65.17%|60.36%|59.94%|60.24%|60.30%|59.70%|59.70%|57.43%|58.04%|58.04%|56.72%|57.40%|57.40%|57.40%|59.76%	44.96%|61.88%|43.34%|43.45%|43.79%|41.52%|43.19%|58.71%|42.95%|42.78%|44.14%|43.68%|43.81%|40.93%|43.75%|44.14%|25.61%|43.90%|56.90%|42.46%	42.84%|41.36%|41.24%|41.24%|41.24%|40.99%|40.99%|41.49%|40.87%|41.24%|41.24%|41.24%|42.22%|41.36%|41.36%|41.24%|41.61%|41.61%|41.61%|41.61%	1|1|1|1|1|1|1|1|1|1|1|1|1|1|1|1|1|1|1|1	2|2|2|2|2|2|2|2|2|2|2|2|2|2|2|2|2|2|2|2	|||||||||||||||||||	XP_003617525.2|RHN57769.1|XP_004491392.1|AII99889.1|XP_012568676.1|XP_006595736.1/XP_006595736.1|RDX64723.1|RZB67095.1|XP_006595737.1/XP_006595737.1|XP_027330921.1|KYP73398.1|XP_020210542.1|GAU40050.1|OIW04223.1|XP_019455967.1|XP_020210544.1|OIW02869.1|XP_019459795.1|XP_019459857.1|XP_027340927.1	323.6|322.8|318.2|318.2|318.2|299.7|289.7|285.4|283.5|281.6|279.3|279.3|273.9|273.9|273.9|269.6|269.2|269.2|269.2|265.0	XP_003617525.2heat shock 70 kDa protein 16 [Medicago truncatula]/AET00484.2 heat shock 70 kDa protein [Medicago truncatula]	Medicago truncatula	2.4e-84	774	348	215	0.6178	0.4496	0.4284	1
Lcu.2RBY.Chr1_345811787-345815118	KEH16955.1LRR receptor-like kinase family protein		3331	20	1.7e-229	0.647	/cabinfs/opt/data/nr/nr118.dmnd	20	1.7e-229	0.647	/cabinfs/opt/data/nr/nr118.dmnd	KEH16955.1LRR receptor-like kinase family protein [Medicago truncatula]|GAU49749.1hypothetical protein TSUD_43360 [Trifolium subterraneum]|XP_024630536.1receptor-like protein EIX1 [Medicago truncatula]/XP_024630537.1 receptor-like protein EIX1 [Medicago truncatula]/XP_024630383.1 receptor-like protein EIX1 [Medicago truncatula]|AES62373.2receptor-like protein [Medicago truncatula]|XP_003599315.2r…	Medicago truncatula|Trifolium subterraneum|Medicago truncatula/Medicago truncatula/Medicago truncatula|Medicago truncatula|Medicago truncatula/Medicago truncatula|Medicago truncatula|Trifolium subterraneum|Medicago truncatula|Trifolium subterraneum|Trifolium subterraneum|Trifolium subterraneum|Trifolium subterraneum|Medicago truncatula|Cicer arietinum|Trifolium subterraneum|Trifolium subterraneum…	1.7E-229|2.2E-229|8.3E-229|1.4E-215|1.8E-215|4.4E-214|1.3E-213|3.3E-209|2.3E-207|3.1E-207|7.1E-188|1.1E-183|3.5E-179|5.1E-178|5.3E-175|3.3E-169|3.8E-165|1.4E-164|2.7E-163|1.0E-157	1008|958|973|923|994|954|974|969|990|1067|900|764|777|891|935|835|941|864|954|1021	978|974|976|1006|1001|946|978|974|994|928|975|984|784|974|938|959|995|969|1035|1028	687|678|685|662|681|659|664|663|659|650|636|576|516|628|590|555|580|566|586|617	70.25%|69.61%|70.18%|65.81%|68.03%|69.66%|67.89%|68.07%|66.30%|70.04%|65.23%|58.54%|65.82%|64.48%|62.90%|57.87%|58.29%|58.41%|56.62%|60.02%	97.02%|101.67%|100.31%|108.99%|100.70%|99.16%|100.41%|100.52%|100.40%|86.97%|108.33%|128.80%|100.90%|109.32%|100.32%|114.85%|105.74%|112.15%|108.49%|100.69%	88.08%|87.72%|87.90%|90.60%|90.15%|85.20%|88.08%|87.72%|89.52%|83.58%|87.81%|88.62%|70.61%|87.72%|84.48%|86.37%|89.61%|87.27%|93.22%|92.58%	1|1|1|1|1|1|1|1|1|1|1|1|1|1|1|1|1|1|1|1	3|3|3|3|3|3|3|3|3|3|3|3|3|3|3|3|3|3|3|3	|||||||||||||||||||	KEH16955.1|GAU49749.1|XP_024630536.1|AES62373.2|XP_003599315.2|KEH17413.1|GAU49754.1|AES69566.1|GAU49744.1|GAU32304.1|GAU49742.1|GAU32305.1|RHN81700.1|XP_012570102.1|GAU32307.1|GAU49752.1|GAU49750.1|GAU49740.1|GAU49746.1|XP_025621096.1	806.2|805.8|803.9|760.0|759.6|755.0|753.4|738.8|732.6|732.3|667.9|654.1|639.0|635.2|625.2|605.9|592.4|590.5|586.3|567.8	KEH16955.1LRR receptor-like kinase family protein [Medicago truncatula]|GAU49749.1hypothetical protein TSUD_43360 [Trifolium subterraneum]|XP_024630536.1receptor-like protein EIX1 [Medicago truncatula]/XP_024630537.1 receptor-like protein EIX1 [Medicago truncatula]/XP_024630383.1 receptor-like protein EIX1 [Medicago truncatula]|AES62373.2receptor-like protein [Medicago truncatula]|XP_003599315.2r…	Medicago truncatula|Trifolium subterraneum|Medicago truncatula/Medicago truncatula/Medicago truncatula|Medicago truncatula|Medicago truncatula/Medicago truncatula|Medicago truncatula|Trifolium subterraneum|Medicago truncatula|Trifolium subterraneum|Trifolium subterraneum|Trifolium subterraneum|Trifolium subterraneum|Medicago truncatula|Cicer arietinum|Trifolium subterraneum|Trifolium subterraneum…	1.7E-229|2.2E-229|8.3E-229|1.4E-215|1.8E-215|4.4E-214|1.3E-213|3.3E-209|2.3E-207|3.1E-207|7.1E-188|1.1E-183|3.5E-179|5.1E-178|5.3E-175|3.3E-169|3.8E-165|1.4E-164|2.7E-163|1.0E-157	1008|958|973|923|994|954|974|969|990|1067|900|764|777|891|935|835|941|864|954|1021	978|974|976|1006|1001|946|978|974|994|928|975|984|784|974|938|959|995|969|1035|1028	687|678|685|662|681|659|664|663|659|650|636|576|516|628|590|555|580|566|586|617	70.25%|69.61%|70.18%|65.81%|68.03%|69.66%|67.89%|68.07%|66.30%|70.04%|65.23%|58.54%|65.82%|64.48%|62.90%|57.87%|58.29%|58.41%|56.62%|60.02%	97.02%|101.67%|100.31%|108.99%|100.70%|99.16%|100.41%|100.52%|100.40%|86.97%|108.33%|128.80%|100.90%|109.32%|100.32%|114.85%|105.74%|112.15%|108.49%|100.69%	88.08%|87.72%|87.90%|90.60%|90.15%|85.20%|88.08%|87.72%|89.52%|83.58%|87.81%|88.62%|70.61%|87.72%|84.48%|86.37%|89.61%|87.27%|93.22%|92.58%	1|1|1|1|1|1|1|1|1|1|1|1|1|1|1|1|1|1|1|1	3|3|3|3|3|3|3|3|3|3|3|3|3|3|3|3|3|3|3|3	|||||||||||||||||||	KEH16955.1|GAU49749.1|XP_024630536.1|AES62373.2|XP_003599315.2|KEH17413.1|GAU49754.1|AES69566.1|GAU49744.1|GAU32304.1|GAU49742.1|GAU32305.1|RHN81700.1|XP_012570102.1|GAU32307.1|GAU49752.1|GAU49750.1|GAU49740.1|GAU49746.1|XP_025621096.1	806.2|805.8|803.9|760.0|759.6|755.0|753.4|738.8|732.6|732.3|667.9|654.1|639.0|635.2|625.2|605.9|592.4|590.5|586.3|567.8	KEH16955.1LRR receptor-like kinase family protein [Medicago truncatula]	Medicago truncatula	1.7e-229	1008	978	687	0.7025	0.9702	0.8808	1
Lcu.2RBY.Chr1_346396209-346399930	KEH16955.1LRR receptor-like kinase family protein		3721	20	5.8e-239	0.6764	/cabinfs/opt/data/nr/nr118.dmnd	20	5.8e-239	0.6764	/cabinfs/opt/data/nr/nr118.dmnd	KEH16955.1LRR receptor-like kinase family protein [Medicago truncatula]|XP_024630536.1receptor-like protein EIX1 [Medicago truncatula]/XP_024630537.1 receptor-like protein EIX1 [Medicago truncatula]/XP_024630383.1 receptor-like protein EIX1 [Medicago truncatula]|KEH17413.1LRR receptor-like kinase family protein [Medicago truncatula]|GAU49749.1hypothetical protein TSUD_43360 [Trifolium subterraneu…	Medicago truncatula|Medicago truncatula/Medicago truncatula/Medicago truncatula|Medicago truncatula|Trifolium subterraneum|Medicago truncatula/Medicago truncatula|Trifolium subterraneum|Medicago truncatula|Trifolium subterraneum|Medicago truncatula|Trifolium subterraneum|Medicago truncatula|Cicer arietinum|Trifolium subterraneum|Trifolium subterraneum|Trifolium subterraneum|Trifolium subterraneum…	5.8E-239|2.9E-238|1.4E-229|5.2E-224|5.3E-216|1.4E-213|3.5E-212|4.3E-210|6.9E-208|3.4E-207|1.4E-184|4.8E-177|4.5E-175|3.8E-174|2.5E-173|1.3E-166|1.8E-163|6.7E-163|2.0E-162|1.3E-161	1008|973|954|958|994|1067|969|974|923|990|777|891|935|764|900|864|1021|1021|1048|1052	964|962|945|957|994|926|967|961|990|987|785|947|938|968|963|953|993|993|995|1033	719|717|702|684|699|677|682|671|666|667|549|633|601|558|574|600|644|643|650|654	74.59%|74.53%|74.29%|71.47%|70.32%|73.11%|70.53%|69.82%|67.27%|67.58%|69.94%|66.84%|64.07%|57.64%|59.61%|62.96%|64.85%|64.75%|65.33%|63.31%	95.63%|98.87%|99.06%|99.90%|100.00%|86.79%|99.79%|98.67%|107.26%|99.70%|101.03%|106.29%|100.32%|126.70%|107.00%|110.30%|97.26%|97.26%|94.94%|98.19%	77.72%|77.56%|76.19%|77.16%|80.14%|74.66%|77.96%|77.48%|79.82%|79.58%|63.29%|76.35%|75.62%|78.04%|77.64%|76.83%|80.06%|80.06%|80.22%|83.28%	1|1|1|1|1|1|1|1|1|1|1|1|1|1|1|1|1|1|1|1	3|3|3|3|3|3|3|3|3|3|3|3|3|3|3|3|3|3|3|3	|||||||||||||||||||	KEH16955.1|XP_024630536.1|KEH17413.1|GAU49749.1|XP_003599315.2|GAU32304.1|AES69566.1|GAU49754.1|AES62373.2|GAU49744.1|RHN81700.1|XP_012570102.1|GAU32307.1|GAU32305.1|GAU49742.1|GAU49740.1|XP_025621096.1|XP_015942524.1|XP_016176894.1|XP_020966478.1	837.8|835.5|806.6|788.1|761.5|753.4|748.8|741.9|734.6|732.3|657.1|632.1|625.5|622.5|619.8|597.4|587.0|585.1|583.6|580.9	KEH16955.1LRR receptor-like kinase family protein [Medicago truncatula]|XP_024630536.1receptor-like protein EIX1 [Medicago truncatula]/XP_024630537.1 receptor-like protein EIX1 [Medicago truncatula]/XP_024630383.1 receptor-like protein EIX1 [Medicago truncatula]|KEH17413.1LRR receptor-like kinase family protein [Medicago truncatula]|GAU49749.1hypothetical protein TSUD_43360 [Trifolium subterraneu…	Medicago truncatula|Medicago truncatula/Medicago truncatula/Medicago truncatula|Medicago truncatula|Trifolium subterraneum|Medicago truncatula/Medicago truncatula|Trifolium subterraneum|Medicago truncatula|Trifolium subterraneum|Medicago truncatula|Trifolium subterraneum|Medicago truncatula|Cicer arietinum|Trifolium subterraneum|Trifolium subterraneum|Trifolium subterraneum|Trifolium subterraneum…	5.8E-239|2.9E-238|1.4E-229|5.2E-224|5.3E-216|1.4E-213|3.5E-212|4.3E-210|6.9E-208|3.4E-207|1.4E-184|4.8E-177|4.5E-175|3.8E-174|2.5E-173|1.3E-166|1.8E-163|6.7E-163|2.0E-162|1.3E-161	1008|973|954|958|994|1067|969|974|923|990|777|891|935|764|900|864|1021|1021|1048|1052	964|962|945|957|994|926|967|961|990|987|785|947|938|968|963|953|993|993|995|1033	719|717|702|684|699|677|682|671|666|667|549|633|601|558|574|600|644|643|650|654	74.59%|74.53%|74.29%|71.47%|70.32%|73.11%|70.53%|69.82%|67.27%|67.58%|69.94%|66.84%|64.07%|57.64%|59.61%|62.96%|64.85%|64.75%|65.33%|63.31%	95.63%|98.87%|99.06%|99.90%|100.00%|86.79%|99.79%|98.67%|107.26%|99.70%|101.03%|106.29%|100.32%|126.70%|107.00%|110.30%|97.26%|97.26%|94.94%|98.19%	77.72%|77.56%|76.19%|77.16%|80.14%|74.66%|77.96%|77.48%|79.82%|79.58%|63.29%|76.35%|75.62%|78.04%|77.64%|76.83%|80.06%|80.06%|80.22%|83.28%	1|1|1|1|1|1|1|1|1|1|1|1|1|1|1|1|1|1|1|1	3|3|3|3|3|3|3|3|3|3|3|3|3|3|3|3|3|3|3|3	|||||||||||||||||||	KEH16955.1|XP_024630536.1|KEH17413.1|GAU49749.1|XP_003599315.2|GAU32304.1|AES69566.1|GAU49754.1|AES62373.2|GAU49744.1|RHN81700.1|XP_012570102.1|GAU32307.1|GAU32305.1|GAU49742.1|GAU49740.1|XP_025621096.1|XP_015942524.1|XP_016176894.1|XP_020966478.1	837.8|835.5|806.6|788.1|761.5|753.4|748.8|741.9|734.6|732.3|657.1|632.1|625.5|622.5|619.8|597.4|587.0|585.1|583.6|580.9	KEH16955.1LRR receptor-like kinase family protein [Medicago truncatula]	Medicago truncatula	5.8e-239	1008	964	719	0.7459	0.9563	0.7772	1
Lcu.2RBY.Chr1_434761612-434762858	---NA---		1246
Lcu.2RBY.Chr1_484616129-484618231	P05692.1RecName: Full=Legumin J; Contains: RecName: Full=Legumin J alpha chain; AltName: Full=Legumin J acidic chain; Contains: RecName: Full=Legumin J beta chain; AltName: Full=Legumin J basic chain; Flags: Precursor		2102	20	1.3e-94	0.9073	/cabinfs/opt/data/nr/nr118.dmnd	20	1.3e-94	0.9073	/cabinfs/opt/data/nr/nr118.dmnd	P05692.1RecName: Full=Legumin J; Contains: RecName: Full=Legumin J alpha chain; AltName: Full=Legumin J acidic chain; Contains: RecName: Full=Legumin J beta chain; AltName: Full=Legumin J basic chain; Flags: Precursor/CAA30067.1 legumin [Pisum sativum]|pir||S26688legumin K - garden pea|P05190.1RecName: Full=Legumin type B; Contains: RecName: Full=Legumin type B alpha chain; AltName: Full=Legumin …	Pisum sativum|Vicia faba|Vicia sativa|Vicia faba var. minor|Trifolium pratense|Trifolium pratense|beans, Peptide Partial, 281 aa|Trifolium subterraneum|Medicago truncatula|Medicago truncatula/Medicago truncatula|Pisum sativum|Medicago truncatula/Medicago truncatula/Medicago truncatula|Vicia faba var. minor|Medicago truncatula/Medicago truncatula/Medicago truncatula|Cicer arietinum|Pisum sativum|G…	1.3E-94|5.4E-93|4.3E-90|4.3E-90|9.6E-90|1.8E-88|5.4E-85|9.3E-85|5.3E-80|6.9E-80|6.9E-80|6.9E-80|3.4E-79|4.5E-79|8.4E-78|1.1E-77|4.3E-74|9.6E-66|2.0E-63|2.0E-63	503|500|484|290|485|308|295|445|281|599|430|553|566|569|564|583|532|139|517|517	184|183|184|184|189|183|192|186|162|186|188|188|184|189|184|189|184|139|188|188	180|178|177|177|176|171|175|171|157|163|168|168|161|167|165|167|157|134|149|149	97.83%|97.27%|96.20%|96.20%|93.12%|93.44%|91.15%|91.94%|96.91%|87.63%|89.36%|89.36%|87.50%|88.36%|89.67%|88.36%|85.33%|96.40%|79.26%|79.26%	36.58%|36.60%|38.02%|63.45%|38.97%|59.42%|65.08%|41.80%|57.65%|31.05%|43.72%|34.00%|32.51%|33.22%|32.62%|32.42%|34.59%|100.00%|36.36%|36.36%	26.26%|26.12%|26.26%|26.26%|26.97%|26.12%|27.40%|26.55%|23.12%|26.55%|26.83%|26.83%|26.26%|26.97%|26.26%|26.97%|26.26%|19.84%|26.83%|26.83%	1|1|1|1|1|1|1|1|1|1|1|1|1|1|1|1|1|1|1|1	3|3|3|3|3|3|3|3|3|3|3|3|3|3|3|3|3|3|3|3	|||||||||||||||||||	P05692.1/P05692.1|P05692.1|P05190.1/P05190.1|P05190.1|CAA83674.1|CAA32455.1|PNX94465.1|PNX94451.1|AAB24084.1|GAU50916.1|XP_024636064.1|AES60937.1|CAA47809.1|XP_003590689.1|CAA81262.1|XP_003590684.1|XP_004495100.1|CAA47808.1|NP_001236676.2/NP_001236676.2|BAA74952.1	357.5|352.1|342.4|342.4|341.3|337.0|325.5|324.7|308.9|308.5|308.5|308.5|306.2|305.8|301.6|301.2|289.3|261.5|253.8|253.8	P05692.1RecName: Full=Legumin J; Contains: RecName: Full=Legumin J alpha chain; AltName: Full=Legumin J acidic chain; Contains: RecName: Full=Legumin J beta chain; AltName: Full=Legumin J basic chain; Flags: Precursor/CAA30067.1 legumin [Pisum sativum]|pir||S26688legumin K - garden pea|P05190.1RecName: Full=Legumin type B; Contains: RecName: Full=Legumin type B alpha chain; AltName: Full=Legumin …	Pisum sativum|Vicia faba|Vicia sativa|Vicia faba var. minor|Trifolium pratense|Trifolium pratense|beans, Peptide Partial, 281 aa|Trifolium subterraneum|Medicago truncatula|Medicago truncatula/Medicago truncatula|Pisum sativum|Medicago truncatula/Medicago truncatula/Medicago truncatula|Vicia faba var. minor|Medicago truncatula/Medicago truncatula/Medicago truncatula|Cicer arietinum|Pisum sativum|G…	1.3E-94|5.4E-93|4.3E-90|4.3E-90|9.6E-90|1.8E-88|5.4E-85|9.3E-85|5.3E-80|6.9E-80|6.9E-80|6.9E-80|3.4E-79|4.5E-79|8.4E-78|1.1E-77|4.3E-74|9.6E-66|2.0E-63|2.0E-63	503|500|484|290|485|308|295|445|281|599|430|553|566|569|564|583|532|139|517|517	184|183|184|184|189|183|192|186|162|186|188|188|184|189|184|189|184|139|188|188	180|178|177|177|176|171|175|171|157|163|168|168|161|167|165|167|157|134|149|149	97.83%|97.27%|96.20%|96.20%|93.12%|93.44%|91.15%|91.94%|96.91%|87.63%|89.36%|89.36%|87.50%|88.36%|89.67%|88.36%|85.33%|96.40%|79.26%|79.26%	36.58%|36.60%|38.02%|63.45%|38.97%|59.42%|65.08%|41.80%|57.65%|31.05%|43.72%|34.00%|32.51%|33.22%|32.62%|32.42%|34.59%|100.00%|36.36%|36.36%	26.26%|26.12%|26.26%|26.26%|26.97%|26.12%|27.40%|26.55%|23.12%|26.55%|26.83%|26.83%|26.26%|26.97%|26.26%|26.97%|26.26%|19.84%|26.83%|26.83%	1|1|1|1|1|1|1|1|1|1|1|1|1|1|1|1|1|1|1|1	3|3|3|3|3|3|3|3|3|3|3|3|3|3|3|3|3|3|3|3	|||||||||||||||||||	P05692.1/P05692.1|P05692.1|P05190.1/P05190.1|P05190.1|CAA83674.1|CAA32455.1|PNX94465.1|PNX94451.1|AAB24084.1|GAU50916.1|XP_024636064.1|AES60937.1|CAA47809.1|XP_003590689.1|CAA81262.1|XP_003590684.1|XP_004495100.1|CAA47808.1|NP_001236676.2/NP_001236676.2|BAA74952.1	357.5|352.1|342.4|342.4|341.3|337.0|325.5|324.7|308.9|308.5|308.5|308.5|306.2|305.8|301.6|301.2|289.3|261.5|253.8|253.8	CAA30067.1 legumin [Pisum sativum]/P05692.1RecName: Full=Legumin J; Contains: RecName: Full=Legumin J alpha chain; AltName: Full=Legumin J acidic chain; Contains: RecName: Full=Legumin J beta chain; AltName: Full=Legumin J basic chain; Flags: Precursor	Pisum sativum	1.3e-94	503	184	180	0.9783	0.3658	0.2626	1
Lcu.2RBY.Chr1_518847156-518850506	XP_022763433.1putative ribosome biogenesis protein slx9-like		3350	20	1.9e-15	0.7173	/cabinfs/opt/data/nr/nr118.dmnd	20	1.9e-15	0.7173	/cabinfs/opt/data/nr/nr118.dmnd	GAU24279.1hypothetical protein TSUD_48670 [Trifolium subterraneum]|XP_013470079.1uncharacterized protein LOC25485424 [Medicago truncatula]/KEH44117.1 hypothetical protein MTR_1g107495 [Medicago truncatula]/RHN82275.1 hypothetical protein MtrunA17_Chr1g0208181 [Medicago truncatula]|XP_004505184.1uncharacterized protein LOC101490629 [Cicer arietinum]|AFK41998.1unknown [Lotus japonicus]|XP_021912643…	Trifolium subterraneum|Medicago truncatula/Medicago truncatula/Medicago truncatula|Cicer arietinum|Lotus japonicus|Carica papaya|Durio zibethinus|Tarenaya hassleriana/Tarenaya hassleriana/Tarenaya hassleriana/Tarenaya hassleriana|Citrus sinensis/Citrus unshiu|Theobroma cacao|Vigna unguiculata/Vigna unguiculata/Vigna unguiculata/Vigna unguiculata|Prosopis alba/Prosopis alba|Prosopis alba|Abrus pre…	1.9E-15|2.6E-12|8.3E-11|4.5E-9|1.0E-8|1.1E-7|5.5E-7|2.8E-6|2.8E-6|3.6E-6|4.7E-6|4.7E-6|8.0E-6|8.0E-6|8.0E-6|8.0E-6|1.8E-5|1.8E-5|1.8E-5|1.8E-5	163|163|163|158|159|159|160|158|159|154|164|165|156|154|158|157|159|159|159|156	69|69|69|68|70|70|70|69|69|68|67|67|68|68|70|70|68|70|69|68	60|53|54|48|48|51|48|48|49|46|48|48|47|47|52|50|48|47|47|48	86.96%|76.81%|78.26%|70.59%|68.57%|72.86%|68.57%|69.57%|71.01%|67.65%|71.64%|71.64%|69.12%|69.12%|74.29%|71.43%|70.59%|67.14%|68.12%|70.59%	42.33%|42.33%|42.33%|43.04%|44.03%|44.03%|43.75%|43.67%|43.40%|44.16%|40.85%|40.61%|43.59%|44.16%|44.30%|44.59%|42.77%|44.03%|43.40%|43.59%	6.18%|6.18%|6.18%|6.09%|6.27%|6.27%|6.27%|6.18%|6.18%|6.09%|6.00%|6.00%|6.09%|6.09%|6.27%|6.27%|6.09%|6.27%|6.18%|6.09%	1|1|1|1|1|1|1|1|1|1|1|1|1|1|1|1|1|1|1|1	-1|-1|-1|-1|-1|-1|-1|-1|-1|-1|-1|-1|-1|-1|-1|-1|-1|-1|-1|-1	|||||||||||||||||||	GAU24279.1|XP_013470079.1|XP_004505184.1|AFK41998.1|XP_021912643.1|XP_022763433.1|XP_010553739.1|XP_006487013.1/XP_006487013.1|XP_007042512.2|XP_027934654.1|XP_028751540.1|XP_028751539.1|XP_027367206.1|XP_027367207.1|XP_017189363.2|XP_021800649.1|XP_016174474.1/XP_016174474.1|GAV62287.1|XP_021280494.1|ACN78485.1	95.1|84.7|79.7|73.9|72.8|69.3|67.0|64.7|64.7|64.3|63.9|63.9|63.2|63.2|63.2|63.2|62.0|62.0|62.0|62.0	GAU24279.1hypothetical protein TSUD_48670 [Trifolium subterraneum]|XP_013470079.1uncharacterized protein LOC25485424 [Medicago truncatula]/KEH44117.1 hypothetical protein MTR_1g107495 [Medicago truncatula]/RHN82275.1 hypothetical protein MtrunA17_Chr1g0208181 [Medicago truncatula]|XP_004505184.1uncharacterized protein LOC101490629 [Cicer arietinum]|AFK41998.1unknown [Lotus japonicus]|XP_021912643…	Trifolium subterraneum|Medicago truncatula/Medicago truncatula/Medicago truncatula|Cicer arietinum|Lotus japonicus|Carica papaya|Durio zibethinus|Tarenaya hassleriana/Tarenaya hassleriana/Tarenaya hassleriana/Tarenaya hassleriana|Citrus sinensis/Citrus unshiu|Theobroma cacao|Vigna unguiculata/Vigna unguiculata/Vigna unguiculata/Vigna unguiculata|Prosopis alba/Prosopis alba|Prosopis alba|Abrus pre…	1.9E-15|2.6E-12|8.3E-11|4.5E-9|1.0E-8|1.1E-7|5.5E-7|2.8E-6|2.8E-6|3.6E-6|4.7E-6|4.7E-6|8.0E-6|8.0E-6|8.0E-6|8.0E-6|1.8E-5|1.8E-5|1.8E-5|1.8E-5	163|163|163|158|159|159|160|158|159|154|164|165|156|154|158|157|159|159|159|156	69|69|69|68|70|70|70|69|69|68|67|67|68|68|70|70|68|70|69|68	60|53|54|48|48|51|48|48|49|46|48|48|47|47|52|50|48|47|47|48	86.96%|76.81%|78.26%|70.59%|68.57%|72.86%|68.57%|69.57%|71.01%|67.65%|71.64%|71.64%|69.12%|69.12%|74.29%|71.43%|70.59%|67.14%|68.12%|70.59%	42.33%|42.33%|42.33%|43.04%|44.03%|44.03%|43.75%|43.67%|43.40%|44.16%|40.85%|40.61%|43.59%|44.16%|44.30%|44.59%|42.77%|44.03%|43.40%|43.59%	6.18%|6.18%|6.18%|6.09%|6.27%|6.27%|6.27%|6.18%|6.18%|6.09%|6.00%|6.00%|6.09%|6.09%|6.27%|6.27%|6.09%|6.27%|6.18%|6.09%	1|1|1|1|1|1|1|1|1|1|1|1|1|1|1|1|1|1|1|1	-1|-1|-1|-1|-1|-1|-1|-1|-1|-1|-1|-1|-1|-1|-1|-1|-1|-1|-1|-1	|||||||||||||||||||	GAU24279.1|XP_013470079.1|XP_004505184.1|AFK41998.1|XP_021912643.1|XP_022763433.1|XP_010553739.1|XP_006487013.1/XP_006487013.1|XP_007042512.2|XP_027934654.1|XP_028751540.1|XP_028751539.1|XP_027367206.1|XP_027367207.1|XP_017189363.2|XP_021800649.1|XP_016174474.1/XP_016174474.1|GAV62287.1|XP_021280494.1|ACN78485.1	95.1|84.7|79.7|73.9|72.8|69.3|67.0|64.7|64.7|64.3|63.9|63.9|63.2|63.2|63.2|63.2|62.0|62.0|62.0|62.0	GAU24279.1hypothetical protein TSUD_48670 [Trifolium subterraneum]	Trifolium subterraneum	1.9e-15	163	69	60	0.8696	0.4233	0.0618	1
Lcu.2RBY.Chr1_520995772-521054241	AAQ82037.1gag/pol polyprotein		58469	20	0	0.5227	/cabinfs/opt/data/nr/nr118.dmnd	20	0	0.5227	/cabinfs/opt/data/nr/nr118.dmnd	AAQ82037.1gag/pol polyprotein [Pisum sativum]|PNY04816.1gag/pol polyprotein [Trifolium pratense]|XP_014619099.1uncharacterized protein LOC106795078 [Glycine max]|XP_014620154.1uncharacterized protein LOC100786848 [Glycine max]|XP_006601627.3uncharacterized protein LOC102660916 [Glycine max]|XP_028223035.1uncharacterized protein LOC114404131 [Glycine soja]|XP_003551524.3uncharacterized protein LOC…	Pisum sativum|Trifolium pratense|Glycine max|Glycine max|Glycine max|Glycine soja|Glycine max|Glycine soja|Glycine max|Glycine max|Glycine max|Glycine max|Glycine soja|Glycine soja|Glycine max|Glycine max|Glycine max|Glycine soja|Glycine max|Glycine max	0.0E0|0.0E0|0.0E0|0.0E0|0.0E0|0.0E0|0.0E0|0.0E0|0.0E0|0.0E0|0.0E0|0.0E0|0.0E0|0.0E0|0.0E0|0.0E0|0.0E0|0.0E0|0.0E0|0.0E0	2262|2241|2181|2258|2126|2315|2116|2265|2224|2284|2275|2154|2280|2326|2267|2270|2140|2120|2324|2347	2499|2303|2308|2328|2325|2324|2330|2335|2329|2311|2338|2327|2350|2338|2307|2363|2348|2331|2343|2313	1361|1248|1194|1211|1213|1205|1221|1216|1212|1221|1214|1208|1228|1211|1214|1197|1220|1214|1227|1204	54.46%|54.19%|51.73%|52.02%|52.17%|51.85%|52.40%|52.08%|52.04%|52.83%|51.92%|51.91%|52.26%|51.80%|52.62%|50.66%|51.96%|52.08%|52.37%|52.05%	110.48%|102.77%|105.82%|103.10%|109.36%|100.39%|110.11%|103.09%|104.72%|101.18%|102.77%|108.03%|103.07%|100.52%|101.76%|104.10%|109.72%|109.95%|100.82%|98.55%	12.82%|11.82%|11.84%|11.94%|11.93%|11.92%|11.96%|11.98%|11.95%|11.86%|12.00%|11.94%|12.06%|12.00%|11.84%|12.12%|12.05%|11.96%|12.02%|11.87%	1|1|1|1|1|1|1|1|1|1|1|1|1|1|1|1|1|1|1|1	3|3|3|3|3|3|3|3|3|3|3|3|3|3|3|3|3|3|3|3	|||||||||||||||||||	AAQ82037.1|PNY04816.1|XP_014619099.1|XP_014620154.1|XP_006601627.3|XP_028223035.1|XP_003551524.3|XP_028220461.1|XP_025983191.1|XP_003553327.2|XP_025982812.1|XP_025982892.1|XP_028207885.1|XP_028217460.1|XP_014629733.1|XP_003528575.1|XP_025982044.1|XP_028208435.1|XP_006596889.2|XP_014626174.1	1545.4|1436.0|1347.0|1338.6|1333.9|1332.8|1332.4|1331.6|1331.6|1330.1|1329.7|1328.5|1328.2|1326.2|1325.8|1325.8|1325.8|1325.1|1325.1|1323.1	AAQ82037.1gag/pol polyprotein [Pisum sativum]|PNY04816.1gag/pol polyprotein [Trifolium pratense]|XP_014619099.1uncharacterized protein LOC106795078 [Glycine max]|XP_014620154.1uncharacterized protein LOC100786848 [Glycine max]|XP_006601627.3uncharacterized protein LOC102660916 [Glycine max]|XP_028223035.1uncharacterized protein LOC114404131 [Glycine soja]|XP_003551524.3uncharacterized protein LOC…	Pisum sativum|Trifolium pratense|Glycine max|Glycine max|Glycine max|Glycine soja|Glycine max|Glycine soja|Glycine max|Glycine max|Glycine max|Glycine max|Glycine soja|Glycine soja|Glycine max|Glycine max|Glycine max|Glycine soja|Glycine max|Glycine max	0.0E0|0.0E0|0.0E0|0.0E0|0.0E0|0.0E0|0.0E0|0.0E0|0.0E0|0.0E0|0.0E0|0.0E0|0.0E0|0.0E0|0.0E0|0.0E0|0.0E0|0.0E0|0.0E0|0.0E0	2262|2241|2181|2258|2126|2315|2116|2265|2224|2284|2275|2154|2280|2326|2267|2270|2140|2120|2324|2347	2499|2303|2308|2328|2325|2324|2330|2335|2329|2311|2338|2327|2350|2338|2307|2363|2348|2331|2343|2313	1361|1248|1194|1211|1213|1205|1221|1216|1212|1221|1214|1208|1228|1211|1214|1197|1220|1214|1227|1204	54.46%|54.19%|51.73%|52.02%|52.17%|51.85%|52.40%|52.08%|52.04%|52.83%|51.92%|51.91%|52.26%|51.80%|52.62%|50.66%|51.96%|52.08%|52.37%|52.05%	110.48%|102.77%|105.82%|103.10%|109.36%|100.39%|110.11%|103.09%|104.72%|101.18%|102.77%|108.03%|103.07%|100.52%|101.76%|104.10%|109.72%|109.95%|100.82%|98.55%	12.82%|11.82%|11.84%|11.94%|11.93%|11.92%|11.96%|11.98%|11.95%|11.86%|12.00%|11.94%|12.06%|12.00%|11.84%|12.12%|12.05%|11.96%|12.02%|11.87%	1|1|1|1|1|1|1|1|1|1|1|1|1|1|1|1|1|1|1|1	3|3|3|3|3|3|3|3|3|3|3|3|3|3|3|3|3|3|3|3	|||||||||||||||||||	AAQ82037.1|PNY04816.1|XP_014619099.1|XP_014620154.1|XP_006601627.3|XP_028223035.1|XP_003551524.3|XP_028220461.1|XP_025983191.1|XP_003553327.2|XP_025982812.1|XP_025982892.1|XP_028207885.1|XP_028217460.1|XP_014629733.1|XP_003528575.1|XP_025982044.1|XP_028208435.1|XP_006596889.2|XP_014626174.1	1545.4|1436.0|1347.0|1338.6|1333.9|1332.8|1332.4|1331.6|1331.6|1330.1|1329.7|1328.5|1328.2|1326.2|1325.8|1325.8|1325.8|1325.1|1325.1|1323.1	AAQ82037.1gag/pol polyprotein [Pisum sativum]	Pisum sativum	0	2262	2499	1361	0.5446	1.1048	0.1282	1
Lcu.2RBY.Chr1_538150492-538159831	PNX71780.1F-box protein		9339	20	5.9e-107	0.6156	/cabinfs/opt/data/nr/nr118.dmnd	20	5.9e-107	0.6156	/cabinfs/opt/data/nr/nr118.dmnd	GAU51350.1hypothetical protein TSUD_412980 [Trifolium subterraneum]|GAU10984.1hypothetical protein TSUD_112770 [Trifolium subterraneum]|PNX71780.1F-box protein [Trifolium pratense]/PNX75705.1 F-box protein [Trifolium pratense]/PNX78273.1 F-box protein [Trifolium pratense]|GAU39233.1hypothetical protein TSUD_396800 [Trifolium subterraneum]|GAU43401.1hypothetical protein TSUD_254840 [Trifolium subt…	Trifolium subterraneum|Trifolium subterraneum|Trifolium pratense/Trifolium pratense/Trifolium pratense|Trifolium subterraneum|Trifolium subterraneum|Cicer arietinum|Trifolium subterraneum|Cicer arietinum|Cicer arietinum|Cicer arietinum|Cicer arietinum|Trifolium subterraneum|Trifolium pratense|Medicago truncatula/Medicago truncatula/Medicago truncatula|Cicer arietinum|Medicago truncatula/Medicago …	5.9E-107|8.5E-106|3.1E-92|4.3E-89|2.4E-84|1.7E-77|7.0E-76|2.7E-75|9.5E-73|1.2E-72|6.8E-71|1.3E-69|2.9E-69|8.3E-69|3.2E-68|4.1E-68|5.4E-68|6.0E-67|3.0E-66|3.9E-66	476|418|434|586|428|379|302|405|386|392|403|394|387|403|382|384|380|384|393|381	412|404|420|388|417|389|279|411|402|392|406|401|403|408|404|407|385|406|395|382	278|272|261|258|257|251|197|244|246|235|242|246|237|249|232|237|222|234|230|231	67.48%|67.33%|62.14%|66.49%|61.63%|64.52%|70.61%|59.37%|61.19%|59.95%|59.61%|61.35%|58.81%|61.03%|57.43%|58.23%|57.66%|57.64%|58.23%|60.47%	86.55%|96.65%|96.77%|66.21%|97.43%|102.64%|92.38%|101.48%|104.15%|100.00%|100.74%|101.78%|104.13%|101.24%|105.76%|105.99%|101.32%|105.73%|100.51%|100.26%	13.23%|12.98%|13.49%|12.46%|13.40%|12.50%|8.96%|13.20%|12.91%|12.59%|13.04%|12.88%|12.95%|13.11%|12.98%|13.07%|12.37%|13.04%|12.69%|12.27%	1|1|1|1|1|1|1|1|1|1|1|1|1|1|1|1|1|1|1|1	3|3|3|3|3|3|3|3|3|3|3|3|3|3|3|3|3|3|3|3	|||||||||||||||||||	GAU51350.1|GAU10984.1|PNX71780.1|GAU39233.1|GAU43401.1|XP_004509871.1|GAU10948.1|XP_004505384.1|XP_004509851.1|XP_004506312.1|XP_004515087.1|GAU25647.1|PNY08537.1|XP_013442600.1|XP_012570679.2|XP_003628685.1|GAU28328.1|GAU50902.1|XP_004498529.1|XP_004506271.2	400.6|396.7|351.7|341.3|325.5|302.8|297.4|295.4|287.0|286.6|280.8|276.6|275.4|273.9|271.9|271.6|271.2|267.7|265.4|265.0	GAU51350.1hypothetical protein TSUD_412980 [Trifolium subterraneum]|GAU10984.1hypothetical protein TSUD_112770 [Trifolium subterraneum]|PNX71780.1F-box protein [Trifolium pratense]/PNX75705.1 F-box protein [Trifolium pratense]/PNX78273.1 F-box protein [Trifolium pratense]|GAU39233.1hypothetical protein TSUD_396800 [Trifolium subterraneum]|GAU43401.1hypothetical protein TSUD_254840 [Trifolium subt…	Trifolium subterraneum|Trifolium subterraneum|Trifolium pratense/Trifolium pratense/Trifolium pratense|Trifolium subterraneum|Trifolium subterraneum|Cicer arietinum|Trifolium subterraneum|Cicer arietinum|Cicer arietinum|Cicer arietinum|Cicer arietinum|Trifolium subterraneum|Trifolium pratense|Medicago truncatula/Medicago truncatula/Medicago truncatula|Cicer arietinum|Medicago truncatula/Medicago …	5.9E-107|8.5E-106|3.1E-92|4.3E-89|2.4E-84|1.7E-77|7.0E-76|2.7E-75|9.5E-73|1.2E-72|6.8E-71|1.3E-69|2.9E-69|8.3E-69|3.2E-68|4.1E-68|5.4E-68|6.0E-67|3.0E-66|3.9E-66	476|418|434|586|428|379|302|405|386|392|403|394|387|403|382|384|380|384|393|381	412|404|420|388|417|389|279|411|402|392|406|401|403|408|404|407|385|406|395|382	278|272|261|258|257|251|197|244|246|235|242|246|237|249|232|237|222|234|230|231	67.48%|67.33%|62.14%|66.49%|61.63%|64.52%|70.61%|59.37%|61.19%|59.95%|59.61%|61.35%|58.81%|61.03%|57.43%|58.23%|57.66%|57.64%|58.23%|60.47%	86.55%|96.65%|96.77%|66.21%|97.43%|102.64%|92.38%|101.48%|104.15%|100.00%|100.74%|101.78%|104.13%|101.24%|105.76%|105.99%|101.32%|105.73%|100.51%|100.26%	13.23%|12.98%|13.49%|12.46%|13.40%|12.50%|8.96%|13.20%|12.91%|12.59%|13.04%|12.88%|12.95%|13.11%|12.98%|13.07%|12.37%|13.04%|12.69%|12.27%	1|1|1|1|1|1|1|1|1|1|1|1|1|1|1|1|1|1|1|1	3|3|3|3|3|3|3|3|3|3|3|3|3|3|3|3|3|3|3|3	|||||||||||||||||||	GAU51350.1|GAU10984.1|PNX71780.1|GAU39233.1|GAU43401.1|XP_004509871.1|GAU10948.1|XP_004505384.1|XP_004509851.1|XP_004506312.1|XP_004515087.1|GAU25647.1|PNY08537.1|XP_013442600.1|XP_012570679.2|XP_003628685.1|GAU28328.1|GAU50902.1|XP_004498529.1|XP_004506271.2	400.6|396.7|351.7|341.3|325.5|302.8|297.4|295.4|287.0|286.6|280.8|276.6|275.4|273.9|271.9|271.6|271.2|267.7|265.4|265.0	GAU51350.1hypothetical protein TSUD_412980 [Trifolium subterraneum]	Trifolium subterraneum	5.9e-107	476	412	278	0.6748	0.8655	0.1323	1
Lcu.2RBY.Chr2_2440812-2445733	XP_003593155.1BRASSINOSTEROID INSENSITIVE 1-associated receptor kinase 1		4921	20	1.7e-89	0.7169	/cabinfs/opt/data/nr/nr118.dmnd	20	1.7e-89	0.7169	/cabinfs/opt/data/nr/nr118.dmnd	XP_003593155.1BRASSINOSTEROID INSENSITIVE 1-associated receptor kinase 1 [Medicago truncatula]/ADO15291.1 somatic embryogenesis receptor kinase 2 [Medicago truncatula]/AES63406.1 somatic embryogenesis receptor-like kinase [Medicago truncatula]/RHN71621.1 putative transferase, protein kinase RLK-Pelle-LRR-II family [Medicago truncatula]|XP_004485552.1BRASSINOSTEROID INSENSITIVE 1-associated recept…	Medicago truncatula/Medicago truncatula/Medicago truncatula/Medicago truncatula|Cicer arietinum|Medicago truncatula/Medicago truncatula/Medicago truncatula|Medicago truncatula|Medicago truncatula|Medicago truncatula|Medicago truncatula|Lupinus angustifolius|Lupinus angustifolius|Lupinus angustifolius/Lupinus angustifolius|Lupinus angustifolius|Arachis duranensis|Arachis duranensis|Medicago trunca…	1.7E-89|1.1E-88|4.0E-86|4.0E-86|4.0E-86|4.0E-86|4.0E-86|3.1E-83|3.1E-83|3.1E-83|3.1E-83|4.1E-83|4.1E-83|7.0E-83|9.1E-83|9.1E-83|9.1E-83|9.1E-83|1.2E-82|1.6E-82	619|618|615|543|567|591|611|276|609|611|587|613|565|620|711|450|565|613|618|616	283|284|277|277|277|277|277|283|283|283|283|283|283|283|283|283|283|283|283|283	204|206|200|200|200|200|200|201|201|201|201|203|203|200|203|203|203|203|202|203	72.08%|72.54%|72.20%|72.20%|72.20%|72.20%|72.20%|71.02%|71.02%|71.02%|71.02%|71.73%|71.73%|70.67%|71.73%|71.73%|71.73%|71.73%|71.38%|71.73%	45.72%|45.95%|45.04%|51.01%|48.85%|46.87%|45.34%|102.54%|46.47%|46.32%|48.21%|46.17%|50.09%|45.65%|39.80%|62.89%|50.09%|46.17%|45.79%|45.94%	17.25%|17.31%|16.89%|16.89%|16.89%|16.89%|16.89%|17.25%|17.25%|17.25%|17.25%|17.25%|17.25%|17.25%|17.25%|17.25%|17.25%|17.25%|17.25%|17.25%	1|1|1|1|1|1|1|1|1|1|1|1|1|1|1|1|1|1|1|1	3|3|3|3|3|3|3|3|3|3|3|3|3|3|3|3|3|3|3|3	|||||||||||||||||||	XP_003593155.1|XP_004485552.1|XP_003593157.2|XP_024631529.1|XP_024631528.1|XP_024631527.1|AES63408.1|OIV96208.1|OIV96209.1|XP_019419320.1|XP_019419322.1|XP_015943320.1|XP_020989041.1|XP_003593158.1|RYR35660.1|RYR35662.1|XP_025622368.1|XP_025622367.1|XP_016179719.1/XP_016179719.1|XP_020208963.1	341.7|339.0|330.5|330.5|330.5|330.5|330.5|320.9|320.9|320.9|320.9|320.5|320.5|319.7|319.3|319.3|319.3|319.3|318.9|318.5	XP_003593155.1BRASSINOSTEROID INSENSITIVE 1-associated receptor kinase 1 [Medicago truncatula]/ADO15291.1 somatic embryogenesis receptor kinase 2 [Medicago truncatula]/AES63406.1 somatic embryogenesis receptor-like kinase [Medicago truncatula]/RHN71621.1 putative transferase, protein kinase RLK-Pelle-LRR-II family [Medicago truncatula]|XP_004485552.1BRASSINOSTEROID INSENSITIVE 1-associated recept…	Medicago truncatula/Medicago truncatula/Medicago truncatula/Medicago truncatula|Cicer arietinum|Medicago truncatula/Medicago truncatula/Medicago truncatula|Medicago truncatula|Medicago truncatula|Medicago truncatula|Medicago truncatula|Lupinus angustifolius|Lupinus angustifolius|Lupinus angustifolius/Lupinus angustifolius|Lupinus angustifolius|Arachis duranensis|Arachis duranensis|Medicago trunca…	1.7E-89|1.1E-88|4.0E-86|4.0E-86|4.0E-86|4.0E-86|4.0E-86|3.1E-83|3.1E-83|3.1E-83|3.1E-83|4.1E-83|4.1E-83|7.0E-83|9.1E-83|9.1E-83|9.1E-83|9.1E-83|1.2E-82|1.6E-82	619|618|615|543|567|591|611|276|609|611|587|613|565|620|711|450|565|613|618|616	283|284|277|277|277|277|277|283|283|283|283|283|283|283|283|283|283|283|283|283	204|206|200|200|200|200|200|201|201|201|201|203|203|200|203|203|203|203|202|203	72.08%|72.54%|72.20%|72.20%|72.20%|72.20%|72.20%|71.02%|71.02%|71.02%|71.02%|71.73%|71.73%|70.67%|71.73%|71.73%|71.73%|71.73%|71.38%|71.73%	45.72%|45.95%|45.04%|51.01%|48.85%|46.87%|45.34%|102.54%|46.47%|46.32%|48.21%|46.17%|50.09%|45.65%|39.80%|62.89%|50.09%|46.17%|45.79%|45.94%	17.25%|17.31%|16.89%|16.89%|16.89%|16.89%|16.89%|17.25%|17.25%|17.25%|17.25%|17.25%|17.25%|17.25%|17.25%|17.25%|17.25%|17.25%|17.25%|17.25%	1|1|1|1|1|1|1|1|1|1|1|1|1|1|1|1|1|1|1|1	3|3|3|3|3|3|3|3|3|3|3|3|3|3|3|3|3|3|3|3	|||||||||||||||||||	XP_003593155.1|XP_004485552.1|XP_003593157.2|XP_024631529.1|XP_024631528.1|XP_024631527.1|AES63408.1|OIV96208.1|OIV96209.1|XP_019419320.1|XP_019419322.1|XP_015943320.1|XP_020989041.1|XP_003593158.1|RYR35660.1|RYR35662.1|XP_025622368.1|XP_025622367.1|XP_016179719.1/XP_016179719.1|XP_020208963.1	341.7|339.0|330.5|330.5|330.5|330.5|330.5|320.9|320.9|320.9|320.9|320.5|320.5|319.7|319.3|319.3|319.3|319.3|318.9|318.5	ADO15291.1 somatic embryogenesis receptor kinase 2 [Medicago truncatula]/AES63406.1 somatic embryogenesis receptor-like kinase [Medicago truncatula]/XP_003593155.1BRASSINOSTEROID INSENSITIVE 1-associated receptor kinase 1 [Medicago truncatula]/RHN71621.1 putative transferase, protein kinase RLK-Pelle-LRR-II family [Medicago truncatula]	Medicago truncatula	1.7e-89	619	283	204	0.7208	0.4572	0.1725	1
Lcu.2RBY.Chr2_7822155-7823944	PNY00076.1CBS domain-containing protein cbsx5-like		1789	20	2.5e-115	0.8108	/cabinfs/opt/data/nr/nr118.dmnd	20	2.5e-115	0.8108	/cabinfs/opt/data/nr/nr118.dmnd	GAU47745.1hypothetical protein TSUD_387040 [Trifolium subterraneum]|PNY00076.1CBS domain-containing protein cbsx5-like [Trifolium pratense]|XP_003593526.1CBS domain-containing protein CBSX5 [Medicago truncatula]/ABN08611.1 CBS [Medicago truncatula]/AES63777.1 CBS domain CBSX5-like protein [Medicago truncatula]/RHN71902.1 putative CBS domain-containing protein [Medicago truncatula]|XP_020988761.1C…	Trifolium subterraneum|Trifolium pratense|Medicago truncatula/Medicago truncatula/Medicago truncatula/Medicago truncatula|Arachis duranensis|Arachis hypogaea/Arachis hypogaea|Arachis ipaensis/Arachis hypogaea/Arachis hypogaea|Cicer arietinum|Abrus precatorius|Mucuna pruriens|Prosopis alba|Phaseolus vulgaris/Phaseolus vulgaris|Glycine soja|Glycine max/Glycine soja/Glycine max/Glycine soja|Vigna an…	2.5E-115|4.3E-115|9.6E-107|1.7E-103|3.8E-103|1.4E-102|1.1E-97|6.9E-97|6.4E-95|1.1E-94|9.3E-94|2.7E-93|2.7E-93|7.9E-93|1.0E-92|1.3E-92|1.3E-92|5.1E-92|2.5E-91|4.5E-88	322|269|396|404|401|400|388|398|390|405|386|316|398|389|390|398|391|390|395|393	283|266|274|273|273|273|275|273|278|278|277|280|280|276|277|280|278|277|281|278	243|234|230|234|234|232|218|224|221|222|218|219|219|217|219|219|222|217|222|218	85.87%|87.97%|83.94%|85.71%|85.71%|84.98%|79.27%|82.05%|79.50%|79.86%|78.70%|78.21%|78.21%|78.62%|79.06%|78.21%|79.86%|78.34%|79.00%|78.42%	87.89%|98.88%|69.19%|67.57%|68.08%|68.25%|70.88%|68.59%|71.28%|68.64%|71.76%|88.61%|70.35%|70.95%|71.03%|70.35%|71.10%|71.03%|71.14%|70.74%	47.46%|44.61%|45.95%|45.78%|45.78%|45.78%|46.12%|45.78%|46.62%|46.62%|46.45%|46.95%|46.95%|46.28%|46.45%|46.95%|46.62%|46.45%|47.12%|46.62%	1|1|1|1|1|1|1|1|1|1|1|1|1|1|1|1|1|1|1|1	-3|-3|-3|-3|-3|-3|-3|-3|-3|-3|-3|-3|-3|-3|-3|-3|-3|-3|-3|-3	|||||||||||||||||||	GAU47745.1|PNY00076.1|XP_003593526.1|XP_020988761.1|XP_025622019.1|XP_016180857.1/XP_016180857.1|XP_004485752.1|XP_027329211.1|RDX61650.1|XP_028788926.1|XP_007148183.1|KHN08538.1|NP_001304439.2/NP_001304439.2|XP_017434037.1/XP_017434037.1|XP_027930466.1|ACU22924.1|XP_019425286.1|XP_014516910.1|XP_028201556.1|XP_019440260.1	426.0|425.2|397.5|386.7|385.6|383.6|367.5|364.8|358.2|357.5|354.4|352.8|352.8|351.3|350.9|350.5|350.5|348.6|346.3|335.5	GAU47745.1hypothetical protein TSUD_387040 [Trifolium subterraneum]|PNY00076.1CBS domain-containing protein cbsx5-like [Trifolium pratense]|XP_003593526.1CBS domain-containing protein CBSX5 [Medicago truncatula]/ABN08611.1 CBS [Medicago truncatula]/AES63777.1 CBS domain CBSX5-like protein [Medicago truncatula]/RHN71902.1 putative CBS domain-containing protein [Medicago truncatula]|XP_020988761.1C…	Trifolium subterraneum|Trifolium pratense|Medicago truncatula/Medicago truncatula/Medicago truncatula/Medicago truncatula|Arachis duranensis|Arachis hypogaea/Arachis hypogaea|Arachis ipaensis/Arachis hypogaea/Arachis hypogaea|Cicer arietinum|Abrus precatorius|Mucuna pruriens|Prosopis alba|Phaseolus vulgaris/Phaseolus vulgaris|Glycine soja|Glycine max/Glycine soja/Glycine max/Glycine soja|Vigna an…	2.5E-115|4.3E-115|9.6E-107|1.7E-103|3.8E-103|1.4E-102|1.1E-97|6.9E-97|6.4E-95|1.1E-94|9.3E-94|2.7E-93|2.7E-93|7.9E-93|1.0E-92|1.3E-92|1.3E-92|5.1E-92|2.5E-91|4.5E-88	322|269|396|404|401|400|388|398|390|405|386|316|398|389|390|398|391|390|395|393	283|266|274|273|273|273|275|273|278|278|277|280|280|276|277|280|278|277|281|278	243|234|230|234|234|232|218|224|221|222|218|219|219|217|219|219|222|217|222|218	85.87%|87.97%|83.94%|85.71%|85.71%|84.98%|79.27%|82.05%|79.50%|79.86%|78.70%|78.21%|78.21%|78.62%|79.06%|78.21%|79.86%|78.34%|79.00%|78.42%	87.89%|98.88%|69.19%|67.57%|68.08%|68.25%|70.88%|68.59%|71.28%|68.64%|71.76%|88.61%|70.35%|70.95%|71.03%|70.35%|71.10%|71.03%|71.14%|70.74%	47.46%|44.61%|45.95%|45.78%|45.78%|45.78%|46.12%|45.78%|46.62%|46.62%|46.45%|46.95%|46.95%|46.28%|46.45%|46.95%|46.62%|46.45%|47.12%|46.62%	1|1|1|1|1|1|1|1|1|1|1|1|1|1|1|1|1|1|1|1	-3|-3|-3|-3|-3|-3|-3|-3|-3|-3|-3|-3|-3|-3|-3|-3|-3|-3|-3|-3	|||||||||||||||||||	GAU47745.1|PNY00076.1|XP_003593526.1|XP_020988761.1|XP_025622019.1|XP_016180857.1/XP_016180857.1|XP_004485752.1|XP_027329211.1|RDX61650.1|XP_028788926.1|XP_007148183.1|KHN08538.1|NP_001304439.2/NP_001304439.2|XP_017434037.1/XP_017434037.1|XP_027930466.1|ACU22924.1|XP_019425286.1|XP_014516910.1|XP_028201556.1|XP_019440260.1	426.0|425.2|397.5|386.7|385.6|383.6|367.5|364.8|358.2|357.5|354.4|352.8|352.8|351.3|350.9|350.5|350.5|348.6|346.3|335.5	GAU47745.1hypothetical protein TSUD_387040 [Trifolium subterraneum]	Trifolium subterraneum	2.5e-115	322	283	243	0.8587	0.8789	0.4746	1
Lcu.2RBY.Chr2_19431233-19431807	KYP43479.1 Retrovirus-related Pol polyprotein from transposon TNT 1-94		574	20	4.8e-60	0.9175	/cabinfs/opt/data/nr/nr118.dmnd	20	4.8e-60	0.9175	/cabinfs/opt/data/nr/nr118.dmnd	XP_020238520.1uncharacterized protein LOC109817617 [Cajanus cajan]/KYP43479.1 Retrovirus-related Pol polyprotein from transposon TNT 1-94 [Cajanus cajan]|KYP58997.1Retrovirus-related Pol polyprotein from transposon TNT 1-94 [Cajanus cajan]|XP_020209006.1uncharacterized protein LOC109793941 [Cajanus cajan]|KYP69343.1hypothetical protein KK1_008532 [Cajanus cajan]|KYP39875.1Retrovirus-related Pol p…	Cajanus cajan/Cajanus cajan|Cajanus cajan|Cajanus cajan|Cajanus cajan|Cajanus cajan|Vigna unguiculata|Arachis hypogaea|Arachis ipaensis|Arachis hypogaea|Arachis hypogaea|Arachis hypogaea|Arachis hypogaea|Arachis hypogaea|Arachis hypogaea|Arachis hypogaea|Arachis hypogaea|Arachis hypogaea|Arachis duranensis|Arachis duranensis|Arachis hypogaea/Arachis hypogaea	4.8E-60|4.8E-60|4.8E-60|1.1E-59|6.9E-59|1.3E-57|1.6E-55|2.1E-55|4.6E-55|4.6E-55|4.6E-55|4.6E-55|6.1E-55|6.1E-55|6.1E-55|1.0E-54|1.4E-54|1.4E-54|1.8E-54|1.8E-54	385|946|317|213|426|283|254|262|947|294|538|254|473|633|330|253|492|315|368|397	140|140|140|140|140|140|140|140|140|140|140|140|140|140|140|140|140|140|140|140	131|131|131|131|129|128|128|128|128|128|128|128|128|128|129|127|127|127|128|126	93.57%|93.57%|93.57%|93.57%|92.14%|91.43%|91.43%|91.43%|91.43%|91.43%|91.43%|91.43%|91.43%|91.43%|92.14%|90.71%|90.71%|90.71%|91.43%|90.00%	36.36%|14.80%|44.16%|65.73%|32.86%|49.47%|55.12%|53.44%|14.78%|47.62%|26.02%|55.12%|29.60%|22.12%|42.42%|55.34%|28.46%|44.44%|38.04%|35.26%	73.17%|73.17%|73.17%|73.17%|73.17%|73.17%|73.17%|73.17%|73.17%|73.17%|73.17%|73.17%|73.17%|73.17%|73.17%|73.17%|73.17%|73.17%|73.17%|73.17%	1|1|1|1|1|1|1|1|1|1|1|1|1|1|1|1|1|1|1|1	-1|-1|-1|-1|-1|-1|-1|-1|-1|-1|-1|-1|-1|-1|-1|-1|-1|-1|-1|-1	|||||||||||||||||||	XP_020238520.1|KYP58997.1|XP_020209006.1|KYP69343.1|KYP39875.1|XP_027935070.1|XP_025692965.1|XP_020961093.1|RYR73679.1|XP_025693131.1|XP_025611640.1|XP_025611789.1|RYR56390.1|XP_025703225.1|XP_025622407.1|XP_025611817.1|RYR55888.1|XP_020987492.1|XP_015950997.1|XP_025702465.1	240.7|240.7|240.7|239.6|236.9|232.6|225.7|225.3|224.2|224.2|224.2|224.2|223.8|223.8|223.8|223.0|222.6|222.6|222.2|222.2	XP_020238520.1uncharacterized protein LOC109817617 [Cajanus cajan]/KYP43479.1 Retrovirus-related Pol polyprotein from transposon TNT 1-94 [Cajanus cajan]|KYP58997.1Retrovirus-related Pol polyprotein from transposon TNT 1-94 [Cajanus cajan]|XP_020209006.1uncharacterized protein LOC109793941 [Cajanus cajan]|KYP69343.1hypothetical protein KK1_008532 [Cajanus cajan]|KYP39875.1Retrovirus-related Pol p…	Cajanus cajan/Cajanus cajan|Cajanus cajan|Cajanus cajan|Cajanus cajan|Cajanus cajan|Vigna unguiculata|Arachis hypogaea|Arachis ipaensis|Arachis hypogaea|Arachis hypogaea|Arachis hypogaea|Arachis hypogaea|Arachis hypogaea|Arachis hypogaea|Arachis hypogaea|Arachis hypogaea|Arachis hypogaea|Arachis duranensis|Arachis duranensis|Arachis hypogaea/Arachis hypogaea	4.8E-60|4.8E-60|4.8E-60|1.1E-59|6.9E-59|1.3E-57|1.6E-55|2.1E-55|4.6E-55|4.6E-55|4.6E-55|4.6E-55|6.1E-55|6.1E-55|6.1E-55|1.0E-54|1.4E-54|1.4E-54|1.8E-54|1.8E-54	385|946|317|213|426|283|254|262|947|294|538|254|473|633|330|253|492|315|368|397	140|140|140|140|140|140|140|140|140|140|140|140|140|140|140|140|140|140|140|140	131|131|131|131|129|128|128|128|128|128|128|128|128|128|129|127|127|127|128|126	93.57%|93.57%|93.57%|93.57%|92.14%|91.43%|91.43%|91.43%|91.43%|91.43%|91.43%|91.43%|91.43%|91.43%|92.14%|90.71%|90.71%|90.71%|91.43%|90.00%	36.36%|14.80%|44.16%|65.73%|32.86%|49.47%|55.12%|53.44%|14.78%|47.62%|26.02%|55.12%|29.60%|22.12%|42.42%|55.34%|28.46%|44.44%|38.04%|35.26%	73.17%|73.17%|73.17%|73.17%|73.17%|73.17%|73.17%|73.17%|73.17%|73.17%|73.17%|73.17%|73.17%|73.17%|73.17%|73.17%|73.17%|73.17%|73.17%|73.17%	1|1|1|1|1|1|1|1|1|1|1|1|1|1|1|1|1|1|1|1	-1|-1|-1|-1|-1|-1|-1|-1|-1|-1|-1|-1|-1|-1|-1|-1|-1|-1|-1|-1	|||||||||||||||||||	XP_020238520.1|KYP58997.1|XP_020209006.1|KYP69343.1|KYP39875.1|XP_027935070.1|XP_025692965.1|XP_020961093.1|RYR73679.1|XP_025693131.1|XP_025611640.1|XP_025611789.1|RYR56390.1|XP_025703225.1|XP_025622407.1|XP_025611817.1|RYR55888.1|XP_020987492.1|XP_015950997.1|XP_025702465.1	240.7|240.7|240.7|239.6|236.9|232.6|225.7|225.3|224.2|224.2|224.2|224.2|223.8|223.8|223.8|223.0|222.6|222.6|222.2|222.2	XP_020238520.1uncharacterized protein LOC109817617 [Cajanus cajan]/KYP43479.1 Retrovirus-related Pol polyprotein from transposon TNT 1-94 [Cajanus cajan]	Cajanus cajan	4.8e-60	385	140	131	0.9357	0.3636	0.7317	1
Lcu.2RBY.Chr2_130633393-130637357	RHN68895.1putative double-stranded RNA-binding domain-containing protein		3964	19	4.3e-06	0.7485	/cabinfs/opt/data/nr/nr118.dmnd	19	4.3e-06	0.7485	/cabinfs/opt/data/nr/nr118.dmnd	RHN68895.1putative double-stranded RNA-binding domain-containing protein [Medicago truncatula]|AES71593.2double-stranded RNA-binding motif protein [Medicago truncatula]|XP_024633983.1double-stranded RNA-binding protein 1-like [Medicago truncatula]|XP_003601344.1double-stranded RNA-binding protein 1 [Medicago truncatula]/AES71595.1 double-stranded RNA-binding motif protein [Medicago truncatula]/RH…	Medicago truncatula|Medicago truncatula|Medicago truncatula|Medicago truncatula/Medicago truncatula/Medicago truncatula|Medicago truncatula|Trifolium subterraneum|Gossypium arboreum|Gossypium arboreum|Durio zibethinus|Theobroma cacao|Fragaria vesca subsp. vesca|Theobroma cacao|Herrania umbratica|Rosa chinensis/Rosa chinensis|Gossypium raimondii/Gossypium raimondii|Gossypium raimondii|Gossypium hi…	4.3E-6|4.3E-6|4.3E-6|1.2E-5|1.6E-5|2.8E-5|3.6E-5|3.6E-5|4.7E-5|6.1E-5|1.8E-4|1.8E-4|1.8E-4|3.1E-4|8.9E-4|8.9E-4|8.9E-4|8.9E-4|8.9E-4	313|414|153|372|714|393|355|354|379|368|342|344|344|358|340|343|343|340|287	53|53|53|39|49|48|44|44|42|73|42|73|42|42|42|42|42|42|42	39|39|39|32|37|36|35|35|33|44|32|43|33|32|32|32|32|32|32	73.58%|73.58%|73.58%|82.05%|75.51%|75.00%|79.55%|79.55%|78.57%|60.27%|76.19%|58.90%|78.57%|76.19%|76.19%|76.19%|76.19%|76.19%|76.19%	16.93%|12.80%|34.64%|10.48%|6.86%|12.21%|12.39%|12.43%|11.08%|19.84%|12.28%|21.22%|12.21%|11.73%|12.35%|12.24%|12.24%|12.35%|14.63%	4.01%|4.01%|4.01%|2.95%|3.71%|3.63%|3.33%|3.33%|3.18%|5.52%|3.18%|5.52%|3.18%|3.18%|3.18%|3.18%|3.18%|3.18%|3.18%	1|1|1|1|1|1|1|1|1|1|1|1|1|1|1|1|1|1|1	-3|-3|-3|-3|-3|-3|-3|-3|-3|-3|-3|-3|-3|-3|-3|-3|-3|-3|-3	||||||||||||||||||	RHN68895.1|AES71593.2|XP_024633983.1|XP_003601344.1|KEH35125.1|GAU48808.1|KHG27979.1|XP_017633235.1|XP_022728724.1|EOY33183.1|XP_011461791.1|XP_017982947.1|XP_021279265.1|XP_024158228.1|XP_012477679.1|XP_012477676.1|XP_016745226.1|XP_016745227.1|PPD83731.1	64.3|64.3|64.3|62.8|62.4|61.6|61.2|61.2|60.8|60.5|58.9|58.9|58.9|58.2|56.6|56.6|56.6|56.6|56.6	RHN68895.1putative double-stranded RNA-binding domain-containing protein [Medicago truncatula]|AES71593.2double-stranded RNA-binding motif protein [Medicago truncatula]|XP_024633983.1double-stranded RNA-binding protein 1-like [Medicago truncatula]|XP_003601344.1double-stranded RNA-binding protein 1 [Medicago truncatula]/AES71595.1 double-stranded RNA-binding motif protein [Medicago truncatula]/RH…	Medicago truncatula|Medicago truncatula|Medicago truncatula|Medicago truncatula/Medicago truncatula/Medicago truncatula|Medicago truncatula|Trifolium subterraneum|Gossypium arboreum|Gossypium arboreum|Durio zibethinus|Theobroma cacao|Fragaria vesca subsp. vesca|Theobroma cacao|Herrania umbratica|Rosa chinensis/Rosa chinensis|Gossypium raimondii/Gossypium raimondii|Gossypium raimondii|Gossypium hi…	4.3E-6|4.3E-6|4.3E-6|1.2E-5|1.6E-5|2.8E-5|3.6E-5|3.6E-5|4.7E-5|6.1E-5|1.8E-4|1.8E-4|1.8E-4|3.1E-4|8.9E-4|8.9E-4|8.9E-4|8.9E-4|8.9E-4	313|414|153|372|714|393|355|354|379|368|342|344|344|358|340|343|343|340|287	53|53|53|39|49|48|44|44|42|73|42|73|42|42|42|42|42|42|42	39|39|39|32|37|36|35|35|33|44|32|43|33|32|32|32|32|32|32	73.58%|73.58%|73.58%|82.05%|75.51%|75.00%|79.55%|79.55%|78.57%|60.27%|76.19%|58.90%|78.57%|76.19%|76.19%|76.19%|76.19%|76.19%|76.19%	16.93%|12.80%|34.64%|10.48%|6.86%|12.21%|12.39%|12.43%|11.08%|19.84%|12.28%|21.22%|12.21%|11.73%|12.35%|12.24%|12.24%|12.35%|14.63%	4.01%|4.01%|4.01%|2.95%|3.71%|3.63%|3.33%|3.33%|3.18%|5.52%|3.18%|5.52%|3.18%|3.18%|3.18%|3.18%|3.18%|3.18%|3.18%	1|1|1|1|1|1|1|1|1|1|1|1|1|1|1|1|1|1|1	-3|-3|-3|-3|-3|-3|-3|-3|-3|-3|-3|-3|-3|-3|-3|-3|-3|-3|-3	||||||||||||||||||	RHN68895.1|AES71593.2|XP_024633983.1|XP_003601344.1|KEH35125.1|GAU48808.1|KHG27979.1|XP_017633235.1|XP_022728724.1|EOY33183.1|XP_011461791.1|XP_017982947.1|XP_021279265.1|XP_024158228.1|XP_012477679.1|XP_012477676.1|XP_016745226.1|XP_016745227.1|PPD83731.1	64.3|64.3|64.3|62.8|62.4|61.6|61.2|61.2|60.8|60.5|58.9|58.9|58.9|58.2|56.6|56.6|56.6|56.6|56.6	RHN68895.1putative double-stranded RNA-binding domain-containing protein [Medicago truncatula]	Medicago truncatula	4.3e-06	313	53	39	0.7358	0.1693	0.0401	1
Lcu.2RBY.Chr2_177046986-177051831	XP_027192942.1pre-mRNA-splicing factor ATP-dependent RNA helicase DEAH1-like		4845	20	0	0.8726	/cabinfs/opt/data/nr/nr118.dmnd	20	0	0.8726	/cabinfs/opt/data/nr/nr118.dmnd	XP_027192942.1pre-mRNA-splicing factor ATP-dependent RNA helicase DEAH1-like [Cicer arietinum]|XP_024641669.1pre-mRNA-splicing factor ATP-dependent RNA helicase DEAH1 isoform X1 [Medicago truncatula]/XP_024641670.1 pre-mRNA-splicing factor ATP-dependent RNA helicase DEAH1 isoform X1 [Medicago truncatula]/AES75913.2 pre-mRNA-splicing factor ATP-dependent RNA helicase [Medicago truncatula]|XP_02568…	Cicer arietinum|Medicago truncatula/Medicago truncatula/Medicago truncatula|Arachis hypogaea|Arachis hypogaea|Arachis hypogaea|Arachis hypogaea|Arachis hypogaea|Abrus precatorius|Abrus precatorius/Abrus precatorius|Arachis duranensis|Vigna unguiculata/Vigna unguiculata|Glycine max/Glycine soja/Glycine max/Glycine soja|Phaseolus vulgaris/Phaseolus vulgaris|Vigna radiata var. radiata|Vigna radiata …	0.0E0|0.0E0|0.0E0|0.0E0|0.0E0|0.0E0|0.0E0|0.0E0|0.0E0|0.0E0|0.0E0|0.0E0|0.0E0|0.0E0|0.0E0|0.0E0|0.0E0|0.0E0|0.0E0|0.0E0	899|904|905|1049|985|1048|905|924|1042|1053|1050|1046|1051|1050|933|1050|908|926|928|1042	907|906|904|904|904|904|904|878|878|909|877|878|879|877|877|877|877|878|909|906	817|801|782|782|782|782|782|773|773|783|769|769|771|767|767|767|767|766|778|783	90.08%|88.41%|86.50%|86.50%|86.50%|86.50%|86.50%|88.04%|88.04%|86.14%|87.69%|87.59%|87.71%|87.46%|87.46%|87.46%|87.46%|87.24%|85.59%|86.42%	100.89%|100.22%|99.89%|86.18%|91.78%|86.26%|99.89%|95.02%|84.26%|86.32%|83.52%|83.94%|83.63%|83.52%|94.00%|83.52%|96.59%|94.82%|97.95%|86.95%	56.16%|56.10%|55.98%|55.98%|55.98%|55.98%|55.98%|54.37%|54.37%|56.28%|54.30%|54.37%|54.43%|54.30%|54.30%|54.30%|54.30%|54.37%|56.28%|56.10%	1|1|1|1|1|1|1|1|1|1|1|1|1|1|1|1|1|1|1|1	-2|-2|-2|-2|-2|-2|-2|-2|-2|-2|-2|-2|-2|-2|-2|-2|-2|-2|-2|-2	|||||||||||||||||||	XP_027192942.1|XP_024641669.1|XP_025684488.1|XP_025684486.1|XP_025684487.1|XP_025623962.1|XP_025623964.1|XP_027338668.1|XP_027338669.1|XP_015945958.2|XP_027905152.1|XP_006582003.1/XP_006582003.1|XP_007138258.1|XP_014496103.1|XP_014496104.2|XP_017421918.1/XP_017421918.1|XP_017421919.1|XP_014632079.1/XP_014632079.1|XP_004499486.2|XP_028765073.1	1444.1|1385.9|1344.3|1344.3|1344.3|1343.9|1343.9|1340.9|1340.9|1340.1|1328.9|1327.0|1326.2|1323.9|1323.9|1323.5|1323.5|1322.4|1319.3|1318.9	XP_027192942.1pre-mRNA-splicing factor ATP-dependent RNA helicase DEAH1-like [Cicer arietinum]|XP_024641669.1pre-mRNA-splicing factor ATP-dependent RNA helicase DEAH1 isoform X1 [Medicago truncatula]/XP_024641670.1 pre-mRNA-splicing factor ATP-dependent RNA helicase DEAH1 isoform X1 [Medicago truncatula]/AES75913.2 pre-mRNA-splicing factor ATP-dependent RNA helicase [Medicago truncatula]|XP_02568…	Cicer arietinum|Medicago truncatula/Medicago truncatula/Medicago truncatula|Arachis hypogaea|Arachis hypogaea|Arachis hypogaea|Arachis hypogaea|Arachis hypogaea|Abrus precatorius|Abrus precatorius/Abrus precatorius|Arachis duranensis|Vigna unguiculata/Vigna unguiculata|Glycine max/Glycine soja/Glycine max/Glycine soja|Phaseolus vulgaris/Phaseolus vulgaris|Vigna radiata var. radiata|Vigna radiata …	0.0E0|0.0E0|0.0E0|0.0E0|0.0E0|0.0E0|0.0E0|0.0E0|0.0E0|0.0E0|0.0E0|0.0E0|0.0E0|0.0E0|0.0E0|0.0E0|0.0E0|0.0E0|0.0E0|0.0E0	899|904|905|1049|985|1048|905|924|1042|1053|1050|1046|1051|1050|933|1050|908|926|928|1042	907|906|904|904|904|904|904|878|878|909|877|878|879|877|877|877|877|878|909|906	817|801|782|782|782|782|782|773|773|783|769|769|771|767|767|767|767|766|778|783	90.08%|88.41%|86.50%|86.50%|86.50%|86.50%|86.50%|88.04%|88.04%|86.14%|87.69%|87.59%|87.71%|87.46%|87.46%|87.46%|87.46%|87.24%|85.59%|86.42%	100.89%|100.22%|99.89%|86.18%|91.78%|86.26%|99.89%|95.02%|84.26%|86.32%|83.52%|83.94%|83.63%|83.52%|94.00%|83.52%|96.59%|94.82%|97.95%|86.95%	56.16%|56.10%|55.98%|55.98%|55.98%|55.98%|55.98%|54.37%|54.37%|56.28%|54.30%|54.37%|54.43%|54.30%|54.30%|54.30%|54.30%|54.37%|56.28%|56.10%	1|1|1|1|1|1|1|1|1|1|1|1|1|1|1|1|1|1|1|1	-2|-2|-2|-2|-2|-2|-2|-2|-2|-2|-2|-2|-2|-2|-2|-2|-2|-2|-2|-2	|||||||||||||||||||	XP_027192942.1|XP_024641669.1|XP_025684488.1|XP_025684486.1|XP_025684487.1|XP_025623962.1|XP_025623964.1|XP_027338668.1|XP_027338669.1|XP_015945958.2|XP_027905152.1|XP_006582003.1/XP_006582003.1|XP_007138258.1|XP_014496103.1|XP_014496104.2|XP_017421918.1/XP_017421918.1|XP_017421919.1|XP_014632079.1/XP_014632079.1|XP_004499486.2|XP_028765073.1	1444.1|1385.9|1344.3|1344.3|1344.3|1343.9|1343.9|1340.9|1340.9|1340.1|1328.9|1327.0|1326.2|1323.9|1323.9|1323.5|1323.5|1322.4|1319.3|1318.9	XP_027192942.1pre-mRNA-splicing factor ATP-dependent RNA helicase DEAH1-like [Cicer arietinum]	Cicer arietinum	0	899	907	817	0.9008	1.0089	0.5616	1
Lcu.2RBY.Chr2_193489974-193492419	PWZ23632.1 Beta-catenin-like protein 1		2445	20	3.6e-24	0.9002	/cabinfs/opt/data/nr/nr118.dmnd	20	3.6e-24	0.9002	/cabinfs/opt/data/nr/nr118.dmnd	RRT69849.1hypothetical protein B296_00035289 [Ensete ventricosum]|PWZ23631.1hypothetical protein Zm00014a_008981 [Zea mays]/PWZ23632.1 Beta-catenin-like protein 1 [Zea mays]|GAU44109.1hypothetical protein TSUD_123960 [Trifolium subterraneum]|PNX75137.1beta-catenin-like protein 1-like [Trifolium pratense]/PNX98999.1 beta-catenin-like protein 1-like [Trifolium pratense]|PNY09335.1beta-catenin-like …	Ensete ventricosum|Zea mays/Zea mays|Trifolium subterraneum|Trifolium pratense/Trifolium pratense|Trifolium pratense|Cicer arietinum|Medicago truncatula|Medicago truncatula/Medicago truncatula/Medicago truncatula|Medicago truncatula|Punica granatum|Gossypium barbadense|Theobroma cacao|Cajanus cajan|Beta vulgaris subsp. vulgaris/Beta vulgaris subsp. vulgaris|Arachis hypogaea|Arachis hypogaea|Arach…	3.6E-24|1.4E-23|3.8E-21|3.8E-21|3.8E-21|1.4E-20|1.9E-20|1.9E-20|1.9E-20|3.2E-20|3.2E-20|4.2E-20|5.5E-20|9.3E-20|1.6E-19|1.6E-19|1.6E-19|2.1E-19|2.1E-19|2.1E-19	506|492|500|476|540|530|525|525|323|538|525|558|294|530|553|564|549|542|532|525	128|122|64|64|64|60|60|60|60|72|62|64|61|60|61|61|61|60|60|60	89|83|60|60|60|57|57|57|57|59|58|58|56|56|56|56|56|55|55|55	69.53%|68.03%|93.75%|93.75%|93.75%|95.00%|95.00%|95.00%|95.00%|81.94%|93.55%|90.62%|91.80%|93.33%|91.80%|91.80%|91.80%|91.67%|91.67%|91.67%	25.30%|24.80%|12.80%|13.45%|11.85%|11.32%|11.43%|11.43%|18.58%|13.38%|11.81%|11.47%|20.75%|11.32%|11.03%|10.82%|11.11%|11.07%|11.28%|11.43%	15.71%|14.97%|7.85%|7.85%|7.85%|7.36%|7.36%|7.36%|7.36%|8.83%|7.61%|7.85%|7.48%|7.36%|7.48%|7.48%|7.48%|7.36%|7.36%|7.36%	1|1|1|1|1|1|1|1|1|1|1|1|1|1|1|1|1|1|1|1	2|2|2|2|2|2|2|2|2|2|2|2|2|2|2|2|2|2|2|2	|||||||||||||||||||	RRT69849.1|PWZ23631.1|GAU44109.1|PNX75137.1|PNY09335.1|XP_004500479.1|AFK37083.1|XP_003600605.1|ACJ85616.1|OWM64354.1|PPS12492.1|EOY03115.1|KYP76036.1|XP_010675221.1|RYR65293.1|RYR65292.1|RYR65291.1|XP_027334129.1|XP_027334130.1|XP_027931377.1	123.6|121.7|113.6|113.6|113.6|111.7|111.3|111.3|111.3|110.5|110.5|110.2|109.8|109.0|108.2|108.2|108.2|107.8|107.8|107.8	RRT69849.1hypothetical protein B296_00035289 [Ensete ventricosum]|PWZ23631.1hypothetical protein Zm00014a_008981 [Zea mays]/PWZ23632.1 Beta-catenin-like protein 1 [Zea mays]|GAU44109.1hypothetical protein TSUD_123960 [Trifolium subterraneum]|PNX75137.1beta-catenin-like protein 1-like [Trifolium pratense]/PNX98999.1 beta-catenin-like protein 1-like [Trifolium pratense]|PNY09335.1beta-catenin-like …	Ensete ventricosum|Zea mays/Zea mays|Trifolium subterraneum|Trifolium pratense/Trifolium pratense|Trifolium pratense|Cicer arietinum|Medicago truncatula|Medicago truncatula/Medicago truncatula/Medicago truncatula|Medicago truncatula|Punica granatum|Gossypium barbadense|Theobroma cacao|Cajanus cajan|Beta vulgaris subsp. vulgaris/Beta vulgaris subsp. vulgaris|Arachis hypogaea|Arachis hypogaea|Arach…	3.6E-24|1.4E-23|3.8E-21|3.8E-21|3.8E-21|1.4E-20|1.9E-20|1.9E-20|1.9E-20|3.2E-20|3.2E-20|4.2E-20|5.5E-20|9.3E-20|1.6E-19|1.6E-19|1.6E-19|2.1E-19|2.1E-19|2.1E-19	506|492|500|476|540|530|525|525|323|538|525|558|294|530|553|564|549|542|532|525	128|122|64|64|64|60|60|60|60|72|62|64|61|60|61|61|61|60|60|60	89|83|60|60|60|57|57|57|57|59|58|58|56|56|56|56|56|55|55|55	69.53%|68.03%|93.75%|93.75%|93.75%|95.00%|95.00%|95.00%|95.00%|81.94%|93.55%|90.62%|91.80%|93.33%|91.80%|91.80%|91.80%|91.67%|91.67%|91.67%	25.30%|24.80%|12.80%|13.45%|11.85%|11.32%|11.43%|11.43%|18.58%|13.38%|11.81%|11.47%|20.75%|11.32%|11.03%|10.82%|11.11%|11.07%|11.28%|11.43%	15.71%|14.97%|7.85%|7.85%|7.85%|7.36%|7.36%|7.36%|7.36%|8.83%|7.61%|7.85%|7.48%|7.36%|7.48%|7.48%|7.48%|7.36%|7.36%|7.36%	1|1|1|1|1|1|1|1|1|1|1|1|1|1|1|1|1|1|1|1	2|2|2|2|2|2|2|2|2|2|2|2|2|2|2|2|2|2|2|2	|||||||||||||||||||	RRT69849.1|PWZ23631.1|GAU44109.1|PNX75137.1|PNY09335.1|XP_004500479.1|AFK37083.1|XP_003600605.1|ACJ85616.1|OWM64354.1|PPS12492.1|EOY03115.1|KYP76036.1|XP_010675221.1|RYR65293.1|RYR65292.1|RYR65291.1|XP_027334129.1|XP_027334130.1|XP_027931377.1	123.6|121.7|113.6|113.6|113.6|111.7|111.3|111.3|111.3|110.5|110.5|110.2|109.8|109.0|108.2|108.2|108.2|107.8|107.8|107.8	RRT69849.1hypothetical protein B296_00035289 [Ensete ventricosum]	Ensete ventricosum	3.6e-24	506	128	89	0.6953	0.253	0.1571	1
Lcu.2RBY.Chr2_254869475-254872191	KEH26224.1 integral membrane protein, putative		2716	20	5.6e-82	0.5282	/cabinfs/opt/data/nr/nr118.dmnd	20	5.6e-82	0.5282	/cabinfs/opt/data/nr/nr118.dmnd	GAU24620.1hypothetical protein TSUD_289830, partial [Trifolium subterraneum]|XP_013452196.1uncharacterized protein LOC25496420 [Medicago truncatula]/KEH26224.1 integral membrane protein, putative [Medicago truncatula]/RHN51447.1 hypothetical protein MtrunA17_Chr6g0468661 [Medicago truncatula]|AFK43461.1unknown [Medicago truncatula]|XP_004512837.1uncharacterized protein LOC101496612 [Cicer arietin…	Trifolium subterraneum|Medicago truncatula/Medicago truncatula/Medicago truncatula|Medicago truncatula|Cicer arietinum|Trifolium pratense|Arachis hypogaea|Arachis duranensis|Arachis duranensis|Arachis hypogaea|Arachis hypogaea|Arachis ipaensis/Arachis hypogaea/Arachis hypogaea|Arachis ipaensis/Arachis hypogaea|Arachis duranensis|Lupinus angustifolius/Lupinus angustifolius|Lupinus angustifolius/Lu…	5.6E-82|2.1E-73|2.1E-73|8.9E-72|2.3E-64|4.3E-50|2.1E-49|2.1E-49|2.1E-49|2.1E-49|3.6E-49|3.6E-49|4.8E-49|2.6E-47|2.6E-47|1.1E-45|1.1E-45|1.4E-45|1.9E-45|1.6E-44	399|452|452|451|289|360|445|370|370|445|440|370|397|448|344|442|458|444|442|494	615|614|614|612|271|630|272|272|272|272|272|272|271|272|272|272|272|272|272|272	278|267|267|267|167|253|153|153|153|153|153|153|152|151|151|150|148|148|149|151	45.20%|43.49%|43.49%|43.63%|61.62%|40.16%|56.25%|56.25%|56.25%|56.25%|56.25%|56.25%|56.09%|55.51%|55.51%|55.15%|54.41%|54.41%|54.78%|55.51%	154.14%|135.84%|135.84%|135.70%|93.77%|175.00%|61.12%|73.51%|73.51%|61.12%|61.82%|73.51%|68.26%|60.71%|79.07%|61.54%|59.39%|61.26%|61.54%|55.06%	67.93%|67.82%|67.82%|67.60%|29.93%|69.59%|30.04%|30.04%|30.04%|30.04%|30.04%|30.04%|29.93%|30.04%|30.04%|30.04%|30.04%|30.04%|30.04%|30.04%	1|1|1|1|1|1|1|1|1|1|1|1|1|1|1|1|1|1|1|1	1|1|1|1|1|3|1|1|1|1|1|1|1|1|1|1|1|1|1|1	|||||||||||||||||||	GAU24620.1|XP_013452196.1|AFK43461.1|XP_004512837.1|PNY03450.1|RYR56152.1|XP_015967369.1|XP_015967370.1|XP_025702075.1|XP_025702074.1|XP_016204306.1/XP_016204306.1|XP_016204307.1/XP_016204307.1|XP_020999194.1|XP_019430621.1|XP_019430622.1|PON58185.1|PON58187.1|PON96991.1|PON96994.1|XP_002272875.1	315.8|287.3|287.3|282.0|257.3|209.9|207.6|207.6|207.6|207.6|206.8|206.8|206.5|200.7|200.7|195.3|195.3|194.9|194.5|191.4	GAU24620.1hypothetical protein TSUD_289830, partial [Trifolium subterraneum]|XP_013452196.1uncharacterized protein LOC25496420 [Medicago truncatula]/KEH26224.1 integral membrane protein, putative [Medicago truncatula]/RHN51447.1 hypothetical protein MtrunA17_Chr6g0468661 [Medicago truncatula]|AFK43461.1unknown [Medicago truncatula]|XP_004512837.1uncharacterized protein LOC101496612 [Cicer arietin…	Trifolium subterraneum|Medicago truncatula/Medicago truncatula/Medicago truncatula|Medicago truncatula|Cicer arietinum|Trifolium pratense|Arachis hypogaea|Arachis duranensis|Arachis duranensis|Arachis hypogaea|Arachis hypogaea|Arachis ipaensis/Arachis hypogaea/Arachis hypogaea|Arachis ipaensis/Arachis hypogaea|Arachis duranensis|Lupinus angustifolius/Lupinus angustifolius|Lupinus angustifolius/Lu…	5.6E-82|2.1E-73|2.1E-73|8.9E-72|2.3E-64|4.3E-50|2.1E-49|2.1E-49|2.1E-49|2.1E-49|3.6E-49|3.6E-49|4.8E-49|2.6E-47|2.6E-47|1.1E-45|1.1E-45|1.4E-45|1.9E-45|1.6E-44	399|452|452|451|289|360|445|370|370|445|440|370|397|448|344|442|458|444|442|494	615|614|614|612|271|630|272|272|272|272|272|272|271|272|272|272|272|272|272|272	278|267|267|267|167|253|153|153|153|153|153|153|152|151|151|150|148|148|149|151	45.20%|43.49%|43.49%|43.63%|61.62%|40.16%|56.25%|56.25%|56.25%|56.25%|56.25%|56.25%|56.09%|55.51%|55.51%|55.15%|54.41%|54.41%|54.78%|55.51%	154.14%|135.84%|135.84%|135.70%|93.77%|175.00%|61.12%|73.51%|73.51%|61.12%|61.82%|73.51%|68.26%|60.71%|79.07%|61.54%|59.39%|61.26%|61.54%|55.06%	67.93%|67.82%|67.82%|67.60%|29.93%|69.59%|30.04%|30.04%|30.04%|30.04%|30.04%|30.04%|29.93%|30.04%|30.04%|30.04%|30.04%|30.04%|30.04%|30.04%	1|1|1|1|1|1|1|1|1|1|1|1|1|1|1|1|1|1|1|1	1|1|1|1|1|3|1|1|1|1|1|1|1|1|1|1|1|1|1|1	|||||||||||||||||||	GAU24620.1|XP_013452196.1|AFK43461.1|XP_004512837.1|PNY03450.1|RYR56152.1|XP_015967369.1|XP_015967370.1|XP_025702075.1|XP_025702074.1|XP_016204306.1/XP_016204306.1|XP_016204307.1/XP_016204307.1|XP_020999194.1|XP_019430621.1|XP_019430622.1|PON58185.1|PON58187.1|PON96991.1|PON96994.1|XP_002272875.1	315.8|287.3|287.3|282.0|257.3|209.9|207.6|207.6|207.6|207.6|206.8|206.8|206.5|200.7|200.7|195.3|195.3|194.9|194.5|191.4	GAU24620.1hypothetical protein TSUD_289830, partial [Trifolium subterraneum]	Trifolium subterraneum	5.6e-82	399	615	278	0.452	1.5414	0.6793	1
Lcu.2RBY.Chr2_314374078-314375231	AAF04253.1short-chain alcohol dehydrogenase SAD-C		1153	20	5.3e-82	0.8394	/cabinfs/opt/data/nr/nr118.dmnd	20	5.3e-82	0.8394	/cabinfs/opt/data/nr/nr118.dmnd	AAF04253.1short-chain alcohol dehydrogenase SAD-C [Pisum sativum]|BAC81652.1short-chain alcohol dehydrogenase A, partial [Pisum sativum]|AAF04194.1short-chain alcohol dehydrogenase [Pisum sativum]|AAF04193.1short-chain alcohol dehydrogenase [Pisum sativum]|XP_003618833.1(-)-isopiperitenol/(-)-carveol dehydrogenase, mitochondrial [Medicago truncatula]/AES75051.1 short-chain alcohol dehydrogenase […	Pisum sativum|Pisum sativum|Pisum sativum|Pisum sativum|Medicago truncatula/Medicago truncatula/Medicago truncatula|Medicago truncatula/Medicago truncatula/Medicago truncatula|Cicer arietinum|Trifolium subterraneum|Abrus precatorius|Trifolium pratense|Trifolium pratense|Trifolium subterraneum|Medicago truncatula/Medicago truncatula/Medicago truncatula|Mucuna pruriens|Trifolium subterraneum|Medica…	5.3E-82|1.2E-81|2.0E-81|3.4E-81|4.6E-62|6.3E-59|2.2E-56|1.1E-55|5.1E-53|5.1E-53|4.3E-52|6.3E-51|6.3E-51|6.3E-51|8.2E-51|1.8E-50|1.8E-50|1.8E-50|1.8E-50|1.8E-50	268|277|256|268|269|270|267|271|264|265|264|265|265|264|264|277|280|286|263|265	178|178|178|178|172|172|174|172|171|171|171|171|171|169|171|171|171|171|172|171	173|173|172|172|146|143|140|143|140|138|138|135|135|138|136|136|134|134|140|136	97.19%|97.19%|96.63%|96.63%|84.88%|83.14%|80.46%|83.14%|81.87%|80.70%|80.70%|78.95%|78.95%|81.66%|79.53%|79.53%|78.36%|78.36%|81.40%|79.53%	66.42%|64.26%|69.53%|66.42%|63.94%|63.70%|65.17%|63.47%|64.77%|64.53%|64.77%|64.53%|64.53%|64.02%|64.77%|61.73%|61.07%|59.79%|65.40%|64.53%	46.31%|46.31%|46.31%|46.31%|44.75%|44.75%|45.27%|44.75%|44.49%|44.49%|44.49%|44.49%|44.49%|43.97%|44.49%|44.49%|44.49%|44.49%|44.75%|44.49%	1|1|1|1|1|1|1|1|1|1|1|1|1|1|1|1|1|1|1|1	1|1|1|1|1|1|1|1|1|1|1|1|1|1|1|1|1|1|1|1	|||||||||||||||||||	AAF04253.1|BAC81652.1|AAF04194.1|AAF04193.1|XP_003618833.1|XP_003618852.1|XP_004489602.1|GAU51236.1|XP_027356275.1|PNX85445.1|PNX94189.1|GAU47518.1|XP_003618832.1|RDX61499.1|GAU47520.1|RHN50603.1|XP_028227229.1|KRH60693.1|XP_019429491.1|XP_003618831.1	314.7|313.5|312.8|312.0|248.4|238.0|229.6|227.3|218.4|218.4|215.3|211.5|211.5|211.5|211.1|209.9|209.9|209.9|209.9|209.9	AAF04253.1short-chain alcohol dehydrogenase SAD-C [Pisum sativum]|BAC81652.1short-chain alcohol dehydrogenase A, partial [Pisum sativum]|AAF04194.1short-chain alcohol dehydrogenase [Pisum sativum]|AAF04193.1short-chain alcohol dehydrogenase [Pisum sativum]|XP_003618833.1(-)-isopiperitenol/(-)-carveol dehydrogenase, mitochondrial [Medicago truncatula]/AES75051.1 short-chain alcohol dehydrogenase […	Pisum sativum|Pisum sativum|Pisum sativum|Pisum sativum|Medicago truncatula/Medicago truncatula/Medicago truncatula|Medicago truncatula/Medicago truncatula/Medicago truncatula|Cicer arietinum|Trifolium subterraneum|Abrus precatorius|Trifolium pratense|Trifolium pratense|Trifolium subterraneum|Medicago truncatula/Medicago truncatula/Medicago truncatula|Mucuna pruriens|Trifolium subterraneum|Medica…	5.3E-82|1.2E-81|2.0E-81|3.4E-81|4.6E-62|6.3E-59|2.2E-56|1.1E-55|5.1E-53|5.1E-53|4.3E-52|6.3E-51|6.3E-51|6.3E-51|8.2E-51|1.8E-50|1.8E-50|1.8E-50|1.8E-50|1.8E-50	268|277|256|268|269|270|267|271|264|265|264|265|265|264|264|277|280|286|263|265	178|178|178|178|172|172|174|172|171|171|171|171|171|169|171|171|171|171|172|171	173|173|172|172|146|143|140|143|140|138|138|135|135|138|136|136|134|134|140|136	97.19%|97.19%|96.63%|96.63%|84.88%|83.14%|80.46%|83.14%|81.87%|80.70%|80.70%|78.95%|78.95%|81.66%|79.53%|79.53%|78.36%|78.36%|81.40%|79.53%	66.42%|64.26%|69.53%|66.42%|63.94%|63.70%|65.17%|63.47%|64.77%|64.53%|64.77%|64.53%|64.53%|64.02%|64.77%|61.73%|61.07%|59.79%|65.40%|64.53%	46.31%|46.31%|46.31%|46.31%|44.75%|44.75%|45.27%|44.75%|44.49%|44.49%|44.49%|44.49%|44.49%|43.97%|44.49%|44.49%|44.49%|44.49%|44.75%|44.49%	1|1|1|1|1|1|1|1|1|1|1|1|1|1|1|1|1|1|1|1	1|1|1|1|1|1|1|1|1|1|1|1|1|1|1|1|1|1|1|1	|||||||||||||||||||	AAF04253.1|BAC81652.1|AAF04194.1|AAF04193.1|XP_003618833.1|XP_003618852.1|XP_004489602.1|GAU51236.1|XP_027356275.1|PNX85445.1|PNX94189.1|GAU47518.1|XP_003618832.1|RDX61499.1|GAU47520.1|RHN50603.1|XP_028227229.1|KRH60693.1|XP_019429491.1|XP_003618831.1	314.7|313.5|312.8|312.0|248.4|238.0|229.6|227.3|218.4|218.4|215.3|211.5|211.5|211.5|211.1|209.9|209.9|209.9|209.9|209.9	AAF04253.1short-chain alcohol dehydrogenase SAD-C [Pisum sativum]	Pisum sativum	5.3e-82	268	178	173	0.9719	0.6642	0.4631	1
Lcu.2RBY.Chr2_379109465-379114290	XP_013457660.1agamous-like MADS-box protein AGL19 isoform X1		4825	20	3.3e-21	0.9506	/cabinfs/opt/data/nr/nr118.dmnd	20	3.3e-21	0.9506	/cabinfs/opt/data/nr/nr118.dmnd	XP_013457660.1agamous-like MADS-box protein AGL19 isoform X1 [Medicago truncatula]/XP_024638693.1 agamous-like MADS-box protein AGL19 isoform X1 [Medicago truncatula]/KEH31691.1 MADS-box transcription factor [Medicago truncatula]/RHN63332.1 putative transcription factor MADS-MIKC family [Medicago truncatula]|XP_027335067.1agamous-like MADS-box protein AGL14 isoform X1 [Abrus precatorius]|XP_01618…	Medicago truncatula/Medicago truncatula/Medicago truncatula/Medicago truncatula|Abrus precatorius|Arachis ipaensis/Arachis hypogaea|Arachis ipaensis|Mucuna pruriens|Cicer arietinum/Cicer arietinum|Vigna unguiculata|Vigna unguiculata|Phaseolus vulgaris/Phaseolus vulgaris|Vigna radiata var. radiata|Vigna angularis|Glycine max/Glycine max/Glycine soja/Glycine soja/Glycine max/Glycine max/Glycine soj…	3.3E-21|5.7E-21|2.2E-20|2.2E-20|3.7E-20|4.8E-20|6.3E-20|6.3E-20|6.3E-20|6.3E-20|6.3E-20|8.2E-20|8.2E-20|8.2E-20|8.2E-20|1.1E-19|1.4E-19|1.4E-19|1.4E-19|1.4E-19	205|212|227|223|107|203|230|230|144|206|224|227|219|78|215|215|382|211|224|204	60|67|68|68|66|60|66|66|66|66|66|61|61|68|61|60|62|67|67|62	60|64|64|64|62|59|61|61|61|61|61|60|60|63|60|58|60|62|62|60	100.00%|95.52%|94.12%|94.12%|93.94%|98.33%|92.42%|92.42%|92.42%|92.42%|92.42%|98.36%|98.36%|92.65%|98.36%|96.67%|96.77%|92.54%|92.54%|96.77%	29.27%|31.60%|29.96%|30.49%|61.68%|29.56%|28.70%|28.70%|45.83%|32.04%|29.46%|26.87%|27.85%|87.18%|28.37%|27.91%|16.23%|31.75%|29.91%|30.39%	3.73%|4.17%|4.23%|4.23%|4.10%|3.73%|4.10%|4.10%|4.10%|4.10%|4.10%|3.79%|3.79%|4.23%|3.79%|3.73%|3.85%|4.17%|4.17%|3.85%	1|1|1|1|1|1|1|1|1|1|1|1|1|1|1|1|1|1|1|1	-2|-2|-2|-2|-2|-2|-2|-2|-2|-2|-2|-2|-2|-2|-2|-2|-2|-2|-2|-2	|||||||||||||||||||	XP_013457660.1|XP_027335067.1|XP_016189938.1/XP_016189938.1|XP_020977875.1|RDX77757.1|XP_004515788.1|XP_027916891.1|QCD81200.1|XP_007155575.1|XP_014507710.1|XP_017438296.1|XP_006579437.1/XP_006579437.1|KNA23648.1|KOM32663.1|KRH57268.1|XP_022738749.1|RQO84747.1|XP_028802401.1|XP_016189945.1/XP_016189945.1|XP_024461755.1	114.8|114.0|112.1|112.1|111.3|110.9|110.5|110.5|110.5|110.5|110.5|110.2|110.2|110.2|110.2|109.8|109.4|109.4|109.4|109.4	XP_013457660.1agamous-like MADS-box protein AGL19 isoform X1 [Medicago truncatula]/XP_024638693.1 agamous-like MADS-box protein AGL19 isoform X1 [Medicago truncatula]/KEH31691.1 MADS-box transcription factor [Medicago truncatula]/RHN63332.1 putative transcription factor MADS-MIKC family [Medicago truncatula]|XP_027335067.1agamous-like MADS-box protein AGL14 isoform X1 [Abrus precatorius]|XP_01618…	Medicago truncatula/Medicago truncatula/Medicago truncatula/Medicago truncatula|Abrus precatorius|Arachis ipaensis/Arachis hypogaea|Arachis ipaensis|Mucuna pruriens|Cicer arietinum/Cicer arietinum|Vigna unguiculata|Vigna unguiculata|Phaseolus vulgaris/Phaseolus vulgaris|Vigna radiata var. radiata|Vigna angularis|Glycine max/Glycine max/Glycine soja/Glycine soja/Glycine max/Glycine max/Glycine soj…	3.3E-21|5.7E-21|2.2E-20|2.2E-20|3.7E-20|4.8E-20|6.3E-20|6.3E-20|6.3E-20|6.3E-20|6.3E-20|8.2E-20|8.2E-20|8.2E-20|8.2E-20|1.1E-19|1.4E-19|1.4E-19|1.4E-19|1.4E-19	205|212|227|223|107|203|230|230|144|206|224|227|219|78|215|215|382|211|224|204	60|67|68|68|66|60|66|66|66|66|66|61|61|68|61|60|62|67|67|62	60|64|64|64|62|59|61|61|61|61|61|60|60|63|60|58|60|62|62|60	100.00%|95.52%|94.12%|94.12%|93.94%|98.33%|92.42%|92.42%|92.42%|92.42%|92.42%|98.36%|98.36%|92.65%|98.36%|96.67%|96.77%|92.54%|92.54%|96.77%	29.27%|31.60%|29.96%|30.49%|61.68%|29.56%|28.70%|28.70%|45.83%|32.04%|29.46%|26.87%|27.85%|87.18%|28.37%|27.91%|16.23%|31.75%|29.91%|30.39%	3.73%|4.17%|4.23%|4.23%|4.10%|3.73%|4.10%|4.10%|4.10%|4.10%|4.10%|3.79%|3.79%|4.23%|3.79%|3.73%|3.85%|4.17%|4.17%|3.85%	1|1|1|1|1|1|1|1|1|1|1|1|1|1|1|1|1|1|1|1	-2|-2|-2|-2|-2|-2|-2|-2|-2|-2|-2|-2|-2|-2|-2|-2|-2|-2|-2|-2	|||||||||||||||||||	XP_013457660.1|XP_027335067.1|XP_016189938.1/XP_016189938.1|XP_020977875.1|RDX77757.1|XP_004515788.1|XP_027916891.1|QCD81200.1|XP_007155575.1|XP_014507710.1|XP_017438296.1|XP_006579437.1/XP_006579437.1|KNA23648.1|KOM32663.1|KRH57268.1|XP_022738749.1|RQO84747.1|XP_028802401.1|XP_016189945.1/XP_016189945.1|XP_024461755.1	114.8|114.0|112.1|112.1|111.3|110.9|110.5|110.5|110.5|110.5|110.5|110.2|110.2|110.2|110.2|109.8|109.4|109.4|109.4|109.4	XP_024638693.1 agamous-like MADS-box protein AGL19 isoform X1 [Medicago truncatula]/XP_013457660.1agamous-like MADS-box protein AGL19 isoform X1 [Medicago truncatula]/KEH31691.1 MADS-box transcription factor [Medicago truncatula]/RHN63332.1 putative transcription factor MADS-MIKC family [Medicago truncatula]	Medicago truncatula	3.3e-21	205	60	60	1	0.2927	0.0373	1
Lcu.2RBY.Chr2_401450783-401455496	PNX60742.1methyl-CpG binding domain protein		4713	20	2.8e-57	0.5816	/cabinfs/opt/data/nr/nr118.dmnd	20	2.8e-57	0.5816	/cabinfs/opt/data/nr/nr118.dmnd	GAU24114.1hypothetical protein TSUD_389080 [Trifolium subterraneum]|PNX60742.1methyl-CpG binding domain protein, partial [Trifolium pratense]|XP_004485591.1uncharacterized protein LOC101489448 [Cicer arietinum]/XP_004485592.1 uncharacterized protein LOC101489448 [Cicer arietinum]|XP_003593218.2uncharacterized protein LOC11421605 [Medicago truncatula]/AES63469.2 methyl-CpG-binding domain protein […	Trifolium subterraneum|Trifolium pratense|Cicer arietinum/Cicer arietinum|Medicago truncatula/Medicago truncatula/Medicago truncatula|Trifolium subterraneum|Trifolium pratense|Trifolium pratense|Medicago truncatula/Medicago truncatula/Medicago truncatula|Medicago truncatula/Medicago truncatula|Medicago truncatula|Trifolium subterraneum|Trifolium pratense|Medicago truncatula|Medicago truncatula|Tr…	2.8E-57|7.0E-56|1.3E-54|5.2E-51|1.6E-39|2.0E-39|3.5E-39|1.0E-38|1.0E-38|1.0E-38|1.0E-38|1.3E-38|2.9E-38|2.9E-38|2.9E-38|2.9E-38|2.9E-38|2.9E-38|3.8E-38|5.0E-38	790|208|792|806|1404|207|314|1456|1186|1385|1377|147|1452|1448|1386|1430|1452|1452|314|1414	205|159|174|176|214|213|214|214|214|214|214|214|214|214|214|214|214|214|214|214	154|134|136|135|115|114|115|114|114|114|113|113|113|113|113|113|113|113|112|114	75.12%|84.28%|78.16%|76.70%|53.74%|53.52%|53.74%|53.27%|53.27%|53.27%|52.80%|52.80%|52.80%|52.80%|52.80%|52.80%|52.80%|52.80%|52.34%|53.27%	25.95%|76.44%|21.97%|21.84%|15.24%|102.90%|68.15%|14.70%|18.04%|15.45%|15.54%|145.58%|14.74%|14.78%|15.44%|14.97%|14.74%|14.74%|68.15%|15.13%	13.05%|10.12%|11.08%|11.20%|13.62%|13.56%|13.62%|13.62%|13.62%|13.62%|13.62%|13.62%|13.62%|13.62%|13.62%|13.62%|13.62%|13.62%|13.62%|13.62%	1|1|1|1|1|1|1|1|1|1|1|1|1|1|1|1|1|1|1|1	-3|-3|-3|-3|-3|-3|-3|-3|-3|-3|-3|-3|-3|-3|-3|-3|-3|-3|-3|-3	|||||||||||||||||||	GAU24114.1|PNX60742.1|XP_004485591.1|XP_003593218.2|GAU19343.1|PNX57108.1|PNX82480.1|XP_003625399.2|XP_003625400.2|KEH23979.1|GAU19347.1|PNX58843.1|RHN48267.1|AES81579.2|GAU19345.1|GAU19348.1|XP_024625545.1|XP_024625540.1|PNX82267.1|AES81616.2	234.6|229.9|225.7|213.8|175.6|175.3|174.5|172.9|172.9|172.9|172.9|172.6|171.4|171.4|171.4|171.4|171.4|171.4|171.0|170.6	GAU24114.1hypothetical protein TSUD_389080 [Trifolium subterraneum]|PNX60742.1methyl-CpG binding domain protein, partial [Trifolium pratense]|XP_004485591.1uncharacterized protein LOC101489448 [Cicer arietinum]/XP_004485592.1 uncharacterized protein LOC101489448 [Cicer arietinum]|XP_003593218.2uncharacterized protein LOC11421605 [Medicago truncatula]/AES63469.2 methyl-CpG-binding domain protein […	Trifolium subterraneum|Trifolium pratense|Cicer arietinum/Cicer arietinum|Medicago truncatula/Medicago truncatula/Medicago truncatula|Trifolium subterraneum|Trifolium pratense|Trifolium pratense|Medicago truncatula/Medicago truncatula/Medicago truncatula|Medicago truncatula/Medicago truncatula|Medicago truncatula|Trifolium subterraneum|Trifolium pratense|Medicago truncatula|Medicago truncatula|Tr…	2.8E-57|7.0E-56|1.3E-54|5.2E-51|1.6E-39|2.0E-39|3.5E-39|1.0E-38|1.0E-38|1.0E-38|1.0E-38|1.3E-38|2.9E-38|2.9E-38|2.9E-38|2.9E-38|2.9E-38|2.9E-38|3.8E-38|5.0E-38	790|208|792|806|1404|207|314|1456|1186|1385|1377|147|1452|1448|1386|1430|1452|1452|314|1414	205|159|174|176|214|213|214|214|214|214|214|214|214|214|214|214|214|214|214|214	154|134|136|135|115|114|115|114|114|114|113|113|113|113|113|113|113|113|112|114	75.12%|84.28%|78.16%|76.70%|53.74%|53.52%|53.74%|53.27%|53.27%|53.27%|52.80%|52.80%|52.80%|52.80%|52.80%|52.80%|52.80%|52.80%|52.34%|53.27%	25.95%|76.44%|21.97%|21.84%|15.24%|102.90%|68.15%|14.70%|18.04%|15.45%|15.54%|145.58%|14.74%|14.78%|15.44%|14.97%|14.74%|14.74%|68.15%|15.13%	13.05%|10.12%|11.08%|11.20%|13.62%|13.56%|13.62%|13.62%|13.62%|13.62%|13.62%|13.62%|13.62%|13.62%|13.62%|13.62%|13.62%|13.62%|13.62%|13.62%	1|1|1|1|1|1|1|1|1|1|1|1|1|1|1|1|1|1|1|1	-3|-3|-3|-3|-3|-3|-3|-3|-3|-3|-3|-3|-3|-3|-3|-3|-3|-3|-3|-3	|||||||||||||||||||	GAU24114.1|PNX60742.1|XP_004485591.1|XP_003593218.2|GAU19343.1|PNX57108.1|PNX82480.1|XP_003625399.2|XP_003625400.2|KEH23979.1|GAU19347.1|PNX58843.1|RHN48267.1|AES81579.2|GAU19345.1|GAU19348.1|XP_024625545.1|XP_024625540.1|PNX82267.1|AES81616.2	234.6|229.9|225.7|213.8|175.6|175.3|174.5|172.9|172.9|172.9|172.9|172.6|171.4|171.4|171.4|171.4|171.4|171.4|171.0|170.6	GAU24114.1hypothetical protein TSUD_389080 [Trifolium subterraneum]	Trifolium subterraneum	2.8e-57	790	205	154	0.7512	0.2595	0.1305	1
Lcu.2RBY.Chr2_422102187-422102848	KEH41911.1leguminosin group486 secreted peptide		661	20	1.7e-29	0.5979	/cabinfs/opt/data/nr/nr118.dmnd	20	1.7e-29	0.5979	/cabinfs/opt/data/nr/nr118.dmnd	KEH41911.1leguminosin group486 secreted peptide [Medicago truncatula]/RHN79458.1 putative plant self-incompatibility S1 [Medicago truncatula]|KEH41977.1leguminosin group486 secreted peptide [Medicago truncatula]/RHN79511.1 putative plant self-incompatibility S1 [Medicago truncatula]|KEH26969.1leguminosin group486 secreted peptide [Medicago truncatula]/RHN52699.1 putative plant self-incompatibilit…	Medicago truncatula/Medicago truncatula|Medicago truncatula/Medicago truncatula|Medicago truncatula/Medicago truncatula|Medicago truncatula/Medicago truncatula|Medicago truncatula|Medicago truncatula|Medicago truncatula|Medicago truncatula/Medicago truncatula|Medicago truncatula|Medicago truncatula/Medicago truncatula|Medicago truncatula/Medicago truncatula/Medicago truncatula|Medicago truncatula…	1.7E-29|8.6E-29|1.1E-28|8.1E-27|1.1E-26|1.1E-26|4.0E-26|5.2E-26|6.8E-26|6.8E-26|8.9E-26|2.6E-25|5.8E-25|5.8E-25|1.7E-24|2.9E-24|6.4E-24|1.1E-23|9.2E-23|9.2E-23	131|141|132|135|162|139|134|133|134|131|139|133|150|127|104|131|127|130|146|134	132|135|135|135|136|136|131|116|131|131|134|116|125|125|129|133|132|132|140|109	79|85|84|80|81|81|78|70|78|76|81|70|78|78|71|76|77|74|82|70	59.85%|62.96%|62.22%|59.26%|59.56%|59.56%|59.54%|60.34%|59.54%|58.02%|60.45%|60.34%|62.40%|62.40%|55.04%|57.14%|58.33%|56.06%|58.57%|64.22%	100.76%|95.74%|102.27%|100.00%|83.95%|97.84%|97.76%|87.22%|97.76%|100.00%|96.40%|87.22%|83.33%|98.43%|124.04%|101.53%|103.94%|101.54%|95.89%|81.34%	59.91%|61.27%|61.27%|61.27%|61.72%|61.72%|59.46%|52.65%|59.46%|59.46%|60.82%|52.65%|56.73%|56.73%|58.55%|60.36%|59.91%|59.91%|63.54%|49.47%	1|1|1|1|1|1|1|1|1|1|1|1|1|1|1|1|1|1|1|1	-3|-3|-3|-3|-3|-3|-3|-3|-3|-3|-3|-3|-3|-3|-3|-3|-3|-3|-3|-3	|||||||||||||||||||	KEH41911.1|KEH41977.1|KEH26969.1|KEH26968.1|RHN79507.1|KEH41974.1|RHN79448.1|KEH42086.1|KEH41902.1|KEH41908.1|KEH41973.1|KEH42087.1|RHN62799.1|KEH31313.1|XP_004517137.1|KEH41903.1|KEH41979.1|XP_012442662.1|XP_027186578.1|RYR61142.1	139.4|137.1|136.7|130.6|130.2|130.2|128.3|127.9|127.5|127.5|127.1|125.6|124.4|124.4|122.9|122.1|120.9|120.2|117.1|117.1	KEH41911.1leguminosin group486 secreted peptide [Medicago truncatula]/RHN79458.1 putative plant self-incompatibility S1 [Medicago truncatula]|KEH41977.1leguminosin group486 secreted peptide [Medicago truncatula]/RHN79511.1 putative plant self-incompatibility S1 [Medicago truncatula]|KEH26969.1leguminosin group486 secreted peptide [Medicago truncatula]/RHN52699.1 putative plant self-incompatibilit…	Medicago truncatula/Medicago truncatula|Medicago truncatula/Medicago truncatula|Medicago truncatula/Medicago truncatula|Medicago truncatula/Medicago truncatula|Medicago truncatula|Medicago truncatula|Medicago truncatula|Medicago truncatula/Medicago truncatula|Medicago truncatula|Medicago truncatula/Medicago truncatula|Medicago truncatula/Medicago truncatula/Medicago truncatula|Medicago truncatula…	1.7E-29|8.6E-29|1.1E-28|8.1E-27|1.1E-26|1.1E-26|4.0E-26|5.2E-26|6.8E-26|6.8E-26|8.9E-26|2.6E-25|5.8E-25|5.8E-25|1.7E-24|2.9E-24|6.4E-24|1.1E-23|9.2E-23|9.2E-23	131|141|132|135|162|139|134|133|134|131|139|133|150|127|104|131|127|130|146|134	132|135|135|135|136|136|131|116|131|131|134|116|125|125|129|133|132|132|140|109	79|85|84|80|81|81|78|70|78|76|81|70|78|78|71|76|77|74|82|70	59.85%|62.96%|62.22%|59.26%|59.56%|59.56%|59.54%|60.34%|59.54%|58.02%|60.45%|60.34%|62.40%|62.40%|55.04%|57.14%|58.33%|56.06%|58.57%|64.22%	100.76%|95.74%|102.27%|100.00%|83.95%|97.84%|97.76%|87.22%|97.76%|100.00%|96.40%|87.22%|83.33%|98.43%|124.04%|101.53%|103.94%|101.54%|95.89%|81.34%	59.91%|61.27%|61.27%|61.27%|61.72%|61.72%|59.46%|52.65%|59.46%|59.46%|60.82%|52.65%|56.73%|56.73%|58.55%|60.36%|59.91%|59.91%|63.54%|49.47%	1|1|1|1|1|1|1|1|1|1|1|1|1|1|1|1|1|1|1|1	-3|-3|-3|-3|-3|-3|-3|-3|-3|-3|-3|-3|-3|-3|-3|-3|-3|-3|-3|-3	|||||||||||||||||||	KEH41911.1|KEH41977.1|KEH26969.1|KEH26968.1|RHN79507.1|KEH41974.1|RHN79448.1|KEH42086.1|KEH41902.1|KEH41908.1|KEH41973.1|KEH42087.1|RHN62799.1|KEH31313.1|XP_004517137.1|KEH41903.1|KEH41979.1|XP_012442662.1|XP_027186578.1|RYR61142.1	139.4|137.1|136.7|130.6|130.2|130.2|128.3|127.9|127.5|127.5|127.1|125.6|124.4|124.4|122.9|122.1|120.9|120.2|117.1|117.1	RHN79458.1 putative plant self-incompatibility S1 [Medicago truncatula]/KEH41911.1leguminosin group486 secreted peptide [Medicago truncatula]	Medicago truncatula	1.7e-29	131	132	79	0.5985	1.0076	0.5991	1
Lcu.2RBY.Chr2_471016650-471017424	PNX99344.1 amidophosphoribosyltransferase		774	20	7.7e-61	0.9453	/cabinfs/opt/data/nr/nr118.dmnd	20	7.7e-61	0.9453	/cabinfs/opt/data/nr/nr118.dmnd	GAU21946.1hypothetical protein TSUD_110860 [Trifolium subterraneum]|PNX99129.1amidophosphoribosyltransferase [Trifolium pratense]/PNX99344.1 amidophosphoribosyltransferase [Trifolium pratense]/PNY05881.1 amidophosphoribosyltransferase [Trifolium pratense]|XP_003607085.1amidophosphoribosyltransferase, chloroplastic [Medicago truncatula]/AES89282.1 GLN phosphoribosyl pyrophosphate amidotransferase …	Trifolium subterraneum|Trifolium pratense/Trifolium pratense/Trifolium pratense|Medicago truncatula/Medicago truncatula/Medicago truncatula|Cicer arietinum|Medicago truncatula|Abrus precatorius|Arachis ipaensis/Arachis hypogaea/Arachis hypogaea|Arachis duranensis|Arachis hypogaea/Arachis hypogaea|Prosopis alba|Phaseolus vulgaris/Phaseolus vulgaris|Cajanus cajan|Lupinus angustifolius/Lupinus angus…	7.7E-61|7.7E-61|7.7E-61|1.3E-60|1.9E-59|2.5E-59|3.2E-59|5.5E-59|5.5E-59|2.1E-58|2.1E-58|2.7E-58|2.7E-58|2.7E-58|3.6E-58|1.4E-57|2.3E-57|2.3E-57|2.3E-57|3.9E-57	570|569|569|570|387|560|579|585|581|574|558|515|556|547|573|566|559|558|558|553	129|129|129|129|129|129|129|129|129|129|129|129|129|129|129|129|129|129|129|129	124|124|124|124|122|123|122|122|122|121|121|122|120|122|121|121|121|121|121|121	96.12%|96.12%|96.12%|96.12%|94.57%|95.35%|94.57%|94.57%|94.57%|93.80%|93.80%|94.57%|93.02%|94.57%|93.80%|93.80%|93.80%|93.80%|93.80%|93.80%	22.63%|22.67%|22.67%|22.63%|33.33%|23.04%|22.28%|22.05%|22.20%|22.47%|23.12%|25.05%|23.20%|23.58%|22.51%|22.79%|23.08%|23.12%|23.12%|23.33%	50.00%|50.00%|50.00%|50.00%|50.00%|50.00%|50.00%|50.00%|50.00%|50.00%|50.00%|50.00%|50.00%|50.00%|50.00%|50.00%|50.00%|50.00%|50.00%|50.00%	1|1|1|1|1|1|1|1|1|1|1|1|1|1|1|1|1|1|1|1	3|3|3|3|3|3|3|3|3|3|3|3|3|3|3|3|3|3|3|3	|||||||||||||||||||	GAU21946.1|PNX99129.1|XP_003607085.1|XP_004494978.1|ACJ85677.1|XP_027354594.1|XP_016186917.1/XP_016186917.1|XP_015952476.2|XP_025686672.1|XP_028768035.1|XP_007132548.1|KYP68286.1|XP_019451133.1|XP_020215301.1|XP_003534359.1/XP_003534359.1|NP_001349831.1/NP_001349831.1|XP_027910772.1|XP_017433843.1/XP_017433843.1|XP_014494404.1|XP_007133325.1	243.8|243.8|243.8|243.0|239.2|238.8|238.4|237.7|237.7|235.7|235.7|235.3|235.3|235.3|235.0|233.0|232.3|232.3|232.3|231.5	GAU21946.1hypothetical protein TSUD_110860 [Trifolium subterraneum]|PNX99129.1amidophosphoribosyltransferase [Trifolium pratense]/PNX99344.1 amidophosphoribosyltransferase [Trifolium pratense]/PNY05881.1 amidophosphoribosyltransferase [Trifolium pratense]|XP_003607085.1amidophosphoribosyltransferase, chloroplastic [Medicago truncatula]/AES89282.1 GLN phosphoribosyl pyrophosphate amidotransferase …	Trifolium subterraneum|Trifolium pratense/Trifolium pratense/Trifolium pratense|Medicago truncatula/Medicago truncatula/Medicago truncatula|Cicer arietinum|Medicago truncatula|Abrus precatorius|Arachis ipaensis/Arachis hypogaea/Arachis hypogaea|Arachis duranensis|Arachis hypogaea/Arachis hypogaea|Prosopis alba|Phaseolus vulgaris/Phaseolus vulgaris|Cajanus cajan|Lupinus angustifolius/Lupinus angus…	7.7E-61|7.7E-61|7.7E-61|1.3E-60|1.9E-59|2.5E-59|3.2E-59|5.5E-59|5.5E-59|2.1E-58|2.1E-58|2.7E-58|2.7E-58|2.7E-58|3.6E-58|1.4E-57|2.3E-57|2.3E-57|2.3E-57|3.9E-57	570|569|569|570|387|560|579|585|581|574|558|515|556|547|573|566|559|558|558|553	129|129|129|129|129|129|129|129|129|129|129|129|129|129|129|129|129|129|129|129	124|124|124|124|122|123|122|122|122|121|121|122|120|122|121|121|121|121|121|121	96.12%|96.12%|96.12%|96.12%|94.57%|95.35%|94.57%|94.57%|94.57%|93.80%|93.80%|94.57%|93.02%|94.57%|93.80%|93.80%|93.80%|93.80%|93.80%|93.80%	22.63%|22.67%|22.67%|22.63%|33.33%|23.04%|22.28%|22.05%|22.20%|22.47%|23.12%|25.05%|23.20%|23.58%|22.51%|22.79%|23.08%|23.12%|23.12%|23.33%	50.00%|50.00%|50.00%|50.00%|50.00%|50.00%|50.00%|50.00%|50.00%|50.00%|50.00%|50.00%|50.00%|50.00%|50.00%|50.00%|50.00%|50.00%|50.00%|50.00%	1|1|1|1|1|1|1|1|1|1|1|1|1|1|1|1|1|1|1|1	3|3|3|3|3|3|3|3|3|3|3|3|3|3|3|3|3|3|3|3	|||||||||||||||||||	GAU21946.1|PNX99129.1|XP_003607085.1|XP_004494978.1|ACJ85677.1|XP_027354594.1|XP_016186917.1/XP_016186917.1|XP_015952476.2|XP_025686672.1|XP_028768035.1|XP_007132548.1|KYP68286.1|XP_019451133.1|XP_020215301.1|XP_003534359.1/XP_003534359.1|NP_001349831.1/NP_001349831.1|XP_027910772.1|XP_017433843.1/XP_017433843.1|XP_014494404.1|XP_007133325.1	243.8|243.8|243.8|243.0|239.2|238.8|238.4|237.7|237.7|235.7|235.7|235.3|235.3|235.3|235.0|233.0|232.3|232.3|232.3|231.5	GAU21946.1hypothetical protein TSUD_110860 [Trifolium subterraneum]	Trifolium subterraneum	7.7e-61	570	129	124	0.9612	0.2263	0.5	1
Lcu.2RBY.Chr2_555622313-555623435	XP_004489126.1heparan-alpha-glucosaminide N-acetyltransferase		1122	20	3.3e-97	0.7691	/cabinfs/opt/data/nr/nr118.dmnd	20	3.3e-97	0.7691	/cabinfs/opt/data/nr/nr118.dmnd	XP_004489126.1heparan-alpha-glucosaminide N-acetyltransferase [Cicer arietinum]|XP_024627350.1heparan-alpha-glucosaminide N-acetyltransferase [Medicago truncatula]/XP_024627351.1 heparan-alpha-glucosaminide N-acetyltransferase [Medicago truncatula]/RHN44021.1 putative heparan-alpha-glucosaminide N-acetyltransferase [Medicago truncatula]|OIW05517.1hypothetical protein TanjilG_27647 [Lupinus angust…	Cicer arietinum|Medicago truncatula/Medicago truncatula/Medicago truncatula|Lupinus angustifolius|Lupinus angustifolius|Vigna radiata var. radiata|Vigna angularis/Vigna angularis/Vigna angularis var. angularis|Cajanus cajan|Cajanus cajan|Trifolium pratense|Abrus precatorius|Vigna unguiculata/Vigna unguiculata|Glycine soja|Glycine soja|Glycine soja/Glycine soja/Glycine soja|Glycine max/Glycine max…	3.3E-97|4.5E-94|7.1E-84|7.1E-84|1.2E-83|2.7E-83|2.7E-83|2.7E-83|1.0E-82|3.0E-82|3.9E-82|3.9E-82|3.9E-82|3.9E-82|5.1E-82|8.7E-82|7.4E-81|1.3E-80|1.3E-80|1.3E-80	460|457|441|459|460|460|452|451|255|470|460|520|515|463|463|460|457|469|457|484	264|265|268|268|267|267|262|262|182|276|267|270|270|270|270|265|269|269|269|269	213|210|209|209|204|203|204|204|165|205|202|202|202|202|202|200|201|201|201|201	80.68%|79.25%|77.99%|77.99%|76.40%|76.03%|77.86%|77.86%|90.66%|74.28%|75.66%|74.81%|74.81%|74.81%|74.81%|75.47%|74.72%|74.72%|74.72%|74.72%	57.39%|57.99%|60.77%|58.39%|58.04%|58.04%|57.96%|58.09%|71.37%|58.72%|58.04%|51.92%|52.43%|58.32%|58.32%|57.61%|58.86%|57.36%|58.86%|55.58%	70.59%|70.86%|71.66%|71.66%|71.39%|71.39%|70.05%|70.05%|48.66%|73.80%|71.39%|72.19%|72.19%|72.19%|72.19%|70.86%|71.93%|71.93%|71.93%|71.93%	1|1|1|1|1|1|1|1|1|1|1|1|1|1|1|1|1|1|1|1	-1|-1|-1|-1|-1|-1|-1|-1|-1|-1|-1|-1|-1|-1|-1|-1|-1|-1|-1|-1	|||||||||||||||||||	XP_004489126.1|XP_024627350.1|OIW05517.1|XP_019456916.1|XP_014498214.1|XP_017408905.1/XP_017408905.1|KYP65088.1|XP_020219544.1|PNY07834.1|XP_027349658.1|XP_027930094.1|RZC00491.1|RZC00492.1|XP_028246525.1|XP_003532336.1|XP_007139131.1|XP_015962926.1|RYR59961.1|XP_016194795.1/XP_016194795.1|XP_020977950.1/XP_020977950.1	365.2|354.8|320.9|320.9|320.1|318.9|318.9|318.9|317.0|315.5|315.1|315.1|315.1|315.1|314.7|313.9|310.8|310.1|310.1|310.1	XP_004489126.1heparan-alpha-glucosaminide N-acetyltransferase [Cicer arietinum]|XP_024627350.1heparan-alpha-glucosaminide N-acetyltransferase [Medicago truncatula]/XP_024627351.1 heparan-alpha-glucosaminide N-acetyltransferase [Medicago truncatula]/RHN44021.1 putative heparan-alpha-glucosaminide N-acetyltransferase [Medicago truncatula]|OIW05517.1hypothetical protein TanjilG_27647 [Lupinus angust…	Cicer arietinum|Medicago truncatula/Medicago truncatula/Medicago truncatula|Lupinus angustifolius|Lupinus angustifolius|Vigna radiata var. radiata|Vigna angularis/Vigna angularis/Vigna angularis var. angularis|Cajanus cajan|Cajanus cajan|Trifolium pratense|Abrus precatorius|Vigna unguiculata/Vigna unguiculata|Glycine soja|Glycine soja|Glycine soja/Glycine soja/Glycine soja|Glycine max/Glycine max…	3.3E-97|4.5E-94|7.1E-84|7.1E-84|1.2E-83|2.7E-83|2.7E-83|2.7E-83|1.0E-82|3.0E-82|3.9E-82|3.9E-82|3.9E-82|3.9E-82|5.1E-82|8.7E-82|7.4E-81|1.3E-80|1.3E-80|1.3E-80	460|457|441|459|460|460|452|451|255|470|460|520|515|463|463|460|457|469|457|484	264|265|268|268|267|267|262|262|182|276|267|270|270|270|270|265|269|269|269|269	213|210|209|209|204|203|204|204|165|205|202|202|202|202|202|200|201|201|201|201	80.68%|79.25%|77.99%|77.99%|76.40%|76.03%|77.86%|77.86%|90.66%|74.28%|75.66%|74.81%|74.81%|74.81%|74.81%|75.47%|74.72%|74.72%|74.72%|74.72%	57.39%|57.99%|60.77%|58.39%|58.04%|58.04%|57.96%|58.09%|71.37%|58.72%|58.04%|51.92%|52.43%|58.32%|58.32%|57.61%|58.86%|57.36%|58.86%|55.58%	70.59%|70.86%|71.66%|71.66%|71.39%|71.39%|70.05%|70.05%|48.66%|73.80%|71.39%|72.19%|72.19%|72.19%|72.19%|70.86%|71.93%|71.93%|71.93%|71.93%	1|1|1|1|1|1|1|1|1|1|1|1|1|1|1|1|1|1|1|1	-1|-1|-1|-1|-1|-1|-1|-1|-1|-1|-1|-1|-1|-1|-1|-1|-1|-1|-1|-1	|||||||||||||||||||	XP_004489126.1|XP_024627350.1|OIW05517.1|XP_019456916.1|XP_014498214.1|XP_017408905.1/XP_017408905.1|KYP65088.1|XP_020219544.1|PNY07834.1|XP_027349658.1|XP_027930094.1|RZC00491.1|RZC00492.1|XP_028246525.1|XP_003532336.1|XP_007139131.1|XP_015962926.1|RYR59961.1|XP_016194795.1/XP_016194795.1|XP_020977950.1/XP_020977950.1	365.2|354.8|320.9|320.9|320.1|318.9|318.9|318.9|317.0|315.5|315.1|315.1|315.1|315.1|314.7|313.9|310.8|310.1|310.1|310.1	XP_004489126.1heparan-alpha-glucosaminide N-acetyltransferase [Cicer arietinum]	Cicer arietinum	3.3e-97	460	264	213	0.8068	0.5739	0.7059	1
Lcu.2RBY.Chr3_1568082-1568636	---NA---		554
Lcu.2RBY.Chr3_5638979-5650083	PNY06519.1NBS-LRR resistance protein		11104	20	1e-227	0.6102	/cabinfs/opt/data/nr/nr118.dmnd	20	1e-227	0.6102	/cabinfs/opt/data/nr/nr118.dmnd	XP_024642186.1uncharacterized protein LOC112422767 [Medicago truncatula]|GAU12927.1hypothetical protein TSUD_97380 [Trifolium subterraneum]|XP_024629630.1uncharacterized protein LOC112417553 [Medicago truncatula]|GAU38253.1hypothetical protein TSUD_119330 [Trifolium subterraneum]|GAU38254.1hypothetical protein TSUD_119340 [Trifolium subterraneum]|XP_024639790.1uncharacterized protein LOC112421907…	Medicago truncatula|Trifolium subterraneum|Medicago truncatula|Trifolium subterraneum|Trifolium subterraneum|Medicago truncatula|Trifolium pratense|Medicago truncatula/Medicago truncatula/Medicago truncatula|Medicago truncatula/Medicago truncatula/Medicago truncatula|Medicago truncatula/Medicago truncatula/Medicago truncatula|Vigna radiata var. radiata|Medicago truncatula/Medicago truncatula/Medi…	1.0E-227|4.0E-227|5.4E-224|1.0E-222|4.7E-212|1.3E-209|4.1E-208|5.4E-208|1.4E-203|4.6E-199|1.7E-198|8.6E-198|2.1E-196|2.1E-196|6.2E-196|1.1E-195|1.1E-195|6.4E-193|1.6E-191|4.6E-191	1092|1342|1079|1662|1275|1079|1267|1252|1251|1252|542|1245|1063|1218|1245|1301|1245|779|1263|1269	1073|910|1081|923|908|1059|916|904|895|907|541|933|904|904|933|941|941|545|917|905	620|567|619|575|565|619|554|537|526|536|428|544|524|524|543|549|549|428|528|524	57.78%|62.31%|57.26%|62.30%|62.22%|58.45%|60.48%|59.40%|58.77%|59.10%|79.11%|58.31%|57.96%|57.96%|58.20%|58.34%|58.34%|78.53%|57.58%|57.90%	98.26%|67.81%|100.19%|55.54%|71.22%|98.15%|72.30%|72.20%|71.54%|72.44%|99.82%|74.94%|85.04%|74.22%|74.94%|72.33%|75.58%|69.96%|72.60%|71.32%	28.99%|24.59%|29.21%|24.94%|24.53%|28.61%|24.75%|24.42%|24.18%|24.50%|14.62%|25.21%|24.42%|24.42%|25.21%|25.42%|25.42%|14.72%|24.77%|24.45%	1|1|1|1|1|1|1|1|1|1|1|1|1|1|1|1|1|1|1|1	-1|-2|-1|-2|-2|-1|-2|-2|-2|-2|-1|-2|-2|-2|-2|-2|-2|-1|-2|-2	|||||||||||||||||||	XP_024642186.1|GAU12927.1|XP_024629630.1|GAU38253.1|GAU38254.1|XP_024639790.1|PNY06519.1|XP_003599114.1|XP_003599514.1|XP_003599473.1|XP_014524552.1|XP_024635393.1|XP_024634165.1|AES69773.1|XP_013443661.1|AES69816.2|XP_024635166.1|XP_014521995.1|PNY05168.1|XP_003599363.1	802.0|800.0|789.6|785.4|750.0|741.9|736.9|736.5|721.8|706.8|704.9|702.6|698.0|698.0|696.4|695.7|695.7|686.4|681.8|680.2	XP_024642186.1uncharacterized protein LOC112422767 [Medicago truncatula]|GAU12927.1hypothetical protein TSUD_97380 [Trifolium subterraneum]|XP_024629630.1uncharacterized protein LOC112417553 [Medicago truncatula]|GAU38253.1hypothetical protein TSUD_119330 [Trifolium subterraneum]|GAU38254.1hypothetical protein TSUD_119340 [Trifolium subterraneum]|XP_024639790.1uncharacterized protein LOC112421907…	Medicago truncatula|Trifolium subterraneum|Medicago truncatula|Trifolium subterraneum|Trifolium subterraneum|Medicago truncatula|Trifolium pratense|Medicago truncatula/Medicago truncatula/Medicago truncatula|Medicago truncatula/Medicago truncatula/Medicago truncatula|Medicago truncatula/Medicago truncatula/Medicago truncatula|Vigna radiata var. radiata|Medicago truncatula/Medicago truncatula/Medi…	1.0E-227|4.0E-227|5.4E-224|1.0E-222|4.7E-212|1.3E-209|4.1E-208|5.4E-208|1.4E-203|4.6E-199|1.7E-198|8.6E-198|2.1E-196|2.1E-196|6.2E-196|1.1E-195|1.1E-195|6.4E-193|1.6E-191|4.6E-191	1092|1342|1079|1662|1275|1079|1267|1252|1251|1252|542|1245|1063|1218|1245|1301|1245|779|1263|1269	1073|910|1081|923|908|1059|916|904|895|907|541|933|904|904|933|941|941|545|917|905	620|567|619|575|565|619|554|537|526|536|428|544|524|524|543|549|549|428|528|524	57.78%|62.31%|57.26%|62.30%|62.22%|58.45%|60.48%|59.40%|58.77%|59.10%|79.11%|58.31%|57.96%|57.96%|58.20%|58.34%|58.34%|78.53%|57.58%|57.90%	98.26%|67.81%|100.19%|55.54%|71.22%|98.15%|72.30%|72.20%|71.54%|72.44%|99.82%|74.94%|85.04%|74.22%|74.94%|72.33%|75.58%|69.96%|72.60%|71.32%	28.99%|24.59%|29.21%|24.94%|24.53%|28.61%|24.75%|24.42%|24.18%|24.50%|14.62%|25.21%|24.42%|24.42%|25.21%|25.42%|25.42%|14.72%|24.77%|24.45%	1|1|1|1|1|1|1|1|1|1|1|1|1|1|1|1|1|1|1|1	-1|-2|-1|-2|-2|-1|-2|-2|-2|-2|-1|-2|-2|-2|-2|-2|-2|-1|-2|-2	|||||||||||||||||||	XP_024642186.1|GAU12927.1|XP_024629630.1|GAU38253.1|GAU38254.1|XP_024639790.1|PNY06519.1|XP_003599114.1|XP_003599514.1|XP_003599473.1|XP_014524552.1|XP_024635393.1|XP_024634165.1|AES69773.1|XP_013443661.1|AES69816.2|XP_024635166.1|XP_014521995.1|PNY05168.1|XP_003599363.1	802.0|800.0|789.6|785.4|750.0|741.9|736.9|736.5|721.8|706.8|704.9|702.6|698.0|698.0|696.4|695.7|695.7|686.4|681.8|680.2	XP_024642186.1uncharacterized protein LOC112422767 [Medicago truncatula]	Medicago truncatula	1e-227	1092	1073	620	0.5778	0.9826	0.2899	1
Lcu.2RBY.Chr3_5669222-5672668	XP_003599114.1putative disease resistance RPP13-like protein 1		3446	20	0	0.7322	/cabinfs/opt/data/nr/nr118.dmnd	20	0	0.7322	/cabinfs/opt/data/nr/nr118.dmnd	GAU12927.1hypothetical protein TSUD_97380 [Trifolium subterraneum]|GAU38253.1hypothetical protein TSUD_119330 [Trifolium subterraneum]|GAU38254.1hypothetical protein TSUD_119340 [Trifolium subterraneum]|XP_003599114.1putative disease resistance RPP13-like protein 1 [Medicago truncatula]/XP_024633950.1 putative disease resistance RPP13-like protein 1 [Medicago truncatula]/AES69365.1 LRR and NB-ARC…	Trifolium subterraneum|Trifolium subterraneum|Trifolium subterraneum|Medicago truncatula/Medicago truncatula/Medicago truncatula|Medicago truncatula/Medicago truncatula/Medicago truncatula|Medicago truncatula/Medicago truncatula/Medicago truncatula|Medicago truncatula|Medicago truncatula/Medicago truncatula/Medicago truncatula|Trifolium pratense|Medicago truncatula/Medicago truncatula|Medicago tr…	0.0E0|0.0E0|0.0E0|0.0E0|5.2E-303|9.9E-302|5.3E-295|1.3E-293|2.9E-293|2.4E-292|6.0E-291|6.0E-291|3.9E-290|6.6E-290|2.5E-289|3.3E-289|3.3E-289|3.3E-289|6.2E-288|1.8E-287	1342|1662|1275|1252|1252|1251|1218|1063|1267|1245|1301|1245|1270|1273|1266|1266|1268|1269|1224|1315	1013|939|1015|1008|1008|1008|1014|925|1007|943|943|943|1010|1016|1008|1008|1015|1013|1022|1008	784|726|768|737|728|718|722|697|734|689|690|690|741|737|744|743|736|729|702|725	77.39%|77.32%|75.67%|73.12%|72.22%|71.23%|71.20%|75.35%|72.89%|73.06%|73.17%|73.17%|73.37%|72.54%|73.81%|73.71%|72.51%|71.96%|68.69%|71.92%	75.48%|56.50%|79.61%|80.51%|80.51%|80.58%|83.25%|87.02%|79.48%|75.74%|72.48%|75.74%|79.53%|79.81%|79.62%|79.62%|80.05%|79.83%|83.50%|76.65%	88.19%|81.75%|88.36%|87.75%|87.75%|87.75%|88.28%|80.53%|87.67%|82.10%|82.10%|82.10%|87.93%|88.45%|87.75%|87.75%|88.36%|88.19%|88.97%|87.75%	1|1|1|1|1|1|1|1|1|1|1|1|1|1|1|1|1|1|1|1	3|3|3|3|3|3|3|3|3|3|3|3|3|3|3|3|3|3|3|3	|||||||||||||||||||	GAU12927.1|GAU38253.1|GAU38254.1|XP_003599114.1|XP_003599473.1|XP_003599514.1|AES69773.1|XP_024634165.1|PNY06519.1|XP_013443661.1|AES69816.2|XP_024635166.1|XP_003599413.1|XP_003599348.1|XP_013464168.1|RHN74384.1|XP_003599400.2|XP_003599363.1|XP_004512929.1|RHN66286.1	1159.4|1144.4|1092.0|1092.0|1050.4|1046.2|1023.8|1019.2|1018.1|1015.0|1010.4|1010.4|1007.7|1006.9|1005.0|1004.6|1004.6|1004.6|1000.3|998.8	GAU12927.1hypothetical protein TSUD_97380 [Trifolium subterraneum]|GAU38253.1hypothetical protein TSUD_119330 [Trifolium subterraneum]|GAU38254.1hypothetical protein TSUD_119340 [Trifolium subterraneum]|XP_003599114.1putative disease resistance RPP13-like protein 1 [Medicago truncatula]/XP_024633950.1 putative disease resistance RPP13-like protein 1 [Medicago truncatula]/AES69365.1 LRR and NB-ARC…	Trifolium subterraneum|Trifolium subterraneum|Trifolium subterraneum|Medicago truncatula/Medicago truncatula/Medicago truncatula|Medicago truncatula/Medicago truncatula/Medicago truncatula|Medicago truncatula/Medicago truncatula/Medicago truncatula|Medicago truncatula|Medicago truncatula/Medicago truncatula/Medicago truncatula|Trifolium pratense|Medicago truncatula/Medicago truncatula|Medicago tr…	0.0E0|0.0E0|0.0E0|0.0E0|5.2E-303|9.9E-302|5.3E-295|1.3E-293|2.9E-293|2.4E-292|6.0E-291|6.0E-291|3.9E-290|6.6E-290|2.5E-289|3.3E-289|3.3E-289|3.3E-289|6.2E-288|1.8E-287	1342|1662|1275|1252|1252|1251|1218|1063|1267|1245|1301|1245|1270|1273|1266|1266|1268|1269|1224|1315	1013|939|1015|1008|1008|1008|1014|925|1007|943|943|943|1010|1016|1008|1008|1015|1013|1022|1008	784|726|768|737|728|718|722|697|734|689|690|690|741|737|744|743|736|729|702|725	77.39%|77.32%|75.67%|73.12%|72.22%|71.23%|71.20%|75.35%|72.89%|73.06%|73.17%|73.17%|73.37%|72.54%|73.81%|73.71%|72.51%|71.96%|68.69%|71.92%	75.48%|56.50%|79.61%|80.51%|80.51%|80.58%|83.25%|87.02%|79.48%|75.74%|72.48%|75.74%|79.53%|79.81%|79.62%|79.62%|80.05%|79.83%|83.50%|76.65%	88.19%|81.75%|88.36%|87.75%|87.75%|87.75%|88.28%|80.53%|87.67%|82.10%|82.10%|82.10%|87.93%|88.45%|87.75%|87.75%|88.36%|88.19%|88.97%|87.75%	1|1|1|1|1|1|1|1|1|1|1|1|1|1|1|1|1|1|1|1	3|3|3|3|3|3|3|3|3|3|3|3|3|3|3|3|3|3|3|3	|||||||||||||||||||	GAU12927.1|GAU38253.1|GAU38254.1|XP_003599114.1|XP_003599473.1|XP_003599514.1|AES69773.1|XP_024634165.1|PNY06519.1|XP_013443661.1|AES69816.2|XP_024635166.1|XP_003599413.1|XP_003599348.1|XP_013464168.1|RHN74384.1|XP_003599400.2|XP_003599363.1|XP_004512929.1|RHN66286.1	1159.4|1144.4|1092.0|1092.0|1050.4|1046.2|1023.8|1019.2|1018.1|1015.0|1010.4|1010.4|1007.7|1006.9|1005.0|1004.6|1004.6|1004.6|1000.3|998.8	GAU12927.1hypothetical protein TSUD_97380 [Trifolium subterraneum]	Trifolium subterraneum	0	1342	1013	784	0.7739	0.7548	0.8819	1
Lcu.2RBY.Chr3_12867803-12868590	AOD74919.11-aminocyclopropane-1-carboxylate oxidase 3		787	20	1.6e-45	0.5503	/cabinfs/opt/data/nr/nr118.dmnd	20	1.6e-45	0.5503	/cabinfs/opt/data/nr/nr118.dmnd	AOD74919.11-aminocyclopropane-1-carboxylate oxidase 3 [Pisum sativum]|PNX97802.11-aminocyclopropane-1-carboxylate oxidase-like protein [Trifolium pratense]|XP_003616884.11-aminocyclopropane-1-carboxylate oxidase [Medicago truncatula]/AES99842.1 1-aminocyclopropane-1-carboxylate oxidase [Medicago truncatula]/RHN57313.1 putative aminocyclopropanecarboxylate oxidase [Medicago truncatula]|AFK49530.1u…	Pisum sativum|Trifolium pratense|Medicago truncatula/Medicago truncatula/Medicago truncatula|Medicago truncatula|Trifolium subterraneum|Trifolium subterraneum|Jatropha curcas/Jatropha curcas|Medicago truncatula|Jatropha curcas/Jatropha curcas|Lupinus angustifolius|Lupinus angustifolius|Abrus precatorius|Abrus precatorius|Abrus precatorius|Arachis duranensis/Arachis hypogaea|Arachis ipaensis/Arach…	1.6E-45|4.3E-43|7.3E-43|2.1E-42|1.2E-40|1.7E-39|2.9E-39|1.1E-38|1.4E-38|5.4E-38|5.4E-38|7.1E-38|7.1E-38|7.1E-38|2.1E-37|2.1E-37|2.7E-37|2.7E-37|4.6E-37|6.0E-37	317|297|318|318|318|318|319|109|319|316|339|317|284|364|319|319|306|306|319|318	225|225|225|225|225|225|225|96|225|225|225|225|225|225|224|224|213|213|225|225	125|122|123|122|118|116|120|89|120|119|119|118|118|118|118|118|112|112|117|119	55.56%|54.22%|54.67%|54.22%|52.44%|51.56%|53.33%|92.71%|53.33%|52.89%|52.89%|52.44%|52.44%|52.44%|52.68%|52.68%|52.58%|52.58%|52.00%|52.89%	70.98%|75.76%|70.75%|70.75%|70.75%|70.75%|70.53%|88.07%|70.53%|71.20%|66.37%|70.98%|79.23%|61.81%|70.22%|70.22%|69.61%|69.61%|70.53%|70.75%	85.77%|85.77%|85.77%|85.77%|85.77%|85.77%|85.77%|36.59%|85.77%|85.77%|85.77%|85.77%|85.77%|85.77%|85.39%|85.39%|81.19%|81.19%|85.77%|85.77%	1|1|1|1|1|1|1|1|1|1|1|1|1|1|1|1|1|1|1|1	1|1|1|1|1|1|1|1|1|1|1|1|1|1|1|1|1|1|1|1	|||||||||||||||||||	AOD74919.1|PNX97802.1|XP_003616884.1|AFK49530.1|GAU14400.1|GAU51421.1|XP_012080647.1|ACJ84877.1|XP_012080648.1|OIW04139.1|XP_019455864.1|XP_027333191.1|XP_027333192.1|XP_027333190.1|XP_015973684.1/XP_015973684.1|XP_016166457.1/XP_016166457.1|AAD28198.2|ABB97398.1|XP_023913874.1|CAN85573.1	193.0|184.9|184.1|182.6|176.8|172.9|172.2|170.2|169.9|167.9|167.9|167.5|167.5|167.5|166.0|166.0|165.6|165.6|164.9|164.5	AOD74919.11-aminocyclopropane-1-carboxylate oxidase 3 [Pisum sativum]|PNX97802.11-aminocyclopropane-1-carboxylate oxidase-like protein [Trifolium pratense]|XP_003616884.11-aminocyclopropane-1-carboxylate oxidase [Medicago truncatula]/AES99842.1 1-aminocyclopropane-1-carboxylate oxidase [Medicago truncatula]/RHN57313.1 putative aminocyclopropanecarboxylate oxidase [Medicago truncatula]|AFK49530.1u…	Pisum sativum|Trifolium pratense|Medicago truncatula/Medicago truncatula/Medicago truncatula|Medicago truncatula|Trifolium subterraneum|Trifolium subterraneum|Jatropha curcas/Jatropha curcas|Medicago truncatula|Jatropha curcas/Jatropha curcas|Lupinus angustifolius|Lupinus angustifolius|Abrus precatorius|Abrus precatorius|Abrus precatorius|Arachis duranensis/Arachis hypogaea|Arachis ipaensis/Arach…	1.6E-45|4.3E-43|7.3E-43|2.1E-42|1.2E-40|1.7E-39|2.9E-39|1.1E-38|1.4E-38|5.4E-38|5.4E-38|7.1E-38|7.1E-38|7.1E-38|2.1E-37|2.1E-37|2.7E-37|2.7E-37|4.6E-37|6.0E-37	317|297|318|318|318|318|319|109|319|316|339|317|284|364|319|319|306|306|319|318	225|225|225|225|225|225|225|96|225|225|225|225|225|225|224|224|213|213|225|225	125|122|123|122|118|116|120|89|120|119|119|118|118|118|118|118|112|112|117|119	55.56%|54.22%|54.67%|54.22%|52.44%|51.56%|53.33%|92.71%|53.33%|52.89%|52.89%|52.44%|52.44%|52.44%|52.68%|52.68%|52.58%|52.58%|52.00%|52.89%	70.98%|75.76%|70.75%|70.75%|70.75%|70.75%|70.53%|88.07%|70.53%|71.20%|66.37%|70.98%|79.23%|61.81%|70.22%|70.22%|69.61%|69.61%|70.53%|70.75%	85.77%|85.77%|85.77%|85.77%|85.77%|85.77%|85.77%|36.59%|85.77%|85.77%|85.77%|85.77%|85.77%|85.77%|85.39%|85.39%|81.19%|81.19%|85.77%|85.77%	1|1|1|1|1|1|1|1|1|1|1|1|1|1|1|1|1|1|1|1	1|1|1|1|1|1|1|1|1|1|1|1|1|1|1|1|1|1|1|1	|||||||||||||||||||	AOD74919.1|PNX97802.1|XP_003616884.1|AFK49530.1|GAU14400.1|GAU51421.1|XP_012080647.1|ACJ84877.1|XP_012080648.1|OIW04139.1|XP_019455864.1|XP_027333191.1|XP_027333192.1|XP_027333190.1|XP_015973684.1/XP_015973684.1|XP_016166457.1/XP_016166457.1|AAD28198.2|ABB97398.1|XP_023913874.1|CAN85573.1	193.0|184.9|184.1|182.6|176.8|172.9|172.2|170.2|169.9|167.9|167.9|167.5|167.5|167.5|166.0|166.0|165.6|165.6|164.9|164.5	AOD74919.11-aminocyclopropane-1-carboxylate oxidase 3 [Pisum sativum]	Pisum sativum	1.6e-45	317	225	125	0.5556	0.7098	0.8577	1
Lcu.2RBY.Chr3_129860952-129864656	RHN65606.1 putative BRCT domain-containing protein		3704	20	3.5e-71	0.7493	/cabinfs/opt/data/nr/nr118.dmnd	20	3.5e-71	0.7493	/cabinfs/opt/data/nr/nr118.dmnd	XP_004514094.1uncharacterized protein LOC101507052 isoform X2 [Cicer arietinum]|XP_027190202.1uncharacterized protein LOC101500339 isoform X1 [Cicer arietinum]|AES68674.2hypothetical protein MTR_3g013490 [Medicago truncatula]|XP_024633694.1uncharacterized protein LOC11413332 [Medicago truncatula]/RHN65606.1 putative BRCT domain-containing protein [Medicago truncatula]|XP_012575178.1uncharacterize…	Cicer arietinum|Cicer arietinum|Medicago truncatula|Medicago truncatula/Medicago truncatula|Cicer arietinum|Cicer arietinum|Cajanus cajan|Trifolium pratense|Glycine soja|Glycine max/Glycine soja/Glycine max/Glycine soja|Glycine soja|Glycine max|Abrus precatorius|Vigna angularis|Vigna angularis var. angularis|Vigna angularis|Vigna radiata var. radiata|Phaseolus vulgaris/Phaseolus vulgaris|Vigna an…	3.5E-71|3.3E-69|4.5E-66|4.5E-66|6.4E-65|4.2E-64|1.1E-51|1.5E-50|3.4E-50|3.4E-50|3.4E-50|3.4E-50|1.1E-48|2.5E-48|2.5E-48|2.5E-48|3.2E-48|4.6E-47|6.1E-47|6.1E-47	1141|341|1081|1160|1147|341|1099|1122|909|1064|1126|1060|1092|1165|1077|1077|1076|1080|1078|1002	184|183|226|226|186|186|184|141|184|184|184|184|193|180|180|180|180|181|181|181	158|157|161|161|152|152|133|122|136|136|136|136|135|128|128|128|128|128|128|128	85.87%|85.79%|71.24%|71.24%|81.72%|81.72%|72.28%|86.52%|73.91%|73.91%|73.91%|73.91%|69.95%|71.11%|71.11%|71.11%|71.11%|70.72%|70.72%|70.72%	16.13%|53.67%|20.91%|19.48%|16.22%|54.55%|16.74%|12.57%|20.24%|17.29%|16.34%|17.36%|17.67%|15.45%|16.71%|16.71%|16.73%|16.76%|16.79%|18.06%	14.90%|14.82%|18.30%|18.30%|15.06%|15.06%|14.90%|11.42%|14.90%|14.90%|14.90%|14.90%|15.63%|14.58%|14.58%|14.58%|14.58%|14.66%|14.66%|14.66%	1|1|1|1|1|1|1|1|1|1|1|1|1|1|1|1|1|1|1|1	-3|-3|-3|-3|-3|-3|-3|-3|-3|-3|-3|-3|-3|-3|-3|-3|-3|-3|-3|-3	|||||||||||||||||||	XP_004514094.1|XP_027190202.1|AES68674.2|XP_024633694.1|XP_012575178.1|XP_027190203.1|XP_020224080.1|PNY06203.1|RZB80140.1|XP_003538075.2/XP_003538075.2|KHN13062.1|KRG88912.1|XP_027342886.1|KOM43164.1|BAT92771.1|XP_017423339.1|XP_014500204.1|XP_007148836.1|XP_017423338.1|XP_017423340.1	280.4|273.9|263.5|263.5|259.6|256.9|215.7|211.8|210.7|210.7|210.7|210.7|205.7|204.5|204.5|204.5|204.1|200.3|199.9|199.9	XP_004514094.1uncharacterized protein LOC101507052 isoform X2 [Cicer arietinum]|XP_027190202.1uncharacterized protein LOC101500339 isoform X1 [Cicer arietinum]|AES68674.2hypothetical protein MTR_3g013490 [Medicago truncatula]|XP_024633694.1uncharacterized protein LOC11413332 [Medicago truncatula]/RHN65606.1 putative BRCT domain-containing protein [Medicago truncatula]|XP_012575178.1uncharacterize…	Cicer arietinum|Cicer arietinum|Medicago truncatula|Medicago truncatula/Medicago truncatula|Cicer arietinum|Cicer arietinum|Cajanus cajan|Trifolium pratense|Glycine soja|Glycine max/Glycine soja/Glycine max/Glycine soja|Glycine soja|Glycine max|Abrus precatorius|Vigna angularis|Vigna angularis var. angularis|Vigna angularis|Vigna radiata var. radiata|Phaseolus vulgaris/Phaseolus vulgaris|Vigna an…	3.5E-71|3.3E-69|4.5E-66|4.5E-66|6.4E-65|4.2E-64|1.1E-51|1.5E-50|3.4E-50|3.4E-50|3.4E-50|3.4E-50|1.1E-48|2.5E-48|2.5E-48|2.5E-48|3.2E-48|4.6E-47|6.1E-47|6.1E-47	1141|341|1081|1160|1147|341|1099|1122|909|1064|1126|1060|1092|1165|1077|1077|1076|1080|1078|1002	184|183|226|226|186|186|184|141|184|184|184|184|193|180|180|180|180|181|181|181	158|157|161|161|152|152|133|122|136|136|136|136|135|128|128|128|128|128|128|128	85.87%|85.79%|71.24%|71.24%|81.72%|81.72%|72.28%|86.52%|73.91%|73.91%|73.91%|73.91%|69.95%|71.11%|71.11%|71.11%|71.11%|70.72%|70.72%|70.72%	16.13%|53.67%|20.91%|19.48%|16.22%|54.55%|16.74%|12.57%|20.24%|17.29%|16.34%|17.36%|17.67%|15.45%|16.71%|16.71%|16.73%|16.76%|16.79%|18.06%	14.90%|14.82%|18.30%|18.30%|15.06%|15.06%|14.90%|11.42%|14.90%|14.90%|14.90%|14.90%|15.63%|14.58%|14.58%|14.58%|14.58%|14.66%|14.66%|14.66%	1|1|1|1|1|1|1|1|1|1|1|1|1|1|1|1|1|1|1|1	-3|-3|-3|-3|-3|-3|-3|-3|-3|-3|-3|-3|-3|-3|-3|-3|-3|-3|-3|-3	|||||||||||||||||||	XP_004514094.1|XP_027190202.1|AES68674.2|XP_024633694.1|XP_012575178.1|XP_027190203.1|XP_020224080.1|PNY06203.1|RZB80140.1|XP_003538075.2/XP_003538075.2|KHN13062.1|KRG88912.1|XP_027342886.1|KOM43164.1|BAT92771.1|XP_017423339.1|XP_014500204.1|XP_007148836.1|XP_017423338.1|XP_017423340.1	280.4|273.9|263.5|263.5|259.6|256.9|215.7|211.8|210.7|210.7|210.7|210.7|205.7|204.5|204.5|204.5|204.1|200.3|199.9|199.9	XP_004514094.1uncharacterized protein LOC101507052 isoform X2 [Cicer arietinum]	Cicer arietinum	3.5e-71	1141	184	158	0.8587	0.1613	0.149	1
Lcu.2RBY.Chr3_178888305-178888915	AES70744.1transmembrane protein, putative		610	20	1e-20	0.7858	/cabinfs/opt/data/nr/nr118.dmnd	20	1e-20	0.7858	/cabinfs/opt/data/nr/nr118.dmnd	AES70744.1transmembrane protein, putative [Medicago truncatula]/RHN67519.1 hypothetical protein MtrunA17_Chr3g0103561 [Medicago truncatula]|AES70748.2transmembrane protein, putative [Medicago truncatula]/RHN67520.1 hypothetical protein MtrunA17_Chr3g0103571 [Medicago truncatula]|KEH34135.1transmembrane protein, putative [Medicago truncatula]|XP_024633872.1uncharacterized protein LOC11439620 [Medi…	Medicago truncatula/Medicago truncatula|Medicago truncatula/Medicago truncatula|Medicago truncatula|Medicago truncatula|Medicago truncatula|Medicago truncatula|Medicago truncatula|Medicago truncatula|Phaseolus vulgaris/Phaseolus vulgaris|Cajanus cajan|Trifolium pratense|Vigna unguiculata|Cajanus cajan|Cajanus cajan|Cajanus cajan|Phaseolus vulgaris/Phaseolus vulgaris|Cajanus cajan|Cajanus cajan|Vi…	1.0E-20|1.4E-20|1.4E-20|1.4E-20|8.8E-20|8.8E-20|5.7E-19|1.6E-16|2.0E-16|2.0E-16|2.7E-16|4.5E-16|1.0E-15|1.0E-15|1.7E-15|2.9E-15|3.8E-15|3.8E-15|8.5E-15|8.5E-15	132|171|166|197|129|133|134|136|124|134|133|124|165|133|140|130|140|181|134|133	75|75|75|75|75|75|75|79|72|75|74|72|82|75|79|76|79|79|72|75	63|63|63|63|60|61|61|58|58|59|57|57|61|57|61|54|61|61|55|56	84.00%|84.00%|84.00%|84.00%|80.00%|81.33%|81.33%|73.42%|80.56%|78.67%|77.03%|79.17%|74.39%|76.00%|77.22%|71.05%|77.22%|77.22%|76.39%|74.67%	56.82%|43.86%|45.18%|38.07%|58.14%|56.39%|55.97%|58.09%|58.06%|55.97%|55.64%|58.06%|49.70%|56.39%|56.43%|58.46%|56.43%|43.65%|53.73%|56.39%	36.89%|36.89%|36.89%|36.89%|36.89%|36.89%|36.89%|38.85%|35.41%|36.89%|36.39%|35.41%|40.33%|36.89%|38.85%|37.38%|38.85%|38.85%|35.41%|36.89%	1|1|1|1|1|1|1|1|1|1|1|1|1|1|1|1|1|1|1|1	-1|-1|-1|-1|-1|-1|-1|-1|-1|-1|-1|-1|-1|-1|-1|-1|-1|-1|-1|-1	|||||||||||||||||||	AES70744.1|AES70748.2|KEH34135.1|XP_024633872.1|RHN67515.1|RHN67518.1|AES70746.1|AES70745.1|XP_007138160.1|KYP76211.1|PNX57485.1|QCE13898.1|KYP76215.1|KYP76250.1|KYP76218.1|XP_007146713.1|KYP76207.1|XP_020210566.1|QCE13897.1|KHN01820.1	110.2|109.8|109.8|109.8|107.1|107.1|104.4|96.3|95.9|95.9|95.5|94.7|93.6|93.6|92.8|92.0|91.7|91.7|90.5|90.5	AES70744.1transmembrane protein, putative [Medicago truncatula]/RHN67519.1 hypothetical protein MtrunA17_Chr3g0103561 [Medicago truncatula]|AES70748.2transmembrane protein, putative [Medicago truncatula]/RHN67520.1 hypothetical protein MtrunA17_Chr3g0103571 [Medicago truncatula]|KEH34135.1transmembrane protein, putative [Medicago truncatula]|XP_024633872.1uncharacterized protein LOC11439620 [Medi…	Medicago truncatula/Medicago truncatula|Medicago truncatula/Medicago truncatula|Medicago truncatula|Medicago truncatula|Medicago truncatula|Medicago truncatula|Medicago truncatula|Medicago truncatula|Phaseolus vulgaris/Phaseolus vulgaris|Cajanus cajan|Trifolium pratense|Vigna unguiculata|Cajanus cajan|Cajanus cajan|Cajanus cajan|Phaseolus vulgaris/Phaseolus vulgaris|Cajanus cajan|Cajanus cajan|Vi…	1.0E-20|1.4E-20|1.4E-20|1.4E-20|8.8E-20|8.8E-20|5.7E-19|1.6E-16|2.0E-16|2.0E-16|2.7E-16|4.5E-16|1.0E-15|1.0E-15|1.7E-15|2.9E-15|3.8E-15|3.8E-15|8.5E-15|8.5E-15	132|171|166|197|129|133|134|136|124|134|133|124|165|133|140|130|140|181|134|133	75|75|75|75|75|75|75|79|72|75|74|72|82|75|79|76|79|79|72|75	63|63|63|63|60|61|61|58|58|59|57|57|61|57|61|54|61|61|55|56	84.00%|84.00%|84.00%|84.00%|80.00%|81.33%|81.33%|73.42%|80.56%|78.67%|77.03%|79.17%|74.39%|76.00%|77.22%|71.05%|77.22%|77.22%|76.39%|74.67%	56.82%|43.86%|45.18%|38.07%|58.14%|56.39%|55.97%|58.09%|58.06%|55.97%|55.64%|58.06%|49.70%|56.39%|56.43%|58.46%|56.43%|43.65%|53.73%|56.39%	36.89%|36.89%|36.89%|36.89%|36.89%|36.89%|36.89%|38.85%|35.41%|36.89%|36.39%|35.41%|40.33%|36.89%|38.85%|37.38%|38.85%|38.85%|35.41%|36.89%	1|1|1|1|1|1|1|1|1|1|1|1|1|1|1|1|1|1|1|1	-1|-1|-1|-1|-1|-1|-1|-1|-1|-1|-1|-1|-1|-1|-1|-1|-1|-1|-1|-1	|||||||||||||||||||	AES70744.1|AES70748.2|KEH34135.1|XP_024633872.1|RHN67515.1|RHN67518.1|AES70746.1|AES70745.1|XP_007138160.1|KYP76211.1|PNX57485.1|QCE13898.1|KYP76215.1|KYP76250.1|KYP76218.1|XP_007146713.1|KYP76207.1|XP_020210566.1|QCE13897.1|KHN01820.1	110.2|109.8|109.8|109.8|107.1|107.1|104.4|96.3|95.9|95.9|95.5|94.7|93.6|93.6|92.8|92.0|91.7|91.7|90.5|90.5	RHN67519.1 hypothetical protein MtrunA17_Chr3g0103561 [Medicago truncatula]/AES70744.1transmembrane protein, putative [Medicago truncatula]	Medicago truncatula	1e-20	132	75	63	0.84	0.5682	0.3689	1
Lcu.2RBY.Chr3_190566818-190569049	---NA---		2231
Lcu.2RBY.Chr3_303442470-303444562	AES62096.2piriformospora indica-insensitive-like protein		2092	20	4.7e-20	0.8234	/cabinfs/opt/data/nr/nr118.dmnd	20	4.7e-20	0.8234	/cabinfs/opt/data/nr/nr118.dmnd	AES62096.2piriformospora indica-insensitive-like protein [Medicago truncatula]|XP_024629353.1piriformospora indica-insensitive protein 2 [Medicago truncatula]/RHN81422.1 putative leucine-rich repeat domain, L domain-containing protein [Medicago truncatula]|PNY15388.1piriformospora indica-insensitive protein 2-like [Trifolium pratense]|QCE07883.1LRR receptor-like serine/threonine-protein kinase FL…	Medicago truncatula|Medicago truncatula/Medicago truncatula|Trifolium pratense|Vigna unguiculata|Cicer arietinum|Glycine max/Glycine soja/Glycine soja/Glycine max/Glycine soja|Vigna angularis/Vigna angularis/Vigna angularis var. angularis|Vigna radiata var. radiata|Arachis hypogaea|Arachis duranensis|Arachis ipaensis|Arachis ipaensis/Arachis hypogaea|Arachis hypogaea|Phaseolus vulgaris/Phaseolus …	4.7E-20|4.7E-20|3.3E-18|3.1E-16|5.3E-16|9.1E-16|9.1E-16|9.1E-16|1.6E-15|1.6E-15|1.6E-15|1.6E-15|1.6E-15|2.0E-15|2.0E-15|2.6E-15|2.6E-15|2.6E-15|1.3E-14|1.3E-14	513|475|303|477|475|479|477|477|508|487|497|498|487|476|476|476|477|432|487|459	61|61|59|61|61|82|61|61|59|59|59|59|59|61|61|60|61|93|59|59	55|55|53|50|52|57|50|50|50|50|50|50|50|49|49|49|49|59|49|49	90.16%|90.16%|89.83%|81.97%|85.25%|69.51%|81.97%|81.97%|84.75%|84.75%|84.75%|84.75%|84.75%|80.33%|80.33%|81.67%|80.33%|63.44%|83.05%|83.05%	11.89%|12.84%|19.47%|12.79%|12.84%|17.12%|12.79%|12.79%|11.61%|12.11%|11.87%|11.85%|12.11%|12.82%|12.82%|12.61%|12.79%|21.53%|12.11%|12.85%	8.75%|8.75%|8.46%|8.75%|8.75%|11.76%|8.75%|8.75%|8.46%|8.46%|8.46%|8.46%|8.46%|8.75%|8.75%|8.60%|8.75%|13.34%|8.46%|8.46%	1|1|1|1|1|1|1|1|1|1|1|1|1|1|1|1|1|1|1|1	-2|-2|-2|-2|-2|-2|-2|-2|-2|-2|-2|-2|-2|-2|-2|-2|-2|-2|-2|-2	|||||||||||||||||||	AES62096.2|XP_024629353.1|PNY15388.1|QCE07883.1|XP_004496212.1|XP_003536321.2/XP_003536321.2|XP_017413488.1/XP_017413488.1|XP_014512045.1|RYQ92611.1|XP_015942752.1|XP_020966131.1|XP_016177565.2/XP_016177565.2|XP_025679481.1|XP_007143787.1|RDX87602.1|XP_027367034.1|XP_027935764.1|XP_028776381.1|XP_025621415.1|XP_025621418.1	109.8|109.8|103.6|97.1|96.3|95.5|95.5|95.5|94.7|94.7|94.7|94.7|94.7|94.4|94.4|94.0|94.0|94.0|91.7|91.7	AES62096.2piriformospora indica-insensitive-like protein [Medicago truncatula]|XP_024629353.1piriformospora indica-insensitive protein 2 [Medicago truncatula]/RHN81422.1 putative leucine-rich repeat domain, L domain-containing protein [Medicago truncatula]|PNY15388.1piriformospora indica-insensitive protein 2-like [Trifolium pratense]|QCE07883.1LRR receptor-like serine/threonine-protein kinase FL…	Medicago truncatula|Medicago truncatula/Medicago truncatula|Trifolium pratense|Vigna unguiculata|Cicer arietinum|Glycine max/Glycine soja/Glycine soja/Glycine max/Glycine soja|Vigna angularis/Vigna angularis/Vigna angularis var. angularis|Vigna radiata var. radiata|Arachis hypogaea|Arachis duranensis|Arachis ipaensis|Arachis ipaensis/Arachis hypogaea|Arachis hypogaea|Phaseolus vulgaris/Phaseolus …	4.7E-20|4.7E-20|3.3E-18|3.1E-16|5.3E-16|9.1E-16|9.1E-16|9.1E-16|1.6E-15|1.6E-15|1.6E-15|1.6E-15|1.6E-15|2.0E-15|2.0E-15|2.6E-15|2.6E-15|2.6E-15|1.3E-14|1.3E-14	513|475|303|477|475|479|477|477|508|487|497|498|487|476|476|476|477|432|487|459	61|61|59|61|61|82|61|61|59|59|59|59|59|61|61|60|61|93|59|59	55|55|53|50|52|57|50|50|50|50|50|50|50|49|49|49|49|59|49|49	90.16%|90.16%|89.83%|81.97%|85.25%|69.51%|81.97%|81.97%|84.75%|84.75%|84.75%|84.75%|84.75%|80.33%|80.33%|81.67%|80.33%|63.44%|83.05%|83.05%	11.89%|12.84%|19.47%|12.79%|12.84%|17.12%|12.79%|12.79%|11.61%|12.11%|11.87%|11.85%|12.11%|12.82%|12.82%|12.61%|12.79%|21.53%|12.11%|12.85%	8.75%|8.75%|8.46%|8.75%|8.75%|11.76%|8.75%|8.75%|8.46%|8.46%|8.46%|8.46%|8.46%|8.75%|8.75%|8.60%|8.75%|13.34%|8.46%|8.46%	1|1|1|1|1|1|1|1|1|1|1|1|1|1|1|1|1|1|1|1	-2|-2|-2|-2|-2|-2|-2|-2|-2|-2|-2|-2|-2|-2|-2|-2|-2|-2|-2|-2	|||||||||||||||||||	AES62096.2|XP_024629353.1|PNY15388.1|QCE07883.1|XP_004496212.1|XP_003536321.2/XP_003536321.2|XP_017413488.1/XP_017413488.1|XP_014512045.1|RYQ92611.1|XP_015942752.1|XP_020966131.1|XP_016177565.2/XP_016177565.2|XP_025679481.1|XP_007143787.1|RDX87602.1|XP_027367034.1|XP_027935764.1|XP_028776381.1|XP_025621415.1|XP_025621418.1	109.8|109.8|103.6|97.1|96.3|95.5|95.5|95.5|94.7|94.7|94.7|94.7|94.7|94.4|94.4|94.0|94.0|94.0|91.7|91.7	AES62096.2piriformospora indica-insensitive-like protein [Medicago truncatula]	Medicago truncatula	4.7e-20	513	61	55	0.9016	0.1189	0.0875	1
Lcu.2RBY.Chr3_304743543-304745389	XP_004486602.1pentatricopeptide repeat-containing protein At1g80880, mitochondrial		1846	20	4.7e-40	0.7413	/cabinfs/opt/data/nr/nr118.dmnd	20	4.7e-40	0.7413	/cabinfs/opt/data/nr/nr118.dmnd	GAU44856.1hypothetical protein TSUD_112300 [Trifolium subterraneum]|XP_004486602.1pentatricopeptide repeat-containing protein At1g80880, mitochondrial [Cicer arietinum]|XP_013447116.1pentatricopeptide repeat-containing protein At1g80880, mitochondrial [Medicago truncatula]/KEH21143.1 PPR containing plant-like protein [Medicago truncatula]/RHN43410.1 putative pentacotripeptide-repeat region of PRO…	Trifolium subterraneum|Cicer arietinum|Medicago truncatula/Medicago truncatula/Medicago truncatula|Cajanus cajan|Cajanus cajan|Glycine max/Glycine soja/Glycine max/Glycine soja|Abrus precatorius|Mucuna pruriens|Vigna unguiculata/Vigna unguiculata|Vigna unguiculata|Vigna radiata var. radiata|Vigna angularis/Vigna angularis/Vigna angularis var. angularis|Phaseolus vulgaris/Phaseolus vulgaris|Arachi…	4.7E-40|1.5E-38|3.7E-37|2.4E-36|2.4E-36|4.1E-36|5.3E-36|1.2E-35|1.0E-34|1.3E-34|1.3E-34|6.5E-34|1.1E-33|1.5E-33|4.2E-33|1.2E-32|2.1E-32|2.7E-32|2.7E-32|1.0E-31	501|486|498|464|507|504|496|514|512|501|514|514|514|508|508|550|509|446|489|534	151|137|151|150|150|137|137|137|135|135|135|135|135|137|137|151|137|137|137|151	113|107|111|109|109|105|104|104|102|102|103|100|102|100|99|107|98|101|101|106	74.83%|78.10%|73.51%|72.67%|72.67%|76.64%|75.91%|75.91%|75.56%|75.56%|76.30%|74.07%|75.56%|72.99%|72.26%|70.86%|71.53%|73.72%|73.72%|70.20%	30.14%|28.19%|30.32%|32.33%|29.59%|27.18%|27.62%|26.65%|26.37%|26.95%|26.26%|26.26%|26.26%|26.97%|26.97%|27.45%|26.92%|30.72%|28.02%|28.28%	24.54%|22.26%|24.54%|24.38%|24.38%|22.26%|22.26%|22.26%|21.94%|21.94%|21.94%|21.94%|21.94%|22.26%|22.26%|24.54%|22.26%|22.26%|22.26%|24.54%	1|1|1|1|1|1|1|1|1|1|1|1|1|1|1|1|1|1|1|1	1|1|1|1|1|1|1|1|1|1|1|1|1|1|1|1|1|1|1|1	|||||||||||||||||||	GAU44856.1|XP_004486602.1|XP_013447116.1|KYP50435.1|XP_020232243.1|XP_003542138.1/XP_003542138.1|XP_027343466.1|RDX58927.1|XP_027926954.1|XP_027924042.1|XP_014500612.1|XP_017424334.1/XP_017424334.1|XP_007150817.1|XP_016196800.1/XP_016196800.1|XP_025696714.1|XP_028781523.1|XP_015962404.1|OIW15699.1|XP_019436156.1|XP_028777044.1	176.0|171.0|166.4|163.7|163.7|162.9|162.5|161.4|158.3|157.9|157.9|155.6|154.8|154.5|152.9|151.4|150.6|150.2|150.2|148.3	GAU44856.1hypothetical protein TSUD_112300 [Trifolium subterraneum]|XP_004486602.1pentatricopeptide repeat-containing protein At1g80880, mitochondrial [Cicer arietinum]|XP_013447116.1pentatricopeptide repeat-containing protein At1g80880, mitochondrial [Medicago truncatula]/KEH21143.1 PPR containing plant-like protein [Medicago truncatula]/RHN43410.1 putative pentacotripeptide-repeat region of PRO…	Trifolium subterraneum|Cicer arietinum|Medicago truncatula/Medicago truncatula/Medicago truncatula|Cajanus cajan|Cajanus cajan|Glycine max/Glycine soja/Glycine max/Glycine soja|Abrus precatorius|Mucuna pruriens|Vigna unguiculata/Vigna unguiculata|Vigna unguiculata|Vigna radiata var. radiata|Vigna angularis/Vigna angularis/Vigna angularis var. angularis|Phaseolus vulgaris/Phaseolus vulgaris|Arachi…	4.7E-40|1.5E-38|3.7E-37|2.4E-36|2.4E-36|4.1E-36|5.3E-36|1.2E-35|1.0E-34|1.3E-34|1.3E-34|6.5E-34|1.1E-33|1.5E-33|4.2E-33|1.2E-32|2.1E-32|2.7E-32|2.7E-32|1.0E-31	501|486|498|464|507|504|496|514|512|501|514|514|514|508|508|550|509|446|489|534	151|137|151|150|150|137|137|137|135|135|135|135|135|137|137|151|137|137|137|151	113|107|111|109|109|105|104|104|102|102|103|100|102|100|99|107|98|101|101|106	74.83%|78.10%|73.51%|72.67%|72.67%|76.64%|75.91%|75.91%|75.56%|75.56%|76.30%|74.07%|75.56%|72.99%|72.26%|70.86%|71.53%|73.72%|73.72%|70.20%	30.14%|28.19%|30.32%|32.33%|29.59%|27.18%|27.62%|26.65%|26.37%|26.95%|26.26%|26.26%|26.26%|26.97%|26.97%|27.45%|26.92%|30.72%|28.02%|28.28%	24.54%|22.26%|24.54%|24.38%|24.38%|22.26%|22.26%|22.26%|21.94%|21.94%|21.94%|21.94%|21.94%|22.26%|22.26%|24.54%|22.26%|22.26%|22.26%|24.54%	1|1|1|1|1|1|1|1|1|1|1|1|1|1|1|1|1|1|1|1	1|1|1|1|1|1|1|1|1|1|1|1|1|1|1|1|1|1|1|1	|||||||||||||||||||	GAU44856.1|XP_004486602.1|XP_013447116.1|KYP50435.1|XP_020232243.1|XP_003542138.1/XP_003542138.1|XP_027343466.1|RDX58927.1|XP_027926954.1|XP_027924042.1|XP_014500612.1|XP_017424334.1/XP_017424334.1|XP_007150817.1|XP_016196800.1/XP_016196800.1|XP_025696714.1|XP_028781523.1|XP_015962404.1|OIW15699.1|XP_019436156.1|XP_028777044.1	176.0|171.0|166.4|163.7|163.7|162.9|162.5|161.4|158.3|157.9|157.9|155.6|154.8|154.5|152.9|151.4|150.6|150.2|150.2|148.3	GAU44856.1hypothetical protein TSUD_112300 [Trifolium subterraneum]	Trifolium subterraneum	4.7e-40	501	151	113	0.7483	0.3014	0.2454	1
Lcu.2RBY.Chr3_321083326-321086437	XP_003613789.1ribonuclease 1		3111	20	1.6e-61	0.8815	/cabinfs/opt/data/nr/nr118.dmnd	20	1.6e-61	0.8815	/cabinfs/opt/data/nr/nr118.dmnd	GAU34633.1hypothetical protein TSUD_394240 [Trifolium subterraneum]|XP_003613789.1ribonuclease 1 [Medicago truncatula]/AES96747.1 ribonuclease T2 family protein [Medicago truncatula]/RHN55396.1 putative ribonuclease T(2) [Medicago truncatula]|XP_028202381.1ribonuclease 1-like [Glycine soja]/KHN12205.1 Ribonuclease 1 [Glycine soja]/RZC24393.1 Ribonuclease 1 [Glycine soja]|NP_001238449.1putative ri…	Trifolium subterraneum|Medicago truncatula/Medicago truncatula/Medicago truncatula|Glycine soja/Glycine soja/Glycine soja|Glycine max/Glycine soja/Glycine max/Glycine soja/Glycine max/Glycine soja|Abrus precatorius|Mucuna pruriens|Medicago truncatula/Medicago truncatula/Medicago truncatula/Medicago truncatula|Glycine max/Glycine max|Cicer arietinum/Cicer arietinum/Cicer arietinum|Phaseolus vulgar…	1.6E-61|3.6E-61|3.1E-60|4.0E-60|1.2E-59|2.0E-59|2.6E-59|2.6E-59|4.4E-59|5.8E-59|1.7E-58|2.9E-58|4.2E-57|7.1E-57|7.1E-57|1.2E-56|6.0E-56|6.0E-56|7.8E-56|7.8E-56	229|228|227|227|226|200|230|227|229|251|230|226|226|250|335|227|238|227|229|226	140|140|140|140|140|140|141|140|140|140|140|140|140|140|140|140|140|140|140|140	126|126|124|126|125|126|126|123|123|124|125|123|122|122|122|122|120|120|122|122	90.00%|90.00%|88.57%|90.00%|89.29%|90.00%|89.36%|87.86%|87.86%|88.57%|89.29%|87.86%|87.14%|87.14%|87.14%|87.14%|85.71%|85.71%|87.14%|87.14%	61.14%|61.40%|61.67%|61.67%|61.95%|70.00%|61.30%|61.67%|61.14%|55.78%|60.87%|61.95%|61.95%|56.00%|41.79%|61.67%|58.82%|61.67%|61.14%|61.95%	13.50%|13.50%|13.50%|13.50%|13.50%|13.50%|13.60%|13.50%|13.50%|13.50%|13.50%|13.50%|13.50%|13.50%|13.50%|13.50%|13.50%|13.50%|13.50%|13.50%	1|1|1|1|1|1|1|1|1|1|1|1|1|1|1|1|1|1|1|1	-2|-2|-2|-2|-2|-2|-2|-2|-2|-2|-2|-2|-2|-2|-2|-2|-2|-2|-2|-2	|||||||||||||||||||	GAU34633.1|XP_003613789.1|XP_028202381.1|NP_001238449.1/NP_001238449.1|XP_027347454.1|RDX95381.1|XP_003613791.1|XP_003518732.1|NP_001266087.1|XP_007158650.1|XP_028804924.1|XP_020227570.1|RDY14363.1|XP_027918310.1|QCD82514.1|XP_027359921.1|KRH74869.1|XP_003517989.1/XP_003517989.1|KOM31406.1|XP_017430303.1/XP_017430303.1	248.1|246.9|243.8|243.4|241.9|241.1|240.7|240.7|240.0|239.6|238.0|237.3|233.4|232.6|232.6|231.9|229.6|229.6|229.2|229.2	GAU34633.1hypothetical protein TSUD_394240 [Trifolium subterraneum]|XP_003613789.1ribonuclease 1 [Medicago truncatula]/AES96747.1 ribonuclease T2 family protein [Medicago truncatula]/RHN55396.1 putative ribonuclease T(2) [Medicago truncatula]|XP_028202381.1ribonuclease 1-like [Glycine soja]/KHN12205.1 Ribonuclease 1 [Glycine soja]/RZC24393.1 Ribonuclease 1 [Glycine soja]|NP_001238449.1putative ri…	Trifolium subterraneum|Medicago truncatula/Medicago truncatula/Medicago truncatula|Glycine soja/Glycine soja/Glycine soja|Glycine max/Glycine soja/Glycine max/Glycine soja/Glycine max/Glycine soja|Abrus precatorius|Mucuna pruriens|Medicago truncatula/Medicago truncatula/Medicago truncatula/Medicago truncatula|Glycine max/Glycine max|Cicer arietinum/Cicer arietinum/Cicer arietinum|Phaseolus vulgar…	1.6E-61|3.6E-61|3.1E-60|4.0E-60|1.2E-59|2.0E-59|2.6E-59|2.6E-59|4.4E-59|5.8E-59|1.7E-58|2.9E-58|4.2E-57|7.1E-57|7.1E-57|1.2E-56|6.0E-56|6.0E-56|7.8E-56|7.8E-56	229|228|227|227|226|200|230|227|229|251|230|226|226|250|335|227|238|227|229|226	140|140|140|140|140|140|141|140|140|140|140|140|140|140|140|140|140|140|140|140	126|126|124|126|125|126|126|123|123|124|125|123|122|122|122|122|120|120|122|122	90.00%|90.00%|88.57%|90.00%|89.29%|90.00%|89.36%|87.86%|87.86%|88.57%|89.29%|87.86%|87.14%|87.14%|87.14%|87.14%|85.71%|85.71%|87.14%|87.14%	61.14%|61.40%|61.67%|61.67%|61.95%|70.00%|61.30%|61.67%|61.14%|55.78%|60.87%|61.95%|61.95%|56.00%|41.79%|61.67%|58.82%|61.67%|61.14%|61.95%	13.50%|13.50%|13.50%|13.50%|13.50%|13.50%|13.60%|13.50%|13.50%|13.50%|13.50%|13.50%|13.50%|13.50%|13.50%|13.50%|13.50%|13.50%|13.50%|13.50%	1|1|1|1|1|1|1|1|1|1|1|1|1|1|1|1|1|1|1|1	-2|-2|-2|-2|-2|-2|-2|-2|-2|-2|-2|-2|-2|-2|-2|-2|-2|-2|-2|-2	|||||||||||||||||||	GAU34633.1|XP_003613789.1|XP_028202381.1|NP_001238449.1/NP_001238449.1|XP_027347454.1|RDX95381.1|XP_003613791.1|XP_003518732.1|NP_001266087.1|XP_007158650.1|XP_028804924.1|XP_020227570.1|RDY14363.1|XP_027918310.1|QCD82514.1|XP_027359921.1|KRH74869.1|XP_003517989.1/XP_003517989.1|KOM31406.1|XP_017430303.1/XP_017430303.1	248.1|246.9|243.8|243.4|241.9|241.1|240.7|240.7|240.0|239.6|238.0|237.3|233.4|232.6|232.6|231.9|229.6|229.6|229.2|229.2	GAU34633.1hypothetical protein TSUD_394240 [Trifolium subterraneum]	Trifolium subterraneum	1.6e-61	229	140	126	0.9	0.6114	0.135	1
Lcu.2RBY.Chr3_372125143-372127026	---NA---		1883
Lcu.2RBY.Chr3_373618926-373621052	---NA---		2126
Lcu.2RBY.Chr3_374035741-374044443	RHN81448.1putative VHS domain, armadillo-like helical, CLASP domain-containing protein		8702	20	2.5e-59	0.9291	/cabinfs/opt/data/nr/nr118.dmnd	20	2.5e-59	0.9291	/cabinfs/opt/data/nr/nr118.dmnd	RHN81448.1putative VHS domain, armadillo-like helical, CLASP domain-containing protein [Medicago truncatula]|XP_013469442.1protein MOR1 isoform X1 [Medicago truncatula]/KEH43480.1 microtubule organization protein [Medicago truncatula]|XP_024640976.1protein MOR1 isoform X2 [Medicago truncatula]|PNY09628.1protein MOR1-like [Trifolium pratense]/PNY09659.1 protein MOR1-like [Trifolium pratense]/PNY09…	Medicago truncatula|Medicago truncatula/Medicago truncatula|Medicago truncatula|Trifolium pratense/Trifolium pratense/Trifolium pratense|Cicer arietinum|Cicer arietinum|Cicer arietinum|Cajanus cajan|Cajanus cajan|Lupinus angustifolius|Lupinus angustifolius|Abrus precatorius|Theobroma cacao|Fragaria vesca subsp. vesca|Fragaria vesca subsp. vesca|Theobroma cacao|Theobroma cacao|Theobroma cacao|Theo…	2.5E-59|2.5E-59|2.5E-59|5.6E-59|3.6E-58|3.6E-58|3.6E-58|1.8E-57|1.8E-57|3.1E-57|3.1E-57|5.2E-57|8.9E-57|8.9E-57|8.9E-57|8.9E-57|8.9E-57|8.9E-57|8.9E-57|8.9E-57	2023|2024|1935|574|2019|2021|1794|2095|2027|2078|2026|2023|2025|2014|2011|2032|2031|2026|2025|2026	139|139|139|139|139|139|139|139|139|139|139|139|139|139|139|139|139|139|139|139	132|132|132|132|131|131|131|129|129|129|129|128|127|128|128|127|127|127|127|127	94.96%|94.96%|94.96%|94.96%|94.24%|94.24%|94.24%|92.81%|92.81%|92.81%|92.81%|92.09%|91.37%|92.09%|92.09%|91.37%|91.37%|91.37%|91.37%|91.37%	6.87%|6.87%|7.18%|24.22%|6.88%|6.88%|7.75%|6.63%|6.86%|6.69%|6.86%|6.87%|6.86%|6.90%|6.91%|6.84%|6.84%|6.86%|6.86%|6.86%	4.79%|4.79%|4.79%|4.79%|4.79%|4.79%|4.79%|4.79%|4.79%|4.79%|4.79%|4.79%|4.79%|4.79%|4.79%|4.79%|4.79%|4.79%|4.79%|4.79%	1|1|1|1|1|1|1|1|1|1|1|1|1|1|1|1|1|1|1|1	-3|-3|-3|-3|-3|-3|-3|-3|-3|-3|-3|-3|-3|-3|-3|-3|-3|-3|-3|-3	|||||||||||||||||||	RHN81448.1|XP_013469442.1|XP_024640976.1|PNY09628.1|XP_027189795.1|XP_004496233.1|XP_012570049.1|KYP53049.1|XP_020229639.1|OIW16957.1|XP_019426639.1|XP_027367381.1|EOY25719.1|XP_011470152.1|XP_011470153.1|XP_017978928.1|XP_017978929.1|XP_017978930.1|XP_007023097.2|XP_021298182.1	242.3|242.3|242.3|241.1|238.4|238.4|238.4|236.1|236.1|235.3|235.3|234.6|233.8|233.8|233.8|233.8|233.8|233.8|233.8|233.8	RHN81448.1putative VHS domain, armadillo-like helical, CLASP domain-containing protein [Medicago truncatula]|XP_013469442.1protein MOR1 isoform X1 [Medicago truncatula]/KEH43480.1 microtubule organization protein [Medicago truncatula]|XP_024640976.1protein MOR1 isoform X2 [Medicago truncatula]|PNY09628.1protein MOR1-like [Trifolium pratense]/PNY09659.1 protein MOR1-like [Trifolium pratense]/PNY09…	Medicago truncatula|Medicago truncatula/Medicago truncatula|Medicago truncatula|Trifolium pratense/Trifolium pratense/Trifolium pratense|Cicer arietinum|Cicer arietinum|Cicer arietinum|Cajanus cajan|Cajanus cajan|Lupinus angustifolius|Lupinus angustifolius|Abrus precatorius|Theobroma cacao|Fragaria vesca subsp. vesca|Fragaria vesca subsp. vesca|Theobroma cacao|Theobroma cacao|Theobroma cacao|Theo…	2.5E-59|2.5E-59|2.5E-59|5.6E-59|3.6E-58|3.6E-58|3.6E-58|1.8E-57|1.8E-57|3.1E-57|3.1E-57|5.2E-57|8.9E-57|8.9E-57|8.9E-57|8.9E-57|8.9E-57|8.9E-57|8.9E-57|8.9E-57	2023|2024|1935|574|2019|2021|1794|2095|2027|2078|2026|2023|2025|2014|2011|2032|2031|2026|2025|2026	139|139|139|139|139|139|139|139|139|139|139|139|139|139|139|139|139|139|139|139	132|132|132|132|131|131|131|129|129|129|129|128|127|128|128|127|127|127|127|127	94.96%|94.96%|94.96%|94.96%|94.24%|94.24%|94.24%|92.81%|92.81%|92.81%|92.81%|92.09%|91.37%|92.09%|92.09%|91.37%|91.37%|91.37%|91.37%|91.37%	6.87%|6.87%|7.18%|24.22%|6.88%|6.88%|7.75%|6.63%|6.86%|6.69%|6.86%|6.87%|6.86%|6.90%|6.91%|6.84%|6.84%|6.86%|6.86%|6.86%	4.79%|4.79%|4.79%|4.79%|4.79%|4.79%|4.79%|4.79%|4.79%|4.79%|4.79%|4.79%|4.79%|4.79%|4.79%|4.79%|4.79%|4.79%|4.79%|4.79%	1|1|1|1|1|1|1|1|1|1|1|1|1|1|1|1|1|1|1|1	-3|-3|-3|-3|-3|-3|-3|-3|-3|-3|-3|-3|-3|-3|-3|-3|-3|-3|-3|-3	|||||||||||||||||||	RHN81448.1|XP_013469442.1|XP_024640976.1|PNY09628.1|XP_027189795.1|XP_004496233.1|XP_012570049.1|KYP53049.1|XP_020229639.1|OIW16957.1|XP_019426639.1|XP_027367381.1|EOY25719.1|XP_011470152.1|XP_011470153.1|XP_017978928.1|XP_017978929.1|XP_017978930.1|XP_007023097.2|XP_021298182.1	242.3|242.3|242.3|241.1|238.4|238.4|238.4|236.1|236.1|235.3|235.3|234.6|233.8|233.8|233.8|233.8|233.8|233.8|233.8|233.8	RHN81448.1putative VHS domain, armadillo-like helical, CLASP domain-containing protein [Medicago truncatula]	Medicago truncatula	2.5e-59	2023	139	132	0.9496	0.0687	0.0479	1
Lcu.2RBY.Chr3_405396773-405400297	XP_013462024.1carotenoid 9,10(9',10')-cleavage dioxygenase		3524	20	1.5e-236	0.5171	/cabinfs/opt/data/nr/nr118.dmnd	20	1.5e-236	0.5171	/cabinfs/opt/data/nr/nr118.dmnd	XP_013462024.1carotenoid 9,10(9',10')-cleavage dioxygenase [Medicago truncatula]/KEH36059.1 retinal pigment epithelial membrane protein [Medicago truncatula]/RHN70864.1 putative 9-cis-epoxycarotenoid dioxygenase [Medicago truncatula]|XP_004501162.1zeaxanthin 7,8(7',8')-cleavage dioxygenase, chromoplastic-like isoform X1 [Cicer arietinum]|XP_027356871.1carotenoid 9,10(9',10')-cleavage dioxygenase-…	Medicago truncatula/Medicago truncatula/Medicago truncatula|Cicer arietinum|Abrus precatorius|Glycine soja|Glycine max|Cajanus cajan|Glycine soja/Glycine max/Glycine soja|Glycine max/Glycine soja/Glycine max/Glycine soja|Glycine soja|Phaseolus vulgaris/Phaseolus vulgaris|Glycine max|Glycine max|Arachis duranensis|Cajanus cajan|Vigna angularis|Glycine soja|Vigna unguiculata|Cicer arietinum/Cicer a…	1.5E-236|1.8E-210|3.9E-205|3.3E-204|4.8E-203|4.8E-203|1.4E-202|2.4E-202|5.9E-201|1.8E-197|9.1E-194|4.5E-193|2.2E-192|5.0E-192|1.2E-190|3.0E-189|1.2E-188|2.0E-188|2.0E-188|1.3E-187	586|590|578|594|587|578|587|586|638|596|575|574|590|540|592|569|599|513|543|698	959|959|954|949|948|947|949|948|948|956|948|948|957|905|954|949|959|726|726|961	526|506|491|493|490|484|489|489|487|483|478|477|478|459|481|472|480|416|416|473	54.85%|52.76%|51.47%|51.95%|51.69%|51.11%|51.53%|51.58%|51.37%|50.52%|50.42%|50.32%|49.95%|50.72%|50.42%|49.74%|50.05%|57.30%|57.30%|49.22%	163.65%|162.54%|165.05%|159.76%|161.50%|163.84%|161.67%|161.77%|148.59%|160.40%|164.87%|165.16%|162.20%|167.59%|161.15%|166.78%|160.10%|141.52%|133.70%|137.68%	81.64%|81.64%|81.21%|80.79%|80.70%|80.62%|80.79%|80.70%|80.70%|81.38%|80.70%|80.70%|81.47%|77.04%|81.21%|80.79%|81.64%|61.80%|61.80%|81.81%	1|1|1|1|1|1|1|1|1|1|1|1|1|1|1|1|1|1|1|1	-1|-1|-1|-1|-1|-1|-1|-1|-1|-1|-1|-1|-1|-1|-1|-1|-1|-1|-1|-1	|||||||||||||||||||	XP_013462024.1|XP_004501162.1|XP_027356871.1|RZC06471.1|KRH52737.1|XP_020216262.1|XP_028235513.1/XP_028235513.1|XP_025984636.1/XP_025984636.1|KHN18174.1|XP_007137216.1|KRH52734.1|KRH52733.1|XP_015945639.1|KYP65148.1|XP_017409136.1|XP_028235515.1|XP_027904675.1|XP_027190978.1|XP_004501163.1|RYQ85336.1	829.7|743.0|725.3|722.2|718.4|718.4|716.8|716.1|711.4|699.9|687.6|685.3|682.9|681.8|677.2|672.5|670.6|669.8|669.8|667.2	XP_013462024.1carotenoid 9,10(9',10')-cleavage dioxygenase [Medicago truncatula]/KEH36059.1 retinal pigment epithelial membrane protein [Medicago truncatula]/RHN70864.1 putative 9-cis-epoxycarotenoid dioxygenase [Medicago truncatula]|XP_004501162.1zeaxanthin 7,8(7',8')-cleavage dioxygenase, chromoplastic-like isoform X1 [Cicer arietinum]|XP_027356871.1carotenoid 9,10(9',10')-cleavage dioxygenase-…	Medicago truncatula/Medicago truncatula/Medicago truncatula|Cicer arietinum|Abrus precatorius|Glycine soja|Glycine max|Cajanus cajan|Glycine soja/Glycine max/Glycine soja|Glycine max/Glycine soja/Glycine max/Glycine soja|Glycine soja|Phaseolus vulgaris/Phaseolus vulgaris|Glycine max|Glycine max|Arachis duranensis|Cajanus cajan|Vigna angularis|Glycine soja|Vigna unguiculata|Cicer arietinum/Cicer a…	1.5E-236|1.8E-210|3.9E-205|3.3E-204|4.8E-203|4.8E-203|1.4E-202|2.4E-202|5.9E-201|1.8E-197|9.1E-194|4.5E-193|2.2E-192|5.0E-192|1.2E-190|3.0E-189|1.2E-188|2.0E-188|2.0E-188|1.3E-187	586|590|578|594|587|578|587|586|638|596|575|574|590|540|592|569|599|513|543|698	959|959|954|949|948|947|949|948|948|956|948|948|957|905|954|949|959|726|726|961	526|506|491|493|490|484|489|489|487|483|478|477|478|459|481|472|480|416|416|473	54.85%|52.76%|51.47%|51.95%|51.69%|51.11%|51.53%|51.58%|51.37%|50.52%|50.42%|50.32%|49.95%|50.72%|50.42%|49.74%|50.05%|57.30%|57.30%|49.22%	163.65%|162.54%|165.05%|159.76%|161.50%|163.84%|161.67%|161.77%|148.59%|160.40%|164.87%|165.16%|162.20%|167.59%|161.15%|166.78%|160.10%|141.52%|133.70%|137.68%	81.64%|81.64%|81.21%|80.79%|80.70%|80.62%|80.79%|80.70%|80.70%|81.38%|80.70%|80.70%|81.47%|77.04%|81.21%|80.79%|81.64%|61.80%|61.80%|81.81%	1|1|1|1|1|1|1|1|1|1|1|1|1|1|1|1|1|1|1|1	-1|-1|-1|-1|-1|-1|-1|-1|-1|-1|-1|-1|-1|-1|-1|-1|-1|-1|-1|-1	|||||||||||||||||||	XP_013462024.1|XP_004501162.1|XP_027356871.1|RZC06471.1|KRH52737.1|XP_020216262.1|XP_028235513.1/XP_028235513.1|XP_025984636.1/XP_025984636.1|KHN18174.1|XP_007137216.1|KRH52734.1|KRH52733.1|XP_015945639.1|KYP65148.1|XP_017409136.1|XP_028235515.1|XP_027904675.1|XP_027190978.1|XP_004501163.1|RYQ85336.1	829.7|743.0|725.3|722.2|718.4|718.4|716.8|716.1|711.4|699.9|687.6|685.3|682.9|681.8|677.2|672.5|670.6|669.8|669.8|667.2	XP_013462024.1carotenoid 9,10(9',10')-cleavage dioxygenase [Medicago truncatula]/RHN70864.1 putative 9-cis-epoxycarotenoid dioxygenase [Medicago truncatula]/KEH36059.1 retinal pigment epithelial membrane protein [Medicago truncatula]	Medicago truncatula	1.5e-236	586	959	526	0.5485	1.6365	0.8164	1
Lcu.2RBY.Chr3_408646574-408648360	---NA---		1786
Lcu.2RBY.Chr3_408648803-408651571	AES68081.2 alpha/beta fold hydrolase		2768	20	3.7e-25	0.8823	/cabinfs/opt/data/nr/nr118.dmnd	20	3.7e-25	0.8823	/cabinfs/opt/data/nr/nr118.dmnd	XP_027340376.1uncharacterized protein LOC113853885 isoform X3 [Abrus precatorius]|XP_027340375.1uncharacterized protein LOC113853885 isoform X2 [Abrus precatorius]|XP_027340374.1uncharacterized protein LOC113853885 isoform X1 [Abrus precatorius]|XP_003597830.2uncharacterized protein LOC11427196 isoform X2 [Medicago truncatula]/AES68081.2 alpha/beta fold hydrolase [Medicago truncatula]/RHN76456.1 …	Abrus precatorius|Abrus precatorius|Abrus precatorius|Medicago truncatula/Medicago truncatula/Medicago truncatula|Trifolium subterraneum|Medicago truncatula|Prosopis alba|Arachis duranensis|Arachis ipaensis/Arachis hypogaea/Arachis hypogaea|Lupinus angustifolius|Lupinus angustifolius|Lupinus angustifolius/Lupinus angustifolius|Trifolium pratense|Glycine soja/Glycine soja|Glycine soja/Glycine soja…	3.7E-25|3.7E-25|3.7E-25|8.3E-25|8.3E-25|8.3E-25|1.4E-24|1.4E-24|1.4E-24|1.9E-24|1.9E-24|1.9E-24|1.9E-24|3.2E-24|3.2E-24|3.2E-24|3.2E-24|3.2E-24|3.2E-24|3.2E-24	501|654|656|654|625|655|649|654|654|649|662|663|655|646|646|606|645|566|492|575	82|82|82|73|73|73|82|82|82|82|82|82|73|82|82|82|82|82|82|82	73|73|73|67|67|67|72|71|71|72|72|72|67|71|71|71|71|71|71|71	89.02%|89.02%|89.02%|91.78%|91.78%|91.78%|87.80%|86.59%|86.59%|87.80%|87.80%|87.80%|91.78%|86.59%|86.59%|86.59%|86.59%|86.59%|86.59%|86.59%	16.37%|12.54%|12.50%|11.16%|11.68%|11.15%|12.63%|12.54%|12.54%|12.63%|12.39%|12.37%|11.15%|12.69%|12.69%|13.53%|12.71%|14.49%|16.67%|14.26%	8.89%|8.89%|8.89%|7.91%|7.91%|7.91%|8.89%|8.89%|8.89%|8.89%|8.89%|8.89%|7.91%|8.89%|8.89%|8.89%|8.89%|8.89%|8.89%|8.89%	1|1|1|1|1|1|1|1|1|1|1|1|1|1|1|1|1|1|1|1	2|2|2|2|2|2|2|2|2|2|2|2|2|2|2|2|2|2|2|2	|||||||||||||||||||	XP_027340376.1|XP_027340375.1|XP_027340374.1|XP_003597830.2|GAU11053.1|XP_024633025.1|XP_028766311.1|XP_015933674.1|XP_016171617.1/XP_016171617.1|OIW03842.1|XP_019458499.1|XP_019458496.1|PNY14923.1|XP_028202110.1|XP_028191973.1|KHN22475.1|KHN44150.1|KRH23531.1|KRH23532.1|XP_014621623.1	127.1|127.1|127.1|125.9|125.9|125.9|125.2|125.2|125.2|124.8|124.8|124.8|124.8|124.0|124.0|124.0|124.0|124.0|124.0|124.0	XP_027340376.1uncharacterized protein LOC113853885 isoform X3 [Abrus precatorius]|XP_027340375.1uncharacterized protein LOC113853885 isoform X2 [Abrus precatorius]|XP_027340374.1uncharacterized protein LOC113853885 isoform X1 [Abrus precatorius]|XP_003597830.2uncharacterized protein LOC11427196 isoform X2 [Medicago truncatula]/AES68081.2 alpha/beta fold hydrolase [Medicago truncatula]/RHN76456.1 …	Abrus precatorius|Abrus precatorius|Abrus precatorius|Medicago truncatula/Medicago truncatula/Medicago truncatula|Trifolium subterraneum|Medicago truncatula|Prosopis alba|Arachis duranensis|Arachis ipaensis/Arachis hypogaea/Arachis hypogaea|Lupinus angustifolius|Lupinus angustifolius|Lupinus angustifolius/Lupinus angustifolius|Trifolium pratense|Glycine soja/Glycine soja|Glycine soja/Glycine soja…	3.7E-25|3.7E-25|3.7E-25|8.3E-25|8.3E-25|8.3E-25|1.4E-24|1.4E-24|1.4E-24|1.9E-24|1.9E-24|1.9E-24|1.9E-24|3.2E-24|3.2E-24|3.2E-24|3.2E-24|3.2E-24|3.2E-24|3.2E-24	501|654|656|654|625|655|649|654|654|649|662|663|655|646|646|606|645|566|492|575	82|82|82|73|73|73|82|82|82|82|82|82|73|82|82|82|82|82|82|82	73|73|73|67|67|67|72|71|71|72|72|72|67|71|71|71|71|71|71|71	89.02%|89.02%|89.02%|91.78%|91.78%|91.78%|87.80%|86.59%|86.59%|87.80%|87.80%|87.80%|91.78%|86.59%|86.59%|86.59%|86.59%|86.59%|86.59%|86.59%	16.37%|12.54%|12.50%|11.16%|11.68%|11.15%|12.63%|12.54%|12.54%|12.63%|12.39%|12.37%|11.15%|12.69%|12.69%|13.53%|12.71%|14.49%|16.67%|14.26%	8.89%|8.89%|8.89%|7.91%|7.91%|7.91%|8.89%|8.89%|8.89%|8.89%|8.89%|8.89%|7.91%|8.89%|8.89%|8.89%|8.89%|8.89%|8.89%|8.89%	1|1|1|1|1|1|1|1|1|1|1|1|1|1|1|1|1|1|1|1	2|2|2|2|2|2|2|2|2|2|2|2|2|2|2|2|2|2|2|2	|||||||||||||||||||	XP_027340376.1|XP_027340375.1|XP_027340374.1|XP_003597830.2|GAU11053.1|XP_024633025.1|XP_028766311.1|XP_015933674.1|XP_016171617.1/XP_016171617.1|OIW03842.1|XP_019458499.1|XP_019458496.1|PNY14923.1|XP_028202110.1|XP_028191973.1|KHN22475.1|KHN44150.1|KRH23531.1|KRH23532.1|XP_014621623.1	127.1|127.1|127.1|125.9|125.9|125.9|125.2|125.2|125.2|124.8|124.8|124.8|124.8|124.0|124.0|124.0|124.0|124.0|124.0|124.0	XP_027340376.1uncharacterized protein LOC113853885 isoform X3 [Abrus precatorius]	Abrus precatorius	3.7e-25	501	82	73	0.8902	0.1637	0.0889	1
Lcu.2RBY.Chr3_412538435-412543209	XP_003603705.1oligopeptide transporter 2		4774	20	1.2e-273	0.8411	/cabinfs/opt/data/nr/nr118.dmnd	20	1.2e-273	0.8411	/cabinfs/opt/data/nr/nr118.dmnd	XP_003603705.1oligopeptide transporter 2 [Medicago truncatula]/AES73956.1 oligopeptide transporter OPT family protein [Medicago truncatula]/RHN70962.1 putative oligopeptide transporter, OPT superfamily [Medicago truncatula]|XP_012571427.1LOW QUALITY PROTEIN: oligopeptide transporter 4-like [Cicer arietinum]|KYP46246.1Oligopeptide transporter 2 [Cajanus cajan]|XP_020236110.1oligopeptide transporte…	Medicago truncatula/Medicago truncatula/Medicago truncatula|Cicer arietinum|Cajanus cajan|Cajanus cajan|Mucuna pruriens|Phaseolus vulgaris/Phaseolus vulgaris|Abrus precatorius|Vigna angularis/Vigna angularis var. angularis|Vigna unguiculata/Vigna unguiculata|Vigna radiata var. radiata|Glycine soja/Glycine soja|Glycine soja|Glycine max|Momordica charantia|Herrania umbratica|Herrania umbratica|Herr…	1.2E-273|3.9E-272|3.3E-255|3.3E-255|5.6E-255|4.8E-254|6.2E-254|5.3E-253|1.5E-252|2.9E-251|2.9E-243|2.9E-243|6.5E-243|8.7E-240|8.2E-238|8.2E-238|8.2E-238|1.1E-237|1.4E-237|2.4E-237	726|724|691|725|745|733|720|736|736|736|730|698|730|739|738|584|578|731|744|740	563|563|565|565|563|563|561|563|563|563|566|566|566|564|564|564|564|564|564|561	503|503|483|483|472|473|479|471|474|473|466|466|466|468|468|468|468|465|468|466	89.34%|89.34%|85.49%|85.49%|83.84%|84.01%|85.38%|83.66%|84.19%|84.01%|82.33%|82.33%|82.33%|82.98%|82.98%|82.98%|82.98%|82.45%|82.98%|83.07%	77.55%|77.76%|81.77%|77.93%|75.57%|76.81%|77.92%|76.49%|76.49%|76.49%|77.53%|81.09%|77.53%|76.32%|76.42%|96.58%|97.58%|77.15%|75.81%|75.81%	35.38%|35.38%|35.50%|35.50%|35.38%|35.38%|35.25%|35.38%|35.38%|35.38%|35.57%|35.57%|35.57%|35.44%|35.44%|35.44%|35.44%|35.44%|35.44%|35.25%	1|1|1|1|1|1|1|1|1|1|1|1|1|1|1|1|1|1|1|1	2|2|2|2|2|2|2|2|2|2|2|2|2|2|2|2|2|2|2|2	|||||||||||||||||||	XP_003603705.1|XP_012571427.1|KYP46246.1|XP_020236110.1|RDX62929.1|XP_007137663.1|XP_027356861.1|XP_017420446.1/XP_017420446.1|XP_027904922.1|XP_014500748.1|XP_028228334.1|KHN08229.1|XP_003522744.1|XP_022143228.1|XP_021283883.1|XP_021283884.1|XP_021283885.1|XP_019414532.1|GAV72029.1|XP_002283691.1	953.4|948.3|892.1|892.1|891.3|888.3|887.9|884.8|883.2|879.0|852.4|852.4|851.3|840.9|834.3|834.3|834.3|833.9|833.6|832.8	XP_003603705.1oligopeptide transporter 2 [Medicago truncatula]/AES73956.1 oligopeptide transporter OPT family protein [Medicago truncatula]/RHN70962.1 putative oligopeptide transporter, OPT superfamily [Medicago truncatula]|XP_012571427.1LOW QUALITY PROTEIN: oligopeptide transporter 4-like [Cicer arietinum]|KYP46246.1Oligopeptide transporter 2 [Cajanus cajan]|XP_020236110.1oligopeptide transporte…	Medicago truncatula/Medicago truncatula/Medicago truncatula|Cicer arietinum|Cajanus cajan|Cajanus cajan|Mucuna pruriens|Phaseolus vulgaris/Phaseolus vulgaris|Abrus precatorius|Vigna angularis/Vigna angularis var. angularis|Vigna unguiculata/Vigna unguiculata|Vigna radiata var. radiata|Glycine soja/Glycine soja|Glycine soja|Glycine max|Momordica charantia|Herrania umbratica|Herrania umbratica|Herr…	1.2E-273|3.9E-272|3.3E-255|3.3E-255|5.6E-255|4.8E-254|6.2E-254|5.3E-253|1.5E-252|2.9E-251|2.9E-243|2.9E-243|6.5E-243|8.7E-240|8.2E-238|8.2E-238|8.2E-238|1.1E-237|1.4E-237|2.4E-237	726|724|691|725|745|733|720|736|736|736|730|698|730|739|738|584|578|731|744|740	563|563|565|565|563|563|561|563|563|563|566|566|566|564|564|564|564|564|564|561	503|503|483|483|472|473|479|471|474|473|466|466|466|468|468|468|468|465|468|466	89.34%|89.34%|85.49%|85.49%|83.84%|84.01%|85.38%|83.66%|84.19%|84.01%|82.33%|82.33%|82.33%|82.98%|82.98%|82.98%|82.98%|82.45%|82.98%|83.07%	77.55%|77.76%|81.77%|77.93%|75.57%|76.81%|77.92%|76.49%|76.49%|76.49%|77.53%|81.09%|77.53%|76.32%|76.42%|96.58%|97.58%|77.15%|75.81%|75.81%	35.38%|35.38%|35.50%|35.50%|35.38%|35.38%|35.25%|35.38%|35.38%|35.38%|35.57%|35.57%|35.57%|35.44%|35.44%|35.44%|35.44%|35.44%|35.44%|35.25%	1|1|1|1|1|1|1|1|1|1|1|1|1|1|1|1|1|1|1|1	2|2|2|2|2|2|2|2|2|2|2|2|2|2|2|2|2|2|2|2	|||||||||||||||||||	XP_003603705.1|XP_012571427.1|KYP46246.1|XP_020236110.1|RDX62929.1|XP_007137663.1|XP_027356861.1|XP_017420446.1/XP_017420446.1|XP_027904922.1|XP_014500748.1|XP_028228334.1|KHN08229.1|XP_003522744.1|XP_022143228.1|XP_021283883.1|XP_021283884.1|XP_021283885.1|XP_019414532.1|GAV72029.1|XP_002283691.1	953.4|948.3|892.1|892.1|891.3|888.3|887.9|884.8|883.2|879.0|852.4|852.4|851.3|840.9|834.3|834.3|834.3|833.9|833.6|832.8	AES73956.1 oligopeptide transporter OPT family protein [Medicago truncatula]/XP_003603705.1oligopeptide transporter 2 [Medicago truncatula]/RHN70962.1 putative oligopeptide transporter, OPT superfamily [Medicago truncatula]	Medicago truncatula	1.2e-273	726	563	503	0.8934	0.7755	0.3538	1
Lcu.2RBY.Chr3_416301399-416302892	XP_003603426.1UPF0481 protein At3g47200 isoform X2		1493	20	2.2e-141	0.734	/cabinfs/opt/data/nr/nr118.dmnd	20	2.2e-141	0.734	/cabinfs/opt/data/nr/nr118.dmnd	RHN70664.1hypothetical protein MtrunA17_Chr3g0138001 [Medicago truncatula]|XP_003603426.1UPF0481 protein At3g47200 isoform X2 [Medicago truncatula]/XP_024633851.1 UPF0481 protein At3g47200 isoform X1 [Medicago truncatula]/AES73677.1 DUF247 domain protein [Medicago truncatula]|AFK44688.1unknown [Medicago truncatula]|XP_004501312.1UPF0481 protein At3g47200 [Cicer arietinum]|XP_020213665.1UPF0481 pr…	Medicago truncatula|Medicago truncatula/Medicago truncatula/Medicago truncatula|Medicago truncatula|Cicer arietinum|Cajanus cajan/Cajanus cajan/Cajanus cajan|Abrus precatorius|Cajanus cajan|Lupinus angustifolius/Lupinus angustifolius|Phaseolus vulgaris/Phaseolus vulgaris|Glycine max/Glycine max/Glycine soja/Glycine soja/Glycine max/Glycine soja/Glycine soja|Vigna unguiculata/Vigna unguiculata|Muc…	2.2E-141|2.2E-141|6.5E-141|2.2E-136|1.6E-131|2.3E-130|4.3E-129|1.5E-126|5.7E-121|1.3E-120|3.7E-120|4.8E-120|1.4E-119|1.8E-119|3.1E-119|4.1E-119|7.0E-119|3.5E-118|1.0E-117|1.3E-117	536|430|430|429|421|422|409|420|419|425|419|1238|414|425|418|414|434|417|412|409	430|430|430|426|422|424|410|421|423|427|426|416|422|426|422|422|428|421|421|413	332|332|331|319|318|315|310|308|309|308|309|300|300|303|301|300|306|301|306|302	77.21%|77.21%|76.98%|74.88%|75.36%|74.29%|75.61%|73.16%|73.05%|72.13%|72.54%|72.12%|71.09%|71.13%|71.33%|71.09%|71.50%|71.50%|72.68%|73.12%	80.22%|100.00%|100.00%|99.30%|100.24%|100.47%|100.24%|100.24%|100.95%|100.47%|101.67%|33.60%|101.93%|100.24%|100.96%|101.93%|98.62%|100.96%|102.18%|100.98%	86.40%|86.40%|86.40%|85.60%|84.80%|85.20%|82.38%|84.59%|85.00%|85.80%|85.60%|83.59%|84.80%|85.60%|84.80%|84.80%|86.00%|84.59%|84.59%|82.99%	1|1|1|1|1|1|1|1|1|1|1|1|1|1|1|1|1|1|1|1	1|1|1|1|1|1|1|1|1|1|1|1|1|1|1|1|1|1|1|1	|||||||||||||||||||	RHN70664.1|XP_003603426.1|AFK44688.1|XP_004501312.1|XP_020213665.1|XP_027356290.1|KYP70180.1|XP_019415915.1|XP_007137039.1|XP_003523693.1/XP_003523693.1|XP_027904352.1|RDY07636.1|XP_003523695.1|XP_003618477.1|XP_003618443.1|XP_028228042.1|XP_020212340.1|XP_003618445.1|XP_013443276.1|RHN49984.1	512.3|512.3|510.8|495.7|479.6|475.7|471.5|463.0|444.5|443.4|441.8|441.4|439.9|439.5|438.7|438.3|437.6|435.3|433.7|433.3	RHN70664.1hypothetical protein MtrunA17_Chr3g0138001 [Medicago truncatula]|XP_003603426.1UPF0481 protein At3g47200 isoform X2 [Medicago truncatula]/XP_024633851.1 UPF0481 protein At3g47200 isoform X1 [Medicago truncatula]/AES73677.1 DUF247 domain protein [Medicago truncatula]|AFK44688.1unknown [Medicago truncatula]|XP_004501312.1UPF0481 protein At3g47200 [Cicer arietinum]|XP_020213665.1UPF0481 pr…	Medicago truncatula|Medicago truncatula/Medicago truncatula/Medicago truncatula|Medicago truncatula|Cicer arietinum|Cajanus cajan/Cajanus cajan/Cajanus cajan|Abrus precatorius|Cajanus cajan|Lupinus angustifolius/Lupinus angustifolius|Phaseolus vulgaris/Phaseolus vulgaris|Glycine max/Glycine max/Glycine soja/Glycine soja/Glycine max/Glycine soja/Glycine soja|Vigna unguiculata/Vigna unguiculata|Muc…	2.2E-141|2.2E-141|6.5E-141|2.2E-136|1.6E-131|2.3E-130|4.3E-129|1.5E-126|5.7E-121|1.3E-120|3.7E-120|4.8E-120|1.4E-119|1.8E-119|3.1E-119|4.1E-119|7.0E-119|3.5E-118|1.0E-117|1.3E-117	536|430|430|429|421|422|409|420|419|425|419|1238|414|425|418|414|434|417|412|409	430|430|430|426|422|424|410|421|423|427|426|416|422|426|422|422|428|421|421|413	332|332|331|319|318|315|310|308|309|308|309|300|300|303|301|300|306|301|306|302	77.21%|77.21%|76.98%|74.88%|75.36%|74.29%|75.61%|73.16%|73.05%|72.13%|72.54%|72.12%|71.09%|71.13%|71.33%|71.09%|71.50%|71.50%|72.68%|73.12%	80.22%|100.00%|100.00%|99.30%|100.24%|100.47%|100.24%|100.24%|100.95%|100.47%|101.67%|33.60%|101.93%|100.24%|100.96%|101.93%|98.62%|100.96%|102.18%|100.98%	86.40%|86.40%|86.40%|85.60%|84.80%|85.20%|82.38%|84.59%|85.00%|85.80%|85.60%|83.59%|84.80%|85.60%|84.80%|84.80%|86.00%|84.59%|84.59%|82.99%	1|1|1|1|1|1|1|1|1|1|1|1|1|1|1|1|1|1|1|1	1|1|1|1|1|1|1|1|1|1|1|1|1|1|1|1|1|1|1|1	|||||||||||||||||||	RHN70664.1|XP_003603426.1|AFK44688.1|XP_004501312.1|XP_020213665.1|XP_027356290.1|KYP70180.1|XP_019415915.1|XP_007137039.1|XP_003523693.1/XP_003523693.1|XP_027904352.1|RDY07636.1|XP_003523695.1|XP_003618477.1|XP_003618443.1|XP_028228042.1|XP_020212340.1|XP_003618445.1|XP_013443276.1|RHN49984.1	512.3|512.3|510.8|495.7|479.6|475.7|471.5|463.0|444.5|443.4|441.8|441.4|439.9|439.5|438.7|438.3|437.6|435.3|433.7|433.3	RHN70664.1hypothetical protein MtrunA17_Chr3g0138001 [Medicago truncatula]	Medicago truncatula	2.2e-141	536	430	332	0.7721	0.8022	0.864	1
Lcu.2RBY.Chr3_418330911-418341200	RHN73801.1 putative transcription factor/ chromatin remodeling BED-type(Zn) family		10289	20	1.4e-85	0.6669	/cabinfs/opt/data/nr/nr118.dmnd	20	1.4e-85	0.6669	/cabinfs/opt/data/nr/nr118.dmnd	XP_004488188.1uncharacterized protein LOC101500268 [Cicer arietinum]|XP_024632581.1uncharacterized protein LOC112419304 [Medicago truncatula]/RHN73801.1 putative transcription factor/ chromatin remodeling BED-type(Zn) family [Medicago truncatula]|XP_027358274.1uncharacterized protein LOC113867271 [Abrus precatorius]/XP_027358283.1 uncharacterized protein LOC113867271 [Abrus precatorius]|RDX62053.…	Cicer arietinum|Medicago truncatula/Medicago truncatula|Abrus precatorius/Abrus precatorius|Mucuna pruriens|Cajanus cajan|Arachis hypogaea/Arachis hypogaea/Arachis hypogaea/Arachis hypogaea|Arachis ipaensis/Arachis ipaensis/Arachis ipaensis/Arachis hypogaea/Arachis hypogaea|Arachis duranensis/Arachis duranensis/Arachis duranensis|Glycine soja|Vigna angularis/Vigna angularis/Vigna angularis/Vigna …	1.4E-85|1.9E-82|2.6E-79|5.7E-79|1.7E-78|9.2E-77|9.2E-77|1.0E-75|1.3E-75|1.3E-75|1.7E-75|1.7E-75|2.9E-75|3.8E-75|4.3E-74|7.3E-74|7.3E-74|2.8E-73|2.8E-73|2.8E-73	899|901|901|901|901|951|909|908|902|901|901|902|900|908|899|700|902|702|863|842	269|276|269|269|269|269|269|269|269|269|269|269|269|269|269|262|262|269|269|269	186|183|183|183|183|182|182|180|179|178|177|178|179|179|178|174|174|175|175|175	69.14%|66.30%|68.03%|68.03%|68.03%|67.66%|67.66%|66.91%|66.54%|66.17%|65.80%|66.17%|66.54%|66.54%|66.17%|66.41%|66.41%|65.06%|65.06%|65.06%	29.92%|30.63%|29.86%|29.86%|29.86%|28.29%|29.59%|29.63%|29.82%|29.86%|29.86%|29.82%|29.89%|29.63%|29.92%|37.43%|29.05%|38.32%|31.17%|31.95%	7.84%|8.05%|7.84%|7.84%|7.84%|7.84%|7.84%|7.84%|7.84%|7.84%|7.84%|7.84%|7.84%|7.84%|7.84%|7.64%|7.64%|7.84%|7.84%|7.84%	1|1|1|1|1|1|1|1|1|1|1|1|1|1|1|1|1|1|1|1	-1|-1|-1|-1|-1|-1|-1|-1|-1|-1|-1|-1|-1|-1|-1|-1|-1|-1|-1|-1	|||||||||||||||||||	XP_004488188.1|XP_024632581.1|XP_027358274.1|RDX62053.1|XP_020221153.1|RYR20051.1|XP_016189241.1/XP_016189241.1|XP_015954929.1|KHN32581.1|XP_017406111.1/XP_017406111.1|XP_027903182.1|XP_014521796.1|XP_003546544.1/XP_003546544.1|XP_025688900.1|XP_028791298.1|KRH37634.1|XP_003533816.1/XP_003533816.1|OIW15150.1|XP_019437547.1|XP_019437548.1	329.7|319.3|308.9|307.8|306.2|300.4|300.4|297.0|296.6|296.6|296.2|296.2|295.4|295.0|291.6|290.8|290.8|288.9|288.9|288.9	XP_004488188.1uncharacterized protein LOC101500268 [Cicer arietinum]|XP_024632581.1uncharacterized protein LOC112419304 [Medicago truncatula]/RHN73801.1 putative transcription factor/ chromatin remodeling BED-type(Zn) family [Medicago truncatula]|XP_027358274.1uncharacterized protein LOC113867271 [Abrus precatorius]/XP_027358283.1 uncharacterized protein LOC113867271 [Abrus precatorius]|RDX62053.…	Cicer arietinum|Medicago truncatula/Medicago truncatula|Abrus precatorius/Abrus precatorius|Mucuna pruriens|Cajanus cajan|Arachis hypogaea/Arachis hypogaea/Arachis hypogaea/Arachis hypogaea|Arachis ipaensis/Arachis ipaensis/Arachis ipaensis/Arachis hypogaea/Arachis hypogaea|Arachis duranensis/Arachis duranensis/Arachis duranensis|Glycine soja|Vigna angularis/Vigna angularis/Vigna angularis/Vigna …	1.4E-85|1.9E-82|2.6E-79|5.7E-79|1.7E-78|9.2E-77|9.2E-77|1.0E-75|1.3E-75|1.3E-75|1.7E-75|1.7E-75|2.9E-75|3.8E-75|4.3E-74|7.3E-74|7.3E-74|2.8E-73|2.8E-73|2.8E-73	899|901|901|901|901|951|909|908|902|901|901|902|900|908|899|700|902|702|863|842	269|276|269|269|269|269|269|269|269|269|269|269|269|269|269|262|262|269|269|269	186|183|183|183|183|182|182|180|179|178|177|178|179|179|178|174|174|175|175|175	69.14%|66.30%|68.03%|68.03%|68.03%|67.66%|67.66%|66.91%|66.54%|66.17%|65.80%|66.17%|66.54%|66.54%|66.17%|66.41%|66.41%|65.06%|65.06%|65.06%	29.92%|30.63%|29.86%|29.86%|29.86%|28.29%|29.59%|29.63%|29.82%|29.86%|29.86%|29.82%|29.89%|29.63%|29.92%|37.43%|29.05%|38.32%|31.17%|31.95%	7.84%|8.05%|7.84%|7.84%|7.84%|7.84%|7.84%|7.84%|7.84%|7.84%|7.84%|7.84%|7.84%|7.84%|7.84%|7.64%|7.64%|7.84%|7.84%|7.84%	1|1|1|1|1|1|1|1|1|1|1|1|1|1|1|1|1|1|1|1	-1|-1|-1|-1|-1|-1|-1|-1|-1|-1|-1|-1|-1|-1|-1|-1|-1|-1|-1|-1	|||||||||||||||||||	XP_004488188.1|XP_024632581.1|XP_027358274.1|RDX62053.1|XP_020221153.1|RYR20051.1|XP_016189241.1/XP_016189241.1|XP_015954929.1|KHN32581.1|XP_017406111.1/XP_017406111.1|XP_027903182.1|XP_014521796.1|XP_003546544.1/XP_003546544.1|XP_025688900.1|XP_028791298.1|KRH37634.1|XP_003533816.1/XP_003533816.1|OIW15150.1|XP_019437547.1|XP_019437548.1	329.7|319.3|308.9|307.8|306.2|300.4|300.4|297.0|296.6|296.6|296.2|296.2|295.4|295.0|291.6|290.8|290.8|288.9|288.9|288.9	XP_004488188.1uncharacterized protein LOC101500268 [Cicer arietinum]	Cicer arietinum	1.4e-85	899	269	186	0.6914	0.2992	0.0784	1
Lcu.2RBY.Chr3_418755510-418768574	GAU51646.1hypothetical protein TSUD_414680		13064	20	1.1e-148	0.8453	/cabinfs/opt/data/nr/nr118.dmnd	20	1.1e-148	0.8453	/cabinfs/opt/data/nr/nr118.dmnd	GAU51646.1hypothetical protein TSUD_414680 [Trifolium subterraneum]|GAU51953.1hypothetical protein TSUD_417370, partial [Trifolium subterraneum]|GAU49189.1hypothetical protein TSUD_191280 [Trifolium subterraneum]|GAU45284.1hypothetical protein TSUD_98730 [Trifolium subterraneum]|GAU51875.1hypothetical protein TSUD_416600 [Trifolium subterraneum]|GAU51844.1hypothetical protein TSUD_416300, partial…	Trifolium subterraneum|Trifolium subterraneum|Trifolium subterraneum|Trifolium subterraneum|Trifolium subterraneum|Trifolium subterraneum|Trifolium pratense|Trifolium subterraneum|Medicago truncatula|Glycine soja|Glycine soja|Trifolium subterraneum|Trifolium subterraneum|Trifolium subterraneum|Glycine soja|Trifolium subterraneum|Medicago truncatula|Glycine soja|Glycine soja|Glycine max	1.1E-148|1.3E-147|2.8E-147|4.8E-147|8.2E-147|1.1E-146|1.4E-146|2.4E-146|4.1E-146|6.9E-146|6.9E-146|6.9E-146|6.9E-146|6.9E-146|9.0E-146|9.0E-146|9.0E-146|1.5E-145|1.5E-145|1.5E-145	1350|664|2027|939|1758|2446|722|991|2278|1893|1054|562|3251|1625|1177|1258|2178|1973|2120|2104	341|341|341|341|327|327|341|327|327|341|341|327|341|327|341|327|552|341|341|341	293|293|291|292|286|286|290|285|285|286|286|284|287|284|286|285|360|285|286|287	85.92%|85.92%|85.34%|85.63%|87.46%|87.46%|85.04%|87.16%|87.16%|83.87%|83.87%|86.85%|84.16%|86.85%|83.87%|87.16%|65.22%|83.58%|83.87%|84.16%	25.26%|51.36%|16.82%|36.32%|18.60%|13.37%|47.23%|33.00%|14.35%|18.01%|32.35%|58.19%|10.49%|20.12%|28.97%|25.99%|25.34%|17.28%|16.08%|16.21%	7.83%|7.83%|7.83%|7.83%|7.51%|7.51%|7.83%|7.51%|7.51%|7.83%|7.83%|7.51%|7.83%|7.51%|7.83%|7.51%|12.68%|7.83%|7.83%|7.83%	1|1|1|1|1|1|1|1|1|1|1|1|1|1|1|1|1|1|1|1	-1|-1|-1|-1|-1|-1|-1|-1|-1|-1|-1|-1|-1|-1|-1|-1|-1|-1|-1|-1	|||||||||||||||||||	GAU51646.1|GAU51953.1|GAU49189.1|GAU45284.1|GAU51875.1|GAU51844.1|PNY01934.1|GAU51810.1|XP_024634587.1|XP_028180272.1|XP_028221592.1|GAU10625.1|GAU48663.1|GAU45747.1|XP_028223032.1|GAU31576.1|XP_024634404.1|XP_028199948.1|XP_028208435.1|XP_014630559.1	539.7|536.2|535.0|534.3|533.5|533.1|532.7|531.9|531.2|530.4|530.4|530.4|530.4|530.4|530.0|530.0|530.0|529.3|529.3|529.3	GAU51646.1hypothetical protein TSUD_414680 [Trifolium subterraneum]|GAU51953.1hypothetical protein TSUD_417370, partial [Trifolium subterraneum]|GAU49189.1hypothetical protein TSUD_191280 [Trifolium subterraneum]|GAU45284.1hypothetical protein TSUD_98730 [Trifolium subterraneum]|GAU51875.1hypothetical protein TSUD_416600 [Trifolium subterraneum]|GAU51844.1hypothetical protein TSUD_416300, partial…	Trifolium subterraneum|Trifolium subterraneum|Trifolium subterraneum|Trifolium subterraneum|Trifolium subterraneum|Trifolium subterraneum|Trifolium pratense|Trifolium subterraneum|Medicago truncatula|Glycine soja|Glycine soja|Trifolium subterraneum|Trifolium subterraneum|Trifolium subterraneum|Glycine soja|Trifolium subterraneum|Medicago truncatula|Glycine soja|Glycine soja|Glycine max	1.1E-148|1.3E-147|2.8E-147|4.8E-147|8.2E-147|1.1E-146|1.4E-146|2.4E-146|4.1E-146|6.9E-146|6.9E-146|6.9E-146|6.9E-146|6.9E-146|9.0E-146|9.0E-146|9.0E-146|1.5E-145|1.5E-145|1.5E-145	1350|664|2027|939|1758|2446|722|991|2278|1893|1054|562|3251|1625|1177|1258|2178|1973|2120|2104	341|341|341|341|327|327|341|327|327|341|341|327|341|327|341|327|552|341|341|341	293|293|291|292|286|286|290|285|285|286|286|284|287|284|286|285|360|285|286|287	85.92%|85.92%|85.34%|85.63%|87.46%|87.46%|85.04%|87.16%|87.16%|83.87%|83.87%|86.85%|84.16%|86.85%|83.87%|87.16%|65.22%|83.58%|83.87%|84.16%	25.26%|51.36%|16.82%|36.32%|18.60%|13.37%|47.23%|33.00%|14.35%|18.01%|32.35%|58.19%|10.49%|20.12%|28.97%|25.99%|25.34%|17.28%|16.08%|16.21%	7.83%|7.83%|7.83%|7.83%|7.51%|7.51%|7.83%|7.51%|7.51%|7.83%|7.83%|7.51%|7.83%|7.51%|7.83%|7.51%|12.68%|7.83%|7.83%|7.83%	1|1|1|1|1|1|1|1|1|1|1|1|1|1|1|1|1|1|1|1	-1|-1|-1|-1|-1|-1|-1|-1|-1|-1|-1|-1|-1|-1|-1|-1|-1|-1|-1|-1	|||||||||||||||||||	GAU51646.1|GAU51953.1|GAU49189.1|GAU45284.1|GAU51875.1|GAU51844.1|PNY01934.1|GAU51810.1|XP_024634587.1|XP_028180272.1|XP_028221592.1|GAU10625.1|GAU48663.1|GAU45747.1|XP_028223032.1|GAU31576.1|XP_024634404.1|XP_028199948.1|XP_028208435.1|XP_014630559.1	539.7|536.2|535.0|534.3|533.5|533.1|532.7|531.9|531.2|530.4|530.4|530.4|530.4|530.4|530.0|530.0|530.0|529.3|529.3|529.3	GAU51646.1hypothetical protein TSUD_414680 [Trifolium subterraneum]	Trifolium subterraneum	1.1e-148	1350	341	293	0.8592	0.2526	0.0783	1
Lcu.2RBY.Chr3_419384846-419388031	XP_003603196.1CO(2)-response secreted protease		3185	20	5.4e-145	0.4734	/cabinfs/opt/data/nr/nr118.dmnd	20	5.4e-145	0.4734	/cabinfs/opt/data/nr/nr118.dmnd	XP_003603196.1CO(2)-response secreted protease [Medicago truncatula]/AES73447.1 subtilisin-like serine protease [Medicago truncatula]/RHN70498.1 putative tripeptidyl-peptidase II [Medicago truncatula]|XP_003603807.1CO(2)-response secreted protease [Medicago truncatula]/AES74058.1 subtilisin-like serine protease [Medicago truncatula]/RHN71162.1 putative tripeptidyl-peptidase II [Medicago truncatul…	Medicago truncatula/Medicago truncatula/Medicago truncatula|Medicago truncatula/Medicago truncatula/Medicago truncatula|Medicago truncatula|Glycine max/Glycine soja/Glycine soja/Glycine max/Glycine soja|Glycine soja/Glycine soja/Glycine soja|Glycine max|Glycine max|Abrus precatorius|Glycine max/Glycine max|Phaseolus vulgaris/Phaseolus vulgaris|Vigna unguiculata|Vigna unguiculata|Vigna angularis/V…	5.4E-145|2.1E-136|4.6E-136|1.5E-131|7.6E-131|1.7E-130|2.4E-129|4.2E-129|9.3E-129|1.2E-128|6.0E-128|6.0E-128|7.9E-128|3.0E-127|3.9E-127|3.3E-126|1.6E-125|1.5E-123|1.3E-122|1.7E-122	763|767|755|770|766|766|766|774|766|768|764|1504|785|1893|783|768|768|719|776|1515	922|924|918|937|925|925|925|937|925|925|924|924|922|928|924|918|929|924|929|918	444|448|435|447|440|439|438|437|437|436|436|436|438|439|438|434|436|432|430|439	48.16%|48.48%|47.39%|47.71%|47.57%|47.46%|47.35%|46.64%|47.24%|47.14%|47.19%|47.19%|47.51%|47.31%|47.40%|47.28%|46.93%|46.75%|46.29%|47.82%	120.84%|120.47%|121.59%|121.69%|120.76%|120.76%|120.76%|121.06%|120.76%|120.44%|120.94%|61.44%|117.45%|49.02%|118.01%|119.53%|120.96%|128.51%|119.72%|60.59%	86.84%|87.03%|86.47%|88.26%|87.13%|87.13%|87.13%|88.26%|87.13%|87.13%|87.03%|87.03%|86.84%|87.41%|87.03%|86.47%|87.50%|87.03%|87.50%|86.47%	1|1|1|1|1|1|1|1|1|1|1|1|1|1|1|1|1|1|1|1	-1|-1|-1|-1|-1|-1|-1|-1|-1|-1|-1|-1|-1|-1|-1|-1|-1|-1|-1|-1	|||||||||||||||||||	XP_003603196.1|XP_003603807.1|XP_024634654.1|XP_003523384.1/XP_003523384.1|XP_028234676.1|KRH51678.1|AAK53589.1|XP_027354812.1|NP_001236511.1|XP_007136109.1|XP_027904453.1|QCE16707.1|XP_017437334.1/XP_017437334.1|RZC14639.1|XP_014501990.2|XP_004500923.1|XP_020236037.1|GAU24960.1|XP_004500924.1|RDX76568.1	525.4|496.9|495.7|480.7|478.4|477.2|473.4|472.6|471.5|471.1|468.8|468.8|468.4|466.5|466.1|463.0|460.7|454.1|451.1|450.7	XP_003603196.1CO(2)-response secreted protease [Medicago truncatula]/AES73447.1 subtilisin-like serine protease [Medicago truncatula]/RHN70498.1 putative tripeptidyl-peptidase II [Medicago truncatula]|XP_003603807.1CO(2)-response secreted protease [Medicago truncatula]/AES74058.1 subtilisin-like serine protease [Medicago truncatula]/RHN71162.1 putative tripeptidyl-peptidase II [Medicago truncatul…	Medicago truncatula/Medicago truncatula/Medicago truncatula|Medicago truncatula/Medicago truncatula/Medicago truncatula|Medicago truncatula|Glycine max/Glycine soja/Glycine soja/Glycine max/Glycine soja|Glycine soja/Glycine soja/Glycine soja|Glycine max|Glycine max|Abrus precatorius|Glycine max/Glycine max|Phaseolus vulgaris/Phaseolus vulgaris|Vigna unguiculata|Vigna unguiculata|Vigna angularis/V…	5.4E-145|2.1E-136|4.6E-136|1.5E-131|7.6E-131|1.7E-130|2.4E-129|4.2E-129|9.3E-129|1.2E-128|6.0E-128|6.0E-128|7.9E-128|3.0E-127|3.9E-127|3.3E-126|1.6E-125|1.5E-123|1.3E-122|1.7E-122	763|767|755|770|766|766|766|774|766|768|764|1504|785|1893|783|768|768|719|776|1515	922|924|918|937|925|925|925|937|925|925|924|924|922|928|924|918|929|924|929|918	444|448|435|447|440|439|438|437|437|436|436|436|438|439|438|434|436|432|430|439	48.16%|48.48%|47.39%|47.71%|47.57%|47.46%|47.35%|46.64%|47.24%|47.14%|47.19%|47.19%|47.51%|47.31%|47.40%|47.28%|46.93%|46.75%|46.29%|47.82%	120.84%|120.47%|121.59%|121.69%|120.76%|120.76%|120.76%|121.06%|120.76%|120.44%|120.94%|61.44%|117.45%|49.02%|118.01%|119.53%|120.96%|128.51%|119.72%|60.59%	86.84%|87.03%|86.47%|88.26%|87.13%|87.13%|87.13%|88.26%|87.13%|87.13%|87.03%|87.03%|86.84%|87.41%|87.03%|86.47%|87.50%|87.03%|87.50%|86.47%	1|1|1|1|1|1|1|1|1|1|1|1|1|1|1|1|1|1|1|1	-1|-1|-1|-1|-1|-1|-1|-1|-1|-1|-1|-1|-1|-1|-1|-1|-1|-1|-1|-1	|||||||||||||||||||	XP_003603196.1|XP_003603807.1|XP_024634654.1|XP_003523384.1/XP_003523384.1|XP_028234676.1|KRH51678.1|AAK53589.1|XP_027354812.1|NP_001236511.1|XP_007136109.1|XP_027904453.1|QCE16707.1|XP_017437334.1/XP_017437334.1|RZC14639.1|XP_014501990.2|XP_004500923.1|XP_020236037.1|GAU24960.1|XP_004500924.1|RDX76568.1	525.4|496.9|495.7|480.7|478.4|477.2|473.4|472.6|471.5|471.1|468.8|468.8|468.4|466.5|466.1|463.0|460.7|454.1|451.1|450.7	XP_003603196.1CO(2)-response secreted protease [Medicago truncatula]/AES73447.1 subtilisin-like serine protease [Medicago truncatula]/RHN70498.1 putative tripeptidyl-peptidase II [Medicago truncatula]	Medicago truncatula	5.4e-145	763	922	444	0.4816	1.2084	0.8684	1
Lcu.2RBY.Chr3_425643057-425644695	XP_003603961.1theobromine synthase 2		1638	20	1.2e-63	0.8283	/cabinfs/opt/data/nr/nr118.dmnd	20	1.2e-63	0.8283	/cabinfs/opt/data/nr/nr118.dmnd	AFK46277.1unknown [Medicago truncatula]|XP_003603961.1theobromine synthase 2 [Medicago truncatula]/AES74212.1 salicylic acid carboxyl methyltransferase [Medicago truncatula]/RHN71311.1 putative theobromine synthase [Medicago truncatula]|XP_004500800.1theobromine synthase 2-like [Cicer arietinum]|RDX65573.1putative caffeine synthase 4, partial [Mucuna pruriens]|XP_027357026.13,7-dimethylxanthine N…	Medicago truncatula|Medicago truncatula/Medicago truncatula/Medicago truncatula|Cicer arietinum|Mucuna pruriens|Abrus precatorius|Cajanus cajan|Cajanus cajan|Abrus precatorius|Mucuna pruriens|Arachis hypogaea|Arachis ipaensis|Arachis hypogaea|Arachis duranensis/Arachis duranensis|Arachis hypogaea/Arachis hypogaea/Arachis hypogaea|Arachis hypogaea/Arachis hypogaea|Arachis ipaensis|Medicago truncat…	1.2E-63|1.2E-63|1.1E-59|6.8E-59|1.7E-57|4.9E-57|4.9E-57|1.2E-55|9.5E-53|1.2E-50|1.2E-50|1.2E-50|2.0E-50|2.0E-50|3.7E-49|7.1E-48|1.2E-47|6.0E-47|5.1E-46|5.1E-46	369|369|371|369|367|363|735|366|367|703|364|710|364|364|371|371|131|160|367|369	136|136|136|137|136|137|137|136|137|172|172|172|172|172|172|172|128|136|137|138	129|129|128|124|123|121|121|121|118|125|125|125|124|124|124|123|114|111|112|113	94.85%|94.85%|94.12%|90.51%|90.44%|88.32%|88.32%|88.97%|86.13%|72.67%|72.67%|72.67%|72.09%|72.09%|72.09%|71.51%|89.06%|81.62%|81.75%|81.88%	36.86%|36.86%|36.66%|37.13%|37.06%|37.74%|18.64%|37.16%|37.33%|24.47%|47.25%|24.23%|47.25%|47.25%|46.36%|46.36%|97.71%|85.00%|37.33%|37.40%	24.91%|24.91%|24.91%|25.09%|24.91%|25.09%|25.09%|24.91%|25.09%|31.50%|31.50%|31.50%|31.50%|31.50%|31.50%|31.50%|23.44%|24.91%|25.09%|25.27%	1|1|1|1|1|1|1|1|1|1|1|1|1|1|1|1|1|1|1|1	-3|-3|-3|-3|-3|-3|-3|-3|-3|-3|-3|-3|-3|-3|-3|-3|-2|-3|-3|-3	|||||||||||||||||||	AFK46277.1|XP_003603961.1|XP_004500800.1|RDX65573.1|XP_027357026.1|KYP39186.1|XP_020203322.1|XP_027356713.1|RDX96346.1|RYR22766.1|XP_016193144.1|XP_025637062.1|XP_015951987.1|XP_025686738.1|XP_025686737.1|XP_016186968.1|RHN50218.1|RDX95333.1|XP_027351378.1|XP_014617882.1	254.2|254.2|241.1|238.4|233.8|232.3|232.3|227.6|218.0|211.1|211.1|211.1|210.3|210.3|206.1|201.8|201.1|198.7|195.7|195.7	AFK46277.1unknown [Medicago truncatula]|XP_003603961.1theobromine synthase 2 [Medicago truncatula]/AES74212.1 salicylic acid carboxyl methyltransferase [Medicago truncatula]/RHN71311.1 putative theobromine synthase [Medicago truncatula]|XP_004500800.1theobromine synthase 2-like [Cicer arietinum]|RDX65573.1putative caffeine synthase 4, partial [Mucuna pruriens]|XP_027357026.13,7-dimethylxanthine N…	Medicago truncatula|Medicago truncatula/Medicago truncatula/Medicago truncatula|Cicer arietinum|Mucuna pruriens|Abrus precatorius|Cajanus cajan|Cajanus cajan|Abrus precatorius|Mucuna pruriens|Arachis hypogaea|Arachis ipaensis|Arachis hypogaea|Arachis duranensis/Arachis duranensis|Arachis hypogaea/Arachis hypogaea/Arachis hypogaea|Arachis hypogaea/Arachis hypogaea|Arachis ipaensis|Medicago truncat…	1.2E-63|1.2E-63|1.1E-59|6.8E-59|1.7E-57|4.9E-57|4.9E-57|1.2E-55|9.5E-53|1.2E-50|1.2E-50|1.2E-50|2.0E-50|2.0E-50|3.7E-49|7.1E-48|1.2E-47|6.0E-47|5.1E-46|5.1E-46	369|369|371|369|367|363|735|366|367|703|364|710|364|364|371|371|131|160|367|369	136|136|136|137|136|137|137|136|137|172|172|172|172|172|172|172|128|136|137|138	129|129|128|124|123|121|121|121|118|125|125|125|124|124|124|123|114|111|112|113	94.85%|94.85%|94.12%|90.51%|90.44%|88.32%|88.32%|88.97%|86.13%|72.67%|72.67%|72.67%|72.09%|72.09%|72.09%|71.51%|89.06%|81.62%|81.75%|81.88%	36.86%|36.86%|36.66%|37.13%|37.06%|37.74%|18.64%|37.16%|37.33%|24.47%|47.25%|24.23%|47.25%|47.25%|46.36%|46.36%|97.71%|85.00%|37.33%|37.40%	24.91%|24.91%|24.91%|25.09%|24.91%|25.09%|25.09%|24.91%|25.09%|31.50%|31.50%|31.50%|31.50%|31.50%|31.50%|31.50%|23.44%|24.91%|25.09%|25.27%	1|1|1|1|1|1|1|1|1|1|1|1|1|1|1|1|1|1|1|1	-3|-3|-3|-3|-3|-3|-3|-3|-3|-3|-3|-3|-3|-3|-3|-3|-2|-3|-3|-3	|||||||||||||||||||	AFK46277.1|XP_003603961.1|XP_004500800.1|RDX65573.1|XP_027357026.1|KYP39186.1|XP_020203322.1|XP_027356713.1|RDX96346.1|RYR22766.1|XP_016193144.1|XP_025637062.1|XP_015951987.1|XP_025686738.1|XP_025686737.1|XP_016186968.1|RHN50218.1|RDX95333.1|XP_027351378.1|XP_014617882.1	254.2|254.2|241.1|238.4|233.8|232.3|232.3|227.6|218.0|211.1|211.1|211.1|210.3|210.3|206.1|201.8|201.1|198.7|195.7|195.7	AFK46277.1unknown [Medicago truncatula]	Medicago truncatula	1.2e-63	369	136	129	0.9485	0.3686	0.2491	1
Lcu.2RBY.Chr3_428205114-428205936	XP_024633303.1BRCA1-associated protein isoform X1		822	20	6.1e-32	0.8795	/cabinfs/opt/data/nr/nr118.dmnd	20	6.1e-32	0.8795	/cabinfs/opt/data/nr/nr118.dmnd	GAU27838.1hypothetical protein TSUD_114180 [Trifolium subterraneum]|XP_024633303.1BRCA1-associated protein isoform X1 [Medicago truncatula]/RHN76572.1 putative transcription factor C2H2 family [Medicago truncatula]|PNY06931.1ubiquitin carboxyl-terminal hydrolase [Trifolium pratense]|RDX60726.1BRCA1-associated protein [Mucuna pruriens]|RZB62314.1BRCA1-associated protein isoform C [Glycine soja]|RZ…	Trifolium subterraneum|Medicago truncatula/Medicago truncatula|Trifolium pratense|Mucuna pruriens|Glycine soja|Glycine soja|Glycine soja/Glycine soja/Glycine soja|Glycine max/Glycine max|Cajanus cajan|Cajanus cajan|Vigna unguiculata/Vigna unguiculata|Cicer arietinum|Cicer arietinum|Vigna angularis|Vigna angularis/Vigna angularis var. angularis|Abrus precatorius|Abrus precatorius|Malus domestica|M…	6.1E-32|7.9E-32|3.0E-31|1.3E-29|1.7E-29|1.7E-29|1.7E-29|1.7E-29|3.7E-29|3.7E-29|4.8E-29|6.3E-29|6.3E-29|6.3E-29|6.3E-29|8.2E-29|8.2E-29|2.4E-28|2.4E-28|2.4E-28	459|456|454|481|449|428|476|477|423|462|481|466|416|422|482|475|440|515|517|482	78|78|78|78|78|78|78|78|78|78|76|75|75|78|78|78|78|78|78|78	72|71|72|69|69|69|69|69|67|67|67|66|66|68|68|68|68|66|66|68	92.31%|91.03%|92.31%|88.46%|88.46%|88.46%|88.46%|88.46%|85.90%|85.90%|88.16%|88.00%|88.00%|87.18%|87.18%|87.18%|87.18%|84.62%|84.62%|87.18%	16.99%|17.11%|17.18%|16.22%|17.37%|18.22%|16.39%|16.35%|18.44%|16.88%|15.80%|16.09%|18.03%|18.48%|16.18%|16.42%|17.73%|15.15%|15.09%|16.18%	28.47%|28.47%|28.47%|28.47%|28.47%|28.47%|28.47%|28.47%|28.47%|28.47%|27.74%|27.37%|27.37%|28.47%|28.47%|28.47%|28.47%|28.47%|28.47%|28.47%	1|1|1|1|1|1|1|1|1|1|1|1|1|1|1|1|1|1|1|1	-2|-2|-2|-2|-2|-2|-2|-2|-2|-2|-2|-2|-2|-2|-2|-2|-2|-2|-2|-2	|||||||||||||||||||	GAU27838.1|XP_024633303.1|PNY06931.1|RDX60726.1|RZB62314.1|RZB62313.1|XP_028205014.1|XP_003547593.1|KYP56770.1|XP_020227683.1|XP_027929890.1|XP_004486630.1|XP_012570182.1|KOM44646.1|XP_017424092.1/XP_017424092.1|XP_027341920.1|XP_027341921.1|RXH68878.1|XP_008391117.1|XP_014502120.1	147.9|147.5|145.6|140.2|139.8|139.8|139.8|139.8|138.7|138.7|138.3|137.9|137.9|137.9|137.9|137.5|137.5|136.0|136.0|136.0	GAU27838.1hypothetical protein TSUD_114180 [Trifolium subterraneum]|XP_024633303.1BRCA1-associated protein isoform X1 [Medicago truncatula]/RHN76572.1 putative transcription factor C2H2 family [Medicago truncatula]|PNY06931.1ubiquitin carboxyl-terminal hydrolase [Trifolium pratense]|RDX60726.1BRCA1-associated protein [Mucuna pruriens]|RZB62314.1BRCA1-associated protein isoform C [Glycine soja]|RZ…	Trifolium subterraneum|Medicago truncatula/Medicago truncatula|Trifolium pratense|Mucuna pruriens|Glycine soja|Glycine soja|Glycine soja/Glycine soja/Glycine soja|Glycine max/Glycine max|Cajanus cajan|Cajanus cajan|Vigna unguiculata/Vigna unguiculata|Cicer arietinum|Cicer arietinum|Vigna angularis|Vigna angularis/Vigna angularis var. angularis|Abrus precatorius|Abrus precatorius|Malus domestica|M…	6.1E-32|7.9E-32|3.0E-31|1.3E-29|1.7E-29|1.7E-29|1.7E-29|1.7E-29|3.7E-29|3.7E-29|4.8E-29|6.3E-29|6.3E-29|6.3E-29|6.3E-29|8.2E-29|8.2E-29|2.4E-28|2.4E-28|2.4E-28	459|456|454|481|449|428|476|477|423|462|481|466|416|422|482|475|440|515|517|482	78|78|78|78|78|78|78|78|78|78|76|75|75|78|78|78|78|78|78|78	72|71|72|69|69|69|69|69|67|67|67|66|66|68|68|68|68|66|66|68	92.31%|91.03%|92.31%|88.46%|88.46%|88.46%|88.46%|88.46%|85.90%|85.90%|88.16%|88.00%|88.00%|87.18%|87.18%|87.18%|87.18%|84.62%|84.62%|87.18%	16.99%|17.11%|17.18%|16.22%|17.37%|18.22%|16.39%|16.35%|18.44%|16.88%|15.80%|16.09%|18.03%|18.48%|16.18%|16.42%|17.73%|15.15%|15.09%|16.18%	28.47%|28.47%|28.47%|28.47%|28.47%|28.47%|28.47%|28.47%|28.47%|28.47%|27.74%|27.37%|27.37%|28.47%|28.47%|28.47%|28.47%|28.47%|28.47%|28.47%	1|1|1|1|1|1|1|1|1|1|1|1|1|1|1|1|1|1|1|1	-2|-2|-2|-2|-2|-2|-2|-2|-2|-2|-2|-2|-2|-2|-2|-2|-2|-2|-2|-2	|||||||||||||||||||	GAU27838.1|XP_024633303.1|PNY06931.1|RDX60726.1|RZB62314.1|RZB62313.1|XP_028205014.1|XP_003547593.1|KYP56770.1|XP_020227683.1|XP_027929890.1|XP_004486630.1|XP_012570182.1|KOM44646.1|XP_017424092.1/XP_017424092.1|XP_027341920.1|XP_027341921.1|RXH68878.1|XP_008391117.1|XP_014502120.1	147.9|147.5|145.6|140.2|139.8|139.8|139.8|139.8|138.7|138.7|138.3|137.9|137.9|137.9|137.9|137.5|137.5|136.0|136.0|136.0	GAU27838.1hypothetical protein TSUD_114180 [Trifolium subterraneum]	Trifolium subterraneum	6.1e-32	459	78	72	0.9231	0.1699	0.2847	1
Lcu.2RBY.Chr4_13921679-13924332	PNY14367.1putative nucleoredoxin 2-like protein		2653	20	5.8e-84	0.8932	/cabinfs/opt/data/nr/nr118.dmnd	20	5.8e-84	0.8932	/cabinfs/opt/data/nr/nr118.dmnd	PNY14367.1putative nucleoredoxin 2-like protein, partial [Trifolium pratense]|GAU24951.1hypothetical protein TSUD_311860 [Trifolium subterraneum]|XP_003603818.1probable nucleoredoxin 2 [Medicago truncatula]/AES74069.1 nucleoredoxin, putative [Medicago truncatula]/RHN71168.1 putative protein-disulfide reductase [Medicago truncatula]|XP_020984175.1probable nucleoredoxin 2 isoform X1 [Arachis durane…	Trifolium pratense|Trifolium subterraneum|Medicago truncatula/Medicago truncatula/Medicago truncatula|Arachis duranensis/Arachis hypogaea/Arachis hypogaea|Arachis ipaensis/Arachis hypogaea/Arachis hypogaea/Arachis hypogaea|Arachis duranensis/Arachis hypogaea|Arachis ipaensis|Cicer arietinum|Cajanus cajan|Cajanus cajan|Abrus precatorius|Phaseolus vulgaris/Phaseolus vulgaris|Glycine soja|Glycine ma…	5.8E-84|1.6E-81|1.0E-80|1.5E-71|2.5E-71|7.4E-71|1.3E-70|3.1E-69|4.9E-67|4.9E-67|1.9E-66|3.2E-66|5.5E-66|5.5E-66|5.5E-66|5.5E-66|7.1E-66|7.1E-66|7.1E-66|7.1E-66	222|425|429|460|460|427|489|443|391|435|421|418|411|427|411|434|446|439|419|423	168|169|170|174|174|167|167|170|170|170|161|169|162|162|162|162|162|162|162|162	162|160|161|152|151|150|149|146|150|150|142|145|143|143|143|143|145|145|145|145	96.43%|94.67%|94.71%|87.36%|86.78%|89.82%|89.22%|85.88%|88.24%|88.24%|88.20%|85.80%|88.27%|88.27%|88.27%|88.27%|89.51%|89.51%|89.51%|89.51%	75.68%|39.76%|39.63%|37.83%|37.83%|39.11%|34.15%|38.37%|43.48%|39.08%|38.24%|40.43%|39.42%|37.94%|39.42%|37.33%|36.32%|36.90%|38.66%|38.30%	19.00%|19.11%|19.22%|19.68%|19.68%|18.88%|18.88%|19.22%|19.22%|19.22%|18.21%|19.11%|18.32%|18.32%|18.32%|18.32%|18.32%|18.32%|18.32%|18.32%	1|1|1|1|1|1|1|1|1|1|1|1|1|1|1|1|1|1|1|1	-2|-2|-2|-2|-2|-2|-2|-2|-2|-2|-2|-2|-2|-2|-2|-2|-2|-2|-2|-2	|||||||||||||||||||	PNY14367.1|GAU24951.1|XP_003603818.1|XP_020984175.1/XP_020984175.1|XP_020961747.1/XP_020961747.1|XP_015933967.1/XP_015933967.1|XP_016167345.1|XP_012571481.1|KYP64781.1|XP_020219816.1|XP_027355338.1|XP_007136118.1|KHN09060.1|XP_014632692.1|XP_003527520.1/XP_003527520.1|XP_003527521.1/XP_003527521.1|XP_028227435.1|XP_028227437.1|KHN45956.1|NP_001276271.2/NP_001276271.2	322.4|314.3|311.6|281.2|280.4|278.9|278.1|273.5|266.2|266.2|264.2|263.5|262.7|262.7|262.7|262.7|262.3|262.3|262.3|262.3	PNY14367.1putative nucleoredoxin 2-like protein, partial [Trifolium pratense]|GAU24951.1hypothetical protein TSUD_311860 [Trifolium subterraneum]|XP_003603818.1probable nucleoredoxin 2 [Medicago truncatula]/AES74069.1 nucleoredoxin, putative [Medicago truncatula]/RHN71168.1 putative protein-disulfide reductase [Medicago truncatula]|XP_020984175.1probable nucleoredoxin 2 isoform X1 [Arachis durane…	Trifolium pratense|Trifolium subterraneum|Medicago truncatula/Medicago truncatula/Medicago truncatula|Arachis duranensis/Arachis hypogaea/Arachis hypogaea|Arachis ipaensis/Arachis hypogaea/Arachis hypogaea/Arachis hypogaea|Arachis duranensis/Arachis hypogaea|Arachis ipaensis|Cicer arietinum|Cajanus cajan|Cajanus cajan|Abrus precatorius|Phaseolus vulgaris/Phaseolus vulgaris|Glycine soja|Glycine ma…	5.8E-84|1.6E-81|1.0E-80|1.5E-71|2.5E-71|7.4E-71|1.3E-70|3.1E-69|4.9E-67|4.9E-67|1.9E-66|3.2E-66|5.5E-66|5.5E-66|5.5E-66|5.5E-66|7.1E-66|7.1E-66|7.1E-66|7.1E-66	222|425|429|460|460|427|489|443|391|435|421|418|411|427|411|434|446|439|419|423	168|169|170|174|174|167|167|170|170|170|161|169|162|162|162|162|162|162|162|162	162|160|161|152|151|150|149|146|150|150|142|145|143|143|143|143|145|145|145|145	96.43%|94.67%|94.71%|87.36%|86.78%|89.82%|89.22%|85.88%|88.24%|88.24%|88.20%|85.80%|88.27%|88.27%|88.27%|88.27%|89.51%|89.51%|89.51%|89.51%	75.68%|39.76%|39.63%|37.83%|37.83%|39.11%|34.15%|38.37%|43.48%|39.08%|38.24%|40.43%|39.42%|37.94%|39.42%|37.33%|36.32%|36.90%|38.66%|38.30%	19.00%|19.11%|19.22%|19.68%|19.68%|18.88%|18.88%|19.22%|19.22%|19.22%|18.21%|19.11%|18.32%|18.32%|18.32%|18.32%|18.32%|18.32%|18.32%|18.32%	1|1|1|1|1|1|1|1|1|1|1|1|1|1|1|1|1|1|1|1	-2|-2|-2|-2|-2|-2|-2|-2|-2|-2|-2|-2|-2|-2|-2|-2|-2|-2|-2|-2	|||||||||||||||||||	PNY14367.1|GAU24951.1|XP_003603818.1|XP_020984175.1/XP_020984175.1|XP_020961747.1/XP_020961747.1|XP_015933967.1/XP_015933967.1|XP_016167345.1|XP_012571481.1|KYP64781.1|XP_020219816.1|XP_027355338.1|XP_007136118.1|KHN09060.1|XP_014632692.1|XP_003527520.1/XP_003527520.1|XP_003527521.1/XP_003527521.1|XP_028227435.1|XP_028227437.1|KHN45956.1|NP_001276271.2/NP_001276271.2	322.4|314.3|311.6|281.2|280.4|278.9|278.1|273.5|266.2|266.2|264.2|263.5|262.7|262.7|262.7|262.7|262.3|262.3|262.3|262.3	PNY14367.1putative nucleoredoxin 2-like protein, partial [Trifolium pratense]	Trifolium pratense	5.8e-84	222	168	162	0.9643	0.7568	0.19	1
Lcu.2RBY.Chr4_24691157-24691801	XP_025656368.1protein SLE2-like		644	20	3.7e-37	0.9626	/cabinfs/opt/data/nr/nr118.dmnd	20	3.7e-37	0.9626	/cabinfs/opt/data/nr/nr118.dmnd	XP_025656368.1protein SLE2-like [Arachis hypogaea]/ADQ91831.1 late embryogenesis abundant protein group 1 protein [Arachis hypogaea]|AAB39474.1Em protein [Robinia pseudoacacia]|XP_027336881.1protein SLE2 [Abrus precatorius]|XP_016183973.1protein SLE2 [Arachis ipaensis]|XP_015950551.1protein SLE2 [Arachis duranensis]|PNX91110.1em-like protein gea1-like [Trifolium pratense]|AAY54009.1LEA protein, p…	Arachis hypogaea/Arachis hypogaea|Robinia pseudoacacia|Abrus precatorius|Arachis ipaensis|Arachis duranensis|Trifolium pratense|Arachis hypogaea|Trifolium subterraneum|Arachis duranensis/Arachis hypogaea/Arachis hypogaea|Arachis ipaensis|Arachis duranensis|Arachis duranensis/Arachis hypogaea/Arachis hypogaea/Arachis hypogaea|Salvia splendens|Papaver somniferum|Prosopis alba|Cajanus cajan/Cajanus …	3.7E-37|1.4E-36|1.9E-36|3.2E-36|4.1E-36|7.1E-36|1.2E-35|1.2E-35|2.7E-35|3.5E-35|1.3E-34|1.7E-34|1.7E-34|2.3E-34|3.0E-34|5.1E-34|6.6E-34|6.6E-34|8.6E-34|1.1E-33	96|99|98|96|96|93|95|98|96|230|96|94|94|96|96|99|94|96|98|91	95|98|97|95|95|94|94|98|95|92|95|95|93|94|95|94|89|95|95|91	93|93|94|92|92|92|91|93|92|90|90|92|89|91|89|90|88|89|90|88	97.89%|94.90%|96.91%|96.84%|96.84%|97.87%|96.81%|94.90%|96.84%|97.83%|94.74%|96.84%|95.70%|96.81%|93.68%|95.74%|98.88%|93.68%|94.74%|96.70%	98.96%|98.99%|98.98%|98.96%|98.96%|101.08%|98.95%|100.00%|98.96%|40.00%|98.96%|101.06%|98.94%|97.92%|98.96%|94.95%|94.68%|98.96%|96.94%|100.00%	44.25%|45.65%|45.19%|44.25%|44.25%|43.79%|43.79%|45.65%|44.25%|42.86%|44.25%|44.25%|43.32%|43.79%|44.25%|43.79%|41.46%|44.25%|44.25%|42.39%	1|1|1|1|1|1|1|1|1|1|1|1|1|1|1|1|1|1|1|1	-1|-1|-1|-1|-1|-1|-1|-1|-1|-1|-1|-1|-1|-1|-1|-1|-1|-1|-1|-1	|||||||||||||||||||	XP_025656368.1|AAB39474.1|XP_027336881.1|XP_016183973.1|XP_015950551.1|PNX91110.1|AAY54009.1|GAU40698.1|XP_015950429.1/XP_015950429.1|XP_016183975.2|XP_015950428.1|XP_015950431.1/XP_015950431.1|TEY80125.1|XP_026424336.1|XP_028764568.1|XP_020233443.1|XP_026417548.1|XP_028798029.1|XP_019459846.1|XP_025633786.1	164.9|162.9|162.5|161.8|161.4|160.6|159.8|159.8|158.7|158.3|156.4|156.0|156.0|155.6|155.2|154.5|154.1|154.1|153.7|153.3	XP_025656368.1protein SLE2-like [Arachis hypogaea]/ADQ91831.1 late embryogenesis abundant protein group 1 protein [Arachis hypogaea]|AAB39474.1Em protein [Robinia pseudoacacia]|XP_027336881.1protein SLE2 [Abrus precatorius]|XP_016183973.1protein SLE2 [Arachis ipaensis]|XP_015950551.1protein SLE2 [Arachis duranensis]|PNX91110.1em-like protein gea1-like [Trifolium pratense]|AAY54009.1LEA protein, p…	Arachis hypogaea/Arachis hypogaea|Robinia pseudoacacia|Abrus precatorius|Arachis ipaensis|Arachis duranensis|Trifolium pratense|Arachis hypogaea|Trifolium subterraneum|Arachis duranensis/Arachis hypogaea/Arachis hypogaea|Arachis ipaensis|Arachis duranensis|Arachis duranensis/Arachis hypogaea/Arachis hypogaea/Arachis hypogaea|Salvia splendens|Papaver somniferum|Prosopis alba|Cajanus cajan/Cajanus …	3.7E-37|1.4E-36|1.9E-36|3.2E-36|4.1E-36|7.1E-36|1.2E-35|1.2E-35|2.7E-35|3.5E-35|1.3E-34|1.7E-34|1.7E-34|2.3E-34|3.0E-34|5.1E-34|6.6E-34|6.6E-34|8.6E-34|1.1E-33	96|99|98|96|96|93|95|98|96|230|96|94|94|96|96|99|94|96|98|91	95|98|97|95|95|94|94|98|95|92|95|95|93|94|95|94|89|95|95|91	93|93|94|92|92|92|91|93|92|90|90|92|89|91|89|90|88|89|90|88	97.89%|94.90%|96.91%|96.84%|96.84%|97.87%|96.81%|94.90%|96.84%|97.83%|94.74%|96.84%|95.70%|96.81%|93.68%|95.74%|98.88%|93.68%|94.74%|96.70%	98.96%|98.99%|98.98%|98.96%|98.96%|101.08%|98.95%|100.00%|98.96%|40.00%|98.96%|101.06%|98.94%|97.92%|98.96%|94.95%|94.68%|98.96%|96.94%|100.00%	44.25%|45.65%|45.19%|44.25%|44.25%|43.79%|43.79%|45.65%|44.25%|42.86%|44.25%|44.25%|43.32%|43.79%|44.25%|43.79%|41.46%|44.25%|44.25%|42.39%	1|1|1|1|1|1|1|1|1|1|1|1|1|1|1|1|1|1|1|1	-1|-1|-1|-1|-1|-1|-1|-1|-1|-1|-1|-1|-1|-1|-1|-1|-1|-1|-1|-1	|||||||||||||||||||	XP_025656368.1|AAB39474.1|XP_027336881.1|XP_016183973.1|XP_015950551.1|PNX91110.1|AAY54009.1|GAU40698.1|XP_015950429.1/XP_015950429.1|XP_016183975.2|XP_015950428.1|XP_015950431.1/XP_015950431.1|TEY80125.1|XP_026424336.1|XP_028764568.1|XP_020233443.1|XP_026417548.1|XP_028798029.1|XP_019459846.1|XP_025633786.1	164.9|162.9|162.5|161.8|161.4|160.6|159.8|159.8|158.7|158.3|156.4|156.0|156.0|155.6|155.2|154.5|154.1|154.1|153.7|153.3	XP_025656368.1protein SLE2-like [Arachis hypogaea]/ADQ91831.1 late embryogenesis abundant protein group 1 protein [Arachis hypogaea]	Arachis hypogaea	3.7e-37	96	95	93	0.9789	0.9896	0.4425	1
Lcu.2RBY.Chr4_39087317-39089338	AES87101.2Avr9/Cf-9 rapidly elicited protein		2021	20	2.4e-207	0.7523	/cabinfs/opt/data/nr/nr118.dmnd	20	2.4e-207	0.7523	/cabinfs/opt/data/nr/nr118.dmnd	AES87101.2Avr9/Cf-9 rapidly elicited protein [Medicago truncatula]/RHN59084.1 hypothetical protein MtrunA17_Chr4g0009451 [Medicago truncatula]|XP_003604904.3uncharacterized protein LOC11419260 [Medicago truncatula]|XP_004515634.1uncharacterized protein LOC101506729 [Cicer arietinum]|GAU28011.1hypothetical protein TSUD_264690 [Trifolium subterraneum]|PNX74632.1hypothetical protein L195_g030557 [Tr…	Medicago truncatula/Medicago truncatula|Medicago truncatula|Cicer arietinum|Trifolium subterraneum|Trifolium pratense|Glycine max/Glycine max|Abrus precatorius|Glycine soja/Glycine soja|Cajanus cajan|Glycine soja/Glycine soja|Glycine max/Glycine max|Cajanus cajan|Phaseolus vulgaris/Phaseolus vulgaris|Vigna angularis/Vigna angularis|Mucuna pruriens|Vigna unguiculata|Vigna radiata var. radiata|Arac…	2.4E-207|6.8E-202|1.1E-199|8.1E-195|7.6E-193|1.8E-149|2.3E-149|3.9E-149|1.3E-144|5.0E-144|5.0E-144|8.5E-144|2.1E-142|3.6E-142|6.1E-142|2.3E-141|7.4E-140|2.2E-123|2.8E-123|4.8E-123	479|467|482|481|482|462|474|462|453|475|475|448|458|458|490|458|458|472|501|472	484|472|486|485|486|479|484|479|477|484|484|468|476|479|462|475|475|492|472|492	421|410|410|408|403|351|354|351|354|355|355|348|346|347|340|344|342|326|324|326	86.98%|86.86%|84.36%|84.12%|82.92%|73.28%|73.14%|73.28%|74.21%|73.35%|73.35%|74.36%|72.69%|72.44%|73.59%|72.42%|72.00%|66.26%|68.64%|66.26%	101.04%|101.07%|100.83%|100.83%|100.83%|103.68%|102.11%|103.68%|105.30%|101.89%|101.89%|104.46%|103.93%|104.59%|94.29%|103.71%|103.71%|104.24%|94.21%|104.24%	71.85%|70.06%|72.14%|71.99%|72.14%|71.10%|71.85%|71.10%|70.81%|71.85%|71.85%|69.47%|70.66%|71.10%|68.58%|70.51%|70.51%|73.03%|70.06%|73.03%	1|1|1|1|1|1|1|1|1|1|1|1|1|1|1|1|1|1|1|1	3|3|3|3|3|3|3|3|3|3|3|3|3|3|3|3|3|3|3|3	|||||||||||||||||||	AES87101.2|XP_003604904.3|XP_004515634.1|GAU28011.1|PNX74632.1|XP_003516291.1|XP_027337942.1|XP_028235231.1|XP_020205920.1|XP_028224636.1|XP_006576551.2|KYP35947.1|XP_007134062.1|XP_017441845.1|RDY12077.1|XP_027906398.1|XP_014515952.1|XP_016183773.1/XP_016183773.1|XP_023910736.1|RYR26553.1	731.9|713.8|706.4|690.3|683.7|539.7|539.3|538.5|523.5|521.5|521.5|520.8|516.2|515.4|514.6|512.7|507.7|453.0|452.6|451.8	AES87101.2Avr9/Cf-9 rapidly elicited protein [Medicago truncatula]/RHN59084.1 hypothetical protein MtrunA17_Chr4g0009451 [Medicago truncatula]|XP_003604904.3uncharacterized protein LOC11419260 [Medicago truncatula]|XP_004515634.1uncharacterized protein LOC101506729 [Cicer arietinum]|GAU28011.1hypothetical protein TSUD_264690 [Trifolium subterraneum]|PNX74632.1hypothetical protein L195_g030557 [Tr…	Medicago truncatula/Medicago truncatula|Medicago truncatula|Cicer arietinum|Trifolium subterraneum|Trifolium pratense|Glycine max/Glycine max|Abrus precatorius|Glycine soja/Glycine soja|Cajanus cajan|Glycine soja/Glycine soja|Glycine max/Glycine max|Cajanus cajan|Phaseolus vulgaris/Phaseolus vulgaris|Vigna angularis/Vigna angularis|Mucuna pruriens|Vigna unguiculata|Vigna radiata var. radiata|Arac…	2.4E-207|6.8E-202|1.1E-199|8.1E-195|7.6E-193|1.8E-149|2.3E-149|3.9E-149|1.3E-144|5.0E-144|5.0E-144|8.5E-144|2.1E-142|3.6E-142|6.1E-142|2.3E-141|7.4E-140|2.2E-123|2.8E-123|4.8E-123	479|467|482|481|482|462|474|462|453|475|475|448|458|458|490|458|458|472|501|472	484|472|486|485|486|479|484|479|477|484|484|468|476|479|462|475|475|492|472|492	421|410|410|408|403|351|354|351|354|355|355|348|346|347|340|344|342|326|324|326	86.98%|86.86%|84.36%|84.12%|82.92%|73.28%|73.14%|73.28%|74.21%|73.35%|73.35%|74.36%|72.69%|72.44%|73.59%|72.42%|72.00%|66.26%|68.64%|66.26%	101.04%|101.07%|100.83%|100.83%|100.83%|103.68%|102.11%|103.68%|105.30%|101.89%|101.89%|104.46%|103.93%|104.59%|94.29%|103.71%|103.71%|104.24%|94.21%|104.24%	71.85%|70.06%|72.14%|71.99%|72.14%|71.10%|71.85%|71.10%|70.81%|71.85%|71.85%|69.47%|70.66%|71.10%|68.58%|70.51%|70.51%|73.03%|70.06%|73.03%	1|1|1|1|1|1|1|1|1|1|1|1|1|1|1|1|1|1|1|1	3|3|3|3|3|3|3|3|3|3|3|3|3|3|3|3|3|3|3|3	|||||||||||||||||||	AES87101.2|XP_003604904.3|XP_004515634.1|GAU28011.1|PNX74632.1|XP_003516291.1|XP_027337942.1|XP_028235231.1|XP_020205920.1|XP_028224636.1|XP_006576551.2|KYP35947.1|XP_007134062.1|XP_017441845.1|RDY12077.1|XP_027906398.1|XP_014515952.1|XP_016183773.1/XP_016183773.1|XP_023910736.1|RYR26553.1	731.9|713.8|706.4|690.3|683.7|539.7|539.3|538.5|523.5|521.5|521.5|520.8|516.2|515.4|514.6|512.7|507.7|453.0|452.6|451.8	RHN59084.1 hypothetical protein MtrunA17_Chr4g0009451 [Medicago truncatula]/AES87101.2Avr9/Cf-9 rapidly elicited protein [Medicago truncatula]	Medicago truncatula	2.4e-207	479	484	421	0.8698	1.0104	0.7185	1
Lcu.2RBY.Chr4_39948969-39953764	XP_004506626.1NADPH-dependent aldo-keto reductase, chloroplastic-like		4795	20	2.5e-77	0.5586	/cabinfs/opt/data/nr/nr118.dmnd	20	2.5e-77	0.5586	/cabinfs/opt/data/nr/nr118.dmnd	XP_004506626.1NADPH-dependent aldo-keto reductase, chloroplastic-like [Cicer arietinum]|GAU28018.1hypothetical protein TSUD_264750 [Trifolium subterraneum]|AES87111.1aldo/keto reductase family oxidoreductase [Medicago truncatula]|PNX99913.1aldo-keto reductase family 4 member c9-like protein [Trifolium pratense]|XP_003604913.1NADPH-dependent aldo-keto reductase, chloroplastic [Medicago truncatula]…	Cicer arietinum|Trifolium subterraneum|Medicago truncatula|Trifolium pratense|Medicago truncatula/Medicago truncatula/Medicago truncatula/Medicago truncatula|Medicago truncatula|Medicago sativa|Cajanus cajan|Vigna radiata var. radiata|Vigna unguiculata|Glycine soja|Glycine soja|Glycine soja|Vigna angularis/Vigna angularis var. angularis|Abrus precatorius|Phaseolus vulgaris/Phaseolus vulgaris|Lupi…	2.5E-77|2.2E-73|3.7E-73|8.3E-73|1.1E-72|5.4E-72|9.2E-72|2.1E-71|1.5E-69|1.2E-68|2.3E-67|2.3E-67|2.3E-67|4.0E-67|6.8E-67|8.9E-67|1.5E-66|2.0E-66|2.0E-66|2.6E-66	313|287|288|300|313|313|313|313|313|313|316|335|290|313|313|313|312|311|288|313	396|254|254|254|252|252|252|373|396|373|253|253|253|396|373|373|372|252|254|373	198|164|160|164|159|158|159|181|189|177|155|155|155|186|179|176|176|153|156|176	50.00%|64.57%|62.99%|64.57%|63.10%|62.70%|63.10%|48.53%|47.73%|47.45%|61.26%|61.26%|61.26%|46.97%|47.99%|47.18%|47.31%|60.71%|61.42%|47.18%	126.52%|88.50%|88.19%|84.67%|80.51%|80.51%|80.51%|119.17%|126.52%|119.17%|80.06%|75.52%|87.24%|126.52%|119.17%|119.17%|119.23%|81.03%|88.19%|119.17%	24.78%|15.89%|15.89%|15.89%|15.77%|15.77%|15.77%|23.34%|24.78%|23.34%|15.83%|15.83%|15.83%|24.78%|23.34%|23.34%|23.27%|15.77%|15.89%|23.34%	1|1|1|1|1|1|1|1|1|1|1|1|1|1|1|1|1|1|1|1	3|3|3|3|3|3|3|3|3|3|3|3|3|3|3|3|3|3|3|3	|||||||||||||||||||	XP_004506626.1|GAU28018.1|AES87111.1|PNX99913.1|XP_003604913.1|ACJ84681.1|CAA66205.1|XP_020238443.1|XP_014516627.1|XP_027905561.1|RZC19457.1|RZC19456.1|KHN44003.1|XP_017440719.1/XP_017440719.1|XP_027335078.1|XP_007134071.1|XP_019430790.1|XP_007134066.1|RDX65302.1|XP_007134070.1	301.2|288.1|287.3|286.2|285.8|283.5|282.7|281.6|275.4|272.3|268.1|268.1|268.1|267.3|266.5|266.2|265.4|265.0|265.0|264.6	XP_004506626.1NADPH-dependent aldo-keto reductase, chloroplastic-like [Cicer arietinum]|GAU28018.1hypothetical protein TSUD_264750 [Trifolium subterraneum]|AES87111.1aldo/keto reductase family oxidoreductase [Medicago truncatula]|PNX99913.1aldo-keto reductase family 4 member c9-like protein [Trifolium pratense]|XP_003604913.1NADPH-dependent aldo-keto reductase, chloroplastic [Medicago truncatula]…	Cicer arietinum|Trifolium subterraneum|Medicago truncatula|Trifolium pratense|Medicago truncatula/Medicago truncatula/Medicago truncatula/Medicago truncatula|Medicago truncatula|Medicago sativa|Cajanus cajan|Vigna radiata var. radiata|Vigna unguiculata|Glycine soja|Glycine soja|Glycine soja|Vigna angularis/Vigna angularis var. angularis|Abrus precatorius|Phaseolus vulgaris/Phaseolus vulgaris|Lupi…	2.5E-77|2.2E-73|3.7E-73|8.3E-73|1.1E-72|5.4E-72|9.2E-72|2.1E-71|1.5E-69|1.2E-68|2.3E-67|2.3E-67|2.3E-67|4.0E-67|6.8E-67|8.9E-67|1.5E-66|2.0E-66|2.0E-66|2.6E-66	313|287|288|300|313|313|313|313|313|313|316|335|290|313|313|313|312|311|288|313	396|254|254|254|252|252|252|373|396|373|253|253|253|396|373|373|372|252|254|373	198|164|160|164|159|158|159|181|189|177|155|155|155|186|179|176|176|153|156|176	50.00%|64.57%|62.99%|64.57%|63.10%|62.70%|63.10%|48.53%|47.73%|47.45%|61.26%|61.26%|61.26%|46.97%|47.99%|47.18%|47.31%|60.71%|61.42%|47.18%	126.52%|88.50%|88.19%|84.67%|80.51%|80.51%|80.51%|119.17%|126.52%|119.17%|80.06%|75.52%|87.24%|126.52%|119.17%|119.17%|119.23%|81.03%|88.19%|119.17%	24.78%|15.89%|15.89%|15.89%|15.77%|15.77%|15.77%|23.34%|24.78%|23.34%|15.83%|15.83%|15.83%|24.78%|23.34%|23.34%|23.27%|15.77%|15.89%|23.34%	1|1|1|1|1|1|1|1|1|1|1|1|1|1|1|1|1|1|1|1	3|3|3|3|3|3|3|3|3|3|3|3|3|3|3|3|3|3|3|3	|||||||||||||||||||	XP_004506626.1|GAU28018.1|AES87111.1|PNX99913.1|XP_003604913.1|ACJ84681.1|CAA66205.1|XP_020238443.1|XP_014516627.1|XP_027905561.1|RZC19457.1|RZC19456.1|KHN44003.1|XP_017440719.1/XP_017440719.1|XP_027335078.1|XP_007134071.1|XP_019430790.1|XP_007134066.1|RDX65302.1|XP_007134070.1	301.2|288.1|287.3|286.2|285.8|283.5|282.7|281.6|275.4|272.3|268.1|268.1|268.1|267.3|266.5|266.2|265.4|265.0|265.0|264.6	XP_004506626.1NADPH-dependent aldo-keto reductase, chloroplastic-like [Cicer arietinum]	Cicer arietinum	2.5e-77	313	396	198	0.5	1.2652	0.2478	1
Lcu.2RBY.Chr4_54067455-54070472	XP_006288104.1arginase 2, chloroplastic/mitochondrial		3017	20	6.2e-58	0.6414	/cabinfs/opt/data/nr/nr118.dmnd	20	6.2e-58	0.6414	/cabinfs/opt/data/nr/nr118.dmnd	GAU25656.1hypothetical protein TSUD_265830 [Trifolium subterraneum]|XP_006288104.1arginase 2, chloroplastic/mitochondrial [Capsella rubella]/EOA21002.1 hypothetical protein CARUB_v10001337mg [Capsella rubella]|XP_003605169.2arginase 1, mitochondrial [Medicago truncatula]/AES87366.2 arginase family protein [Medicago truncatula]/RHN59278.1 putative arginase [Medicago truncatula]|XP_020878486.1argin…	Trifolium subterraneum|Capsella rubella/Capsella rubella|Medicago truncatula/Medicago truncatula/Medicago truncatula|Arabidopsis lyrata subsp. lyrata/Arabidopsis lyrata subsp. lyrata|Arabidopsis lyrata subsp. lyrata|Mucuna pruriens|Trifolium pratense|Quercus suber|Prunus avium/Prunus avium|Nelumbo nucifera/Nelumbo nucifera|Fragaria vesca subsp. vesca|Camellia sinensis var. sinensis|Glycine max/Gl…	6.2E-58|3.1E-57|3.1E-57|6.9E-57|6.9E-57|6.9E-57|9.0E-57|9.0E-57|2.6E-56|3.4E-56|4.5E-56|4.5E-56|4.5E-56|5.8E-56|5.8E-56|9.9E-56|9.9E-56|9.9E-56|9.9E-56|9.9E-56	251|344|338|344|310|362|168|382|350|338|338|367|350|404|338|338|344|347|351|253	223|229|229|229|229|223|221|229|229|229|229|230|222|229|229|229|229|229|229|229	145|145|148|145|145|143|144|147|146|147|147|152|141|147|147|146|144|146|148|148	65.02%|63.32%|64.63%|63.32%|63.32%|64.13%|65.16%|64.19%|63.76%|64.19%|64.19%|66.09%|63.51%|64.19%|64.19%|63.76%|62.88%|63.76%|64.63%|64.63%	88.84%|66.57%|67.75%|66.57%|73.87%|61.60%|131.55%|59.95%|65.43%|67.75%|67.75%|62.67%|63.43%|56.68%|67.75%|67.75%|66.57%|65.99%|65.24%|90.51%	22.17%|22.77%|22.77%|22.77%|22.77%|22.17%|21.98%|22.77%|22.77%|22.77%|22.77%|22.87%|22.07%|22.77%|22.77%|22.77%|22.77%|22.77%|22.77%|22.77%	1|1|1|1|1|1|1|1|1|1|1|1|1|1|1|1|1|1|1|1	2|2|2|2|2|2|2|2|2|2|2|2|2|2|2|2|2|2|2|2	|||||||||||||||||||	GAU25656.1|XP_006288104.1|XP_003605169.2|XP_020878486.1|XP_020878487.1|RDX84380.1|PNY15009.1|XP_023876199.1|XP_021831197.1|XP_010264188.1|XP_004306935.1|THF98855.1|NP_001237121.2/NP_001237121.2|KZN07714.1|XP_017236069.1|XP_020411945.1|XP_010436279.1|XP_007218271.2|XP_024170839.1|XP_024170846.1	236.1|233.8|233.8|232.6|232.6|232.6|232.3|232.3|230.7|230.3|229.9|229.9|229.9|229.6|229.6|228.8|228.8|228.8|228.8|228.8	GAU25656.1hypothetical protein TSUD_265830 [Trifolium subterraneum]|XP_006288104.1arginase 2, chloroplastic/mitochondrial [Capsella rubella]/EOA21002.1 hypothetical protein CARUB_v10001337mg [Capsella rubella]|XP_003605169.2arginase 1, mitochondrial [Medicago truncatula]/AES87366.2 arginase family protein [Medicago truncatula]/RHN59278.1 putative arginase [Medicago truncatula]|XP_020878486.1argin…	Trifolium subterraneum|Capsella rubella/Capsella rubella|Medicago truncatula/Medicago truncatula/Medicago truncatula|Arabidopsis lyrata subsp. lyrata/Arabidopsis lyrata subsp. lyrata|Arabidopsis lyrata subsp. lyrata|Mucuna pruriens|Trifolium pratense|Quercus suber|Prunus avium/Prunus avium|Nelumbo nucifera/Nelumbo nucifera|Fragaria vesca subsp. vesca|Camellia sinensis var. sinensis|Glycine max/Gl…	6.2E-58|3.1E-57|3.1E-57|6.9E-57|6.9E-57|6.9E-57|9.0E-57|9.0E-57|2.6E-56|3.4E-56|4.5E-56|4.5E-56|4.5E-56|5.8E-56|5.8E-56|9.9E-56|9.9E-56|9.9E-56|9.9E-56|9.9E-56	251|344|338|344|310|362|168|382|350|338|338|367|350|404|338|338|344|347|351|253	223|229|229|229|229|223|221|229|229|229|229|230|222|229|229|229|229|229|229|229	145|145|148|145|145|143|144|147|146|147|147|152|141|147|147|146|144|146|148|148	65.02%|63.32%|64.63%|63.32%|63.32%|64.13%|65.16%|64.19%|63.76%|64.19%|64.19%|66.09%|63.51%|64.19%|64.19%|63.76%|62.88%|63.76%|64.63%|64.63%	88.84%|66.57%|67.75%|66.57%|73.87%|61.60%|131.55%|59.95%|65.43%|67.75%|67.75%|62.67%|63.43%|56.68%|67.75%|67.75%|66.57%|65.99%|65.24%|90.51%	22.17%|22.77%|22.77%|22.77%|22.77%|22.17%|21.98%|22.77%|22.77%|22.77%|22.77%|22.87%|22.07%|22.77%|22.77%|22.77%|22.77%|22.77%|22.77%|22.77%	1|1|1|1|1|1|1|1|1|1|1|1|1|1|1|1|1|1|1|1	2|2|2|2|2|2|2|2|2|2|2|2|2|2|2|2|2|2|2|2	|||||||||||||||||||	GAU25656.1|XP_006288104.1|XP_003605169.2|XP_020878486.1|XP_020878487.1|RDX84380.1|PNY15009.1|XP_023876199.1|XP_021831197.1|XP_010264188.1|XP_004306935.1|THF98855.1|NP_001237121.2/NP_001237121.2|KZN07714.1|XP_017236069.1|XP_020411945.1|XP_010436279.1|XP_007218271.2|XP_024170839.1|XP_024170846.1	236.1|233.8|233.8|232.6|232.6|232.6|232.3|232.3|230.7|230.3|229.9|229.9|229.9|229.6|229.6|228.8|228.8|228.8|228.8|228.8	GAU25656.1hypothetical protein TSUD_265830 [Trifolium subterraneum]	Trifolium subterraneum	6.2e-58	251	223	145	0.6502	0.8884	0.2217	1
Lcu.2RBY.Chr4_93411196-93412339	PNX86606.1proline-rich protein 3-like		1143	20	3.6e-67	0.8217	/cabinfs/opt/data/nr/nr118.dmnd	20	3.6e-67	0.8217	/cabinfs/opt/data/nr/nr118.dmnd	PNX86606.1proline-rich protein 3-like [Trifolium pratense]|XP_004500509.1non-classical arabinogalactan protein 30 [Cicer arietinum]|XP_028212996.1non-classical arabinogalactan protein 30-like [Glycine soja]/KHN31297.1 hypothetical protein glysoja_022951 [Glycine soja]/RZB50327.1 hypothetical protein D0Y65_047310 [Glycine soja]|XP_003552266.1non-classical arabinogalactan protein 30 [Glycine max]/K…	Trifolium pratense|Cicer arietinum|Glycine soja/Glycine soja/Glycine soja|Glycine max/Glycine max|Glycine max/Glycine max|Trifolium subterraneum|Vigna unguiculata/Vigna unguiculata|Cajanus cajan/Cajanus cajan|Lupinus angustifolius/Lupinus angustifolius|Vigna angularis/Vigna angularis/Vigna angularis var. angularis|Abrus precatorius|Vigna radiata var. radiata|Lupinus angustifolius/Lupinus angustif…	3.6E-67|1.4E-66|9.9E-65|9.9E-65|1.4E-63|1.9E-63|2.4E-63|5.4E-63|1.6E-62|3.5E-62|7.8E-62|7.8E-62|1.0E-61|1.3E-61|1.3E-61|3.9E-61|1.1E-60|6.2E-59|1.8E-58|5.3E-58	174|175|174|174|174|176|174|174|174|174|174|174|174|173|175|175|175|168|172|166	166|170|166|166|166|167|170|171|171|165|171|165|171|166|166|167|167|166|170|166	141|144|139|139|137|138|139|141|141|136|138|135|139|136|137|137|138|134|136|130	84.94%|84.71%|83.73%|83.73%|82.53%|82.63%|81.76%|82.46%|82.46%|82.42%|80.70%|81.82%|81.29%|81.93%|82.53%|82.04%|82.63%|80.72%|80.00%|78.31%	95.40%|97.14%|95.40%|95.40%|95.40%|94.89%|97.70%|98.28%|98.28%|94.83%|98.28%|94.83%|98.28%|95.95%|94.86%|95.43%|95.43%|98.81%|98.84%|100.00%	43.57%|44.62%|43.57%|43.57%|43.57%|43.83%|44.62%|44.88%|44.88%|43.31%|44.88%|43.31%|44.88%|43.57%|43.57%|43.83%|43.83%|43.57%|44.62%|43.57%	1|1|1|1|1|1|1|1|1|1|1|1|1|1|1|1|1|1|1|1	-1|-1|-1|-1|-1|-1|-1|-1|-1|-1|-1|-1|-1|-1|-1|-1|-1|-1|-1|-1	|||||||||||||||||||	PNX86606.1|XP_004500509.1|XP_028212996.1|XP_003552266.1|XP_003538478.1|GAU46893.1|XP_027918889.1|XP_020225717.1|XP_019414243.1|XP_017418187.1/XP_017418187.1|XP_027337911.1|XP_014493243.1|XP_019436102.1|XP_028196397.1|XP_007163570.1|XP_015944234.1/XP_015944234.1|XP_016179440.1/XP_016179440.1|XP_003600960.1|XP_019416568.1|KHN04779.1	265.4|263.5|257.3|257.3|253.4|253.1|252.7|251.5|250.0|248.8|247.7|247.7|247.3|246.9|246.9|245.4|243.8|238.0|236.5|235.0	PNX86606.1proline-rich protein 3-like [Trifolium pratense]|XP_004500509.1non-classical arabinogalactan protein 30 [Cicer arietinum]|XP_028212996.1non-classical arabinogalactan protein 30-like [Glycine soja]/KHN31297.1 hypothetical protein glysoja_022951 [Glycine soja]/RZB50327.1 hypothetical protein D0Y65_047310 [Glycine soja]|XP_003552266.1non-classical arabinogalactan protein 30 [Glycine max]/K…	Trifolium pratense|Cicer arietinum|Glycine soja/Glycine soja/Glycine soja|Glycine max/Glycine max|Glycine max/Glycine max|Trifolium subterraneum|Vigna unguiculata/Vigna unguiculata|Cajanus cajan/Cajanus cajan|Lupinus angustifolius/Lupinus angustifolius|Vigna angularis/Vigna angularis/Vigna angularis var. angularis|Abrus precatorius|Vigna radiata var. radiata|Lupinus angustifolius/Lupinus angustif…	3.6E-67|1.4E-66|9.9E-65|9.9E-65|1.4E-63|1.9E-63|2.4E-63|5.4E-63|1.6E-62|3.5E-62|7.8E-62|7.8E-62|1.0E-61|1.3E-61|1.3E-61|3.9E-61|1.1E-60|6.2E-59|1.8E-58|5.3E-58	174|175|174|174|174|176|174|174|174|174|174|174|174|173|175|175|175|168|172|166	166|170|166|166|166|167|170|171|171|165|171|165|171|166|166|167|167|166|170|166	141|144|139|139|137|138|139|141|141|136|138|135|139|136|137|137|138|134|136|130	84.94%|84.71%|83.73%|83.73%|82.53%|82.63%|81.76%|82.46%|82.46%|82.42%|80.70%|81.82%|81.29%|81.93%|82.53%|82.04%|82.63%|80.72%|80.00%|78.31%	95.40%|97.14%|95.40%|95.40%|95.40%|94.89%|97.70%|98.28%|98.28%|94.83%|98.28%|94.83%|98.28%|95.95%|94.86%|95.43%|95.43%|98.81%|98.84%|100.00%	43.57%|44.62%|43.57%|43.57%|43.57%|43.83%|44.62%|44.88%|44.88%|43.31%|44.88%|43.31%|44.88%|43.57%|43.57%|43.83%|43.83%|43.57%|44.62%|43.57%	1|1|1|1|1|1|1|1|1|1|1|1|1|1|1|1|1|1|1|1	-1|-1|-1|-1|-1|-1|-1|-1|-1|-1|-1|-1|-1|-1|-1|-1|-1|-1|-1|-1	|||||||||||||||||||	PNX86606.1|XP_004500509.1|XP_028212996.1|XP_003552266.1|XP_003538478.1|GAU46893.1|XP_027918889.1|XP_020225717.1|XP_019414243.1|XP_017418187.1/XP_017418187.1|XP_027337911.1|XP_014493243.1|XP_019436102.1|XP_028196397.1|XP_007163570.1|XP_015944234.1/XP_015944234.1|XP_016179440.1/XP_016179440.1|XP_003600960.1|XP_019416568.1|KHN04779.1	265.4|263.5|257.3|257.3|253.4|253.1|252.7|251.5|250.0|248.8|247.7|247.7|247.3|246.9|246.9|245.4|243.8|238.0|236.5|235.0	PNX86606.1proline-rich protein 3-like [Trifolium pratense]	Trifolium pratense	3.6e-67	174	166	141	0.8494	0.954	0.4357	1
Lcu.2RBY.Chr4_142791885-142800664	PNY03732.1TATA-binding-like protein		8779	20	3e-105	0.863	/cabinfs/opt/data/nr/nr118.dmnd	20	3e-105	0.863	/cabinfs/opt/data/nr/nr118.dmnd	PNY03732.1TATA-binding-like protein [Trifolium pratense]|XP_004506373.1TATA-binding protein-associated factor BTAF1 [Cicer arietinum]|GAU37976.1hypothetical protein TSUD_269910, partial [Trifolium subterraneum]|XP_024637942.1TATA-binding protein-associated factor BTAF1 isoform X2 [Medicago truncatula]/AES87826.2 TATA-binding protein associated factor-like protein [Medicago truncatula]/RHN59750.1 …	Trifolium pratense|Cicer arietinum|Trifolium subterraneum|Medicago truncatula/Medicago truncatula/Medicago truncatula|Medicago truncatula/Medicago truncatula|Medicago truncatula|Abrus precatorius|Lupinus angustifolius|Lupinus angustifolius|Lupinus angustifolius/Lupinus angustifolius|Glycine soja|Glycine soja/Glycine soja|Glycine max/Glycine soja|Glycine max/Glycine max/Glycine max/Glycine soja/Gl…	3.0E-105|8.9E-105|8.9E-105|1.8E-102|1.8E-102|1.8E-102|2.4E-102|1.6E-101|1.6E-101|1.6E-101|2.0E-101|2.0E-101|2.0E-101|2.0E-101|2.7E-101|2.7E-101|2.7E-101|5.9E-101|5.9E-101|5.9E-101	2346|2044|865|2045|2046|1873|2050|2158|2049|2050|1855|1957|1925|2047|2043|2047|2033|2060|2034|2062	246|246|246|246|246|246|246|246|246|246|246|246|246|246|246|246|246|241|241|241	216|214|215|214|214|214|211|209|209|209|212|212|212|212|212|212|212|208|208|208	87.80%|86.99%|87.40%|86.99%|86.99%|86.99%|85.77%|84.96%|84.96%|84.96%|86.18%|86.18%|86.18%|86.18%|86.18%|86.18%|86.18%|86.31%|86.31%|86.31%	10.49%|12.04%|28.44%|12.03%|12.02%|13.13%|12.00%|11.40%|12.01%|12.00%|13.26%|12.57%|12.78%|12.02%|12.04%|12.02%|12.10%|11.70%|11.85%|11.69%	8.41%|8.41%|8.41%|8.41%|8.41%|8.41%|8.41%|8.41%|8.41%|8.41%|8.41%|8.41%|8.41%|8.41%|8.41%|8.41%|8.41%|8.24%|8.24%|8.24%	1|1|1|1|1|1|1|1|1|1|1|1|1|1|1|1|1|1|1|1	-3|-3|-3|-3|-3|-3|-3|-3|-3|-3|-3|-3|-3|-3|-3|-3|-3|-3|-3|-3	|||||||||||||||||||	PNY03732.1|XP_004506373.1|GAU37976.1|XP_024637942.1|XP_013455300.1|XP_024637943.1|XP_027354341.1|OIV99701.1|XP_019412830.1|XP_019412827.1|RZB73536.1|RZB73538.1|XP_006591946.1/XP_006591946.1|XP_003540105.1/XP_003540105.1|RZB93526.1|XP_006587727.1/XP_006587727.1|KHN11636.1|XP_016188124.1/XP_016188124.1|XP_015953119.2|XP_025687205.1	394.8|393.3|393.3|385.6|385.6|385.6|385.2|382.5|382.5|382.5|382.1|382.1|382.1|382.1|381.7|381.7|381.7|380.6|380.6|380.6	PNY03732.1TATA-binding-like protein [Trifolium pratense]|XP_004506373.1TATA-binding protein-associated factor BTAF1 [Cicer arietinum]|GAU37976.1hypothetical protein TSUD_269910, partial [Trifolium subterraneum]|XP_024637942.1TATA-binding protein-associated factor BTAF1 isoform X2 [Medicago truncatula]/AES87826.2 TATA-binding protein associated factor-like protein [Medicago truncatula]/RHN59750.1 …	Trifolium pratense|Cicer arietinum|Trifolium subterraneum|Medicago truncatula/Medicago truncatula/Medicago truncatula|Medicago truncatula/Medicago truncatula|Medicago truncatula|Abrus precatorius|Lupinus angustifolius|Lupinus angustifolius|Lupinus angustifolius/Lupinus angustifolius|Glycine soja|Glycine soja/Glycine soja|Glycine max/Glycine soja|Glycine max/Glycine max/Glycine max/Glycine soja/Gl…	3.0E-105|8.9E-105|8.9E-105|1.8E-102|1.8E-102|1.8E-102|2.4E-102|1.6E-101|1.6E-101|1.6E-101|2.0E-101|2.0E-101|2.0E-101|2.0E-101|2.7E-101|2.7E-101|2.7E-101|5.9E-101|5.9E-101|5.9E-101	2346|2044|865|2045|2046|1873|2050|2158|2049|2050|1855|1957|1925|2047|2043|2047|2033|2060|2034|2062	246|246|246|246|246|246|246|246|246|246|246|246|246|246|246|246|246|241|241|241	216|214|215|214|214|214|211|209|209|209|212|212|212|212|212|212|212|208|208|208	87.80%|86.99%|87.40%|86.99%|86.99%|86.99%|85.77%|84.96%|84.96%|84.96%|86.18%|86.18%|86.18%|86.18%|86.18%|86.18%|86.18%|86.31%|86.31%|86.31%	10.49%|12.04%|28.44%|12.03%|12.02%|13.13%|12.00%|11.40%|12.01%|12.00%|13.26%|12.57%|12.78%|12.02%|12.04%|12.02%|12.10%|11.70%|11.85%|11.69%	8.41%|8.41%|8.41%|8.41%|8.41%|8.41%|8.41%|8.41%|8.41%|8.41%|8.41%|8.41%|8.41%|8.41%|8.41%|8.41%|8.41%|8.24%|8.24%|8.24%	1|1|1|1|1|1|1|1|1|1|1|1|1|1|1|1|1|1|1|1	-3|-3|-3|-3|-3|-3|-3|-3|-3|-3|-3|-3|-3|-3|-3|-3|-3|-3|-3|-3	|||||||||||||||||||	PNY03732.1|XP_004506373.1|GAU37976.1|XP_024637942.1|XP_013455300.1|XP_024637943.1|XP_027354341.1|OIV99701.1|XP_019412830.1|XP_019412827.1|RZB73536.1|RZB73538.1|XP_006591946.1/XP_006591946.1|XP_003540105.1/XP_003540105.1|RZB93526.1|XP_006587727.1/XP_006587727.1|KHN11636.1|XP_016188124.1/XP_016188124.1|XP_015953119.2|XP_025687205.1	394.8|393.3|393.3|385.6|385.6|385.6|385.2|382.5|382.5|382.5|382.1|382.1|382.1|382.1|381.7|381.7|381.7|380.6|380.6|380.6	PNY03732.1TATA-binding-like protein [Trifolium pratense]	Trifolium pratense	3e-105	2346	246	216	0.878	0.1049	0.0841	1
Lcu.2RBY.Chr4_160071752-160080691	RDY01891.1Cyanogenic beta-glucosidase		8939	20	5.2e-60	0.3656	/cabinfs/opt/data/nr/nr118.dmnd	20	5.2e-60	0.3656	/cabinfs/opt/data/nr/nr118.dmnd	RDY01891.1Cyanogenic beta-glucosidase, partial [Mucuna pruriens]|XP_013456244.1cyanogenic beta-glucosidase [Medicago truncatula]/KEH30275.1 cyanogenic beta-glucosidase, putative [Medicago truncatula]/RHN61118.1 putative beta-glucosidase [Medicago truncatula]|XP_012573126.1cyanogenic beta-glucosidase-like isoform X1 [Cicer arietinum]|XP_012573143.1LOW QUALITY PROTEIN: cyanogenic beta-glucosidase-l…	Mucuna pruriens|Medicago truncatula/Medicago truncatula/Medicago truncatula|Cicer arietinum|Cicer arietinum|Glycine max|Glycine max/Glycine soja/Glycine max|Medicago truncatula|Medicago truncatula/Medicago truncatula/Medicago truncatula|Cicer arietinum|Medicago truncatula|Vigna unguiculata|Vigna unguiculata|Medicago truncatula|Abrus precatorius|Glycine soja|Cajanus cajan|Trifolium subterraneum|Vi…	5.2E-60|1.2E-59|1.7E-58|6.3E-58|1.1E-57|1.4E-57|7.0E-57|7.0E-57|9.1E-57|2.7E-56|3.5E-56|5.9E-56|7.7E-56|1.3E-55|1.3E-55|1.3E-55|1.3E-55|2.3E-55|3.8E-55|5.0E-55	996|527|511|511|512|516|504|513|494|514|530|481|440|512|969|1117|536|948|512|505	713|713|713|713|716|720|713|713|713|712|721|720|719|713|724|757|715|720|714|713	266|257|267|264|256|257|258|258|261|257|266|265|262|256|256|304|263|264|259|253	37.31%|36.04%|37.45%|37.03%|35.75%|35.69%|36.19%|36.19%|36.61%|36.10%|36.89%|36.81%|36.44%|35.90%|35.36%|40.16%|36.78%|36.67%|36.27%|35.48%	71.59%|135.29%|139.53%|139.53%|139.84%|139.53%|141.47%|138.99%|144.33%|138.52%|136.04%|149.69%|163.41%|139.26%|74.72%|67.77%|133.40%|75.95%|139.45%|141.19%	23.93%|23.93%|23.93%|23.93%|24.03%|24.16%|23.93%|23.93%|23.93%|23.90%|24.20%|24.16%|24.13%|23.93%|24.30%|25.41%|24.00%|24.16%|23.96%|23.93%	1|1|1|1|1|1|1|1|1|1|1|1|1|1|1|1|1|1|1|1	-2|-2|-2|-2|-2|-2|-2|-2|-2|-2|-2|-2|-2|-2|-2|-2|-2|-2|-2|-2	|||||||||||||||||||	RDY01891.1|XP_013456244.1|XP_012573126.1|XP_012573143.1|KRH24666.1|XP_003539381.1/XP_003539381.1|ABW76288.1|XP_013456247.1|XP_012573127.1|KEH30276.1|XP_027910207.1|XP_027910208.1|KEH30288.1|XP_027355482.1|KHN25273.1|KYP68249.1|GAU50873.1|QCD88435.1|XP_013456257.2|XP_027355483.1	244.6|243.4|239.6|237.7|236.9|236.5|234.2|234.2|233.8|232.3|231.9|231.1|230.7|229.9|229.9|229.9|229.9|229.2|228.4|228.0	RDY01891.1Cyanogenic beta-glucosidase, partial [Mucuna pruriens]|XP_013456244.1cyanogenic beta-glucosidase [Medicago truncatula]/KEH30275.1 cyanogenic beta-glucosidase, putative [Medicago truncatula]/RHN61118.1 putative beta-glucosidase [Medicago truncatula]|XP_012573126.1cyanogenic beta-glucosidase-like isoform X1 [Cicer arietinum]|XP_012573143.1LOW QUALITY PROTEIN: cyanogenic beta-glucosidase-l…	Mucuna pruriens|Medicago truncatula/Medicago truncatula/Medicago truncatula|Cicer arietinum|Cicer arietinum|Glycine max|Glycine max/Glycine soja/Glycine max|Medicago truncatula|Medicago truncatula/Medicago truncatula/Medicago truncatula|Cicer arietinum|Medicago truncatula|Vigna unguiculata|Vigna unguiculata|Medicago truncatula|Abrus precatorius|Glycine soja|Cajanus cajan|Trifolium subterraneum|Vi…	5.2E-60|1.2E-59|1.7E-58|6.3E-58|1.1E-57|1.4E-57|7.0E-57|7.0E-57|9.1E-57|2.7E-56|3.5E-56|5.9E-56|7.7E-56|1.3E-55|1.3E-55|1.3E-55|1.3E-55|2.3E-55|3.8E-55|5.0E-55	996|527|511|511|512|516|504|513|494|514|530|481|440|512|969|1117|536|948|512|505	713|713|713|713|716|720|713|713|713|712|721|720|719|713|724|757|715|720|714|713	266|257|267|264|256|257|258|258|261|257|266|265|262|256|256|304|263|264|259|253	37.31%|36.04%|37.45%|37.03%|35.75%|35.69%|36.19%|36.19%|36.61%|36.10%|36.89%|36.81%|36.44%|35.90%|35.36%|40.16%|36.78%|36.67%|36.27%|35.48%	71.59%|135.29%|139.53%|139.53%|139.84%|139.53%|141.47%|138.99%|144.33%|138.52%|136.04%|149.69%|163.41%|139.26%|74.72%|67.77%|133.40%|75.95%|139.45%|141.19%	23.93%|23.93%|23.93%|23.93%|24.03%|24.16%|23.93%|23.93%|23.93%|23.90%|24.20%|24.16%|24.13%|23.93%|24.30%|25.41%|24.00%|24.16%|23.96%|23.93%	1|1|1|1|1|1|1|1|1|1|1|1|1|1|1|1|1|1|1|1	-2|-2|-2|-2|-2|-2|-2|-2|-2|-2|-2|-2|-2|-2|-2|-2|-2|-2|-2|-2	|||||||||||||||||||	RDY01891.1|XP_013456244.1|XP_012573126.1|XP_012573143.1|KRH24666.1|XP_003539381.1/XP_003539381.1|ABW76288.1|XP_013456247.1|XP_012573127.1|KEH30276.1|XP_027910207.1|XP_027910208.1|KEH30288.1|XP_027355482.1|KHN25273.1|KYP68249.1|GAU50873.1|QCD88435.1|XP_013456257.2|XP_027355483.1	244.6|243.4|239.6|237.7|236.9|236.5|234.2|234.2|233.8|232.3|231.9|231.1|230.7|229.9|229.9|229.9|229.9|229.2|228.4|228.0	RDY01891.1Cyanogenic beta-glucosidase, partial [Mucuna pruriens]	Mucuna pruriens	5.2e-60	996	713	266	0.3731	0.7159	0.2393	1
Lcu.2RBY.Chr4_178325218-178326337	XP_003597990.1protein NRT1/ PTR FAMILY 5.10		1119	20	9.6e-89	0.7074	/cabinfs/opt/data/nr/nr118.dmnd	20	9.6e-89	0.7074	/cabinfs/opt/data/nr/nr118.dmnd	AFK47982.1unknown [Medicago truncatula]|XP_003597990.1protein NRT1/ PTR FAMILY 5.10 [Medicago truncatula]/AES68241.1 peptide/nitrate transporter plant [Medicago truncatula]/RHN65180.1 putative proton-dependent oligopeptide transporter family, major facilitator superfamily [Medicago truncatula]|ACJ85853.1unknown [Medicago truncatula]|PNX87004.1putative peptide/nitrate transporter, partial [Trifoli…	Medicago truncatula|Medicago truncatula/Medicago truncatula/Medicago truncatula|Medicago truncatula|Trifolium pratense|Cicer arietinum/Cicer arietinum|Abrus precatorius|Abrus precatorius|Mucuna pruriens|Lupinus angustifolius/Lupinus angustifolius|Glycine soja/Glycine soja/Glycine soja|Glycine max/Glycine max|Prosopis alba|Prosopis alba/Prosopis alba|Phaseolus vulgaris/Phaseolus vulgaris|Medicago …	9.6E-89|9.6E-89|9.6E-89|4.2E-84|2.1E-83|1.1E-81|1.1E-81|1.8E-74|3.0E-74|4.8E-72|1.1E-71|4.1E-71|7.2E-68|3.0E-66|5.1E-66|5.1E-66|5.1E-66|5.1E-66|5.1E-66|6.7E-66	400|547|547|234|543|563|561|570|565|563|563|569|569|565|559|559|533|559|503|566	248|248|248|246|251|257|257|247|251|247|247|253|253|255|247|247|247|247|247|255	192|192|192|187|188|191|191|180|179|174|174|172|169|163|166|165|166|166|165|163	77.42%|77.42%|77.42%|76.02%|74.90%|74.32%|74.32%|72.87%|71.31%|70.45%|70.45%|67.98%|66.80%|63.92%|67.21%|66.80%|67.21%|67.21%|66.80%|63.92%	62.00%|45.34%|45.34%|105.13%|46.22%|45.65%|45.81%|43.33%|44.42%|43.87%|43.87%|44.46%|44.46%|45.13%|44.19%|44.19%|46.34%|44.19%|49.11%|45.05%	66.49%|66.49%|66.49%|65.95%|67.29%|68.90%|68.90%|66.22%|67.29%|66.22%|66.22%|67.83%|67.83%|68.36%|66.22%|66.22%|66.22%|66.22%|66.22%|68.36%	1|1|1|1|1|1|1|1|1|1|1|1|1|1|1|1|1|1|1|1	1|1|1|1|1|1|1|1|1|1|1|1|1|1|1|1|1|1|1|1	|||||||||||||||||||	AFK47982.1|XP_003597990.1|ACJ85853.1|PNX87004.1|XP_004499763.1|XP_027365984.1|XP_027365985.1|RDX89995.1|XP_019428621.1|XP_028230263.1|XP_003523479.1|XP_028800206.1|XP_028799188.1|XP_007131295.1|RHN59575.1|XP_013455275.1|KEH29312.1|XP_013455281.2|XP_024637372.1|XP_007131296.1	337.0|337.0|337.0|321.6|319.3|313.5|313.5|289.7|288.9|281.6|280.4|278.5|267.7|262.3|261.5|261.5|261.5|261.5|261.5|261.2	AFK47982.1unknown [Medicago truncatula]|XP_003597990.1protein NRT1/ PTR FAMILY 5.10 [Medicago truncatula]/AES68241.1 peptide/nitrate transporter plant [Medicago truncatula]/RHN65180.1 putative proton-dependent oligopeptide transporter family, major facilitator superfamily [Medicago truncatula]|ACJ85853.1unknown [Medicago truncatula]|PNX87004.1putative peptide/nitrate transporter, partial [Trifoli…	Medicago truncatula|Medicago truncatula/Medicago truncatula/Medicago truncatula|Medicago truncatula|Trifolium pratense|Cicer arietinum/Cicer arietinum|Abrus precatorius|Abrus precatorius|Mucuna pruriens|Lupinus angustifolius/Lupinus angustifolius|Glycine soja/Glycine soja/Glycine soja|Glycine max/Glycine max|Prosopis alba|Prosopis alba/Prosopis alba|Phaseolus vulgaris/Phaseolus vulgaris|Medicago …	9.6E-89|9.6E-89|9.6E-89|4.2E-84|2.1E-83|1.1E-81|1.1E-81|1.8E-74|3.0E-74|4.8E-72|1.1E-71|4.1E-71|7.2E-68|3.0E-66|5.1E-66|5.1E-66|5.1E-66|5.1E-66|5.1E-66|6.7E-66	400|547|547|234|543|563|561|570|565|563|563|569|569|565|559|559|533|559|503|566	248|248|248|246|251|257|257|247|251|247|247|253|253|255|247|247|247|247|247|255	192|192|192|187|188|191|191|180|179|174|174|172|169|163|166|165|166|166|165|163	77.42%|77.42%|77.42%|76.02%|74.90%|74.32%|74.32%|72.87%|71.31%|70.45%|70.45%|67.98%|66.80%|63.92%|67.21%|66.80%|67.21%|67.21%|66.80%|63.92%	62.00%|45.34%|45.34%|105.13%|46.22%|45.65%|45.81%|43.33%|44.42%|43.87%|43.87%|44.46%|44.46%|45.13%|44.19%|44.19%|46.34%|44.19%|49.11%|45.05%	66.49%|66.49%|66.49%|65.95%|67.29%|68.90%|68.90%|66.22%|67.29%|66.22%|66.22%|67.83%|67.83%|68.36%|66.22%|66.22%|66.22%|66.22%|66.22%|68.36%	1|1|1|1|1|1|1|1|1|1|1|1|1|1|1|1|1|1|1|1	1|1|1|1|1|1|1|1|1|1|1|1|1|1|1|1|1|1|1|1	|||||||||||||||||||	AFK47982.1|XP_003597990.1|ACJ85853.1|PNX87004.1|XP_004499763.1|XP_027365984.1|XP_027365985.1|RDX89995.1|XP_019428621.1|XP_028230263.1|XP_003523479.1|XP_028800206.1|XP_028799188.1|XP_007131295.1|RHN59575.1|XP_013455275.1|KEH29312.1|XP_013455281.2|XP_024637372.1|XP_007131296.1	337.0|337.0|337.0|321.6|319.3|313.5|313.5|289.7|288.9|281.6|280.4|278.5|267.7|262.3|261.5|261.5|261.5|261.5|261.5|261.2	AFK47982.1unknown [Medicago truncatula]	Medicago truncatula	9.6e-89	400	248	192	0.7742	0.62	0.6649	1
Lcu.2RBY.Chr4_230789705-230791909	XP_003614789.1O-fucosyltransferase 10		2204	20	2.2e-36	0.653	/cabinfs/opt/data/nr/nr118.dmnd	20	2.2e-36	0.653	/cabinfs/opt/data/nr/nr118.dmnd	PNY05875.1hypothetical protein L195_g002334 [Trifolium pratense]|XP_003614789.1O-fucosyltransferase 10 [Medicago truncatula]/AES97747.1 GDP-fucose protein O-fucosyltransferase [Medicago truncatula]/RHN55970.1 putative GDP-fucose protein O-fucosyltransferase [Medicago truncatula]|XP_027186088.1O-fucosyltransferase 10 [Cicer arietinum]/XP_027186089.1 O-fucosyltransferase 10 [Cicer arietinum]/XP_027…	Trifolium pratense|Medicago truncatula/Medicago truncatula/Medicago truncatula|Cicer arietinum/Cicer arietinum/Cicer arietinum|Mucuna pruriens|Prosopis alba|Abrus precatorius|Vigna unguiculata|Vigna unguiculata/Vigna unguiculata|Glycine soja|Glycine max/Glycine max/Glycine soja/Glycine soja|Vigna radiata var. radiata|Cajanus cajan/Cajanus cajan|Glycine max/Glycine soja/Glycine max/Glycine soja|Ar…	2.2E-36|2.9E-28|4.9E-28|4.9E-20|2.5E-16|1.6E-15|2.4E-14|2.4E-14|4.0E-14|4.0E-14|4.0E-14|5.3E-14|2.0E-13|2.6E-13|2.6E-13|2.6E-13|2.6E-13|3.4E-13|7.6E-13|7.6E-13	583|589|580|384|570|587|520|582|533|589|582|582|584|580|223|183|585|582|539|595	118|117|117|123|131|127|123|123|85|85|83|82|123|88|88|88|88|82|133|133	97|91|88|77|79|80|75|75|57|57|56|57|80|56|56|56|56|55|70|70	82.20%|77.78%|75.21%|62.60%|60.31%|62.99%|60.98%|60.98%|67.06%|67.06%|67.47%|69.51%|65.04%|63.64%|63.64%|63.64%|63.64%|67.07%|52.63%|52.63%	20.24%|19.86%|20.17%|32.03%|22.98%|21.64%|23.65%|21.13%|15.95%|14.43%|14.26%|14.09%|21.06%|15.17%|39.46%|48.09%|15.04%|14.09%|24.68%|22.35%	16.06%|15.93%|15.93%|16.74%|17.83%|17.29%|16.74%|16.74%|11.57%|11.57%|11.30%|11.16%|16.74%|11.98%|11.98%|11.98%|11.98%|11.16%|18.10%|18.10%	1|1|1|1|1|1|1|1|1|1|1|1|1|1|1|1|1|1|1|1	1|1|1|1|1|1|1|1|1|1|1|1|1|1|1|1|1|1|1|1	|||||||||||||||||||	PNY05875.1|XP_003614789.1|XP_027186088.1|RDY04942.1|XP_028775031.1|XP_027368364.1|XP_027938857.1|XP_027938856.1|RZB71438.1|XP_014620836.1/XP_014620836.1|XP_014502811.1|XP_020237550.1|XP_006596302.1/XP_006596302.1|RYR34313.1|RYR34314.1|RYR34315.1|XP_015944553.1/XP_015944553.1|XP_007141089.1|OIW04483.1|XP_019457014.1	164.1|137.1|136.3|109.8|97.4|94.7|90.9|90.9|90.1|90.1|90.1|89.7|87.8|87.4|87.4|87.4|87.4|87.0|85.9|85.9	PNY05875.1hypothetical protein L195_g002334 [Trifolium pratense]|XP_003614789.1O-fucosyltransferase 10 [Medicago truncatula]/AES97747.1 GDP-fucose protein O-fucosyltransferase [Medicago truncatula]/RHN55970.1 putative GDP-fucose protein O-fucosyltransferase [Medicago truncatula]|XP_027186088.1O-fucosyltransferase 10 [Cicer arietinum]/XP_027186089.1 O-fucosyltransferase 10 [Cicer arietinum]/XP_027…	Trifolium pratense|Medicago truncatula/Medicago truncatula/Medicago truncatula|Cicer arietinum/Cicer arietinum/Cicer arietinum|Mucuna pruriens|Prosopis alba|Abrus precatorius|Vigna unguiculata|Vigna unguiculata/Vigna unguiculata|Glycine soja|Glycine max/Glycine max/Glycine soja/Glycine soja|Vigna radiata var. radiata|Cajanus cajan/Cajanus cajan|Glycine max/Glycine soja/Glycine max/Glycine soja|Ar…	2.2E-36|2.9E-28|4.9E-28|4.9E-20|2.5E-16|1.6E-15|2.4E-14|2.4E-14|4.0E-14|4.0E-14|4.0E-14|5.3E-14|2.0E-13|2.6E-13|2.6E-13|2.6E-13|2.6E-13|3.4E-13|7.6E-13|7.6E-13	583|589|580|384|570|587|520|582|533|589|582|582|584|580|223|183|585|582|539|595	118|117|117|123|131|127|123|123|85|85|83|82|123|88|88|88|88|82|133|133	97|91|88|77|79|80|75|75|57|57|56|57|80|56|56|56|56|55|70|70	82.20%|77.78%|75.21%|62.60%|60.31%|62.99%|60.98%|60.98%|67.06%|67.06%|67.47%|69.51%|65.04%|63.64%|63.64%|63.64%|63.64%|67.07%|52.63%|52.63%	20.24%|19.86%|20.17%|32.03%|22.98%|21.64%|23.65%|21.13%|15.95%|14.43%|14.26%|14.09%|21.06%|15.17%|39.46%|48.09%|15.04%|14.09%|24.68%|22.35%	16.06%|15.93%|15.93%|16.74%|17.83%|17.29%|16.74%|16.74%|11.57%|11.57%|11.30%|11.16%|16.74%|11.98%|11.98%|11.98%|11.98%|11.16%|18.10%|18.10%	1|1|1|1|1|1|1|1|1|1|1|1|1|1|1|1|1|1|1|1	1|1|1|1|1|1|1|1|1|1|1|1|1|1|1|1|1|1|1|1	|||||||||||||||||||	PNY05875.1|XP_003614789.1|XP_027186088.1|RDY04942.1|XP_028775031.1|XP_027368364.1|XP_027938857.1|XP_027938856.1|RZB71438.1|XP_014620836.1/XP_014620836.1|XP_014502811.1|XP_020237550.1|XP_006596302.1/XP_006596302.1|RYR34313.1|RYR34314.1|RYR34315.1|XP_015944553.1/XP_015944553.1|XP_007141089.1|OIW04483.1|XP_019457014.1	164.1|137.1|136.3|109.8|97.4|94.7|90.9|90.9|90.1|90.1|90.1|89.7|87.8|87.4|87.4|87.4|87.4|87.0|85.9|85.9	PNY05875.1hypothetical protein L195_g002334 [Trifolium pratense]	Trifolium pratense	2.2e-36	583	118	97	0.822	0.2024	0.1606	1
Lcu.2RBY.Chr4_242826377-242827922	XP_013456061.2protein SODIUM POTASSIUM ROOT DEFECTIVE 3		1545	20	1.5e-44	0.6509	/cabinfs/opt/data/nr/nr118.dmnd	20	1.5e-44	0.6509	/cabinfs/opt/data/nr/nr118.dmnd	XP_013456061.2protein SODIUM POTASSIUM ROOT DEFECTIVE 3 [Medicago truncatula]/RHN60882.1 putative heavy metal-associated domain, HMA [Medicago truncatula]|KEH30092.1heavy-metal-associated domain protein [Medicago truncatula]|GAU45790.1hypothetical protein TSUD_86930 [Trifolium subterraneum]|XP_004505903.1protein SODIUM POTASSIUM ROOT DEFECTIVE 2 [Cicer arietinum]|XP_027348267.1protein SODIUM POTA…	Medicago truncatula/Medicago truncatula|Medicago truncatula|Trifolium subterraneum|Cicer arietinum|Abrus precatorius|Glycine max/Glycine soja/Glycine soja/Glycine max/Glycine soja|Cajanus cajan/Cajanus cajan|Mucuna pruriens|Glycine max/Glycine max|Glycine max/Glycine max|Glycine soja/Glycine soja/Glycine soja|Vigna angularis var. angularis|Vigna angularis|Vigna radiata var. radiata|Vigna radiata …	1.5E-44|6.0E-41|5.3E-37|1.3E-32|4.3E-31|5.3E-29|1.1E-26|3.2E-26|1.2E-25|1.2E-25|1.6E-25|1.8E-24|3.9E-24|3.9E-24|5.1E-24|5.1E-24|5.1E-24|4.3E-23|1.7E-19|1.7E-19	301|240|229|228|233|240|221|234|196|240|240|176|185|224|216|228|189|216|207|207	222|160|160|170|168|168|165|164|169|169|169|168|173|172|166|172|172|169|159|159	153|129|114|121|113|115|106|109|108|108|107|105|106|106|105|106|106|105|94|94	68.92%|80.62%|71.25%|71.18%|67.26%|68.45%|64.24%|66.46%|63.91%|63.91%|63.31%|62.50%|61.27%|61.63%|63.25%|61.63%|61.63%|62.13%|59.12%|59.12%	73.75%|66.67%|69.87%|74.56%|72.10%|70.00%|74.66%|70.09%|86.22%|70.42%|70.42%|95.45%|93.51%|76.79%|76.85%|75.44%|91.01%|78.24%|76.81%|76.81%	43.11%|31.07%|31.07%|33.01%|32.62%|32.62%|32.04%|31.84%|32.82%|32.82%|32.82%|32.62%|33.59%|33.40%|32.23%|33.40%|33.40%|32.82%|30.87%|30.87%	1|1|1|1|1|1|1|1|1|1|1|1|1|1|1|1|1|1|1|1	1|1|1|1|1|1|1|1|1|1|1|1|1|1|1|1|1|1|1|1	|||||||||||||||||||	XP_013456061.2|KEH30092.1|GAU45790.1|XP_004505903.1|XP_027348267.1|XP_014619531.1/XP_014619531.1|XP_020215303.1|RDX98590.1|NP_001242379.1|XP_006591869.1|XP_028193471.1|BAT90680.1|KOM30349.1|XP_014493406.1|XP_014493396.1|BAT90679.1|XP_017411397.1|XP_007132125.1|XP_027910669.1|QCD88308.1	190.7|178.7|165.6|151.0|146.0|139.0|131.3|129.8|127.9|127.9|127.5|124.0|122.9|122.9|122.5|122.5|122.5|119.4|107.5|107.5	XP_013456061.2protein SODIUM POTASSIUM ROOT DEFECTIVE 3 [Medicago truncatula]/RHN60882.1 putative heavy metal-associated domain, HMA [Medicago truncatula]|KEH30092.1heavy-metal-associated domain protein [Medicago truncatula]|GAU45790.1hypothetical protein TSUD_86930 [Trifolium subterraneum]|XP_004505903.1protein SODIUM POTASSIUM ROOT DEFECTIVE 2 [Cicer arietinum]|XP_027348267.1protein SODIUM POTA…	Medicago truncatula/Medicago truncatula|Medicago truncatula|Trifolium subterraneum|Cicer arietinum|Abrus precatorius|Glycine max/Glycine soja/Glycine soja/Glycine max/Glycine soja|Cajanus cajan/Cajanus cajan|Mucuna pruriens|Glycine max/Glycine max|Glycine max/Glycine max|Glycine soja/Glycine soja/Glycine soja|Vigna angularis var. angularis|Vigna angularis|Vigna radiata var. radiata|Vigna radiata …	1.5E-44|6.0E-41|5.3E-37|1.3E-32|4.3E-31|5.3E-29|1.1E-26|3.2E-26|1.2E-25|1.2E-25|1.6E-25|1.8E-24|3.9E-24|3.9E-24|5.1E-24|5.1E-24|5.1E-24|4.3E-23|1.7E-19|1.7E-19	301|240|229|228|233|240|221|234|196|240|240|176|185|224|216|228|189|216|207|207	222|160|160|170|168|168|165|164|169|169|169|168|173|172|166|172|172|169|159|159	153|129|114|121|113|115|106|109|108|108|107|105|106|106|105|106|106|105|94|94	68.92%|80.62%|71.25%|71.18%|67.26%|68.45%|64.24%|66.46%|63.91%|63.91%|63.31%|62.50%|61.27%|61.63%|63.25%|61.63%|61.63%|62.13%|59.12%|59.12%	73.75%|66.67%|69.87%|74.56%|72.10%|70.00%|74.66%|70.09%|86.22%|70.42%|70.42%|95.45%|93.51%|76.79%|76.85%|75.44%|91.01%|78.24%|76.81%|76.81%	43.11%|31.07%|31.07%|33.01%|32.62%|32.62%|32.04%|31.84%|32.82%|32.82%|32.82%|32.62%|33.59%|33.40%|32.23%|33.40%|33.40%|32.82%|30.87%|30.87%	1|1|1|1|1|1|1|1|1|1|1|1|1|1|1|1|1|1|1|1	1|1|1|1|1|1|1|1|1|1|1|1|1|1|1|1|1|1|1|1	|||||||||||||||||||	XP_013456061.2|KEH30092.1|GAU45790.1|XP_004505903.1|XP_027348267.1|XP_014619531.1/XP_014619531.1|XP_020215303.1|RDX98590.1|NP_001242379.1|XP_006591869.1|XP_028193471.1|BAT90680.1|KOM30349.1|XP_014493406.1|XP_014493396.1|BAT90679.1|XP_017411397.1|XP_007132125.1|XP_027910669.1|QCD88308.1	190.7|178.7|165.6|151.0|146.0|139.0|131.3|129.8|127.9|127.9|127.5|124.0|122.9|122.9|122.5|122.5|122.5|119.4|107.5|107.5	XP_013456061.2protein SODIUM POTASSIUM ROOT DEFECTIVE 3 [Medicago truncatula]/RHN60882.1 putative heavy metal-associated domain, HMA [Medicago truncatula]	Medicago truncatula	1.5e-44	301	222	153	0.6892	0.7375	0.4311	1
Lcu.2RBY.Chr4_331923123-331926439	XP_013456729.1(-)-germacrene D synthase		3316	20	6.7e-114	0.4036	/cabinfs/opt/data/nr/nr118.dmnd	20	6.7e-114	0.4036	/cabinfs/opt/data/nr/nr118.dmnd	XP_013456729.1(-)-germacrene D synthase [Medicago truncatula]/AAV36464.1 wound-inducible putative cytosolic terpene synthase 1 [Medicago truncatula]/KEH30760.1 sesquiterpene synthase [Medicago truncatula]/RHN61945.1 putative lyase [Medicago truncatula]|XP_004505471.1(-)-germacrene D synthase-like isoform X1 [Cicer arietinum]|XP_027192027.1(-)-germacrene D synthase-like isoform X2 [Cicer arietinum…	Medicago truncatula/Medicago truncatula/Medicago truncatula/Medicago truncatula|Cicer arietinum|Cicer arietinum|Abrus precatorius|Abrus precatorius|Abrus precatorius/Abrus precatorius/Abrus precatorius/Abrus precatorius|Abrus precatorius|Abrus precatorius/Abrus precatorius/Abrus precatorius|Abrus precatorius|Abrus precatorius|Abrus precatorius/Abrus precatorius/Abrus precatorius|Abrus precatorius…	6.7E-114|1.6E-86|2.5E-84|7.3E-84|2.1E-83|1.5E-81|1.5E-81|1.5E-81|1.5E-81|2.0E-81|7.5E-81|7.5E-81|1.7E-72|6.6E-69|2.5E-68|6.2E-67|3.1E-66|3.4E-65|4.9E-64|8.3E-64	562|563|560|564|564|567|535|570|521|567|563|517|561|555|556|561|555|557|582|556	785|785|785|784|787|787|787|787|787|787|787|787|783|785|786|784|785|782|784|786	354|321|318|326|327|325|325|325|325|326|320|320|313|303|303|305|300|289|318|298	45.10%|40.89%|40.51%|41.58%|41.55%|41.30%|41.30%|41.30%|41.30%|41.42%|40.66%|40.66%|39.97%|38.60%|38.55%|38.90%|38.22%|36.96%|40.56%|37.91%	139.68%|139.43%|140.18%|139.01%|139.54%|138.80%|147.10%|138.07%|151.06%|138.80%|139.79%|152.22%|139.57%|141.44%|141.37%|139.75%|141.44%|140.39%|134.71%|141.37%	71.02%|71.02%|71.02%|70.93%|71.20%|71.20%|71.20%|71.20%|71.20%|71.20%|71.20%|71.20%|70.84%|71.02%|71.11%|70.93%|71.02%|70.75%|70.93%|71.11%	1|1|1|1|1|1|1|1|1|1|1|1|1|1|1|1|1|1|1|1	2|2|2|2|2|2|2|2|2|2|2|2|2|2|2|2|2|2|2|2	|||||||||||||||||||	XP_013456729.1|XP_004505471.1|XP_027192027.1|XP_027355362.1|XP_027354469.1|XP_027353994.1|XP_027353995.1|XP_027355931.1|XP_027356304.1|XP_027354358.1|XP_027355930.1|XP_027356305.1|XP_019453637.1|XP_028795421.1|XP_028795419.1|XP_027355363.1|XP_028795422.1|AGW18157.1|XP_020209270.1|XP_028761758.1	422.2|331.3|323.9|322.4|320.9|314.7|314.7|314.7|314.7|314.3|312.4|312.4|284.6|272.7|270.8|266.2|263.8|260.4|256.5|255.8	XP_013456729.1(-)-germacrene D synthase [Medicago truncatula]/AAV36464.1 wound-inducible putative cytosolic terpene synthase 1 [Medicago truncatula]/KEH30760.1 sesquiterpene synthase [Medicago truncatula]/RHN61945.1 putative lyase [Medicago truncatula]|XP_004505471.1(-)-germacrene D synthase-like isoform X1 [Cicer arietinum]|XP_027192027.1(-)-germacrene D synthase-like isoform X2 [Cicer arietinum…	Medicago truncatula/Medicago truncatula/Medicago truncatula/Medicago truncatula|Cicer arietinum|Cicer arietinum|Abrus precatorius|Abrus precatorius|Abrus precatorius/Abrus precatorius/Abrus precatorius/Abrus precatorius|Abrus precatorius|Abrus precatorius/Abrus precatorius/Abrus precatorius|Abrus precatorius|Abrus precatorius|Abrus precatorius/Abrus precatorius/Abrus precatorius|Abrus precatorius…	6.7E-114|1.6E-86|2.5E-84|7.3E-84|2.1E-83|1.5E-81|1.5E-81|1.5E-81|1.5E-81|2.0E-81|7.5E-81|7.5E-81|1.7E-72|6.6E-69|2.5E-68|6.2E-67|3.1E-66|3.4E-65|4.9E-64|8.3E-64	562|563|560|564|564|567|535|570|521|567|563|517|561|555|556|561|555|557|582|556	785|785|785|784|787|787|787|787|787|787|787|787|783|785|786|784|785|782|784|786	354|321|318|326|327|325|325|325|325|326|320|320|313|303|303|305|300|289|318|298	45.10%|40.89%|40.51%|41.58%|41.55%|41.30%|41.30%|41.30%|41.30%|41.42%|40.66%|40.66%|39.97%|38.60%|38.55%|38.90%|38.22%|36.96%|40.56%|37.91%	139.68%|139.43%|140.18%|139.01%|139.54%|138.80%|147.10%|138.07%|151.06%|138.80%|139.79%|152.22%|139.57%|141.44%|141.37%|139.75%|141.44%|140.39%|134.71%|141.37%	71.02%|71.02%|71.02%|70.93%|71.20%|71.20%|71.20%|71.20%|71.20%|71.20%|71.20%|71.20%|70.84%|71.02%|71.11%|70.93%|71.02%|70.75%|70.93%|71.11%	1|1|1|1|1|1|1|1|1|1|1|1|1|1|1|1|1|1|1|1	2|2|2|2|2|2|2|2|2|2|2|2|2|2|2|2|2|2|2|2	|||||||||||||||||||	XP_013456729.1|XP_004505471.1|XP_027192027.1|XP_027355362.1|XP_027354469.1|XP_027353994.1|XP_027353995.1|XP_027355931.1|XP_027356304.1|XP_027354358.1|XP_027355930.1|XP_027356305.1|XP_019453637.1|XP_028795421.1|XP_028795419.1|XP_027355363.1|XP_028795422.1|AGW18157.1|XP_020209270.1|XP_028761758.1	422.2|331.3|323.9|322.4|320.9|314.7|314.7|314.7|314.7|314.3|312.4|312.4|284.6|272.7|270.8|266.2|263.8|260.4|256.5|255.8	KEH30760.1 sesquiterpene synthase [Medicago truncatula]/XP_013456729.1(-)-germacrene D synthase [Medicago truncatula]/AAV36464.1 wound-inducible putative cytosolic terpene synthase 1 [Medicago truncatula]/RHN61945.1 putative lyase [Medicago truncatula]	Medicago truncatula	6.7e-114	562	785	354	0.451	1.3968	0.7102	1
Lcu.2RBY.Chr4_347186000-347188182	---NA---		2182
Lcu.2RBY.Chr4_349530164-349530869	RHN76507.1putative pentatricopeptide		705	20	8e-41	0.6912	/cabinfs/opt/data/nr/nr118.dmnd	20	8e-41	0.6912	/cabinfs/opt/data/nr/nr118.dmnd	RHN76507.1putative pentatricopeptide [Medicago truncatula]|XP_003597877.1pentatricopeptide repeat-containing protein At1g80150, mitochondrial [Medicago truncatula]/XP_024633167.1 pentatricopeptide repeat-containing protein At1g80150, mitochondrial [Medicago truncatula]/ABD28713.1 Pentatricopeptide repeat [Medicago truncatula]/AES68128.1 PPR containing plant-like protein [Medicago truncatula]|XP_0…	Medicago truncatula|Medicago truncatula/Medicago truncatula/Medicago truncatula/Medicago truncatula|Cicer arietinum/Cicer arietinum|Mucuna pruriens|Arachis duranensis/Arachis duranensis/Arachis duranensis/Arachis hypogaea/Arachis hypogaea/Arachis hypogaea/Arachis hypogaea/Arachis hypogaea/Arachis hypogaea|Malus domestica|Malus domestica|Pyrus x bretschneideri|Arachis ipaensis/Arachis ipaensis|Ses…	8.0E-41|8.0E-41|1.7E-38|1.7E-30|2.3E-27|1.9E-26|1.9E-26|3.3E-26|7.3E-26|2.1E-25|2.8E-25|3.6E-25|4.7E-25|4.7E-25|8.1E-25|8.1E-25|8.1E-25|8.1E-25|8.1E-25|8.1E-25	420|439|397|2040|400|405|405|399|400|411|410|400|1312|399|399|399|399|399|401|400	158|158|133|120|120|120|120|120|120|120|154|120|120|120|120|120|120|173|120|120	112|112|100|90|87|85|85|84|85|82|93|83|82|82|81|81|83|98|84|84	70.89%|70.89%|75.19%|75.00%|72.50%|70.83%|70.83%|70.00%|70.83%|68.33%|60.39%|69.17%|68.33%|68.33%|67.50%|67.50%|69.17%|56.65%|70.00%|70.00%	37.62%|35.99%|33.50%|5.88%|30.00%|29.63%|29.63%|30.08%|30.00%|29.20%|37.56%|30.00%|9.15%|30.08%|30.08%|30.08%|30.08%|43.36%|29.93%|30.00%	67.23%|67.23%|56.60%|51.06%|51.06%|51.06%|51.06%|51.06%|51.06%|51.06%|65.53%|51.06%|51.06%|51.06%|51.06%|51.06%|51.06%|73.62%|51.06%|51.06%	1|1|1|1|1|1|1|1|1|1|1|1|1|1|1|1|1|1|1|1	1|1|1|1|1|1|1|1|1|1|1|1|1|1|1|1|1|1|1|1	|||||||||||||||||||	RHN76507.1|XP_003597877.1|XP_004486679.1|RDX77925.1|XP_015933353.1/XP_015933353.1|RXH88498.1|XP_028954046.1|XP_009343702.1|XP_016176549.1|XP_011081327.1|XP_022721231.1|XP_002517613.1|RXH68979.1|XP_017188117.1|XP_009339265.1|XP_009348764.1|XP_015870951.1|PPD66339.1|PRQ50688.1|XP_024182320.1	177.2|177.2|169.5|142.9|132.5|129.4|129.4|128.6|127.5|125.9|125.6|125.2|124.8|124.8|124.0|124.0|124.0|124.0|124.0|124.0	RHN76507.1putative pentatricopeptide [Medicago truncatula]|XP_003597877.1pentatricopeptide repeat-containing protein At1g80150, mitochondrial [Medicago truncatula]/XP_024633167.1 pentatricopeptide repeat-containing protein At1g80150, mitochondrial [Medicago truncatula]/ABD28713.1 Pentatricopeptide repeat [Medicago truncatula]/AES68128.1 PPR containing plant-like protein [Medicago truncatula]|XP_0…	Medicago truncatula|Medicago truncatula/Medicago truncatula/Medicago truncatula/Medicago truncatula|Cicer arietinum/Cicer arietinum|Mucuna pruriens|Arachis duranensis/Arachis duranensis/Arachis duranensis/Arachis hypogaea/Arachis hypogaea/Arachis hypogaea/Arachis hypogaea/Arachis hypogaea/Arachis hypogaea|Malus domestica|Malus domestica|Pyrus x bretschneideri|Arachis ipaensis/Arachis ipaensis|Ses…	8.0E-41|8.0E-41|1.7E-38|1.7E-30|2.3E-27|1.9E-26|1.9E-26|3.3E-26|7.3E-26|2.1E-25|2.8E-25|3.6E-25|4.7E-25|4.7E-25|8.1E-25|8.1E-25|8.1E-25|8.1E-25|8.1E-25|8.1E-25	420|439|397|2040|400|405|405|399|400|411|410|400|1312|399|399|399|399|399|401|400	158|158|133|120|120|120|120|120|120|120|154|120|120|120|120|120|120|173|120|120	112|112|100|90|87|85|85|84|85|82|93|83|82|82|81|81|83|98|84|84	70.89%|70.89%|75.19%|75.00%|72.50%|70.83%|70.83%|70.00%|70.83%|68.33%|60.39%|69.17%|68.33%|68.33%|67.50%|67.50%|69.17%|56.65%|70.00%|70.00%	37.62%|35.99%|33.50%|5.88%|30.00%|29.63%|29.63%|30.08%|30.00%|29.20%|37.56%|30.00%|9.15%|30.08%|30.08%|30.08%|30.08%|43.36%|29.93%|30.00%	67.23%|67.23%|56.60%|51.06%|51.06%|51.06%|51.06%|51.06%|51.06%|51.06%|65.53%|51.06%|51.06%|51.06%|51.06%|51.06%|51.06%|73.62%|51.06%|51.06%	1|1|1|1|1|1|1|1|1|1|1|1|1|1|1|1|1|1|1|1	1|1|1|1|1|1|1|1|1|1|1|1|1|1|1|1|1|1|1|1	|||||||||||||||||||	RHN76507.1|XP_003597877.1|XP_004486679.1|RDX77925.1|XP_015933353.1/XP_015933353.1|RXH88498.1|XP_028954046.1|XP_009343702.1|XP_016176549.1|XP_011081327.1|XP_022721231.1|XP_002517613.1|RXH68979.1|XP_017188117.1|XP_009339265.1|XP_009348764.1|XP_015870951.1|PPD66339.1|PRQ50688.1|XP_024182320.1	177.2|177.2|169.5|142.9|132.5|129.4|129.4|128.6|127.5|125.9|125.6|125.2|124.8|124.8|124.0|124.0|124.0|124.0|124.0|124.0	RHN76507.1putative pentatricopeptide [Medicago truncatula]	Medicago truncatula	8e-41	420	158	112	0.7089	0.3762	0.6723	1
Lcu.2RBY.Chr4_366473698-366475086	XP_013462141.160S ribosome subunit biogenesis protein NIP7 homolog		1388	20	9.8e-67	0.936	/cabinfs/opt/data/nr/nr118.dmnd	20	9.8e-67	0.936	/cabinfs/opt/data/nr/nr118.dmnd	XP_013462141.160S ribosome subunit biogenesis protein NIP7 homolog [Medicago truncatula]/AFK43440.1 unknown [Medicago truncatula]/KEH36176.1 60S ribosome subunit biogenesis NIP7-like protein [Medicago truncatula]/RHN71024.1 putative ribosome biogenesis factor NIP7 [Medicago truncatula]|PNX74248.160S ribosome subunit biogenesis protein nip7 [Trifolium pratense]|GAU34954.1hypothetical protein TSUD_…	Medicago truncatula/Medicago truncatula/Medicago truncatula/Medicago truncatula|Trifolium pratense|Trifolium subterraneum|Trifolium subterraneum|Prosopis alba/Prosopis alba|Prosopis alba|Vigna radiata var. radiata|Cicer arietinum|Vigna radiata var. radiata|Vigna angularis/Vigna angularis|Abrus precatorius|Vigna unguiculata/Vigna unguiculata|Phaseolus vulgaris/Phaseolus vulgaris|Cajanus cajan/Caja…	9.8E-67|6.4E-66|1.8E-65|7.0E-65|3.5E-64|3.5E-64|5.9E-64|7.8E-64|7.8E-64|1.3E-63|1.7E-63|1.7E-63|3.9E-63|8.6E-63|1.1E-62|1.1E-62|1.1E-62|1.9E-62|1.2E-61|1.6E-61	187|187|187|187|187|179|187|187|187|187|187|187|187|187|185|187|187|187|187|310	136|136|136|136|136|136|136|136|136|136|136|136|136|136|136|136|136|136|136|136	130|129|128|128|127|127|128|126|128|128|127|127|128|127|127|127|127|126|126|125	95.59%|94.85%|94.12%|94.12%|93.38%|93.38%|94.12%|92.65%|94.12%|94.12%|93.38%|93.38%|94.12%|93.38%|93.38%|93.38%|93.38%|92.65%|92.65%|91.91%	72.73%|72.73%|72.73%|72.73%|72.73%|75.98%|72.73%|72.73%|72.73%|72.73%|72.73%|72.73%|72.73%|72.73%|73.51%|72.73%|72.73%|72.73%|72.73%|43.87%	29.39%|29.39%|29.39%|29.39%|29.39%|29.39%|29.39%|29.39%|29.39%|29.39%|29.39%|29.39%|29.39%|29.39%|29.39%|29.39%|29.39%|29.39%|29.39%|29.39%	1|1|1|1|1|1|1|1|1|1|1|1|1|1|1|1|1|1|1|1	-1|-1|-1|-1|-1|-1|-1|-1|-1|-1|-1|-1|-1|-1|-1|-1|-1|-1|-1|-1	|||||||||||||||||||	XP_013462141.1|PNX74248.1|GAU34954.1|GAU11152.1|XP_028783948.1|XP_028751680.1|XP_014489717.1|XP_004500996.1|XP_014507887.1|XP_017426822.1|XP_027332604.1|XP_027916992.1|XP_007154269.1|XP_020228047.1|ACU16356.1|XP_012573482.1|NP_001237554.2/NP_001237554.2|XP_015962562.1/XP_015962562.1/XP_015962562.1|XP_028779221.1|RDX83456.1	264.2|261.5|260.0|258.1|255.8|255.8|255.0|254.6|254.6|253.8|253.4|253.4|252.3|251.1|250.8|250.8|250.8|250.0|247.3|246.9	XP_013462141.160S ribosome subunit biogenesis protein NIP7 homolog [Medicago truncatula]/AFK43440.1 unknown [Medicago truncatula]/KEH36176.1 60S ribosome subunit biogenesis NIP7-like protein [Medicago truncatula]/RHN71024.1 putative ribosome biogenesis factor NIP7 [Medicago truncatula]|PNX74248.160S ribosome subunit biogenesis protein nip7 [Trifolium pratense]|GAU34954.1hypothetical protein TSUD_…	Medicago truncatula/Medicago truncatula/Medicago truncatula/Medicago truncatula|Trifolium pratense|Trifolium subterraneum|Trifolium subterraneum|Prosopis alba/Prosopis alba|Prosopis alba|Vigna radiata var. radiata|Cicer arietinum|Vigna radiata var. radiata|Vigna angularis/Vigna angularis|Abrus precatorius|Vigna unguiculata/Vigna unguiculata|Phaseolus vulgaris/Phaseolus vulgaris|Cajanus cajan/Caja…	9.8E-67|6.4E-66|1.8E-65|7.0E-65|3.5E-64|3.5E-64|5.9E-64|7.8E-64|7.8E-64|1.3E-63|1.7E-63|1.7E-63|3.9E-63|8.6E-63|1.1E-62|1.1E-62|1.1E-62|1.9E-62|1.2E-61|1.6E-61	187|187|187|187|187|179|187|187|187|187|187|187|187|187|185|187|187|187|187|310	136|136|136|136|136|136|136|136|136|136|136|136|136|136|136|136|136|136|136|136	130|129|128|128|127|127|128|126|128|128|127|127|128|127|127|127|127|126|126|125	95.59%|94.85%|94.12%|94.12%|93.38%|93.38%|94.12%|92.65%|94.12%|94.12%|93.38%|93.38%|94.12%|93.38%|93.38%|93.38%|93.38%|92.65%|92.65%|91.91%	72.73%|72.73%|72.73%|72.73%|72.73%|75.98%|72.73%|72.73%|72.73%|72.73%|72.73%|72.73%|72.73%|72.73%|73.51%|72.73%|72.73%|72.73%|72.73%|43.87%	29.39%|29.39%|29.39%|29.39%|29.39%|29.39%|29.39%|29.39%|29.39%|29.39%|29.39%|29.39%|29.39%|29.39%|29.39%|29.39%|29.39%|29.39%|29.39%|29.39%	1|1|1|1|1|1|1|1|1|1|1|1|1|1|1|1|1|1|1|1	-1|-1|-1|-1|-1|-1|-1|-1|-1|-1|-1|-1|-1|-1|-1|-1|-1|-1|-1|-1	|||||||||||||||||||	XP_013462141.1|PNX74248.1|GAU34954.1|GAU11152.1|XP_028783948.1|XP_028751680.1|XP_014489717.1|XP_004500996.1|XP_014507887.1|XP_017426822.1|XP_027332604.1|XP_027916992.1|XP_007154269.1|XP_020228047.1|ACU16356.1|XP_012573482.1|NP_001237554.2/NP_001237554.2|XP_015962562.1/XP_015962562.1/XP_015962562.1|XP_028779221.1|RDX83456.1	264.2|261.5|260.0|258.1|255.8|255.8|255.0|254.6|254.6|253.8|253.4|253.4|252.3|251.1|250.8|250.8|250.8|250.0|247.3|246.9	AFK43440.1 unknown [Medicago truncatula]/KEH36176.1 60S ribosome subunit biogenesis NIP7-like protein [Medicago truncatula]/XP_013462141.160S ribosome subunit biogenesis protein NIP7 homolog [Medicago truncatula]/RHN71024.1 putative ribosome biogenesis factor NIP7 [Medicago truncatula]	Medicago truncatula	9.8e-67	187	136	130	0.9559	0.7273	0.2939	1
Lcu.2RBY.Chr4_381148026-381149870	RHN81036.1putative vacuolar protein sorting-associated protein		1844	20	1e-10	0.7514	/cabinfs/opt/data/nr/nr118.dmnd	20	1e-10	0.7514	/cabinfs/opt/data/nr/nr118.dmnd	RHN81036.1putative vacuolar protein sorting-associated protein [Medicago truncatula]|XP_003591407.1vacuolar protein sorting-associated protein 51 homolog [Medicago truncatula]/AES61658.1 transport complex protein [Medicago truncatula]|XP_027936843.1vacuolar protein sorting-associated protein 51 homolog [Vigna unguiculata]|QCE06676.1Vacuolar protein sorting-associated protein 51 [Vigna unguiculata…	Medicago truncatula|Medicago truncatula/Medicago truncatula|Vigna unguiculata|Vigna unguiculata|Lupinus angustifolius/Lupinus angustifolius|Lupinus angustifolius|Cajanus cajan|Trifolium pratense|Trifolium subterraneum|Vigna radiata var. radiata|Phaseolus vulgaris/Phaseolus vulgaris|Cicer arietinum|Glycine soja|Glycine soja/Glycine soja/Glycine soja|Glycine soja|Glycine max|Glycine soja|Glycine so…	1.0E-10|1.0E-10|2.3E-10|2.3E-10|2.3E-10|2.3E-10|3.0E-10|3.0E-10|3.9E-10|5.0E-10|6.6E-10|6.6E-10|8.6E-10|8.6E-10|8.6E-10|8.6E-10|8.6E-10|8.6E-10|8.6E-10|1.1E-9	766|773|762|754|765|724|762|748|733|762|762|772|674|763|674|763|766|133|765|755	55|55|69|69|70|70|69|55|55|69|69|69|69|69|69|69|69|69|69|69	46|46|50|50|50|50|51|45|45|50|51|51|51|51|51|51|51|51|51|50	83.64%|83.64%|72.46%|72.46%|71.43%|71.43%|73.91%|81.82%|81.82%|72.46%|73.91%|73.91%|73.91%|73.91%|73.91%|73.91%|73.91%|73.91%|73.91%|72.46%	7.18%|7.12%|9.06%|9.15%|9.15%|9.67%|9.06%|7.35%|7.50%|9.06%|9.06%|8.94%|10.24%|9.04%|10.24%|9.04%|9.01%|51.88%|9.02%|9.14%	8.95%|8.95%|11.23%|11.23%|11.39%|11.39%|11.23%|8.95%|8.95%|11.23%|11.23%|11.23%|11.23%|11.23%|11.23%|11.23%|11.23%|11.23%|11.23%|11.23%	1|1|1|1|1|1|1|1|1|1|1|1|1|1|1|1|1|1|1|1	-3|-3|-3|-3|-3|-3|-3|-3|-3|-3|-3|-3|-3|-3|-3|-3|-3|-3|-3|-3	|||||||||||||||||||	RHN81036.1|XP_003591407.1|XP_027936843.1|QCE06676.1|XP_019438204.1|XP_019438205.1|XP_020226980.1|PNY04050.1|GAU43273.1|XP_014514742.1|XP_007145150.1|XP_012569964.1|RZB85157.1|XP_028185655.1|RZB85156.1|XP_006588569.1|KHN30642.1|KHN45814.1|KRH31799.1|KOM35334.1	78.6|78.6|77.4|77.4|77.4|77.4|77.0|77.0|76.6|76.3|75.9|75.9|75.5|75.5|75.5|75.5|75.5|75.5|75.5|75.1	RHN81036.1putative vacuolar protein sorting-associated protein [Medicago truncatula]|XP_003591407.1vacuolar protein sorting-associated protein 51 homolog [Medicago truncatula]/AES61658.1 transport complex protein [Medicago truncatula]|XP_027936843.1vacuolar protein sorting-associated protein 51 homolog [Vigna unguiculata]|QCE06676.1Vacuolar protein sorting-associated protein 51 [Vigna unguiculata…	Medicago truncatula|Medicago truncatula/Medicago truncatula|Vigna unguiculata|Vigna unguiculata|Lupinus angustifolius/Lupinus angustifolius|Lupinus angustifolius|Cajanus cajan|Trifolium pratense|Trifolium subterraneum|Vigna radiata var. radiata|Phaseolus vulgaris/Phaseolus vulgaris|Cicer arietinum|Glycine soja|Glycine soja/Glycine soja/Glycine soja|Glycine soja|Glycine max|Glycine soja|Glycine so…	1.0E-10|1.0E-10|2.3E-10|2.3E-10|2.3E-10|2.3E-10|3.0E-10|3.0E-10|3.9E-10|5.0E-10|6.6E-10|6.6E-10|8.6E-10|8.6E-10|8.6E-10|8.6E-10|8.6E-10|8.6E-10|8.6E-10|1.1E-9	766|773|762|754|765|724|762|748|733|762|762|772|674|763|674|763|766|133|765|755	55|55|69|69|70|70|69|55|55|69|69|69|69|69|69|69|69|69|69|69	46|46|50|50|50|50|51|45|45|50|51|51|51|51|51|51|51|51|51|50	83.64%|83.64%|72.46%|72.46%|71.43%|71.43%|73.91%|81.82%|81.82%|72.46%|73.91%|73.91%|73.91%|73.91%|73.91%|73.91%|73.91%|73.91%|73.91%|72.46%	7.18%|7.12%|9.06%|9.15%|9.15%|9.67%|9.06%|7.35%|7.50%|9.06%|9.06%|8.94%|10.24%|9.04%|10.24%|9.04%|9.01%|51.88%|9.02%|9.14%	8.95%|8.95%|11.23%|11.23%|11.39%|11.39%|11.23%|8.95%|8.95%|11.23%|11.23%|11.23%|11.23%|11.23%|11.23%|11.23%|11.23%|11.23%|11.23%|11.23%	1|1|1|1|1|1|1|1|1|1|1|1|1|1|1|1|1|1|1|1	-3|-3|-3|-3|-3|-3|-3|-3|-3|-3|-3|-3|-3|-3|-3|-3|-3|-3|-3|-3	|||||||||||||||||||	RHN81036.1|XP_003591407.1|XP_027936843.1|QCE06676.1|XP_019438204.1|XP_019438205.1|XP_020226980.1|PNY04050.1|GAU43273.1|XP_014514742.1|XP_007145150.1|XP_012569964.1|RZB85157.1|XP_028185655.1|RZB85156.1|XP_006588569.1|KHN30642.1|KHN45814.1|KRH31799.1|KOM35334.1	78.6|78.6|77.4|77.4|77.4|77.4|77.0|77.0|76.6|76.3|75.9|75.9|75.5|75.5|75.5|75.5|75.5|75.5|75.5|75.1	RHN81036.1putative vacuolar protein sorting-associated protein [Medicago truncatula]	Medicago truncatula	1e-10	766	55	46	0.8364	0.0718	0.0895	1
Lcu.2RBY.Chr4_381788479-381789509	PNY06141.1F-box/LRR-repeat protein		1030	1	2.5e-06	0.5	/cabinfs/opt/data/nr/nr118.dmnd	1	2.5e-06	0.5	/cabinfs/opt/data/nr/nr118.dmnd	PNY06141.1F-box/LRR-repeat protein [Trifolium pratense]	Trifolium pratense	2.5e-06	442	94	47	0.5	0.2127	0.2738	1	-2		PNY06141.1	63.2	PNY06141.1F-box/LRR-repeat protein [Trifolium pratense]	Trifolium pratense	2.5e-06	442	94	47	0.5	0.2127	0.2738	1	-2		PNY06141.1	63.2	PNY06141.1F-box/LRR-repeat protein [Trifolium pratense]	Trifolium pratense	2.5e-06	442	94	47	0.5	0.2127	0.2738	1
Lcu.2RBY.Chr4_382197134-382198432	XP_003611805.1probable disease resistance protein At5g66900		1298	20	4.5e-21	0.7479	/cabinfs/opt/data/nr/nr118.dmnd	20	4.5e-21	0.7479	/cabinfs/opt/data/nr/nr118.dmnd	XP_003611805.1probable disease resistance protein At5g66900 [Medicago truncatula]/AES94763.1 disease resistance protein (CC-NBS-LRR class) family protein [Medicago truncatula]/RHN54070.1 putative powdery mildew resistance protein, RPW8 [Medicago truncatula]|GAU17399.1hypothetical protein TSUD_232750 [Trifolium subterraneum]|PNY06251.1putative disease resistance protein [Trifolium pratense]|PNX867…	Medicago truncatula/Medicago truncatula/Medicago truncatula|Trifolium subterraneum|Trifolium pratense|Trifolium pratense|Medicago truncatula/Medicago truncatula|Medicago truncatula|Medicago truncatula|Medicago truncatula/Medicago truncatula/Medicago truncatula|Trifolium subterraneum|Trifolium pratense|Cicer arietinum/Cicer arietinum|Cajanus cajan|Abrus precatorius|Glycine max/Glycine soja/Glycine…	4.5E-21|2.2E-20|3.2E-19|4.6E-18|4.6E-18|4.6E-18|4.6E-18|1.3E-17|1.8E-17|2.3E-17|1.5E-16|1.5E-16|2.1E-15|1.4E-14|5.3E-14|5.3E-14|6.9E-14|1.5E-13|4.5E-13|7.6E-13	829|813|933|381|816|800|751|836|895|761|836|833|834|835|835|835|838|838|846|833	77|77|69|77|82|82|82|77|77|77|77|77|77|77|77|77|79|79|77|77	62|61|56|58|59|59|59|58|58|58|59|58|56|58|57|57|57|57|56|56	80.52%|79.22%|81.16%|75.32%|71.95%|71.95%|71.95%|75.32%|75.32%|75.32%|76.62%|75.32%|72.73%|75.32%|74.03%|74.03%|72.15%|72.15%|72.73%|72.73%	9.29%|9.47%|7.40%|20.21%|10.05%|10.25%|10.92%|9.21%|8.60%|10.12%|9.21%|9.24%|9.23%|9.22%|9.22%|9.22%|9.43%|9.43%|9.10%|9.24%	17.80%|17.80%|15.95%|17.80%|18.95%|18.95%|18.95%|17.80%|17.80%|17.80%|17.80%|17.80%|17.80%|17.80%|17.80%|17.80%|18.26%|18.26%|17.80%|17.80%	1|1|1|1|1|1|1|1|1|1|1|1|1|1|1|1|1|1|1|1	-3|-3|-3|-3|-3|-3|-3|-3|-3|-3|-3|-3|-3|-3|-3|-3|-3|-3|-3|-3	|||||||||||||||||||	XP_003611805.1|GAU17399.1|PNY06251.1|PNX86729.1|XP_024639594.1|XP_024639595.1|AES94764.1|XP_003611819.1|GAU17402.1|PNY17706.1|XP_004511973.1|XP_020216247.1|XP_027361343.1|XP_003516593.1/XP_003516593.1|KHN42056.1|XP_006590663.1/XP_006590663.1|XP_015963949.1|XP_016201763.1/XP_016201763.1|RDY11000.1|XP_007156839.1	112.5|110.2|106.3|102.4|102.4|102.4|102.4|100.9|100.5|100.1|97.4|97.4|93.6|90.9|89.0|89.0|88.6|87.4|85.9|85.1	XP_003611805.1probable disease resistance protein At5g66900 [Medicago truncatula]/AES94763.1 disease resistance protein (CC-NBS-LRR class) family protein [Medicago truncatula]/RHN54070.1 putative powdery mildew resistance protein, RPW8 [Medicago truncatula]|GAU17399.1hypothetical protein TSUD_232750 [Trifolium subterraneum]|PNY06251.1putative disease resistance protein [Trifolium pratense]|PNX867…	Medicago truncatula/Medicago truncatula/Medicago truncatula|Trifolium subterraneum|Trifolium pratense|Trifolium pratense|Medicago truncatula/Medicago truncatula|Medicago truncatula|Medicago truncatula|Medicago truncatula/Medicago truncatula/Medicago truncatula|Trifolium subterraneum|Trifolium pratense|Cicer arietinum/Cicer arietinum|Cajanus cajan|Abrus precatorius|Glycine max/Glycine soja/Glycine…	4.5E-21|2.2E-20|3.2E-19|4.6E-18|4.6E-18|4.6E-18|4.6E-18|1.3E-17|1.8E-17|2.3E-17|1.5E-16|1.5E-16|2.1E-15|1.4E-14|5.3E-14|5.3E-14|6.9E-14|1.5E-13|4.5E-13|7.6E-13	829|813|933|381|816|800|751|836|895|761|836|833|834|835|835|835|838|838|846|833	77|77|69|77|82|82|82|77|77|77|77|77|77|77|77|77|79|79|77|77	62|61|56|58|59|59|59|58|58|58|59|58|56|58|57|57|57|57|56|56	80.52%|79.22%|81.16%|75.32%|71.95%|71.95%|71.95%|75.32%|75.32%|75.32%|76.62%|75.32%|72.73%|75.32%|74.03%|74.03%|72.15%|72.15%|72.73%|72.73%	9.29%|9.47%|7.40%|20.21%|10.05%|10.25%|10.92%|9.21%|8.60%|10.12%|9.21%|9.24%|9.23%|9.22%|9.22%|9.22%|9.43%|9.43%|9.10%|9.24%	17.80%|17.80%|15.95%|17.80%|18.95%|18.95%|18.95%|17.80%|17.80%|17.80%|17.80%|17.80%|17.80%|17.80%|17.80%|17.80%|18.26%|18.26%|17.80%|17.80%	1|1|1|1|1|1|1|1|1|1|1|1|1|1|1|1|1|1|1|1	-3|-3|-3|-3|-3|-3|-3|-3|-3|-3|-3|-3|-3|-3|-3|-3|-3|-3|-3|-3	|||||||||||||||||||	XP_003611805.1|GAU17399.1|PNY06251.1|PNX86729.1|XP_024639594.1|XP_024639595.1|AES94764.1|XP_003611819.1|GAU17402.1|PNY17706.1|XP_004511973.1|XP_020216247.1|XP_027361343.1|XP_003516593.1/XP_003516593.1|KHN42056.1|XP_006590663.1/XP_006590663.1|XP_015963949.1|XP_016201763.1/XP_016201763.1|RDY11000.1|XP_007156839.1	112.5|110.2|106.3|102.4|102.4|102.4|102.4|100.9|100.5|100.1|97.4|97.4|93.6|90.9|89.0|89.0|88.6|87.4|85.9|85.1	RHN54070.1 putative powdery mildew resistance protein, RPW8 [Medicago truncatula]/AES94763.1 disease resistance protein (CC-NBS-LRR class) family protein [Medicago truncatula]/XP_003611805.1probable disease resistance protein At5g66900 [Medicago truncatula]	Medicago truncatula	4.5e-21	829	77	62	0.8052	0.0929	0.178	1
Lcu.2RBY.Chr4_382285399-382288537	XP_003608305.2F-box/LRR-repeat protein At4g14103		3138	20	2.4e-113	0.6308	/cabinfs/opt/data/nr/nr118.dmnd	20	2.4e-113	0.6308	/cabinfs/opt/data/nr/nr118.dmnd	XP_003608305.2F-box/LRR-repeat protein At4g14103 [Medicago truncatula]/AES90502.2 cytochrome C biogenesis protein ccsA [Medicago truncatula]/RHN62592.1 putative F-box domain, leucine-rich repeat domain, L domain-containing protein [Medicago truncatula]|PNX72933.1F-box family protein [Trifolium pratense]|AES90553.2F-box/RNI superfamily protein [Medicago truncatula]|PNX74649.1F-box family protein […	Medicago truncatula/Medicago truncatula/Medicago truncatula|Trifolium pratense|Medicago truncatula|Trifolium pratense|Trifolium subterraneum|Trifolium pratense|Medicago truncatula/Medicago truncatula|Trifolium subterraneum|Medicago truncatula/Medicago truncatula/Medicago truncatula|Trifolium pratense|Medicago truncatula|Medicago truncatula|Medicago truncatula/Medicago truncatula|Trifolium pratens…	2.4E-113|3.9E-111|5.0E-111|2.8E-109|5.2E-108|1.5E-107|9.8E-107|9.8E-107|1.7E-106|6.4E-106|1.2E-104|1.7E-103|1.7E-103|3.0E-103|5.1E-103|6.6E-103|2.5E-102|4.3E-102|5.6E-102|1.8E-100	490|487|483|446|467|471|440|657|529|736|470|598|469|447|463|425|845|438|439|474	529|512|447|459|457|446|452|434|535|507|528|499|499|429|434|452|507|464|441|437	326|314|286|297|294|296|292|287|314|309|307|305|305|290|281|287|298|297|287|283	61.63%|61.33%|63.98%|64.71%|64.33%|66.37%|64.60%|66.13%|58.69%|60.95%|58.14%|61.12%|61.12%|67.60%|64.75%|63.50%|58.78%|64.01%|65.08%|64.76%	107.96%|105.13%|92.55%|102.91%|97.86%|94.69%|102.73%|66.06%|101.13%|68.89%|112.34%|83.44%|106.40%|95.97%|93.74%|106.35%|60.00%|105.94%|100.46%|92.19%	50.57%|48.95%|42.73%|43.88%|43.69%|42.64%|43.21%|41.49%|51.15%|48.47%|50.48%|47.71%|47.71%|41.01%|41.49%|43.21%|48.47%|44.36%|42.16%|41.78%	1|1|1|1|1|1|1|1|1|1|1|1|1|1|1|1|1|1|1|1	2|2|2|2|2|2|2|2|2|2|2|2|2|2|2|2|2|2|2|2	|||||||||||||||||||	XP_003608305.2|PNX72933.1|AES90553.2|PNX74649.1|GAU51151.1|PNY13685.1|XP_024636715.1|GAU12508.1|XP_003608306.2|PNY17431.1|KEH31188.1|AES90418.2|XP_024637362.1|PNX96188.1|GAU29467.1|RHN62586.1|AES88264.2|GAU45348.1|GAU29472.1|GAU29468.1	420.2|412.9|412.5|406.8|402.5|401.0|398.3|398.3|397.5|395.6|391.3|387.5|387.5|386.7|386.0|385.6|383.6|382.9|382.5|377.5	XP_003608305.2F-box/LRR-repeat protein At4g14103 [Medicago truncatula]/AES90502.2 cytochrome C biogenesis protein ccsA [Medicago truncatula]/RHN62592.1 putative F-box domain, leucine-rich repeat domain, L domain-containing protein [Medicago truncatula]|PNX72933.1F-box family protein [Trifolium pratense]|AES90553.2F-box/RNI superfamily protein [Medicago truncatula]|PNX74649.1F-box family protein […	Medicago truncatula/Medicago truncatula/Medicago truncatula|Trifolium pratense|Medicago truncatula|Trifolium pratense|Trifolium subterraneum|Trifolium pratense|Medicago truncatula/Medicago truncatula|Trifolium subterraneum|Medicago truncatula/Medicago truncatula/Medicago truncatula|Trifolium pratense|Medicago truncatula|Medicago truncatula|Medicago truncatula/Medicago truncatula|Trifolium pratens…	2.4E-113|3.9E-111|5.0E-111|2.8E-109|5.2E-108|1.5E-107|9.8E-107|9.8E-107|1.7E-106|6.4E-106|1.2E-104|1.7E-103|1.7E-103|3.0E-103|5.1E-103|6.6E-103|2.5E-102|4.3E-102|5.6E-102|1.8E-100	490|487|483|446|467|471|440|657|529|736|470|598|469|447|463|425|845|438|439|474	529|512|447|459|457|446|452|434|535|507|528|499|499|429|434|452|507|464|441|437	326|314|286|297|294|296|292|287|314|309|307|305|305|290|281|287|298|297|287|283	61.63%|61.33%|63.98%|64.71%|64.33%|66.37%|64.60%|66.13%|58.69%|60.95%|58.14%|61.12%|61.12%|67.60%|64.75%|63.50%|58.78%|64.01%|65.08%|64.76%	107.96%|105.13%|92.55%|102.91%|97.86%|94.69%|102.73%|66.06%|101.13%|68.89%|112.34%|83.44%|106.40%|95.97%|93.74%|106.35%|60.00%|105.94%|100.46%|92.19%	50.57%|48.95%|42.73%|43.88%|43.69%|42.64%|43.21%|41.49%|51.15%|48.47%|50.48%|47.71%|47.71%|41.01%|41.49%|43.21%|48.47%|44.36%|42.16%|41.78%	1|1|1|1|1|1|1|1|1|1|1|1|1|1|1|1|1|1|1|1	2|2|2|2|2|2|2|2|2|2|2|2|2|2|2|2|2|2|2|2	|||||||||||||||||||	XP_003608305.2|PNX72933.1|AES90553.2|PNX74649.1|GAU51151.1|PNY13685.1|XP_024636715.1|GAU12508.1|XP_003608306.2|PNY17431.1|KEH31188.1|AES90418.2|XP_024637362.1|PNX96188.1|GAU29467.1|RHN62586.1|AES88264.2|GAU45348.1|GAU29472.1|GAU29468.1	420.2|412.9|412.5|406.8|402.5|401.0|398.3|398.3|397.5|395.6|391.3|387.5|387.5|386.7|386.0|385.6|383.6|382.9|382.5|377.5	RHN62592.1 putative F-box domain, leucine-rich repeat domain, L domain-containing protein [Medicago truncatula]/AES90502.2 cytochrome C biogenesis protein ccsA [Medicago truncatula]/XP_003608305.2F-box/LRR-repeat protein At4g14103 [Medicago truncatula]	Medicago truncatula	2.4e-113	490	529	326	0.6163	1.0796	0.5057	1
Lcu.2RBY.Chr4_472420766-472426202	KEH20846.1disease resistance protein (TIR-NBS-LRR class), putative		5436	20	2.6e-200	0.5784	/cabinfs/opt/data/nr/nr118.dmnd	20	2.6e-200	0.5784	/cabinfs/opt/data/nr/nr118.dmnd	KEH20846.1disease resistance protein (TIR-NBS-LRR class), putative [Medicago truncatula]|PNY00092.1disease resistance protein (TIR-NBS-LRR class) [Trifolium pratense]|XP_016193003.1disease resistance protein TAO1-like isoform X1 [Arachis ipaensis]/XP_025639218.1 disease resistance-like protein DSC1 [Arachis hypogaea]|XP_020975423.1disease resistance protein TAO1-like isoform X2 [Arachis ipaensis]…	Medicago truncatula|Trifolium pratense|Arachis ipaensis/Arachis hypogaea|Arachis ipaensis|Glycine soja|Glycine max/Glycine soja|Glycine max|Trifolium subterraneum|Glycine soja|Cajanus cajan|Abrus precatorius|Arachis hypogaea/Arachis hypogaea/Arachis hypogaea/Arachis hypogaea|Trifolium subterraneum|Trifolium subterraneum|Arachis duranensis|Arachis duranensis|Mucuna pruriens|Arachis hypogaea|Phaseo…	2.6E-200|5.2E-180|1.5E-179|1.5E-179|1.3E-175|1.3E-175|1.3E-175|3.3E-174|2.0E-171|1.3E-170|6.4E-170|2.5E-166|2.1E-165|2.8E-165|5.2E-164|5.2E-164|3.7E-162|4.9E-162|1.6E-152|2.7E-152	1045|801|1274|1272|2715|1417|2718|1465|1329|1342|1232|1256|1170|814|1273|1275|1277|1273|1325|1169	936|887|929|929|1057|1057|1057|1130|974|915|914|920|919|905|929|929|962|929|956|922	556|561|550|550|590|590|590|612|592|543|518|535|529|492|546|546|560|542|558|506	59.40%|63.25%|59.20%|59.20%|55.82%|55.82%|55.82%|54.16%|60.78%|59.34%|56.67%|58.15%|57.56%|54.36%|58.77%|58.77%|58.21%|58.34%|58.37%|54.88%	89.57%|110.74%|72.92%|73.03%|38.93%|74.59%|38.89%|77.13%|73.29%|68.18%|74.19%|73.25%|78.55%|111.18%|72.98%|72.86%|75.33%|72.98%|72.15%|78.87%	51.66%|48.95%|51.27%|51.27%|58.33%|58.33%|58.33%|62.36%|53.75%|50.50%|50.44%|50.77%|50.72%|49.94%|51.27%|51.27%|53.09%|51.27%|52.76%|50.88%	1|1|1|1|1|1|1|1|1|1|1|1|1|1|1|1|1|1|1|1	3|3|3|3|3|3|3|3|3|3|3|3|3|3|3|3|3|3|3|3	|||||||||||||||||||	KEH20846.1|PNY00092.1|XP_016193003.1/XP_016193003.1|XP_020975423.1|XP_028224973.1|KRH74635.1/KRH74635.1|XP_014626838.2|GAU19773.1|KHN12089.1|XP_020220447.1|XP_027343242.1|XP_025639212.1|GAU12878.1|GAU19777.1|XP_020994945.1|XP_015957166.2|RDX79133.1|XP_025690904.1|XP_007160448.1|KYP61504.1	709.9|642.5|641.0|641.0|627.9|627.9|627.9|623.2|614.0|611.3|609.0|597.0|594.0|593.6|589.3|589.3|583.2|582.8|551.2|550.4	KEH20846.1disease resistance protein (TIR-NBS-LRR class), putative [Medicago truncatula]|PNY00092.1disease resistance protein (TIR-NBS-LRR class) [Trifolium pratense]|XP_016193003.1disease resistance protein TAO1-like isoform X1 [Arachis ipaensis]/XP_025639218.1 disease resistance-like protein DSC1 [Arachis hypogaea]|XP_020975423.1disease resistance protein TAO1-like isoform X2 [Arachis ipaensis]…	Medicago truncatula|Trifolium pratense|Arachis ipaensis/Arachis hypogaea|Arachis ipaensis|Glycine soja|Glycine max/Glycine soja|Glycine max|Trifolium subterraneum|Glycine soja|Cajanus cajan|Abrus precatorius|Arachis hypogaea/Arachis hypogaea/Arachis hypogaea/Arachis hypogaea|Trifolium subterraneum|Trifolium subterraneum|Arachis duranensis|Arachis duranensis|Mucuna pruriens|Arachis hypogaea|Phaseo…	2.6E-200|5.2E-180|1.5E-179|1.5E-179|1.3E-175|1.3E-175|1.3E-175|3.3E-174|2.0E-171|1.3E-170|6.4E-170|2.5E-166|2.1E-165|2.8E-165|5.2E-164|5.2E-164|3.7E-162|4.9E-162|1.6E-152|2.7E-152	1045|801|1274|1272|2715|1417|2718|1465|1329|1342|1232|1256|1170|814|1273|1275|1277|1273|1325|1169	936|887|929|929|1057|1057|1057|1130|974|915|914|920|919|905|929|929|962|929|956|922	556|561|550|550|590|590|590|612|592|543|518|535|529|492|546|546|560|542|558|506	59.40%|63.25%|59.20%|59.20%|55.82%|55.82%|55.82%|54.16%|60.78%|59.34%|56.67%|58.15%|57.56%|54.36%|58.77%|58.77%|58.21%|58.34%|58.37%|54.88%	89.57%|110.74%|72.92%|73.03%|38.93%|74.59%|38.89%|77.13%|73.29%|68.18%|74.19%|73.25%|78.55%|111.18%|72.98%|72.86%|75.33%|72.98%|72.15%|78.87%	51.66%|48.95%|51.27%|51.27%|58.33%|58.33%|58.33%|62.36%|53.75%|50.50%|50.44%|50.77%|50.72%|49.94%|51.27%|51.27%|53.09%|51.27%|52.76%|50.88%	1|1|1|1|1|1|1|1|1|1|1|1|1|1|1|1|1|1|1|1	3|3|3|3|3|3|3|3|3|3|3|3|3|3|3|3|3|3|3|3	|||||||||||||||||||	KEH20846.1|PNY00092.1|XP_016193003.1/XP_016193003.1|XP_020975423.1|XP_028224973.1|KRH74635.1/KRH74635.1|XP_014626838.2|GAU19773.1|KHN12089.1|XP_020220447.1|XP_027343242.1|XP_025639212.1|GAU12878.1|GAU19777.1|XP_020994945.1|XP_015957166.2|RDX79133.1|XP_025690904.1|XP_007160448.1|KYP61504.1	709.9|642.5|641.0|641.0|627.9|627.9|627.9|623.2|614.0|611.3|609.0|597.0|594.0|593.6|589.3|589.3|583.2|582.8|551.2|550.4	KEH20846.1disease resistance protein (TIR-NBS-LRR class), putative [Medicago truncatula]	Medicago truncatula	2.6e-200	1045	936	556	0.594	0.8957	0.5166	1
Lcu.2RBY.Chr5_6982821-6984857	---NA---		2036
Lcu.2RBY.Chr5_14214493-14215672	XP_003592159.1protein timeless homolog isoform X1		1179	20	1.2e-62	0.5746	/cabinfs/opt/data/nr/nr118.dmnd	20	1.2e-62	0.5746	/cabinfs/opt/data/nr/nr118.dmnd	PNY03616.1hypothetical protein L195_g000023 [Trifolium pratense]|GAU32321.1hypothetical protein TSUD_43630 [Trifolium subterraneum]|XP_003592159.1protein timeless homolog isoform X1 [Medicago truncatula]/AES62410.1 timeless protein carboxy-terminal region protein [Medicago truncatula]/RHN81728.1 putative timeless protein [Medicago truncatula]|XP_024642189.1protein timeless homolog isoform X2 [Med…	Trifolium pratense|Trifolium subterraneum|Medicago truncatula/Medicago truncatula/Medicago truncatula|Medicago truncatula|Cicer arietinum|Cicer arietinum|Cicer arietinum|Arachis duranensis|Arachis duranensis|Arachis duranensis|Arachis duranensis|Arachis duranensis|Glycine soja|Glycine soja/Glycine soja|Glycine max/Glycine max|Glycine soja|Arachis ipaensis|Arachis ipaensis|Arachis ipaensis|Arachis…	1.2E-62|4.7E-62|1.1E-61|1.1E-61|8.9E-61|8.9E-61|8.9E-61|2.3E-56|2.3E-56|2.3E-56|2.3E-56|2.3E-56|4.3E-55|4.3E-55|4.3E-55|2.1E-54|2.1E-54|2.1E-54|2.1E-54|2.1E-54	1357|1190|1335|1298|1369|1369|1406|1233|1114|1270|1202|1233|908|1254|1254|1135|1141|1195|1271|1196	299|299|299|299|299|299|299|299|299|299|299|299|252|252|252|252|299|299|299|299	175|175|175|175|173|173|173|167|167|167|167|167|152|152|152|156|164|164|164|164	58.53%|58.53%|58.53%|58.53%|57.86%|57.86%|57.86%|55.85%|55.85%|55.85%|55.85%|55.85%|60.32%|60.32%|60.32%|61.90%|54.85%|54.85%|54.85%|54.85%	22.03%|25.13%|22.40%|23.04%|21.84%|21.84%|21.27%|24.25%|26.84%|23.54%|24.88%|24.25%|27.75%|20.10%|20.10%|22.20%|26.21%|25.02%|23.52%|25.00%	76.08%|76.08%|76.08%|76.08%|76.08%|76.08%|76.08%|76.08%|76.08%|76.08%|76.08%|76.08%|64.12%|64.12%|64.12%|64.12%|76.08%|76.08%|76.08%|76.08%	1|1|1|1|1|1|1|1|1|1|1|1|1|1|1|1|1|1|1|1	2|2|2|2|2|2|2|2|2|2|2|2|2|2|2|2|2|2|2|2	|||||||||||||||||||	PNY03616.1|GAU32321.1|XP_003592159.1|XP_024642189.1|XP_027189879.1|XP_027189878.1|XP_004496501.1|XP_020986769.1|XP_020986770.1|XP_020986766.1|XP_015941289.2|XP_020986768.1|RZB44235.1|XP_028220028.1|XP_006606156.1|KHN12919.1|XP_016174725.1|XP_020966980.1|XP_020966976.1|XP_020966979.1	250.4|248.4|247.3|247.3|244.2|244.2|244.2|229.6|229.6|229.6|229.6|229.6|225.3|225.3|225.3|223.0|223.0|223.0|223.0|223.0	PNY03616.1hypothetical protein L195_g000023 [Trifolium pratense]|GAU32321.1hypothetical protein TSUD_43630 [Trifolium subterraneum]|XP_003592159.1protein timeless homolog isoform X1 [Medicago truncatula]/AES62410.1 timeless protein carboxy-terminal region protein [Medicago truncatula]/RHN81728.1 putative timeless protein [Medicago truncatula]|XP_024642189.1protein timeless homolog isoform X2 [Med…	Trifolium pratense|Trifolium subterraneum|Medicago truncatula/Medicago truncatula/Medicago truncatula|Medicago truncatula|Cicer arietinum|Cicer arietinum|Cicer arietinum|Arachis duranensis|Arachis duranensis|Arachis duranensis|Arachis duranensis|Arachis duranensis|Glycine soja|Glycine soja/Glycine soja|Glycine max/Glycine max|Glycine soja|Arachis ipaensis|Arachis ipaensis|Arachis ipaensis|Arachis…	1.2E-62|4.7E-62|1.1E-61|1.1E-61|8.9E-61|8.9E-61|8.9E-61|2.3E-56|2.3E-56|2.3E-56|2.3E-56|2.3E-56|4.3E-55|4.3E-55|4.3E-55|2.1E-54|2.1E-54|2.1E-54|2.1E-54|2.1E-54	1357|1190|1335|1298|1369|1369|1406|1233|1114|1270|1202|1233|908|1254|1254|1135|1141|1195|1271|1196	299|299|299|299|299|299|299|299|299|299|299|299|252|252|252|252|299|299|299|299	175|175|175|175|173|173|173|167|167|167|167|167|152|152|152|156|164|164|164|164	58.53%|58.53%|58.53%|58.53%|57.86%|57.86%|57.86%|55.85%|55.85%|55.85%|55.85%|55.85%|60.32%|60.32%|60.32%|61.90%|54.85%|54.85%|54.85%|54.85%	22.03%|25.13%|22.40%|23.04%|21.84%|21.84%|21.27%|24.25%|26.84%|23.54%|24.88%|24.25%|27.75%|20.10%|20.10%|22.20%|26.21%|25.02%|23.52%|25.00%	76.08%|76.08%|76.08%|76.08%|76.08%|76.08%|76.08%|76.08%|76.08%|76.08%|76.08%|76.08%|64.12%|64.12%|64.12%|64.12%|76.08%|76.08%|76.08%|76.08%	1|1|1|1|1|1|1|1|1|1|1|1|1|1|1|1|1|1|1|1	2|2|2|2|2|2|2|2|2|2|2|2|2|2|2|2|2|2|2|2	|||||||||||||||||||	PNY03616.1|GAU32321.1|XP_003592159.1|XP_024642189.1|XP_027189879.1|XP_027189878.1|XP_004496501.1|XP_020986769.1|XP_020986770.1|XP_020986766.1|XP_015941289.2|XP_020986768.1|RZB44235.1|XP_028220028.1|XP_006606156.1|KHN12919.1|XP_016174725.1|XP_020966980.1|XP_020966976.1|XP_020966979.1	250.4|248.4|247.3|247.3|244.2|244.2|244.2|229.6|229.6|229.6|229.6|229.6|225.3|225.3|225.3|223.0|223.0|223.0|223.0|223.0	PNY03616.1hypothetical protein L195_g000023 [Trifolium pratense]	Trifolium pratense	1.2e-62	1357	299	175	0.5853	0.2203	0.7608	1
Lcu.2RBY.Chr5_31944717-31947068	PNY01741.1kinase-like protein		2351	20	1.8e-92	0.8768	/cabinfs/opt/data/nr/nr118.dmnd	20	1.8e-92	0.8768	/cabinfs/opt/data/nr/nr118.dmnd	PNY01741.1kinase-like protein [Trifolium pratense]|XP_024640488.1probable LRR receptor-like serine/threonine-protein kinase At3g47570 [Medicago truncatula]|GAU15758.1hypothetical protein TSUD_235740 [Trifolium subterraneum]|GAU41455.1hypothetical protein TSUD_237050 [Trifolium subterraneum]|RHN54612.1putative protein kinase RLK-Pelle-LRR-XII-1 family [Medicago truncatula]|AES95495.2LRR receptor-l…	Trifolium pratense|Medicago truncatula|Trifolium subterraneum|Trifolium subterraneum|Medicago truncatula|Medicago truncatula|Medicago truncatula|Cicer arietinum|Cicer arietinum|Medicago truncatula|Medicago truncatula|Medicago truncatula|Medicago truncatula|Medicago truncatula|Cicer arietinum|Medicago truncatula|Medicago truncatula|Medicago truncatula/Medicago truncatula|Medicago truncatula|Medica…	1.8E-92|7.4E-91|1.7E-90|2.8E-90|6.3E-90|6.3E-90|6.3E-90|1.1E-89|1.1E-89|2.4E-89|2.4E-89|2.4E-89|2.4E-89|5.3E-89|5.3E-89|5.3E-89|5.3E-89|5.3E-89|5.3E-89|5.3E-89	332|807|504|639|1034|1095|1030|1028|1027|508|927|1706|1164|1028|905|990|879|1025|968|1027	204|204|201|213|229|229|229|201|201|229|201|201|229|201|203|201|204|201|201|201	184|185|179|184|191|191|191|179|179|188|182|182|188|179|180|179|181|180|179|180	90.20%|90.69%|89.05%|86.38%|83.41%|83.41%|83.41%|89.05%|89.05%|82.10%|90.55%|90.55%|82.10%|89.05%|88.67%|89.05%|88.73%|89.55%|89.05%|89.55%	61.45%|25.28%|39.88%|33.33%|22.15%|20.91%|22.23%|19.55%|19.57%|45.08%|21.68%|11.78%|19.67%|19.55%|22.43%|20.30%|23.21%|19.61%|20.76%|19.57%	26.03%|26.03%|25.65%|27.18%|29.22%|29.22%|29.22%|25.65%|25.65%|29.22%|25.65%|25.65%|29.22%|25.65%|25.90%|25.65%|26.03%|25.65%|25.65%|25.65%	1|1|1|1|1|1|1|1|1|1|1|1|1|1|1|1|1|1|1|1	-2|-2|-2|-2|-2|-2|-2|-2|-2|-2|-2|-2|-2|-2|-2|-2|-2|-2|-2|-2	|||||||||||||||||||	PNY01741.1|XP_024640488.1|GAU15758.1|GAU41455.1|RHN54612.1|AES95495.2|XP_024639731.1|XP_004512338.2|XP_012574590.1|RHN54590.1|RHN54606.1|AES95491.2|AES95477.1|RHN51044.1|XP_027193480.1|AES75305.2|XP_024632748.1|XP_003619090.2|XP_003619087.3|AES75308.1	350.5|345.1|344.0|343.2|342.0|342.0|342.0|341.3|341.3|340.1|340.1|340.1|340.1|339.0|339.0|339.0|339.0|339.0|339.0|339.0	PNY01741.1kinase-like protein [Trifolium pratense]|XP_024640488.1probable LRR receptor-like serine/threonine-protein kinase At3g47570 [Medicago truncatula]|GAU15758.1hypothetical protein TSUD_235740 [Trifolium subterraneum]|GAU41455.1hypothetical protein TSUD_237050 [Trifolium subterraneum]|RHN54612.1putative protein kinase RLK-Pelle-LRR-XII-1 family [Medicago truncatula]|AES95495.2LRR receptor-l…	Trifolium pratense|Medicago truncatula|Trifolium subterraneum|Trifolium subterraneum|Medicago truncatula|Medicago truncatula|Medicago truncatula|Cicer arietinum|Cicer arietinum|Medicago truncatula|Medicago truncatula|Medicago truncatula|Medicago truncatula|Medicago truncatula|Cicer arietinum|Medicago truncatula|Medicago truncatula|Medicago truncatula/Medicago truncatula|Medicago truncatula|Medica…	1.8E-92|7.4E-91|1.7E-90|2.8E-90|6.3E-90|6.3E-90|6.3E-90|1.1E-89|1.1E-89|2.4E-89|2.4E-89|2.4E-89|2.4E-89|5.3E-89|5.3E-89|5.3E-89|5.3E-89|5.3E-89|5.3E-89|5.3E-89	332|807|504|639|1034|1095|1030|1028|1027|508|927|1706|1164|1028|905|990|879|1025|968|1027	204|204|201|213|229|229|229|201|201|229|201|201|229|201|203|201|204|201|201|201	184|185|179|184|191|191|191|179|179|188|182|182|188|179|180|179|181|180|179|180	90.20%|90.69%|89.05%|86.38%|83.41%|83.41%|83.41%|89.05%|89.05%|82.10%|90.55%|90.55%|82.10%|89.05%|88.67%|89.05%|88.73%|89.55%|89.05%|89.55%	61.45%|25.28%|39.88%|33.33%|22.15%|20.91%|22.23%|19.55%|19.57%|45.08%|21.68%|11.78%|19.67%|19.55%|22.43%|20.30%|23.21%|19.61%|20.76%|19.57%	26.03%|26.03%|25.65%|27.18%|29.22%|29.22%|29.22%|25.65%|25.65%|29.22%|25.65%|25.65%|29.22%|25.65%|25.90%|25.65%|26.03%|25.65%|25.65%|25.65%	1|1|1|1|1|1|1|1|1|1|1|1|1|1|1|1|1|1|1|1	-2|-2|-2|-2|-2|-2|-2|-2|-2|-2|-2|-2|-2|-2|-2|-2|-2|-2|-2|-2	|||||||||||||||||||	PNY01741.1|XP_024640488.1|GAU15758.1|GAU41455.1|RHN54612.1|AES95495.2|XP_024639731.1|XP_004512338.2|XP_012574590.1|RHN54590.1|RHN54606.1|AES95491.2|AES95477.1|RHN51044.1|XP_027193480.1|AES75305.2|XP_024632748.1|XP_003619090.2|XP_003619087.3|AES75308.1	350.5|345.1|344.0|343.2|342.0|342.0|342.0|341.3|341.3|340.1|340.1|340.1|340.1|339.0|339.0|339.0|339.0|339.0|339.0|339.0	PNY01741.1kinase-like protein [Trifolium pratense]	Trifolium pratense	1.8e-92	332	204	184	0.902	0.6145	0.2603	1
Lcu.2RBY.Chr5_38987005-38989732	PNX80983.1 T-complex protein 1 subunit delta-like protein		2727	20	3.6e-81	0.8944	/cabinfs/opt/data/nr/nr118.dmnd	20	3.6e-81	0.8944	/cabinfs/opt/data/nr/nr118.dmnd	GAU12841.1hypothetical protein TSUD_73280 [Trifolium subterraneum]/PNX80983.1 T-complex protein 1 subunit delta-like protein [Trifolium pratense]/PNX82381.1 T-complex protein 1 subunit delta-like protein [Trifolium pratense]|GAU14186.1hypothetical protein TSUD_307460 [Trifolium subterraneum]|PNX95292.1T-complex protein 1 subunit delta-like protein [Trifolium pratense]/PNY04702.1 T-complex protein…	Trifolium subterraneum/Trifolium pratense/Trifolium pratense|Trifolium subterraneum|Trifolium pratense/Trifolium pratense/Trifolium pratense|Cajanus cajan/Cajanus cajan|Medicago truncatula/Medicago truncatula|Phaseolus vulgaris/Phaseolus vulgaris|Vigna radiata var. radiata|Vigna unguiculata/Vigna unguiculata|Mucuna pruriens|Cicer arietinum|Glycine soja|Glycine soja|Vigna angularis/Vigna angularis…	3.6E-81|8.1E-81|1.4E-80|6.8E-80|8.9E-80|1.5E-79|1.5E-79|2.0E-79|2.0E-79|3.4E-79|3.4E-79|3.4E-79|3.4E-79|3.4E-79|3.4E-79|7.6E-79|9.9E-79|2.2E-78|3.7E-78|1.1E-77	530|604|533|533|532|533|533|533|568|530|508|511|533|533|533|533|533|533|533|533	207|207|207|207|207|207|207|207|207|207|207|207|207|207|207|207|207|207|207|207	184|184|184|186|184|186|186|186|186|184|186|186|186|186|186|186|186|183|184|184	88.89%|88.89%|88.89%|89.86%|88.89%|89.86%|89.86%|89.86%|89.86%|88.89%|89.86%|89.86%|89.86%|89.86%|89.86%|89.86%|89.86%|88.41%|88.89%|88.89%	39.06%|34.27%|38.84%|38.84%|38.91%|38.84%|38.84%|38.84%|36.44%|39.06%|40.75%|40.51%|38.84%|38.84%|38.84%|38.84%|38.84%|38.84%|38.84%|38.84%	22.77%|22.77%|22.77%|22.77%|22.77%|22.77%|22.77%|22.77%|22.77%|22.77%|22.77%|22.77%|22.77%|22.77%|22.77%|22.77%|22.77%|22.77%|22.77%|22.77%	1|1|1|1|1|1|1|1|1|1|1|1|1|1|1|1|1|1|1|1	-1|-1|-1|-1|-1|-1|-1|-1|-1|-1|-1|-1|-1|-1|-1|-1|-1|-1|-1|-1	|||||||||||||||||||	GAU12841.1/GAU12841.1|GAU14186.1|PNX95292.1|XP_020220387.1|XP_013461938.1|XP_007160492.1|XP_014516179.1|XP_027919474.1|RDX62406.1|XP_004503309.1|RZB95347.1|RZC14102.1|XP_017411350.1/XP_017411350.1|NP_001237404.2/NP_001237404.2|XP_003525207.1/XP_003525207.1|CBA13551.1|CBA13552.1|XP_004501188.1|CBA13550.1|BAF76644.1	313.2|312.0|311.2|308.9|308.5|307.8|307.8|307.4|307.4|306.6|306.6|306.6|306.6|306.6|306.6|305.4|305.1|303.9|303.1|301.6	GAU12841.1hypothetical protein TSUD_73280 [Trifolium subterraneum]/PNX80983.1 T-complex protein 1 subunit delta-like protein [Trifolium pratense]/PNX82381.1 T-complex protein 1 subunit delta-like protein [Trifolium pratense]|GAU14186.1hypothetical protein TSUD_307460 [Trifolium subterraneum]|PNX95292.1T-complex protein 1 subunit delta-like protein [Trifolium pratense]/PNY04702.1 T-complex protein…	Trifolium subterraneum/Trifolium pratense/Trifolium pratense|Trifolium subterraneum|Trifolium pratense/Trifolium pratense/Trifolium pratense|Cajanus cajan/Cajanus cajan|Medicago truncatula/Medicago truncatula|Phaseolus vulgaris/Phaseolus vulgaris|Vigna radiata var. radiata|Vigna unguiculata/Vigna unguiculata|Mucuna pruriens|Cicer arietinum|Glycine soja|Glycine soja|Vigna angularis/Vigna angularis…	3.6E-81|8.1E-81|1.4E-80|6.8E-80|8.9E-80|1.5E-79|1.5E-79|2.0E-79|2.0E-79|3.4E-79|3.4E-79|3.4E-79|3.4E-79|3.4E-79|3.4E-79|7.6E-79|9.9E-79|2.2E-78|3.7E-78|1.1E-77	530|604|533|533|532|533|533|533|568|530|508|511|533|533|533|533|533|533|533|533	207|207|207|207|207|207|207|207|207|207|207|207|207|207|207|207|207|207|207|207	184|184|184|186|184|186|186|186|186|184|186|186|186|186|186|186|186|183|184|184	88.89%|88.89%|88.89%|89.86%|88.89%|89.86%|89.86%|89.86%|89.86%|88.89%|89.86%|89.86%|89.86%|89.86%|89.86%|89.86%|89.86%|88.41%|88.89%|88.89%	39.06%|34.27%|38.84%|38.84%|38.91%|38.84%|38.84%|38.84%|36.44%|39.06%|40.75%|40.51%|38.84%|38.84%|38.84%|38.84%|38.84%|38.84%|38.84%|38.84%	22.77%|22.77%|22.77%|22.77%|22.77%|22.77%|22.77%|22.77%|22.77%|22.77%|22.77%|22.77%|22.77%|22.77%|22.77%|22.77%|22.77%|22.77%|22.77%|22.77%	1|1|1|1|1|1|1|1|1|1|1|1|1|1|1|1|1|1|1|1	-1|-1|-1|-1|-1|-1|-1|-1|-1|-1|-1|-1|-1|-1|-1|-1|-1|-1|-1|-1	|||||||||||||||||||	GAU12841.1/GAU12841.1|GAU14186.1|PNX95292.1|XP_020220387.1|XP_013461938.1|XP_007160492.1|XP_014516179.1|XP_027919474.1|RDX62406.1|XP_004503309.1|RZB95347.1|RZC14102.1|XP_017411350.1/XP_017411350.1|NP_001237404.2/NP_001237404.2|XP_003525207.1/XP_003525207.1|CBA13551.1|CBA13552.1|XP_004501188.1|CBA13550.1|BAF76644.1	313.2|312.0|311.2|308.9|308.5|307.8|307.8|307.4|307.4|306.6|306.6|306.6|306.6|306.6|306.6|305.4|305.1|303.9|303.1|301.6	GAU12841.1hypothetical protein TSUD_73280 [Trifolium subterraneum]/PNX82381.1 T-complex protein 1 subunit delta-like protein [Trifolium pratense]/PNX80983.1 T-complex protein 1 subunit delta-like protein [Trifolium pratense]	Trifolium pratense/Trifolium subterraneum	3.6e-81	530	207	184	0.8889	0.3906	0.2277	1
Lcu.2RBY.Chr5_49626782-49637733	XP_024636994.1AT-hook motif nuclear-localized protein 6 isoform X2		10951	20	8e-63	0.8618	/cabinfs/opt/data/nr/nr118.dmnd	20	8e-63	0.8618	/cabinfs/opt/data/nr/nr118.dmnd	XP_024636994.1AT-hook motif nuclear-localized protein 6 isoform X2 [Medicago truncatula]|XP_013468783.1AT-hook motif nuclear-localized protein 6 isoform X1 [Medicago truncatula]/KEH42820.1 AT hook motif DNA-binding family protein [Medicago truncatula]/RHN80431.1 putative PPC domain-containing protein [Medicago truncatula]|PNX72564.1DNA-binding protein, partial [Trifolium pratense]|GAU43595.1hypot…	Medicago truncatula|Medicago truncatula/Medicago truncatula/Medicago truncatula|Trifolium pratense|Trifolium subterraneum|Cicer arietinum|Arachis duranensis/Arachis hypogaea|Arachis ipaensis/Arachis hypogaea/Arachis hypogaea|Vigna angularis/Vigna angularis/Vigna angularis var. angularis|Vigna radiata var. radiata|Vigna radiata var. radiata|Vigna unguiculata/Vigna unguiculata|Phaseolus vulgaris/Ph…	8.0E-63|8.0E-63|3.0E-62|1.2E-61|3.6E-55|1.3E-49|1.3E-49|3.0E-49|3.0E-49|3.0E-49|1.1E-48|2.5E-48|2.5E-48|5.6E-48|1.2E-47|1.6E-47|3.6E-47|1.4E-46|1.4E-46|2.3E-46	338|340|222|342|352|339|339|329|329|318|332|331|332|332|315|327|328|314|330|326	148|148|148|148|165|147|147|147|147|147|148|147|147|147|145|145|147|147|147|145	137|137|138|138|134|126|126|126|126|126|126|125|124|125|122|121|125|123|123|120	92.57%|92.57%|93.24%|93.24%|81.21%|85.71%|85.71%|85.71%|85.71%|85.71%|85.14%|85.03%|84.35%|85.03%|84.14%|83.45%|85.03%|83.67%|83.67%|82.76%	43.79%|43.53%|66.67%|43.27%|46.88%|43.36%|43.36%|44.68%|44.68%|46.23%|44.58%|44.41%|44.28%|44.28%|46.03%|44.34%|44.82%|46.82%|44.55%|44.48%	4.05%|4.05%|4.05%|4.05%|4.52%|4.03%|4.03%|4.03%|4.03%|4.03%|4.05%|4.03%|4.03%|4.03%|3.97%|3.97%|4.03%|4.03%|4.03%|3.97%	1|1|1|1|1|1|1|1|1|1|1|1|1|1|1|1|1|1|1|1	-1|-1|-1|-1|-1|-1|-1|-1|-1|-1|-1|-1|-1|-1|-1|-1|-1|-1|-1|-1	|||||||||||||||||||	XP_024636994.1|XP_013468783.1|PNX72564.1|GAU43595.1|XP_004495426.1|XP_015940556.1/XP_015940556.1|XP_016174772.1/XP_016174772.1|XP_017415661.1/XP_017415661.1|XP_014514815.1|XP_014514816.1|XP_027936835.1|XP_007143899.1|XP_020210705.1|XP_027365792.1|XP_019453148.1|XP_019427844.1|RDX78760.1|KHN05038.1|XP_003555530.1/XP_003555530.1|XP_019441134.1	254.2|254.2|252.3|250.4|228.8|210.3|210.3|209.1|209.1|209.1|207.2|206.1|206.1|204.9|203.8|203.4|202.2|200.3|200.3|199.5	XP_024636994.1AT-hook motif nuclear-localized protein 6 isoform X2 [Medicago truncatula]|XP_013468783.1AT-hook motif nuclear-localized protein 6 isoform X1 [Medicago truncatula]/KEH42820.1 AT hook motif DNA-binding family protein [Medicago truncatula]/RHN80431.1 putative PPC domain-containing protein [Medicago truncatula]|PNX72564.1DNA-binding protein, partial [Trifolium pratense]|GAU43595.1hypot…	Medicago truncatula|Medicago truncatula/Medicago truncatula/Medicago truncatula|Trifolium pratense|Trifolium subterraneum|Cicer arietinum|Arachis duranensis/Arachis hypogaea|Arachis ipaensis/Arachis hypogaea/Arachis hypogaea|Vigna angularis/Vigna angularis/Vigna angularis var. angularis|Vigna radiata var. radiata|Vigna radiata var. radiata|Vigna unguiculata/Vigna unguiculata|Phaseolus vulgaris/Ph…	8.0E-63|8.0E-63|3.0E-62|1.2E-61|3.6E-55|1.3E-49|1.3E-49|3.0E-49|3.0E-49|3.0E-49|1.1E-48|2.5E-48|2.5E-48|5.6E-48|1.2E-47|1.6E-47|3.6E-47|1.4E-46|1.4E-46|2.3E-46	338|340|222|342|352|339|339|329|329|318|332|331|332|332|315|327|328|314|330|326	148|148|148|148|165|147|147|147|147|147|148|147|147|147|145|145|147|147|147|145	137|137|138|138|134|126|126|126|126|126|126|125|124|125|122|121|125|123|123|120	92.57%|92.57%|93.24%|93.24%|81.21%|85.71%|85.71%|85.71%|85.71%|85.71%|85.14%|85.03%|84.35%|85.03%|84.14%|83.45%|85.03%|83.67%|83.67%|82.76%	43.79%|43.53%|66.67%|43.27%|46.88%|43.36%|43.36%|44.68%|44.68%|46.23%|44.58%|44.41%|44.28%|44.28%|46.03%|44.34%|44.82%|46.82%|44.55%|44.48%	4.05%|4.05%|4.05%|4.05%|4.52%|4.03%|4.03%|4.03%|4.03%|4.03%|4.05%|4.03%|4.03%|4.03%|3.97%|3.97%|4.03%|4.03%|4.03%|3.97%	1|1|1|1|1|1|1|1|1|1|1|1|1|1|1|1|1|1|1|1	-1|-1|-1|-1|-1|-1|-1|-1|-1|-1|-1|-1|-1|-1|-1|-1|-1|-1|-1|-1	|||||||||||||||||||	XP_024636994.1|XP_013468783.1|PNX72564.1|GAU43595.1|XP_004495426.1|XP_015940556.1/XP_015940556.1|XP_016174772.1/XP_016174772.1|XP_017415661.1/XP_017415661.1|XP_014514815.1|XP_014514816.1|XP_027936835.1|XP_007143899.1|XP_020210705.1|XP_027365792.1|XP_019453148.1|XP_019427844.1|RDX78760.1|KHN05038.1|XP_003555530.1/XP_003555530.1|XP_019441134.1	254.2|254.2|252.3|250.4|228.8|210.3|210.3|209.1|209.1|209.1|207.2|206.1|206.1|204.9|203.8|203.4|202.2|200.3|200.3|199.5	XP_024636994.1AT-hook motif nuclear-localized protein 6 isoform X2 [Medicago truncatula]	Medicago truncatula	8e-63	338	148	137	0.9257	0.4379	0.0405	1
Lcu.2RBY.Chr5_51180590-51182236	RHN55623.1putative transcription factor C2C2-YABBY family		1646	20	2.3e-30	0.451	/cabinfs/opt/data/nr/nr118.dmnd	20	2.3e-30	0.451	/cabinfs/opt/data/nr/nr118.dmnd	RHN55623.1putative transcription factor C2C2-YABBY family [Medicago truncatula]|XP_024640580.1protein CRABS CLAW [Medicago truncatula]|AES97159.1YABBY-like transcription factor CRABS CLAW-like protein [Medicago truncatula]|XP_004490226.1protein CRABS CLAW-like isoform X2 [Cicer arietinum]|XP_027188009.1protein CRABS CLAW-like isoform X1 [Cicer arietinum]|XP_027362771.1protein CRABS CLAW [Abrus pr…	Medicago truncatula|Medicago truncatula|Medicago truncatula|Cicer arietinum|Cicer arietinum|Abrus precatorius|Trifolium subterraneum|Vigna angularis|Vigna unguiculata|Phaseolus vulgaris/Phaseolus vulgaris|Vigna angularis/Vigna angularis var. angularis|Cajanus cajan|Cajanus cajan|Vigna radiata var. radiata|Vuralia turcica|Trifolium pratense|Trifolium pratense/Trifolium pratense|Glycine soja|Lupinu…	2.3E-30|6.7E-30|6.7E-30|2.1E-28|5.3E-27|1.4E-24|4.2E-24|5.5E-24|1.2E-23|1.2E-23|1.2E-23|1.2E-23|1.2E-23|1.2E-23|1.6E-23|2.1E-23|2.1E-23|2.7E-23|2.7E-23|2.7E-23	170|172|216|173|174|183|153|158|173|173|173|193|173|173|174|162|153|182|161|173	223|222|222|227|228|227|222|224|227|227|227|227|227|227|227|222|222|227|226|227	104|103|103|101|101|100|97|103|103|103|103|103|103|103|102|96|96|104|101|104	46.64%|46.40%|46.40%|44.49%|44.30%|44.05%|43.69%|45.98%|45.37%|45.37%|45.37%|45.37%|45.37%|45.37%|44.93%|43.24%|43.24%|45.81%|44.69%|45.81%	131.18%|129.07%|102.78%|131.21%|131.03%|124.04%|145.10%|141.77%|131.21%|131.21%|131.21%|117.62%|131.21%|131.21%|130.46%|137.04%|145.10%|124.73%|140.37%|131.21%	40.64%|40.46%|40.46%|41.37%|41.56%|41.37%|40.46%|40.83%|41.37%|41.37%|41.37%|41.37%|41.37%|41.37%|41.37%|40.46%|40.46%|41.37%|41.19%|41.37%	1|1|1|1|1|1|1|1|1|1|1|1|1|1|1|1|1|1|1|1	-1|-1|-1|-1|-1|-1|-1|-1|-1|-1|-1|-1|-1|-1|-1|-1|-1|-1|-1|-1	|||||||||||||||||||	RHN55623.1|XP_024640580.1|AES97159.1|XP_004490226.1|XP_027188009.1|XP_027362771.1|GAU32669.1|KOM45838.1|QCD90144.1|XP_007153487.1|XP_017426337.1/XP_017426337.1|KYP69802.1|XP_020210956.1|XP_022633230.1|AKN44283.1|PNX71250.1|PNX81597.1|KHN29962.1|OIW02198.1|XP_003520126.1/XP_003520126.1	143.7|142.1|142.1|137.1|132.5|124.4|122.9|122.5|121.3|121.3|121.3|121.3|121.3|121.3|120.9|120.6|120.6|120.2|120.2|120.2	RHN55623.1putative transcription factor C2C2-YABBY family [Medicago truncatula]|XP_024640580.1protein CRABS CLAW [Medicago truncatula]|AES97159.1YABBY-like transcription factor CRABS CLAW-like protein [Medicago truncatula]|XP_004490226.1protein CRABS CLAW-like isoform X2 [Cicer arietinum]|XP_027188009.1protein CRABS CLAW-like isoform X1 [Cicer arietinum]|XP_027362771.1protein CRABS CLAW [Abrus pr…	Medicago truncatula|Medicago truncatula|Medicago truncatula|Cicer arietinum|Cicer arietinum|Abrus precatorius|Trifolium subterraneum|Vigna angularis|Vigna unguiculata|Phaseolus vulgaris/Phaseolus vulgaris|Vigna angularis/Vigna angularis var. angularis|Cajanus cajan|Cajanus cajan|Vigna radiata var. radiata|Vuralia turcica|Trifolium pratense|Trifolium pratense/Trifolium pratense|Glycine soja|Lupinu…	2.3E-30|6.7E-30|6.7E-30|2.1E-28|5.3E-27|1.4E-24|4.2E-24|5.5E-24|1.2E-23|1.2E-23|1.2E-23|1.2E-23|1.2E-23|1.2E-23|1.6E-23|2.1E-23|2.1E-23|2.7E-23|2.7E-23|2.7E-23	170|172|216|173|174|183|153|158|173|173|173|193|173|173|174|162|153|182|161|173	223|222|222|227|228|227|222|224|227|227|227|227|227|227|227|222|222|227|226|227	104|103|103|101|101|100|97|103|103|103|103|103|103|103|102|96|96|104|101|104	46.64%|46.40%|46.40%|44.49%|44.30%|44.05%|43.69%|45.98%|45.37%|45.37%|45.37%|45.37%|45.37%|45.37%|44.93%|43.24%|43.24%|45.81%|44.69%|45.81%	131.18%|129.07%|102.78%|131.21%|131.03%|124.04%|145.10%|141.77%|131.21%|131.21%|131.21%|117.62%|131.21%|131.21%|130.46%|137.04%|145.10%|124.73%|140.37%|131.21%	40.64%|40.46%|40.46%|41.37%|41.56%|41.37%|40.46%|40.83%|41.37%|41.37%|41.37%|41.37%|41.37%|41.37%|41.37%|40.46%|40.46%|41.37%|41.19%|41.37%	1|1|1|1|1|1|1|1|1|1|1|1|1|1|1|1|1|1|1|1	-1|-1|-1|-1|-1|-1|-1|-1|-1|-1|-1|-1|-1|-1|-1|-1|-1|-1|-1|-1	|||||||||||||||||||	RHN55623.1|XP_024640580.1|AES97159.1|XP_004490226.1|XP_027188009.1|XP_027362771.1|GAU32669.1|KOM45838.1|QCD90144.1|XP_007153487.1|XP_017426337.1/XP_017426337.1|KYP69802.1|XP_020210956.1|XP_022633230.1|AKN44283.1|PNX71250.1|PNX81597.1|KHN29962.1|OIW02198.1|XP_003520126.1/XP_003520126.1	143.7|142.1|142.1|137.1|132.5|124.4|122.9|122.5|121.3|121.3|121.3|121.3|121.3|121.3|120.9|120.6|120.6|120.2|120.2|120.2	RHN55623.1putative transcription factor C2C2-YABBY family [Medicago truncatula]	Medicago truncatula	2.3e-30	170	223	104	0.4664	1.3118	0.4064	1
Lcu.2RBY.Chr5_70279587-70285131	PNY04181.1leukotriene A-4 hydrolase		5544	20	8e-35	0.9194	/cabinfs/opt/data/nr/nr118.dmnd	20	8e-35	0.9194	/cabinfs/opt/data/nr/nr118.dmnd	GAU12097.1hypothetical protein TSUD_00630 [Trifolium subterraneum]|PNY04181.1leukotriene A-4 hydrolase [Trifolium pratense]|XP_004497366.1leucine aminopeptidase [Cicer arietinum]|XP_003592804.1leukotriene A-4 hydrolase homolog [Medicago truncatula]/AES63055.1 leukotriene A-4 hydrolase-like protein [Medicago truncatula]/RHN82770.1 putative leukotriene-A(4) hydrolase [Medicago truncatula]|ACJ85628.…	Trifolium subterraneum|Trifolium pratense|Cicer arietinum|Medicago truncatula/Medicago truncatula/Medicago truncatula|Medicago truncatula/Medicago truncatula|Cajanus cajan|Cajanus cajan|Arachis duranensis|Arachis hypogaea/Arachis hypogaea|Arachis hypogaea/Arachis hypogaea|Artemisia annua|Vigna unguiculata|Vigna unguiculata|Lupinus angustifolius/Lupinus angustifolius|Mucuna pruriens|Glycine soja|G…	8.0E-35|8.0E-35|1.2E-33|2.0E-33|9.7E-33|1.7E-32|1.7E-32|2.8E-32|2.8E-32|3.7E-32|4.8E-32|6.3E-32|6.3E-32|1.4E-31|1.8E-31|2.4E-31|2.4E-31|2.4E-31|2.4E-31|2.0E-30	581|608|609|607|440|572|609|609|609|609|1131|611|611|614|612|659|532|610|610|611	80|80|80|80|80|80|80|80|80|80|430|80|80|80|80|80|80|80|80|85	79|79|78|77|76|76|76|76|76|76|180|75|75|74|74|75|75|75|75|75	98.75%|98.75%|97.50%|96.25%|95.00%|95.00%|95.00%|95.00%|95.00%|95.00%|41.86%|93.75%|93.75%|92.50%|92.50%|93.75%|93.75%|93.75%|93.75%|88.24%	13.77%|13.16%|13.14%|13.18%|18.18%|13.99%|13.14%|13.14%|13.14%|13.14%|38.02%|13.09%|13.09%|13.03%|13.07%|12.14%|15.04%|13.11%|13.11%|13.91%	4.33%|4.33%|4.33%|4.33%|4.33%|4.33%|4.33%|4.33%|4.33%|4.33%|23.27%|4.33%|4.33%|4.33%|4.33%|4.33%|4.33%|4.33%|4.33%|4.60%	1|1|1|1|1|1|1|1|1|1|1|1|1|1|1|1|1|1|1|1	-3|-3|-3|-3|-3|-3|-3|-3|-3|-3|-3|-3|-3|-3|-3|-3|-3|-3|-3|-3	|||||||||||||||||||	GAU12097.1|PNY04181.1|XP_004497366.1|XP_003592804.1|ACJ85628.1|KYP47086.1|XP_020235350.1|XP_015942349.1|XP_025621012.1|XP_025674505.1|PWA38055.1|XP_027935402.1|QCE05715.1|XP_019452542.1|RDX65588.1|RZB45594.1|RZB45595.1|XP_028221517.1|XP_003556555.1|XP_018445422.1	160.2|160.2|156.4|155.6|153.3|152.5|152.5|151.8|151.8|151.4|151.0|150.6|150.6|149.4|149.1|148.7|148.7|148.7|148.7|145.6	GAU12097.1hypothetical protein TSUD_00630 [Trifolium subterraneum]|PNY04181.1leukotriene A-4 hydrolase [Trifolium pratense]|XP_004497366.1leucine aminopeptidase [Cicer arietinum]|XP_003592804.1leukotriene A-4 hydrolase homolog [Medicago truncatula]/AES63055.1 leukotriene A-4 hydrolase-like protein [Medicago truncatula]/RHN82770.1 putative leukotriene-A(4) hydrolase [Medicago truncatula]|ACJ85628.…	Trifolium subterraneum|Trifolium pratense|Cicer arietinum|Medicago truncatula/Medicago truncatula/Medicago truncatula|Medicago truncatula/Medicago truncatula|Cajanus cajan|Cajanus cajan|Arachis duranensis|Arachis hypogaea/Arachis hypogaea|Arachis hypogaea/Arachis hypogaea|Artemisia annua|Vigna unguiculata|Vigna unguiculata|Lupinus angustifolius/Lupinus angustifolius|Mucuna pruriens|Glycine soja|G…	8.0E-35|8.0E-35|1.2E-33|2.0E-33|9.7E-33|1.7E-32|1.7E-32|2.8E-32|2.8E-32|3.7E-32|4.8E-32|6.3E-32|6.3E-32|1.4E-31|1.8E-31|2.4E-31|2.4E-31|2.4E-31|2.4E-31|2.0E-30	581|608|609|607|440|572|609|609|609|609|1131|611|611|614|612|659|532|610|610|611	80|80|80|80|80|80|80|80|80|80|430|80|80|80|80|80|80|80|80|85	79|79|78|77|76|76|76|76|76|76|180|75|75|74|74|75|75|75|75|75	98.75%|98.75%|97.50%|96.25%|95.00%|95.00%|95.00%|95.00%|95.00%|95.00%|41.86%|93.75%|93.75%|92.50%|92.50%|93.75%|93.75%|93.75%|93.75%|88.24%	13.77%|13.16%|13.14%|13.18%|18.18%|13.99%|13.14%|13.14%|13.14%|13.14%|38.02%|13.09%|13.09%|13.03%|13.07%|12.14%|15.04%|13.11%|13.11%|13.91%	4.33%|4.33%|4.33%|4.33%|4.33%|4.33%|4.33%|4.33%|4.33%|4.33%|23.27%|4.33%|4.33%|4.33%|4.33%|4.33%|4.33%|4.33%|4.33%|4.60%	1|1|1|1|1|1|1|1|1|1|1|1|1|1|1|1|1|1|1|1	-3|-3|-3|-3|-3|-3|-3|-3|-3|-3|-3|-3|-3|-3|-3|-3|-3|-3|-3|-3	|||||||||||||||||||	GAU12097.1|PNY04181.1|XP_004497366.1|XP_003592804.1|ACJ85628.1|KYP47086.1|XP_020235350.1|XP_015942349.1|XP_025621012.1|XP_025674505.1|PWA38055.1|XP_027935402.1|QCE05715.1|XP_019452542.1|RDX65588.1|RZB45594.1|RZB45595.1|XP_028221517.1|XP_003556555.1|XP_018445422.1	160.2|160.2|156.4|155.6|153.3|152.5|152.5|151.8|151.8|151.4|151.0|150.6|150.6|149.4|149.1|148.7|148.7|148.7|148.7|145.6	GAU12097.1hypothetical protein TSUD_00630 [Trifolium subterraneum]	Trifolium subterraneum	8e-35	581	80	79	0.9875	0.1377	0.0433	1
Lcu.2RBY.Chr5_90266892-90270911	PNY08535.1retrovirus-related Pol polyprotein from transposon TNT 1-94		4019	20	2.9e-63	0.6648	/cabinfs/opt/data/nr/nr118.dmnd	20	2.9e-63	0.6648	/cabinfs/opt/data/nr/nr118.dmnd	PNX55412.1hypothetical protein L195_g049041, partial [Trifolium pratense]|PNX82129.1hypothetical protein L195_g038157 [Trifolium pratense]|PNY08535.1retrovirus-related Pol polyprotein from transposon TNT 1-94 [Trifolium pratense]|PNX71626.1flavonol sulfotransferase-like protein, partial [Trifolium pratense]|GAU41679.1hypothetical protein TSUD_272630 [Trifolium subterraneum]|KHN02608.1hypothetical…	Trifolium pratense|Trifolium pratense|Trifolium pratense|Trifolium pratense|Trifolium subterraneum|Glycine soja|Glycine soja|Glycine soja|Trifolium pratense|Glycine soja|Glycine max|Glycine soja|Trifolium pratense|Vigna angularis|Cajanus cajan/Cajanus cajan|Cajanus cajan|Lupinus angustifolius|Hevea brasiliensis|Hevea brasiliensis|Cicer arietinum	2.9E-63|5.0E-63|4.9E-58|6.3E-58|2.4E-57|7.5E-51|7.5E-51|1.4E-49|1.2E-45|7.0E-41|2.3E-39|2.5E-38|7.3E-38|2.8E-37|3.6E-37|3.6E-37|6.2E-37|1.5E-35|1.7E-34|2.2E-34	338|392|1205|591|1178|484|484|495|417|456|424|424|655|317|445|357|834|1095|630|295	191|195|203|201|199|193|193|193|200|196|196|196|231|208|213|213|209|206|141|190	148|147|147|145|144|135|135|134|138|129|127|126|128|123|125|125|124|125|103|117	77.49%|75.38%|72.41%|72.14%|72.36%|69.95%|69.95%|69.43%|69.00%|65.82%|64.80%|64.29%|55.41%|59.13%|58.69%|58.69%|59.33%|60.68%|73.05%|61.58%	56.51%|49.74%|16.85%|34.01%|16.89%|39.88%|39.88%|38.99%|47.96%|42.98%|46.23%|46.23%|35.27%|65.62%|47.87%|59.66%|25.06%|18.81%|22.38%|64.41%	14.26%|14.56%|15.15%|15.00%|14.85%|14.41%|14.41%|14.41%|14.93%|14.63%|14.63%|14.63%|17.24%|15.53%|15.90%|15.90%|15.60%|15.38%|10.53%|14.18%	1|1|1|1|1|1|1|1|1|1|1|1|1|1|1|1|1|1|1|1	-2|-2|-2|-2|-2|-2|-2|-2|-2|-2|-2|-2|-2|-2|-2|-2|-2|-2|-2|-2	|||||||||||||||||||	PNX55412.1|PNX82129.1|PNY08535.1|PNX71626.1|GAU41679.1|KHN02608.1|KHN07990.1|KHN34741.1|PNX91084.1|KHN30273.1|XP_006576053.1|XP_028190176.1|PNX71325.1|XP_017423564.1|KYP65733.1|XP_020208977.1|XP_019455138.1|XP_021652040.1|XP_021646156.1|XP_004488072.3	254.2|253.4|236.9|236.5|234.6|213.0|213.0|208.8|195.7|179.9|174.9|171.4|169.9|167.9|167.5|167.5|166.8|162.2|158.7|158.3	PNX55412.1hypothetical protein L195_g049041, partial [Trifolium pratense]|PNX82129.1hypothetical protein L195_g038157 [Trifolium pratense]|PNY08535.1retrovirus-related Pol polyprotein from transposon TNT 1-94 [Trifolium pratense]|PNX71626.1flavonol sulfotransferase-like protein, partial [Trifolium pratense]|GAU41679.1hypothetical protein TSUD_272630 [Trifolium subterraneum]|KHN02608.1hypothetical…	Trifolium pratense|Trifolium pratense|Trifolium pratense|Trifolium pratense|Trifolium subterraneum|Glycine soja|Glycine soja|Glycine soja|Trifolium pratense|Glycine soja|Glycine max|Glycine soja|Trifolium pratense|Vigna angularis|Cajanus cajan/Cajanus cajan|Cajanus cajan|Lupinus angustifolius|Hevea brasiliensis|Hevea brasiliensis|Cicer arietinum	2.9E-63|5.0E-63|4.9E-58|6.3E-58|2.4E-57|7.5E-51|7.5E-51|1.4E-49|1.2E-45|7.0E-41|2.3E-39|2.5E-38|7.3E-38|2.8E-37|3.6E-37|3.6E-37|6.2E-37|1.5E-35|1.7E-34|2.2E-34	338|392|1205|591|1178|484|484|495|417|456|424|424|655|317|445|357|834|1095|630|295	191|195|203|201|199|193|193|193|200|196|196|196|231|208|213|213|209|206|141|190	148|147|147|145|144|135|135|134|138|129|127|126|128|123|125|125|124|125|103|117	77.49%|75.38%|72.41%|72.14%|72.36%|69.95%|69.95%|69.43%|69.00%|65.82%|64.80%|64.29%|55.41%|59.13%|58.69%|58.69%|59.33%|60.68%|73.05%|61.58%	56.51%|49.74%|16.85%|34.01%|16.89%|39.88%|39.88%|38.99%|47.96%|42.98%|46.23%|46.23%|35.27%|65.62%|47.87%|59.66%|25.06%|18.81%|22.38%|64.41%	14.26%|14.56%|15.15%|15.00%|14.85%|14.41%|14.41%|14.41%|14.93%|14.63%|14.63%|14.63%|17.24%|15.53%|15.90%|15.90%|15.60%|15.38%|10.53%|14.18%	1|1|1|1|1|1|1|1|1|1|1|1|1|1|1|1|1|1|1|1	-2|-2|-2|-2|-2|-2|-2|-2|-2|-2|-2|-2|-2|-2|-2|-2|-2|-2|-2|-2	|||||||||||||||||||	PNX55412.1|PNX82129.1|PNY08535.1|PNX71626.1|GAU41679.1|KHN02608.1|KHN07990.1|KHN34741.1|PNX91084.1|KHN30273.1|XP_006576053.1|XP_028190176.1|PNX71325.1|XP_017423564.1|KYP65733.1|XP_020208977.1|XP_019455138.1|XP_021652040.1|XP_021646156.1|XP_004488072.3	254.2|253.4|236.9|236.5|234.6|213.0|213.0|208.8|195.7|179.9|174.9|171.4|169.9|167.9|167.5|167.5|166.8|162.2|158.7|158.3	PNX55412.1hypothetical protein L195_g049041, partial [Trifolium pratense]	Trifolium pratense	2.9e-63	338	191	148	0.7749	0.5651	0.1426	1
Lcu.2RBY.Chr5_99628721-99633691	PNY05823.1multiple RNA-binding domain-containing protein 1-like		4970	20	1.8e-54	0.5352	/cabinfs/opt/data/nr/nr118.dmnd	20	1.8e-54	0.5352	/cabinfs/opt/data/nr/nr118.dmnd	PNY05823.1multiple RNA-binding domain-containing protein 1-like, partial [Trifolium pratense]|XP_004493655.1multiple RNA-binding domain-containing protein 1 [Cicer arietinum]|RHN48055.1putative RNA recognition motif domain, nucleotide-binding alpha-beta plait domain-containing protein [Medicago truncatula]|KEH23736.1RNA-binding (RRM/RBD/RNP motif) family protein [Medicago truncatula]|XP_024626279…	Trifolium pratense|Cicer arietinum|Medicago truncatula|Medicago truncatula|Medicago truncatula|Trifolium subterraneum|Arachis hypogaea|Arachis hypogaea|Arachis hypogaea/Arachis hypogaea|Arachis duranensis|Arachis ipaensis/Arachis hypogaea|Arachis ipaensis|Arachis duranensis|Arachis hypogaea|Arachis hypogaea|Medicago truncatula|Abrus precatorius|Abrus precatorius|Medicago truncatula|Medicago trunc…	1.8E-54|2.4E-54|1.3E-52|1.3E-52|1.3E-52|4.9E-52|2.4E-51|2.4E-51|2.4E-51|2.4E-51|2.4E-51|2.4E-51|2.4E-51|2.4E-51|2.4E-51|9.3E-51|9.3E-51|9.3E-51|9.3E-51|9.3E-51	887|848|809|865|842|875|811|815|811|844|844|800|800|800|844|808|840|841|709|723	280|280|281|281|281|280|280|280|280|280|280|280|280|280|280|280|280|280|280|280	153|154|152|152|152|152|149|149|149|149|149|149|149|149|149|149|148|148|149|149	54.64%|55.00%|54.09%|54.09%|54.09%|54.29%|53.21%|53.21%|53.21%|53.21%|53.21%|53.21%|53.21%|53.21%|53.21%|53.21%|52.86%|52.86%|53.21%|53.21%	31.57%|33.02%|34.73%|32.49%|33.37%|32.00%|34.53%|34.36%|34.53%|33.18%|33.18%|35.00%|35.00%|35.00%|33.18%|34.65%|33.33%|33.29%|39.49%|38.73%	16.90%|16.90%|16.96%|16.96%|16.96%|16.90%|16.90%|16.90%|16.90%|16.90%|16.90%|16.90%|16.90%|16.90%|16.90%|16.90%|16.90%|16.90%|16.90%|16.90%	1|1|1|1|1|1|1|1|1|1|1|1|1|1|1|1|1|1|1|1	-1|-1|-1|-1|-1|-1|-1|-1|-1|-1|-1|-1|-1|-1|-1|-1|-1|-1|-1|-1	|||||||||||||||||||	PNY05823.1|XP_004493655.1|RHN48055.1|KEH23736.1|XP_024626279.1|GAU51448.1|RYR11680.1|RYR11681.1|RYR63663.1|XP_015958849.1|XP_016197217.1/XP_016197217.1|XP_020976131.1|XP_020995424.1|XP_025693605.1|XP_025693604.1|RHN48157.1|XP_027331043.1|XP_027331042.1|KEH23867.1|KEH23868.1	225.3|224.9|219.2|219.2|219.2|217.2|214.9|214.9|214.9|214.9|214.9|214.9|214.9|214.9|214.9|213.0|213.0|213.0|213.0|213.0	PNY05823.1multiple RNA-binding domain-containing protein 1-like, partial [Trifolium pratense]|XP_004493655.1multiple RNA-binding domain-containing protein 1 [Cicer arietinum]|RHN48055.1putative RNA recognition motif domain, nucleotide-binding alpha-beta plait domain-containing protein [Medicago truncatula]|KEH23736.1RNA-binding (RRM/RBD/RNP motif) family protein [Medicago truncatula]|XP_024626279…	Trifolium pratense|Cicer arietinum|Medicago truncatula|Medicago truncatula|Medicago truncatula|Trifolium subterraneum|Arachis hypogaea|Arachis hypogaea|Arachis hypogaea/Arachis hypogaea|Arachis duranensis|Arachis ipaensis/Arachis hypogaea|Arachis ipaensis|Arachis duranensis|Arachis hypogaea|Arachis hypogaea|Medicago truncatula|Abrus precatorius|Abrus precatorius|Medicago truncatula|Medicago trunc…	1.8E-54|2.4E-54|1.3E-52|1.3E-52|1.3E-52|4.9E-52|2.4E-51|2.4E-51|2.4E-51|2.4E-51|2.4E-51|2.4E-51|2.4E-51|2.4E-51|2.4E-51|9.3E-51|9.3E-51|9.3E-51|9.3E-51|9.3E-51	887|848|809|865|842|875|811|815|811|844|844|800|800|800|844|808|840|841|709|723	280|280|281|281|281|280|280|280|280|280|280|280|280|280|280|280|280|280|280|280	153|154|152|152|152|152|149|149|149|149|149|149|149|149|149|149|148|148|149|149	54.64%|55.00%|54.09%|54.09%|54.09%|54.29%|53.21%|53.21%|53.21%|53.21%|53.21%|53.21%|53.21%|53.21%|53.21%|53.21%|52.86%|52.86%|53.21%|53.21%	31.57%|33.02%|34.73%|32.49%|33.37%|32.00%|34.53%|34.36%|34.53%|33.18%|33.18%|35.00%|35.00%|35.00%|33.18%|34.65%|33.33%|33.29%|39.49%|38.73%	16.90%|16.90%|16.96%|16.96%|16.96%|16.90%|16.90%|16.90%|16.90%|16.90%|16.90%|16.90%|16.90%|16.90%|16.90%|16.90%|16.90%|16.90%|16.90%|16.90%	1|1|1|1|1|1|1|1|1|1|1|1|1|1|1|1|1|1|1|1	-1|-1|-1|-1|-1|-1|-1|-1|-1|-1|-1|-1|-1|-1|-1|-1|-1|-1|-1|-1	|||||||||||||||||||	PNY05823.1|XP_004493655.1|RHN48055.1|KEH23736.1|XP_024626279.1|GAU51448.1|RYR11680.1|RYR11681.1|RYR63663.1|XP_015958849.1|XP_016197217.1/XP_016197217.1|XP_020976131.1|XP_020995424.1|XP_025693605.1|XP_025693604.1|RHN48157.1|XP_027331043.1|XP_027331042.1|KEH23867.1|KEH23868.1	225.3|224.9|219.2|219.2|219.2|217.2|214.9|214.9|214.9|214.9|214.9|214.9|214.9|214.9|214.9|213.0|213.0|213.0|213.0|213.0	PNY05823.1multiple RNA-binding domain-containing protein 1-like, partial [Trifolium pratense]	Trifolium pratense	1.8e-54	887	280	153	0.5464	0.3157	0.169	1
Lcu.2RBY.Chr5_145342408-145349273	RZB97631.1Serine hydroxymethyltransferase 7 isoform D		6865	20	1.3e-42	0.9479	/cabinfs/opt/data/nr/nr118.dmnd	20	1.3e-42	0.9479	/cabinfs/opt/data/nr/nr118.dmnd	RZB97631.1Serine hydroxymethyltransferase 7 isoform D [Glycine soja]|KHN45471.1Serine hydroxymethyltransferase 1 [Glycine soja]|KRH44064.1hypothetical protein GLYMA_08G187800 [Glycine max]/RZB97632.1 Serine hydroxymethyltransferase 7 isoform E [Glycine soja]/RZB97633.1 Serine hydroxymethyltransferase 7 isoform F [Glycine soja]|XP_003540162.1serine hydroxymethyltransferase 7 [Glycine max]/XP_02819…	Glycine soja|Glycine soja|Glycine max/Glycine soja/Glycine soja|Glycine max/Glycine soja/Glycine max/Glycine max/Glycine max/Glycine max/Glycine soja/Glycine soja|Glycine max/Glycine max/Glycine soja/Glycine soja/Glycine max/Glycine max/Glycine max/Glycine max/Glycine max/Glycine max/Glycine soja/Glycine soja/Glycine soja|Mucuna pruriens|Vigna unguiculata|Vigna unguiculata|Vigna radiata var. radi…	1.3E-42|1.3E-42|1.3E-42|1.3E-42|1.3E-42|2.2E-42|3.7E-42|3.7E-42|3.7E-42|4.9E-42|4.9E-42|8.3E-42|8.3E-42|8.3E-42|1.1E-41|1.1E-41|1.4E-41|2.4E-41|2.4E-41|3.2E-41	494|449|500|563|566|565|564|563|565|564|564|587|565|491|564|492|492|422|593|577	98|98|98|98|98|98|98|98|98|98|98|104|98|103|98|98|99|98|98|98	94|94|94|94|94|93|93|93|93|93|93|95|93|96|92|92|94|93|93|93	95.92%|95.92%|95.92%|95.92%|95.92%|94.90%|94.90%|94.90%|94.90%|94.90%|94.90%|91.35%|94.90%|93.20%|93.88%|93.88%|94.95%|94.90%|94.90%|94.90%	19.84%|21.83%|19.60%|17.41%|17.31%|17.35%|17.38%|17.41%|17.35%|17.38%|17.38%|17.72%|17.35%|20.98%|17.38%|19.92%|20.12%|23.22%|16.53%|16.98%	4.28%|4.28%|4.28%|4.28%|4.28%|4.28%|4.28%|4.28%|4.28%|4.28%|4.28%|4.54%|4.28%|4.50%|4.28%|4.28%|4.33%|4.28%|4.28%|4.28%	1|1|1|1|1|1|1|1|1|1|1|1|1|1|1|1|1|1|1|1	-2|-2|-2|-2|-2|-2|-2|-2|-2|-2|-2|-2|-2|-2|-2|-2|-2|-2|-2|-2	|||||||||||||||||||	RZB97631.1|KHN45471.1|KRH44064.1/KRH44064.1|XP_003540162.1/XP_003540162.1|XP_006585492.1/XP_006585492.1|RDX61108.1|XP_027932029.1|QCD76452.1|XP_014518612.1|XP_020220774.1|XP_020220775.1|XP_004485486.1|XP_017436544.1/XP_017436544.1|XP_019425831.1|XP_007148523.1|XP_007148526.1|XP_019425830.1|XP_024631922.1|XP_024631921.1|OIV91531.1	186.4|186.4|186.4|186.4|186.4|185.7|184.9|184.9|184.9|184.5|184.5|183.7|183.7|183.7|183.3|183.3|183.0|182.2|182.2|181.8	RZB97631.1Serine hydroxymethyltransferase 7 isoform D [Glycine soja]|KHN45471.1Serine hydroxymethyltransferase 1 [Glycine soja]|KRH44064.1hypothetical protein GLYMA_08G187800 [Glycine max]/RZB97632.1 Serine hydroxymethyltransferase 7 isoform E [Glycine soja]/RZB97633.1 Serine hydroxymethyltransferase 7 isoform F [Glycine soja]|XP_003540162.1serine hydroxymethyltransferase 7 [Glycine max]/XP_02819…	Glycine soja|Glycine soja|Glycine max/Glycine soja/Glycine soja|Glycine max/Glycine soja/Glycine max/Glycine max/Glycine max/Glycine max/Glycine soja/Glycine soja|Glycine max/Glycine max/Glycine soja/Glycine soja/Glycine max/Glycine max/Glycine max/Glycine max/Glycine max/Glycine max/Glycine soja/Glycine soja/Glycine soja|Mucuna pruriens|Vigna unguiculata|Vigna unguiculata|Vigna radiata var. radi…	1.3E-42|1.3E-42|1.3E-42|1.3E-42|1.3E-42|2.2E-42|3.7E-42|3.7E-42|3.7E-42|4.9E-42|4.9E-42|8.3E-42|8.3E-42|8.3E-42|1.1E-41|1.1E-41|1.4E-41|2.4E-41|2.4E-41|3.2E-41	494|449|500|563|566|565|564|563|565|564|564|587|565|491|564|492|492|422|593|577	98|98|98|98|98|98|98|98|98|98|98|104|98|103|98|98|99|98|98|98	94|94|94|94|94|93|93|93|93|93|93|95|93|96|92|92|94|93|93|93	95.92%|95.92%|95.92%|95.92%|95.92%|94.90%|94.90%|94.90%|94.90%|94.90%|94.90%|91.35%|94.90%|93.20%|93.88%|93.88%|94.95%|94.90%|94.90%|94.90%	19.84%|21.83%|19.60%|17.41%|17.31%|17.35%|17.38%|17.41%|17.35%|17.38%|17.38%|17.72%|17.35%|20.98%|17.38%|19.92%|20.12%|23.22%|16.53%|16.98%	4.28%|4.28%|4.28%|4.28%|4.28%|4.28%|4.28%|4.28%|4.28%|4.28%|4.28%|4.54%|4.28%|4.50%|4.28%|4.28%|4.33%|4.28%|4.28%|4.28%	1|1|1|1|1|1|1|1|1|1|1|1|1|1|1|1|1|1|1|1	-2|-2|-2|-2|-2|-2|-2|-2|-2|-2|-2|-2|-2|-2|-2|-2|-2|-2|-2|-2	|||||||||||||||||||	RZB97631.1|KHN45471.1|KRH44064.1/KRH44064.1|XP_003540162.1/XP_003540162.1|XP_006585492.1/XP_006585492.1|RDX61108.1|XP_027932029.1|QCD76452.1|XP_014518612.1|XP_020220774.1|XP_020220775.1|XP_004485486.1|XP_017436544.1/XP_017436544.1|XP_019425831.1|XP_007148523.1|XP_007148526.1|XP_019425830.1|XP_024631922.1|XP_024631921.1|OIV91531.1	186.4|186.4|186.4|186.4|186.4|185.7|184.9|184.9|184.9|184.5|184.5|183.7|183.7|183.7|183.3|183.3|183.0|182.2|182.2|181.8	RZB97631.1Serine hydroxymethyltransferase 7 isoform D [Glycine soja]	Glycine soja	1.3e-42	494	98	94	0.9592	0.1984	0.0428	1
Lcu.2RBY.Chr5_175852711-175853213	KYP51343.1Exosome complex exonuclease RRP41		502	1	4.4e-09	0.56	/cabinfs/opt/data/nr/nr118.dmnd	1	4.4e-09	0.56	/cabinfs/opt/data/nr/nr118.dmnd	KYP51343.1Exosome complex exonuclease RRP41 [Cajanus cajan]	Cajanus cajan	4.4e-09	266	100	56	0.56	0.3759	0.5976	1	1		KYP51343.1	71.2	KYP51343.1Exosome complex exonuclease RRP41 [Cajanus cajan]	Cajanus cajan	4.4e-09	266	100	56	0.56	0.3759	0.5976	1	1		KYP51343.1	71.2	KYP51343.1Exosome complex exonuclease RRP41 [Cajanus cajan]	Cajanus cajan	4.4e-09	266	100	56	0.56	0.3759	0.5976	1
Lcu.2RBY.Chr5_178110299-178110706	---NA---		407
Lcu.2RBY.Chr5_216480306-216481829	BAE95409.1oxidosqualene cyclase		1523	20	4.7e-14	0.8737	/cabinfs/opt/data/nr/nr118.dmnd	20	4.7e-14	0.8737	/cabinfs/opt/data/nr/nr118.dmnd	BAE95409.1oxidosqualene cyclase [Lotus japonicus]|PNX93333.1cycloartenol synthase-like protein [Trifolium pratense]|XP_027357963.1cycloartenol synthase-like [Abrus precatorius]|RZC27744.1Cycloartenol synthase isoform C [Glycine soja]|XP_015966378.1probable oxidosqualene cyclase isoform X1 [Arachis duranensis]|XP_015966379.1probable oxidosqualene cyclase isoform X2 [Arachis duranensis]|XP_02097967…	Lotus japonicus|Trifolium pratense|Abrus precatorius|Glycine soja|Arachis duranensis|Arachis duranensis|Arachis ipaensis|Arachis duranensis|Arachis duranensis|Arachis hypogaea/Arachis hypogaea|Arachis hypogaea|Arachis hypogaea|Arachis hypogaea/Arachis hypogaea|Glycine soja|Glycine soja|Glycine soja|Glycine soja|Glycine soja|Glycine soja/Glycine soja/Glycine soja/Glycine soja|Cicer arietinum	4.7E-14|1.4E-13|6.8E-13|8.9E-13|1.2E-12|1.2E-12|1.2E-12|1.2E-12|1.2E-12|1.2E-12|1.2E-12|1.2E-12|1.2E-12|1.5E-12|1.5E-12|1.5E-12|1.5E-12|1.5E-12|1.5E-12|2.0E-12	761|514|766|632|774|741|758|736|621|774|736|732|770|512|695|772|654|734|767|667	50|50|50|56|50|50|50|50|50|50|50|50|50|49|49|49|49|49|49|74	45|45|43|46|43|43|43|43|43|43|43|43|43|45|45|45|45|45|45|55	90.00%|90.00%|86.00%|82.14%|86.00%|86.00%|86.00%|86.00%|86.00%|86.00%|86.00%|86.00%|86.00%|91.84%|91.84%|91.84%|91.84%|91.84%|91.84%|74.32%	6.57%|9.73%|6.53%|8.86%|6.46%|6.75%|6.60%|6.79%|8.05%|6.46%|6.79%|6.83%|6.49%|9.57%|7.05%|6.35%|7.49%|6.68%|6.39%|11.09%	9.85%|9.85%|9.85%|11.03%|9.85%|9.85%|9.85%|9.85%|9.85%|9.85%|9.85%|9.85%|9.85%|9.65%|9.65%|9.65%|9.65%|9.65%|9.65%|14.58%	1|1|1|1|1|1|1|1|1|1|1|1|1|1|1|1|1|1|1|1	1|1|1|1|1|1|1|1|1|1|1|1|1|1|1|1|1|1|1|3	|||||||||||||||||||	BAE95409.1|PNX93333.1|XP_027357963.1|RZC27744.1|XP_015966378.1|XP_015966379.1|XP_020979679.1|XP_020998635.1|XP_020998636.1|XP_025700751.1|XP_025700752.1|XP_025656259.1|XP_025656258.1|RZC27745.1|RZC27743.1|RZC27747.1|XP_028225921.1|XP_028225912.1|XP_028225899.1|XP_004514654.1	89.4|87.8|85.5|85.1|84.7|84.7|84.7|84.7|84.7|84.7|84.7|84.7|84.7|84.3|84.3|84.3|84.3|84.3|84.3|84.0	BAE95409.1oxidosqualene cyclase [Lotus japonicus]|PNX93333.1cycloartenol synthase-like protein [Trifolium pratense]|XP_027357963.1cycloartenol synthase-like [Abrus precatorius]|RZC27744.1Cycloartenol synthase isoform C [Glycine soja]|XP_015966378.1probable oxidosqualene cyclase isoform X1 [Arachis duranensis]|XP_015966379.1probable oxidosqualene cyclase isoform X2 [Arachis duranensis]|XP_02097967…	Lotus japonicus|Trifolium pratense|Abrus precatorius|Glycine soja|Arachis duranensis|Arachis duranensis|Arachis ipaensis|Arachis duranensis|Arachis duranensis|Arachis hypogaea/Arachis hypogaea|Arachis hypogaea|Arachis hypogaea|Arachis hypogaea/Arachis hypogaea|Glycine soja|Glycine soja|Glycine soja|Glycine soja|Glycine soja|Glycine soja/Glycine soja/Glycine soja/Glycine soja|Cicer arietinum	4.7E-14|1.4E-13|6.8E-13|8.9E-13|1.2E-12|1.2E-12|1.2E-12|1.2E-12|1.2E-12|1.2E-12|1.2E-12|1.2E-12|1.2E-12|1.5E-12|1.5E-12|1.5E-12|1.5E-12|1.5E-12|1.5E-12|2.0E-12	761|514|766|632|774|741|758|736|621|774|736|732|770|512|695|772|654|734|767|667	50|50|50|56|50|50|50|50|50|50|50|50|50|49|49|49|49|49|49|74	45|45|43|46|43|43|43|43|43|43|43|43|43|45|45|45|45|45|45|55	90.00%|90.00%|86.00%|82.14%|86.00%|86.00%|86.00%|86.00%|86.00%|86.00%|86.00%|86.00%|86.00%|91.84%|91.84%|91.84%|91.84%|91.84%|91.84%|74.32%	6.57%|9.73%|6.53%|8.86%|6.46%|6.75%|6.60%|6.79%|8.05%|6.46%|6.79%|6.83%|6.49%|9.57%|7.05%|6.35%|7.49%|6.68%|6.39%|11.09%	9.85%|9.85%|9.85%|11.03%|9.85%|9.85%|9.85%|9.85%|9.85%|9.85%|9.85%|9.85%|9.85%|9.65%|9.65%|9.65%|9.65%|9.65%|9.65%|14.58%	1|1|1|1|1|1|1|1|1|1|1|1|1|1|1|1|1|1|1|1	1|1|1|1|1|1|1|1|1|1|1|1|1|1|1|1|1|1|1|3	|||||||||||||||||||	BAE95409.1|PNX93333.1|XP_027357963.1|RZC27744.1|XP_015966378.1|XP_015966379.1|XP_020979679.1|XP_020998635.1|XP_020998636.1|XP_025700751.1|XP_025700752.1|XP_025656259.1|XP_025656258.1|RZC27745.1|RZC27743.1|RZC27747.1|XP_028225921.1|XP_028225912.1|XP_028225899.1|XP_004514654.1	89.4|87.8|85.5|85.1|84.7|84.7|84.7|84.7|84.7|84.7|84.7|84.7|84.7|84.3|84.3|84.3|84.3|84.3|84.3|84.0	BAE95409.1oxidosqualene cyclase [Lotus japonicus]	Lotus japonicus	4.7e-14	761	50	45	0.9	0.0657	0.0985	1
Lcu.2RBY.Chr5_332607489-332635333	ABD32582.1Integrase, catalytic region; Zinc finger, CCHC-type; Peptidase aspartic, catalytic		27844	20	0	0.8305	/cabinfs/opt/data/nr/nr118.dmnd	20	0	0.8305	/cabinfs/opt/data/nr/nr118.dmnd	ABD32582.1Integrase, catalytic region; Zinc finger, CCHC-type; Peptidase aspartic, catalytic [Medicago truncatula]|PNY04816.1gag/pol polyprotein [Trifolium pratense]|RHN77304.1putative RNA-directed DNA polymerase [Medicago truncatula]|PNY16018.1gag/pol polyprotein [Trifolium pratense]|XP_028217460.1uncharacterized protein LOC114399462 [Glycine soja]|XP_025982812.1LOW QUALITY PROTEIN: uncharacteri…	Medicago truncatula|Trifolium pratense|Medicago truncatula|Trifolium pratense|Glycine soja|Glycine max|Glycine max|Glycine max|Glycine max|Glycine max|Glycine max|Glycine max|Glycine soja|Glycine max|Glycine soja|Glycine max|Glycine max|Glycine soja|Glycine soja|Glycine max	0.0E0|0.0E0|0.0E0|0.0E0|0.0E0|0.0E0|0.0E0|0.0E0|0.0E0|0.0E0|0.0E0|0.0E0|0.0E0|0.0E0|0.0E0|0.0E0|0.0E0|0.0E0|0.0E0|0.0E0	1715|2241|1707|1445|2326|2275|2347|1799|2258|2274|2154|2104|2265|2270|1177|2319|2331|1893|1973|2284	1072|785|986|786|787|787|787|787|787|787|787|787|787|787|787|787|787|787|787|787	810|680|739|664|660|660|660|660|659|660|660|659|658|656|658|659|659|658|657|658	75.56%|86.62%|74.95%|84.48%|83.86%|83.86%|83.86%|83.86%|83.74%|83.86%|83.86%|83.74%|83.61%|83.35%|83.61%|83.74%|83.74%|83.61%|83.48%|83.61%	62.51%|35.03%|57.76%|54.39%|33.83%|34.59%|33.53%|43.75%|34.85%|34.61%|36.54%|37.40%|34.75%|34.67%|66.86%|33.94%|33.76%|41.57%|39.89%|34.46%	11.55%|8.46%|10.62%|8.47%|8.48%|8.48%|8.48%|8.48%|8.48%|8.48%|8.48%|8.48%|8.48%|8.48%|8.48%|8.48%|8.48%|8.48%|8.48%|8.48%	1|1|1|1|1|1|1|1|1|1|1|1|1|1|1|1|1|1|1|1	-1|2|-1|2|2|2|2|2|2|2|2|2|2|2|2|2|2|2|2|2	|||||||||||||||||||	ABD32582.1|PNY04816.1|RHN77304.1|PNY16018.1|XP_028217460.1|XP_025982812.1|XP_014626174.1|XP_025985529.1|XP_014620154.1|XP_025980498.1|XP_025982892.1|XP_014630559.1|XP_028220461.1|XP_003528575.1|XP_028223032.1|XP_025984876.1|XP_014625008.2|XP_028180272.1|XP_028199948.1|XP_003553327.2	1320.4|1221.8|1208.4|1181.8|1159.4|1159.1|1157.1|1157.1|1156.7|1156.7|1156.7|1154.4|1154.0|1154.0|1153.7|1153.7|1153.3|1152.9|1151.0|1151.0	ABD32582.1Integrase, catalytic region; Zinc finger, CCHC-type; Peptidase aspartic, catalytic [Medicago truncatula]|PNY04816.1gag/pol polyprotein [Trifolium pratense]|RHN77304.1putative RNA-directed DNA polymerase [Medicago truncatula]|PNY16018.1gag/pol polyprotein [Trifolium pratense]|XP_028217460.1uncharacterized protein LOC114399462 [Glycine soja]|XP_025982812.1LOW QUALITY PROTEIN: uncharacteri…	Medicago truncatula|Trifolium pratense|Medicago truncatula|Trifolium pratense|Glycine soja|Glycine max|Glycine max|Glycine max|Glycine max|Glycine max|Glycine max|Glycine max|Glycine soja|Glycine max|Glycine soja|Glycine max|Glycine max|Glycine soja|Glycine soja|Glycine max	0.0E0|0.0E0|0.0E0|0.0E0|0.0E0|0.0E0|0.0E0|0.0E0|0.0E0|0.0E0|0.0E0|0.0E0|0.0E0|0.0E0|0.0E0|0.0E0|0.0E0|0.0E0|0.0E0|0.0E0	1715|2241|1707|1445|2326|2275|2347|1799|2258|2274|2154|2104|2265|2270|1177|2319|2331|1893|1973|2284	1072|785|986|786|787|787|787|787|787|787|787|787|787|787|787|787|787|787|787|787	810|680|739|664|660|660|660|660|659|660|660|659|658|656|658|659|659|658|657|658	75.56%|86.62%|74.95%|84.48%|83.86%|83.86%|83.86%|83.86%|83.74%|83.86%|83.86%|83.74%|83.61%|83.35%|83.61%|83.74%|83.74%|83.61%|83.48%|83.61%	62.51%|35.03%|57.76%|54.39%|33.83%|34.59%|33.53%|43.75%|34.85%|34.61%|36.54%|37.40%|34.75%|34.67%|66.86%|33.94%|33.76%|41.57%|39.89%|34.46%	11.55%|8.46%|10.62%|8.47%|8.48%|8.48%|8.48%|8.48%|8.48%|8.48%|8.48%|8.48%|8.48%|8.48%|8.48%|8.48%|8.48%|8.48%|8.48%|8.48%	1|1|1|1|1|1|1|1|1|1|1|1|1|1|1|1|1|1|1|1	-1|2|-1|2|2|2|2|2|2|2|2|2|2|2|2|2|2|2|2|2	|||||||||||||||||||	ABD32582.1|PNY04816.1|RHN77304.1|PNY16018.1|XP_028217460.1|XP_025982812.1|XP_014626174.1|XP_025985529.1|XP_014620154.1|XP_025980498.1|XP_025982892.1|XP_014630559.1|XP_028220461.1|XP_003528575.1|XP_028223032.1|XP_025984876.1|XP_014625008.2|XP_028180272.1|XP_028199948.1|XP_003553327.2	1320.4|1221.8|1208.4|1181.8|1159.4|1159.1|1157.1|1157.1|1156.7|1156.7|1156.7|1154.4|1154.0|1154.0|1153.7|1153.7|1153.3|1152.9|1151.0|1151.0	ABD32582.1Integrase, catalytic region; Zinc finger, CCHC-type; Peptidase aspartic, catalytic [Medicago truncatula]	Medicago truncatula	0	1715	1072	810	0.7556	0.6251	0.1155	1
Lcu.2RBY.Chr5_423291585-423292592	PNY04655.1protein pollen defective in guidance 1-like		1007	20	4.5e-45	0.6114	/cabinfs/opt/data/nr/nr118.dmnd	20	4.5e-45	0.6114	/cabinfs/opt/data/nr/nr118.dmnd	GAU29906.1hypothetical protein TSUD_148130 [Trifolium subterraneum]|PNY04655.1protein pollen defective in guidance 1-like [Trifolium pratense]|XP_004501857.1protein POLLEN DEFECTIVE IN GUIDANCE 1 [Cicer arietinum]|XP_020211517.1protein POLLEN DEFECTIVE IN GUIDANCE 1 [Cajanus cajan]|KYP69647.1Protein TAPT1 isogeny [Cajanus cajan]|RHN68704.1hypothetical protein MtrunA17_Chr3g0116761 [Medicago trunc…	Trifolium subterraneum|Trifolium pratense|Cicer arietinum|Cajanus cajan|Cajanus cajan|Medicago truncatula|Medicago truncatula|Medicago truncatula|Medicago truncatula|Medicago truncatula|Vigna radiata var. radiata|Vigna angularis/Vigna angularis/Vigna angularis var. angularis|Phaseolus vulgaris/Phaseolus vulgaris|Abrus precatorius|Abrus precatorius|Mucuna pruriens|Vigna unguiculata|Vigna unguicula…	4.5E-45|6.1E-42|8.8E-41|1.1E-38|1.4E-38|5.3E-38|5.3E-38|5.3E-38|5.3E-38|5.3E-38|1.1E-32|1.5E-32|3.7E-31|3.1E-30|3.1E-30|3.1E-30|1.7E-28|1.7E-28|1.1E-27|1.1E-27	536|624|635|599|597|287|594|536|451|607|593|593|593|626|606|575|593|600|598|468	229|248|250|212|213|227|227|227|227|227|234|234|235|121|121|239|121|121|125|125	133|140|134|126|126|130|130|130|130|130|125|122|123|89|89|124|90|90|90|90	58.08%|56.45%|53.60%|59.43%|59.15%|57.27%|57.27%|57.27%|57.27%|57.27%|53.42%|52.14%|52.34%|73.55%|73.55%|51.88%|74.38%|74.38%|72.00%|72.00%	42.72%|39.74%|39.37%|35.39%|35.68%|79.09%|38.22%|42.35%|50.33%|37.40%|39.46%|39.46%|39.63%|19.33%|19.97%|41.57%|20.40%|20.17%|20.90%|26.71%	68.22%|73.88%|74.48%|63.16%|63.46%|67.63%|67.63%|67.63%|67.63%|67.63%|69.71%|69.71%|70.01%|36.05%|36.05%|71.20%|36.05%|36.05%|37.24%|37.24%	1|1|1|1|1|1|1|1|1|1|1|1|1|1|1|1|1|1|1|1	3|3|3|3|3|3|3|3|3|3|3|3|3|3|3|3|3|3|3|3	|||||||||||||||||||	GAU29906.1|PNY04655.1|XP_004501857.1|XP_020211517.1|KYP69647.1|RHN68704.1|AES71403.2|KEH35025.1|KEH35026.1|XP_024635703.1|XP_014502299.1|XP_017422448.1/XP_017422448.1|XP_007137999.1|XP_027332722.1|XP_027332730.1|RDY10402.1|XP_027904554.1|QCE14412.1|XP_028229337.1|XP_028229338.1	191.8|181.4|177.6|170.6|170.2|168.3|168.3|168.3|168.3|168.3|150.6|150.2|145.6|142.5|142.5|142.5|136.7|136.7|134.0|134.0	GAU29906.1hypothetical protein TSUD_148130 [Trifolium subterraneum]|PNY04655.1protein pollen defective in guidance 1-like [Trifolium pratense]|XP_004501857.1protein POLLEN DEFECTIVE IN GUIDANCE 1 [Cicer arietinum]|XP_020211517.1protein POLLEN DEFECTIVE IN GUIDANCE 1 [Cajanus cajan]|KYP69647.1Protein TAPT1 isogeny [Cajanus cajan]|RHN68704.1hypothetical protein MtrunA17_Chr3g0116761 [Medicago trunc…	Trifolium subterraneum|Trifolium pratense|Cicer arietinum|Cajanus cajan|Cajanus cajan|Medicago truncatula|Medicago truncatula|Medicago truncatula|Medicago truncatula|Medicago truncatula|Vigna radiata var. radiata|Vigna angularis/Vigna angularis/Vigna angularis var. angularis|Phaseolus vulgaris/Phaseolus vulgaris|Abrus precatorius|Abrus precatorius|Mucuna pruriens|Vigna unguiculata|Vigna unguicula…	4.5E-45|6.1E-42|8.8E-41|1.1E-38|1.4E-38|5.3E-38|5.3E-38|5.3E-38|5.3E-38|5.3E-38|1.1E-32|1.5E-32|3.7E-31|3.1E-30|3.1E-30|3.1E-30|1.7E-28|1.7E-28|1.1E-27|1.1E-27	536|624|635|599|597|287|594|536|451|607|593|593|593|626|606|575|593|600|598|468	229|248|250|212|213|227|227|227|227|227|234|234|235|121|121|239|121|121|125|125	133|140|134|126|126|130|130|130|130|130|125|122|123|89|89|124|90|90|90|90	58.08%|56.45%|53.60%|59.43%|59.15%|57.27%|57.27%|57.27%|57.27%|57.27%|53.42%|52.14%|52.34%|73.55%|73.55%|51.88%|74.38%|74.38%|72.00%|72.00%	42.72%|39.74%|39.37%|35.39%|35.68%|79.09%|38.22%|42.35%|50.33%|37.40%|39.46%|39.46%|39.63%|19.33%|19.97%|41.57%|20.40%|20.17%|20.90%|26.71%	68.22%|73.88%|74.48%|63.16%|63.46%|67.63%|67.63%|67.63%|67.63%|67.63%|69.71%|69.71%|70.01%|36.05%|36.05%|71.20%|36.05%|36.05%|37.24%|37.24%	1|1|1|1|1|1|1|1|1|1|1|1|1|1|1|1|1|1|1|1	3|3|3|3|3|3|3|3|3|3|3|3|3|3|3|3|3|3|3|3	|||||||||||||||||||	GAU29906.1|PNY04655.1|XP_004501857.1|XP_020211517.1|KYP69647.1|RHN68704.1|AES71403.2|KEH35025.1|KEH35026.1|XP_024635703.1|XP_014502299.1|XP_017422448.1/XP_017422448.1|XP_007137999.1|XP_027332722.1|XP_027332730.1|RDY10402.1|XP_027904554.1|QCE14412.1|XP_028229337.1|XP_028229338.1	191.8|181.4|177.6|170.6|170.2|168.3|168.3|168.3|168.3|168.3|150.6|150.2|145.6|142.5|142.5|142.5|136.7|136.7|134.0|134.0	GAU29906.1hypothetical protein TSUD_148130 [Trifolium subterraneum]	Trifolium subterraneum	4.5e-45	536	229	133	0.5808	0.4272	0.6822	1
Lcu.2RBY.Chr5_423292717-423293840	XP_004501857.1protein POLLEN DEFECTIVE IN GUIDANCE 1		1123	20	4.3e-28	0.5061	/cabinfs/opt/data/nr/nr118.dmnd	20	4.3e-28	0.5061	/cabinfs/opt/data/nr/nr118.dmnd	RYR65739.1hypothetical protein Ahy_A03g011668 isoform B [Arachis hypogaea]|GAU29906.1hypothetical protein TSUD_148130 [Trifolium subterraneum]|XP_004501857.1protein POLLEN DEFECTIVE IN GUIDANCE 1 [Cicer arietinum]|XP_027904554.1protein POLLEN DEFECTIVE IN GUIDANCE 1 [Vigna unguiculata]|QCE14412.1Membrane protein [Vigna unguiculata]|XP_007137999.1hypothetical protein PHAVU_009G172600g [Phaseolus v…	Arachis hypogaea|Trifolium subterraneum|Cicer arietinum|Vigna unguiculata|Vigna unguiculata|Phaseolus vulgaris/Phaseolus vulgaris|Vigna angularis/Vigna angularis/Vigna angularis var. angularis|Mucuna pruriens|Elaeis guineensis|Vigna radiata var. radiata|Arachis duranensis/Arachis hypogaea|Arachis duranensis|Trifolium pratense|Arachis hypogaea|Arachis hypogaea|Arachis hypogaea|Medicago truncatula|…	4.3E-28|4.7E-27|1.8E-26|1.5E-25|1.5E-25|1.5E-25|1.5E-25|1.5E-25|2.0E-25|7.5E-25|9.8E-25|9.8E-25|9.8E-25|9.8E-25|9.8E-25|9.8E-25|1.7E-24|1.7E-24|1.7E-24|1.7E-24	555|536|635|593|600|593|593|575|554|593|619|596|624|583|619|583|351|594|536|588	214|202|217|217|226|217|217|212|199|217|218|218|233|218|218|218|211|211|211|208	116|108|110|111|113|111|111|111|98|110|109|109|107|109|109|109|107|107|107|104	54.21%|53.47%|50.69%|51.15%|50.00%|51.15%|51.15%|52.36%|49.25%|50.69%|50.00%|50.00%|45.92%|50.00%|50.00%|50.00%|50.71%|50.71%|50.71%|50.00%	38.56%|37.69%|34.17%|36.59%|37.67%|36.59%|36.59%|36.87%|35.92%|36.59%|35.22%|36.58%|37.34%|37.39%|35.22%|37.39%|60.11%|35.52%|39.37%|35.37%	57.17%|53.96%|57.97%|57.97%|60.37%|57.97%|57.97%|56.63%|53.16%|57.97%|58.24%|58.24%|62.24%|58.24%|58.24%|58.24%|56.37%|56.37%|56.37%|55.57%	1|1|1|1|1|1|1|1|1|1|1|1|1|1|1|1|1|1|1|1	1|1|1|1|1|1|1|1|1|1|1|1|1|1|1|1|1|1|1|1	|||||||||||||||||||	RYR65739.1|GAU29906.1|XP_004501857.1|XP_027904554.1|QCE14412.1|XP_007137999.1|XP_017422448.1/XP_017422448.1|RDY10402.1|XP_010926088.1|XP_014502299.1|XP_015954574.1/XP_015954574.1|XP_020993995.1|PNY04655.1|XP_025688662.1|XP_025666411.1|XP_025666412.1|RHN68703.1|AES71403.2|KEH35025.1|XP_020962361.1	135.6|132.1|130.2|127.1|127.1|127.1|127.1|127.1|126.7|124.8|124.4|124.4|124.4|124.4|124.4|124.4|123.6|123.6|123.6|123.6	RYR65739.1hypothetical protein Ahy_A03g011668 isoform B [Arachis hypogaea]|GAU29906.1hypothetical protein TSUD_148130 [Trifolium subterraneum]|XP_004501857.1protein POLLEN DEFECTIVE IN GUIDANCE 1 [Cicer arietinum]|XP_027904554.1protein POLLEN DEFECTIVE IN GUIDANCE 1 [Vigna unguiculata]|QCE14412.1Membrane protein [Vigna unguiculata]|XP_007137999.1hypothetical protein PHAVU_009G172600g [Phaseolus v…	Arachis hypogaea|Trifolium subterraneum|Cicer arietinum|Vigna unguiculata|Vigna unguiculata|Phaseolus vulgaris/Phaseolus vulgaris|Vigna angularis/Vigna angularis/Vigna angularis var. angularis|Mucuna pruriens|Elaeis guineensis|Vigna radiata var. radiata|Arachis duranensis/Arachis hypogaea|Arachis duranensis|Trifolium pratense|Arachis hypogaea|Arachis hypogaea|Arachis hypogaea|Medicago truncatula|…	4.3E-28|4.7E-27|1.8E-26|1.5E-25|1.5E-25|1.5E-25|1.5E-25|1.5E-25|2.0E-25|7.5E-25|9.8E-25|9.8E-25|9.8E-25|9.8E-25|9.8E-25|9.8E-25|1.7E-24|1.7E-24|1.7E-24|1.7E-24	555|536|635|593|600|593|593|575|554|593|619|596|624|583|619|583|351|594|536|588	214|202|217|217|226|217|217|212|199|217|218|218|233|218|218|218|211|211|211|208	116|108|110|111|113|111|111|111|98|110|109|109|107|109|109|109|107|107|107|104	54.21%|53.47%|50.69%|51.15%|50.00%|51.15%|51.15%|52.36%|49.25%|50.69%|50.00%|50.00%|45.92%|50.00%|50.00%|50.00%|50.71%|50.71%|50.71%|50.00%	38.56%|37.69%|34.17%|36.59%|37.67%|36.59%|36.59%|36.87%|35.92%|36.59%|35.22%|36.58%|37.34%|37.39%|35.22%|37.39%|60.11%|35.52%|39.37%|35.37%	57.17%|53.96%|57.97%|57.97%|60.37%|57.97%|57.97%|56.63%|53.16%|57.97%|58.24%|58.24%|62.24%|58.24%|58.24%|58.24%|56.37%|56.37%|56.37%|55.57%	1|1|1|1|1|1|1|1|1|1|1|1|1|1|1|1|1|1|1|1	1|1|1|1|1|1|1|1|1|1|1|1|1|1|1|1|1|1|1|1	|||||||||||||||||||	RYR65739.1|GAU29906.1|XP_004501857.1|XP_027904554.1|QCE14412.1|XP_007137999.1|XP_017422448.1/XP_017422448.1|RDY10402.1|XP_010926088.1|XP_014502299.1|XP_015954574.1/XP_015954574.1|XP_020993995.1|PNY04655.1|XP_025688662.1|XP_025666411.1|XP_025666412.1|RHN68703.1|AES71403.2|KEH35025.1|XP_020962361.1	135.6|132.1|130.2|127.1|127.1|127.1|127.1|127.1|126.7|124.8|124.4|124.4|124.4|124.4|124.4|124.4|123.6|123.6|123.6|123.6	RYR65739.1hypothetical protein Ahy_A03g011668 isoform B [Arachis hypogaea]	Arachis hypogaea	4.3e-28	555	214	116	0.5421	0.3856	0.5717	1
Lcu.2RBY.Chr5_439396849-439403201	XP_027333186.1probable disease resistance protein RPP1		6352	20	3.1e-51	0.7453	/cabinfs/opt/data/nr/nr118.dmnd	20	3.1e-51	0.7453	/cabinfs/opt/data/nr/nr118.dmnd	XP_027333186.1probable disease resistance protein RPP1 [Abrus precatorius]|XP_027368581.1protein PHLOEM PROTEIN 2-LIKE A5-like [Abrus precatorius]|GAU40066.1hypothetical protein TSUD_258590 [Trifolium subterraneum]|NP_001239768.1toll interleukin receptor [Glycine max]/XP_028220522.1 uncharacterized protein LOC114402219 isoform X2 [Glycine soja]/ACM89617.1 toll interleukin receptor [Glycine max]/K…	Abrus precatorius|Abrus precatorius|Trifolium subterraneum|Glycine max/Glycine soja/Glycine max/Glycine max/Glycine soja|Glycine max/Glycine soja/Glycine max/Glycine max/Glycine soja|Glycine soja|Abrus precatorius|Trifolium subterraneum|Trifolium pratense|Abrus precatorius|Abrus precatorius|Medicago truncatula|Mucuna pruriens|Medicago truncatula|Trifolium subterraneum|Phaseolus vulgaris/Phaseolus…	3.1E-51|3.6E-47|4.7E-47|8.8E-46|8.8E-46|8.8E-46|2.2E-44|6.3E-44|8.2E-44|7.0E-43|9.1E-43|4.5E-42|4.5E-42|7.7E-42|1.7E-41|6.5E-41|6.5E-41|6.5E-41|6.5E-41|1.5E-40	349|373|384|345|375|325|363|356|359|1096|346|1895|421|504|348|410|346|345|356|1234	188|178|168|172|172|172|168|175|175|178|166|156|166|155|173|166|166|166|166|173	136|135|128|127|127|127|132|128|129|128|122|119|124|118|126|123|125|125|125|128	72.34%|75.84%|76.19%|73.84%|73.84%|73.84%|78.57%|73.14%|73.71%|71.91%|73.49%|76.28%|74.70%|76.13%|72.83%|74.10%|75.30%|75.30%|75.30%|73.99%	53.87%|47.72%|43.75%|49.86%|45.87%|52.92%|46.28%|49.16%|48.75%|16.24%|47.98%|8.23%|39.43%|30.75%|49.71%|40.49%|47.98%|48.12%|46.63%|14.02%	8.88%|8.41%|7.93%|8.12%|8.12%|8.12%|7.93%|8.27%|8.27%|8.41%|7.84%|7.37%|7.84%|7.32%|8.17%|7.84%|7.84%|7.84%|7.84%|8.17%	1|1|1|1|1|1|1|1|1|1|1|1|1|1|1|1|1|1|1|1	-3|-3|-3|-3|-3|-3|-3|-3|-3|-3|-3|-3|-3|-3|-3|-3|-3|-3|-3|-3	|||||||||||||||||||	XP_027333186.1|XP_027368581.1|GAU40066.1|NP_001239768.1/NP_001239768.1|XP_006574412.1/XP_006574412.1|KHN38285.1|XP_027332974.1|GAU40067.1|PNY01443.1|XP_027368580.1|XP_027368584.1|AET00453.2|RDX98581.1|RHN57745.1|GAU40068.1|XP_007142262.1|KEH28421.1|XP_024639228.1|XP_003617531.1|XP_027331303.1	214.9|201.4|201.1|196.8|196.8|196.8|192.2|190.7|190.3|187.2|186.8|184.5|184.5|183.7|182.6|180.6|180.6|180.6|180.6|179.5	XP_027333186.1probable disease resistance protein RPP1 [Abrus precatorius]|XP_027368581.1protein PHLOEM PROTEIN 2-LIKE A5-like [Abrus precatorius]|GAU40066.1hypothetical protein TSUD_258590 [Trifolium subterraneum]|NP_001239768.1toll interleukin receptor [Glycine max]/XP_028220522.1 uncharacterized protein LOC114402219 isoform X2 [Glycine soja]/ACM89617.1 toll interleukin receptor [Glycine max]/K…	Abrus precatorius|Abrus precatorius|Trifolium subterraneum|Glycine max/Glycine soja/Glycine max/Glycine max/Glycine soja|Glycine max/Glycine soja/Glycine max/Glycine max/Glycine soja|Glycine soja|Abrus precatorius|Trifolium subterraneum|Trifolium pratense|Abrus precatorius|Abrus precatorius|Medicago truncatula|Mucuna pruriens|Medicago truncatula|Trifolium subterraneum|Phaseolus vulgaris/Phaseolus…	3.1E-51|3.6E-47|4.7E-47|8.8E-46|8.8E-46|8.8E-46|2.2E-44|6.3E-44|8.2E-44|7.0E-43|9.1E-43|4.5E-42|4.5E-42|7.7E-42|1.7E-41|6.5E-41|6.5E-41|6.5E-41|6.5E-41|1.5E-40	349|373|384|345|375|325|363|356|359|1096|346|1895|421|504|348|410|346|345|356|1234	188|178|168|172|172|172|168|175|175|178|166|156|166|155|173|166|166|166|166|173	136|135|128|127|127|127|132|128|129|128|122|119|124|118|126|123|125|125|125|128	72.34%|75.84%|76.19%|73.84%|73.84%|73.84%|78.57%|73.14%|73.71%|71.91%|73.49%|76.28%|74.70%|76.13%|72.83%|74.10%|75.30%|75.30%|75.30%|73.99%	53.87%|47.72%|43.75%|49.86%|45.87%|52.92%|46.28%|49.16%|48.75%|16.24%|47.98%|8.23%|39.43%|30.75%|49.71%|40.49%|47.98%|48.12%|46.63%|14.02%	8.88%|8.41%|7.93%|8.12%|8.12%|8.12%|7.93%|8.27%|8.27%|8.41%|7.84%|7.37%|7.84%|7.32%|8.17%|7.84%|7.84%|7.84%|7.84%|8.17%	1|1|1|1|1|1|1|1|1|1|1|1|1|1|1|1|1|1|1|1	-3|-3|-3|-3|-3|-3|-3|-3|-3|-3|-3|-3|-3|-3|-3|-3|-3|-3|-3|-3	|||||||||||||||||||	XP_027333186.1|XP_027368581.1|GAU40066.1|NP_001239768.1/NP_001239768.1|XP_006574412.1/XP_006574412.1|KHN38285.1|XP_027332974.1|GAU40067.1|PNY01443.1|XP_027368580.1|XP_027368584.1|AET00453.2|RDX98581.1|RHN57745.1|GAU40068.1|XP_007142262.1|KEH28421.1|XP_024639228.1|XP_003617531.1|XP_027331303.1	214.9|201.4|201.1|196.8|196.8|196.8|192.2|190.7|190.3|187.2|186.8|184.5|184.5|183.7|182.6|180.6|180.6|180.6|180.6|179.5	XP_027333186.1probable disease resistance protein RPP1 [Abrus precatorius]	Abrus precatorius	3.1e-51	349	188	136	0.7234	0.5387	0.0888	1
Lcu.2RBY.Chr5_467196058-467204486	XP_003623312.2importin-11 isoform X1		8428	20	8.9e-78	0.8831	/cabinfs/opt/data/nr/nr118.dmnd	20	8.9e-78	0.8831	/cabinfs/opt/data/nr/nr118.dmnd	GAU35098.1hypothetical protein TSUD_162030 [Trifolium subterraneum]|XP_003623312.2importin-11 isoform X1 [Medicago truncatula]/AES79530.2 importin-like protein [Medicago truncatula]/RHN46506.1 putative importin-beta domain-containing protein [Medicago truncatula]|XP_013449193.1importin-11 isoform X2 [Medicago truncatula]/KEH23220.1 importin-like protein [Medicago truncatula]|XP_004492469.1importi…	Trifolium subterraneum|Medicago truncatula/Medicago truncatula/Medicago truncatula|Medicago truncatula/Medicago truncatula|Cicer arietinum|Lupinus angustifolius|Glycine soja|Glycine soja|Glycine soja|Glycine soja|Quercus suber|Glycine soja|Glycine max|Glycine max|Glycine max|Glycine max/Glycine max|Arachis hypogaea|Arachis hypogaea|Glycine soja|Glycine soja|Glycine soja	8.9E-78|1.5E-77|1.5E-77|6.4E-76|5.4E-75|5.6E-72|5.6E-72|5.6E-72|5.6E-72|5.6E-72|2.1E-71|2.1E-71|2.1E-71|2.1E-71|2.1E-71|2.8E-71|2.8E-71|2.8E-71|2.8E-71|2.8E-71	960|1007|964|1009|1008|688|1016|1009|935|1009|994|1016|1007|994|1009|965|996|1009|823|674	181|181|181|181|181|181|181|181|181|181|181|181|181|181|181|181|181|181|181|181	165|165|165|163|162|159|159|159|159|159|158|158|158|158|158|159|159|158|158|158	91.16%|91.16%|91.16%|90.06%|89.50%|87.85%|87.85%|87.85%|87.85%|87.85%|87.29%|87.29%|87.29%|87.29%|87.29%|87.85%|87.85%|87.29%|87.29%|87.29%	18.85%|17.97%|18.78%|17.94%|17.96%|26.31%|17.81%|17.94%|19.36%|17.94%|18.21%|17.81%|17.97%|18.21%|17.94%|18.76%|18.17%|17.94%|21.99%|26.85%	6.44%|6.44%|6.44%|6.44%|6.44%|6.44%|6.44%|6.44%|6.44%|6.44%|6.44%|6.44%|6.44%|6.44%|6.44%|6.44%|6.44%|6.44%|6.44%|6.44%	1|1|1|1|1|1|1|1|1|1|1|1|1|1|1|1|1|1|1|1	-2|-2|-2|-2|-2|-2|-2|-2|-2|-2|-2|-2|-2|-2|-2|-2|-2|-2|-2|-2	|||||||||||||||||||	GAU35098.1|XP_003623312.2|XP_013449193.1|XP_004492469.1|XP_019460726.1|RZB52900.1|XP_028213481.1|XP_028213483.1|XP_028213484.1|XP_023906131.1|KHN20330.1|XP_014626301.1|RCW18879.1|RCW18880.1|XP_003552264.1|RYR14458.1|RYR14459.1|RZC03059.1|XP_028240494.1|KHN39559.1	303.5|302.8|302.8|297.4|294.3|284.3|284.3|284.3|284.3|284.3|282.3|282.3|282.3|282.3|282.3|282.0|282.0|282.0|282.0|282.0	GAU35098.1hypothetical protein TSUD_162030 [Trifolium subterraneum]|XP_003623312.2importin-11 isoform X1 [Medicago truncatula]/AES79530.2 importin-like protein [Medicago truncatula]/RHN46506.1 putative importin-beta domain-containing protein [Medicago truncatula]|XP_013449193.1importin-11 isoform X2 [Medicago truncatula]/KEH23220.1 importin-like protein [Medicago truncatula]|XP_004492469.1importi…	Trifolium subterraneum|Medicago truncatula/Medicago truncatula/Medicago truncatula|Medicago truncatula/Medicago truncatula|Cicer arietinum|Lupinus angustifolius|Glycine soja|Glycine soja|Glycine soja|Glycine soja|Quercus suber|Glycine soja|Glycine max|Glycine max|Glycine max|Glycine max/Glycine max|Arachis hypogaea|Arachis hypogaea|Glycine soja|Glycine soja|Glycine soja	8.9E-78|1.5E-77|1.5E-77|6.4E-76|5.4E-75|5.6E-72|5.6E-72|5.6E-72|5.6E-72|5.6E-72|2.1E-71|2.1E-71|2.1E-71|2.1E-71|2.1E-71|2.8E-71|2.8E-71|2.8E-71|2.8E-71|2.8E-71	960|1007|964|1009|1008|688|1016|1009|935|1009|994|1016|1007|994|1009|965|996|1009|823|674	181|181|181|181|181|181|181|181|181|181|181|181|181|181|181|181|181|181|181|181	165|165|165|163|162|159|159|159|159|159|158|158|158|158|158|159|159|158|158|158	91.16%|91.16%|91.16%|90.06%|89.50%|87.85%|87.85%|87.85%|87.85%|87.85%|87.29%|87.29%|87.29%|87.29%|87.29%|87.85%|87.85%|87.29%|87.29%|87.29%	18.85%|17.97%|18.78%|17.94%|17.96%|26.31%|17.81%|17.94%|19.36%|17.94%|18.21%|17.81%|17.97%|18.21%|17.94%|18.76%|18.17%|17.94%|21.99%|26.85%	6.44%|6.44%|6.44%|6.44%|6.44%|6.44%|6.44%|6.44%|6.44%|6.44%|6.44%|6.44%|6.44%|6.44%|6.44%|6.44%|6.44%|6.44%|6.44%|6.44%	1|1|1|1|1|1|1|1|1|1|1|1|1|1|1|1|1|1|1|1	-2|-2|-2|-2|-2|-2|-2|-2|-2|-2|-2|-2|-2|-2|-2|-2|-2|-2|-2|-2	|||||||||||||||||||	GAU35098.1|XP_003623312.2|XP_013449193.1|XP_004492469.1|XP_019460726.1|RZB52900.1|XP_028213481.1|XP_028213483.1|XP_028213484.1|XP_023906131.1|KHN20330.1|XP_014626301.1|RCW18879.1|RCW18880.1|XP_003552264.1|RYR14458.1|RYR14459.1|RZC03059.1|XP_028240494.1|KHN39559.1	303.5|302.8|302.8|297.4|294.3|284.3|284.3|284.3|284.3|284.3|282.3|282.3|282.3|282.3|282.3|282.0|282.0|282.0|282.0|282.0	GAU35098.1hypothetical protein TSUD_162030 [Trifolium subterraneum]	Trifolium subterraneum	8.9e-78	960	181	165	0.9116	0.1885	0.0644	1
Lcu.2RBY.Chr5_470075823-470077647	AES59437.1 alpha amylase domain protein		1824	20	1.5e-184	0.9085	/cabinfs/opt/data/nr/nr118.dmnd	20	1.5e-184	0.9085	/cabinfs/opt/data/nr/nr118.dmnd	XP_004499059.1alpha-amylase-like [Cicer arietinum]|AFK42146.1unknown [Medicago truncatula]|XP_003589186.1alpha-amylase [Medicago truncatula]/AES59437.1 alpha amylase domain protein [Medicago truncatula]/RHN77307.1 Alpha-amylase [Medicago truncatula]|GAU45938.1hypothetical protein TSUD_238400 [Trifolium subterraneum]|XP_004499063.1alpha-amylase-like [Cicer arietinum]|GAU39909.1hypothetical protein…	Cicer arietinum|Medicago truncatula|Medicago truncatula/Medicago truncatula/Medicago truncatula|Trifolium subterraneum|Cicer arietinum|Trifolium subterraneum|Mucuna pruriens|Trifolium pratense|Vigna mungo/Vigna mungo|Vigna angularis/Vigna angularis/Vigna angularis|Vigna radiata var. radiata|Abrus precatorius|Vigna angularis var. angularis|Cajanus cajan/Cajanus cajan|Vigna unguiculata|Arachis hypo…	1.5E-184|1.1E-182|1.1E-182|4.4E-176|7.6E-176|1.7E-175|1.7E-175|8.4E-175|3.0E-172|3.0E-172|3.0E-172|3.3E-171|1.6E-170|2.1E-170|4.8E-170|1.8E-169|1.8E-169|2.4E-169|3.1E-169|5.3E-169	420|421|421|419|422|419|465|419|421|421|421|421|421|421|420|423|416|420|420|421	351|351|351|351|351|351|351|351|351|351|351|351|351|351|351|350|350|351|351|351	328|327|327|322|319|323|318|320|319|320|320|313|318|315|317|313|313|313|317|314	93.45%|93.16%|93.16%|91.74%|90.88%|92.02%|90.60%|91.17%|90.88%|91.17%|91.17%|89.17%|90.60%|89.74%|90.31%|89.43%|89.43%|89.17%|90.31%|89.46%	83.57%|83.37%|83.37%|83.77%|83.18%|83.77%|75.48%|83.77%|83.37%|83.37%|83.37%|83.37%|83.37%|83.37%|83.57%|82.74%|84.13%|83.57%|83.57%|83.37%	57.73%|57.73%|57.73%|57.73%|57.73%|57.73%|57.73%|57.73%|57.73%|57.73%|57.73%|57.73%|57.73%|57.73%|57.73%|57.57%|57.57%|57.73%|57.73%|57.73%	1|1|1|1|1|1|1|1|1|1|1|1|1|1|1|1|1|1|1|1	3|3|3|3|3|3|3|3|3|3|3|3|3|3|3|3|3|3|3|3	|||||||||||||||||||	XP_004499059.1|AFK42146.1|XP_003589186.1|GAU45938.1|XP_004499063.1|GAU39909.1|RDX69044.1|PNY07423.1|P17859.1/P17859.1|NP_001316768.1|XP_014514988.1/XP_014514988.1|XP_027332084.1|BAT97213.1|XP_020231823.1|XP_027906173.1|RYR55781.1|XP_020961010.1|XP_019433225.1|XP_007134076.1|XP_019433226.1	656.0|649.8|649.8|627.9|627.1|625.9|625.9|623.6|615.1|615.1|615.1|611.7|609.4|609.0|607.8|605.9|605.9|605.5|605.1|604.4	XP_004499059.1alpha-amylase-like [Cicer arietinum]|AFK42146.1unknown [Medicago truncatula]|XP_003589186.1alpha-amylase [Medicago truncatula]/AES59437.1 alpha amylase domain protein [Medicago truncatula]/RHN77307.1 Alpha-amylase [Medicago truncatula]|GAU45938.1hypothetical protein TSUD_238400 [Trifolium subterraneum]|XP_004499063.1alpha-amylase-like [Cicer arietinum]|GAU39909.1hypothetical protein…	Cicer arietinum|Medicago truncatula|Medicago truncatula/Medicago truncatula/Medicago truncatula|Trifolium subterraneum|Cicer arietinum|Trifolium subterraneum|Mucuna pruriens|Trifolium pratense|Vigna mungo/Vigna mungo|Vigna angularis/Vigna angularis/Vigna angularis|Vigna radiata var. radiata|Abrus precatorius|Vigna angularis var. angularis|Cajanus cajan/Cajanus cajan|Vigna unguiculata|Arachis hypo…	1.5E-184|1.1E-182|1.1E-182|4.4E-176|7.6E-176|1.7E-175|1.7E-175|8.4E-175|3.0E-172|3.0E-172|3.0E-172|3.3E-171|1.6E-170|2.1E-170|4.8E-170|1.8E-169|1.8E-169|2.4E-169|3.1E-169|5.3E-169	420|421|421|419|422|419|465|419|421|421|421|421|421|421|420|423|416|420|420|421	351|351|351|351|351|351|351|351|351|351|351|351|351|351|351|350|350|351|351|351	328|327|327|322|319|323|318|320|319|320|320|313|318|315|317|313|313|313|317|314	93.45%|93.16%|93.16%|91.74%|90.88%|92.02%|90.60%|91.17%|90.88%|91.17%|91.17%|89.17%|90.60%|89.74%|90.31%|89.43%|89.43%|89.17%|90.31%|89.46%	83.57%|83.37%|83.37%|83.77%|83.18%|83.77%|75.48%|83.77%|83.37%|83.37%|83.37%|83.37%|83.37%|83.37%|83.57%|82.74%|84.13%|83.57%|83.57%|83.37%	57.73%|57.73%|57.73%|57.73%|57.73%|57.73%|57.73%|57.73%|57.73%|57.73%|57.73%|57.73%|57.73%|57.73%|57.73%|57.57%|57.57%|57.73%|57.73%|57.73%	1|1|1|1|1|1|1|1|1|1|1|1|1|1|1|1|1|1|1|1	3|3|3|3|3|3|3|3|3|3|3|3|3|3|3|3|3|3|3|3	|||||||||||||||||||	XP_004499059.1|AFK42146.1|XP_003589186.1|GAU45938.1|XP_004499063.1|GAU39909.1|RDX69044.1|PNY07423.1|P17859.1/P17859.1|NP_001316768.1|XP_014514988.1/XP_014514988.1|XP_027332084.1|BAT97213.1|XP_020231823.1|XP_027906173.1|RYR55781.1|XP_020961010.1|XP_019433225.1|XP_007134076.1|XP_019433226.1	656.0|649.8|649.8|627.9|627.1|625.9|625.9|623.6|615.1|615.1|615.1|611.7|609.4|609.0|607.8|605.9|605.9|605.5|605.1|604.4	XP_004499059.1alpha-amylase-like [Cicer arietinum]	Cicer arietinum	1.5e-184	420	351	328	0.9345	0.8357	0.5773	1
Lcu.2RBY.Chr5_472129991-472131518	XP_011463333.1 serine/threonine protein phosphatase 2A 55 kDa regulatory subunit B beta isoform isoform X1		1527	20	8.4e-27	0.5028	/cabinfs/opt/data/nr/nr118.dmnd	20	8.4e-27	0.5028	/cabinfs/opt/data/nr/nr118.dmnd	XP_011463333.1PREDICTED: serine/threonine protein phosphatase 2A 55 kDa regulatory subunit B beta isoform isoform X1 [Fragaria vesca subsp. vesca]|RZB84521.1Serine/threonine protein phosphatase 2A 55 kDa regulatory subunit B beta isoform isoform D [Glycine soja]|XP_006595101.1serine/threonine protein phosphatase 2A 55 kDa regulatory subunit B beta isoform isoform X1 [Glycine max]/XP_028190538.1 s…	Fragaria vesca subsp. vesca|Glycine soja|Glycine max/Glycine soja/Glycine max/Glycine soja|Trifolium subterraneum|Trifolium pratense|Glycine max/Glycine soja/Glycine soja/Glycine max/Glycine soja|Cicer arietinum|Cicer arietinum|Medicago sativa subsp. x varia|Medicago truncatula/Medicago truncatula|Medicago truncatula/Medicago truncatula/Medicago truncatula|Prunus mume|Prunus mume|Panicum miliaceu…	8.4E-27|4.6E-25|4.6E-25|4.6E-25|4.6E-25|4.6E-25|7.8E-25|7.8E-25|7.8E-25|7.8E-25|7.8E-25|1.0E-24|1.0E-24|1.3E-24|1.3E-24|1.3E-24|1.3E-24|1.3E-24|1.3E-24|1.3E-24	546|425|515|479|399|514|518|517|518|519|518|550|548|550|500|499|500|499|519|422	179|179|179|179|179|179|179|179|179|179|179|182|182|179|179|179|179|179|179|179	96|90|90|89|89|90|89|89|89|89|89|92|92|94|90|90|90|90|86|90	53.63%|50.28%|50.28%|49.72%|49.72%|50.28%|49.72%|49.72%|49.72%|49.72%|49.72%|50.55%|50.55%|52.51%|50.28%|50.28%|50.28%|50.28%|48.04%|50.28%	32.78%|42.12%|34.76%|37.37%|44.86%|34.82%|34.56%|34.62%|34.56%|34.49%|34.56%|33.09%|33.21%|32.55%|35.80%|35.87%|35.80%|35.87%|34.49%|42.42%	35.17%|35.17%|35.17%|35.17%|35.17%|35.17%|35.17%|35.17%|35.17%|35.17%|35.17%|35.76%|35.76%|35.17%|35.17%|35.17%|35.17%|35.17%|35.17%|35.17%	1|1|1|1|1|1|1|1|1|1|1|1|1|1|1|1|1|1|1|1	1|1|1|1|1|1|1|1|1|1|1|1|1|1|1|1|1|1|1|1	|||||||||||||||||||	XP_011463333.1|RZB84521.1|XP_006595101.1/XP_006595101.1|GAU40860.1|PNY08520.1|XP_003543605.1/XP_003543605.1|XP_004486806.1|XP_004486807.1|AAG29596.1|XP_003597631.2|XP_013465494.1|XP_008228323.1|XP_016649401.1|RLM80556.1|XP_015938614.1/XP_015938614.1|XP_015938615.1/XP_015938615.1|XP_016175322.1/XP_016175322.1|XP_016175323.1/XP_016175323.1|XP_022037659.1|XP_020968119.1	131.7|125.9|125.9|125.9|125.9|125.9|125.2|125.2|125.2|125.2|125.2|124.8|124.8|124.4|124.4|124.4|124.4|124.4|124.4|124.4	XP_011463333.1PREDICTED: serine/threonine protein phosphatase 2A 55 kDa regulatory subunit B beta isoform isoform X1 [Fragaria vesca subsp. vesca]|RZB84521.1Serine/threonine protein phosphatase 2A 55 kDa regulatory subunit B beta isoform isoform D [Glycine soja]|XP_006595101.1serine/threonine protein phosphatase 2A 55 kDa regulatory subunit B beta isoform isoform X1 [Glycine max]/XP_028190538.1 s…	Fragaria vesca subsp. vesca|Glycine soja|Glycine max/Glycine soja/Glycine max/Glycine soja|Trifolium subterraneum|Trifolium pratense|Glycine max/Glycine soja/Glycine soja/Glycine max/Glycine soja|Cicer arietinum|Cicer arietinum|Medicago sativa subsp. x varia|Medicago truncatula/Medicago truncatula|Medicago truncatula/Medicago truncatula/Medicago truncatula|Prunus mume|Prunus mume|Panicum miliaceu…	8.4E-27|4.6E-25|4.6E-25|4.6E-25|4.6E-25|4.6E-25|7.8E-25|7.8E-25|7.8E-25|7.8E-25|7.8E-25|1.0E-24|1.0E-24|1.3E-24|1.3E-24|1.3E-24|1.3E-24|1.3E-24|1.3E-24|1.3E-24	546|425|515|479|399|514|518|517|518|519|518|550|548|550|500|499|500|499|519|422	179|179|179|179|179|179|179|179|179|179|179|182|182|179|179|179|179|179|179|179	96|90|90|89|89|90|89|89|89|89|89|92|92|94|90|90|90|90|86|90	53.63%|50.28%|50.28%|49.72%|49.72%|50.28%|49.72%|49.72%|49.72%|49.72%|49.72%|50.55%|50.55%|52.51%|50.28%|50.28%|50.28%|50.28%|48.04%|50.28%	32.78%|42.12%|34.76%|37.37%|44.86%|34.82%|34.56%|34.62%|34.56%|34.49%|34.56%|33.09%|33.21%|32.55%|35.80%|35.87%|35.80%|35.87%|34.49%|42.42%	35.17%|35.17%|35.17%|35.17%|35.17%|35.17%|35.17%|35.17%|35.17%|35.17%|35.17%|35.76%|35.76%|35.17%|35.17%|35.17%|35.17%|35.17%|35.17%|35.17%	1|1|1|1|1|1|1|1|1|1|1|1|1|1|1|1|1|1|1|1	1|1|1|1|1|1|1|1|1|1|1|1|1|1|1|1|1|1|1|1	|||||||||||||||||||	XP_011463333.1|RZB84521.1|XP_006595101.1/XP_006595101.1|GAU40860.1|PNY08520.1|XP_003543605.1/XP_003543605.1|XP_004486806.1|XP_004486807.1|AAG29596.1|XP_003597631.2|XP_013465494.1|XP_008228323.1|XP_016649401.1|RLM80556.1|XP_015938614.1/XP_015938614.1|XP_015938615.1/XP_015938615.1|XP_016175322.1/XP_016175322.1|XP_016175323.1/XP_016175323.1|XP_022037659.1|XP_020968119.1	131.7|125.9|125.9|125.9|125.9|125.9|125.2|125.2|125.2|125.2|125.2|124.8|124.8|124.4|124.4|124.4|124.4|124.4|124.4|124.4	XP_011463333.1PREDICTED: serine/threonine protein phosphatase 2A 55 kDa regulatory subunit B beta isoform isoform X1 [Fragaria vesca subsp. vesca]	Fragaria vesca subsp. vesca	8.4e-27	546	179	96	0.5363	0.3278	0.3517	1
Lcu.2RBY.Chr6_1116399-1117641	---NA---		1242
Lcu.2RBY.Chr6_83765424-83769291	RHN68609.1putative major facilitator, sugar transporter, major facilitator superfamily		3867	20	1.5e-69	0.7012	/cabinfs/opt/data/nr/nr118.dmnd	20	1.5e-69	0.7012	/cabinfs/opt/data/nr/nr118.dmnd	RHN68609.1putative major facilitator, sugar transporter, major facilitator superfamily [Medicago truncatula]|GAU34812.1hypothetical protein TSUD_394380 [Trifolium subterraneum]|XP_027901780.1sugar transport protein 5-like [Vigna unguiculata]|QCE15886.1MFS transporter [Vigna unguiculata]|XP_017421510.1PREDICTED: sugar transport protein 5-like [Vigna angularis]/BAT78524.1 hypothetical protein VIGAN…	Medicago truncatula|Trifolium subterraneum|Vigna unguiculata|Vigna unguiculata|Vigna angularis/Vigna angularis var. angularis|Mucuna pruriens|Glycine max/Glycine soja/Glycine soja/Glycine max/Glycine soja|Vigna radiata var. radiata|Glycine max/Glycine soja/Glycine soja/Glycine max/Glycine soja|Medicago truncatula|Medicago truncatula/Medicago truncatula|Abrus precatorius|Cajanus cajan/Cajanus caja…	1.5E-69|1.6E-66|2.1E-66|2.1E-66|4.7E-66|4.7E-66|1.0E-65|1.0E-65|1.4E-65|2.3E-65|2.3E-65|5.2E-65|5.2E-65|6.7E-65|8.8E-65|1.5E-64|2.0E-64|7.4E-64|7.4E-64|7.4E-64	507|407|508|939|507|507|509|511|509|370|510|508|506|512|509|508|487|507|508|460	244|244|245|245|246|244|245|246|245|243|243|246|245|244|250|245|251|246|244|244	177|171|175|175|175|171|174|176|174|170|170|174|170|171|172|168|165|174|170|167	72.54%|70.08%|71.43%|71.43%|71.14%|70.08%|71.02%|71.54%|71.02%|69.96%|69.96%|70.73%|69.39%|70.08%|68.80%|68.57%|65.74%|70.73%|69.67%|68.44%	48.13%|59.95%|48.23%|26.09%|48.52%|48.13%|48.13%|48.14%|48.13%|65.68%|47.65%|48.43%|48.42%|47.66%|49.12%|48.23%|51.54%|48.52%|48.03%|53.04%	18.93%|18.93%|19.01%|19.01%|19.08%|18.93%|19.01%|19.08%|19.01%|18.85%|18.85%|19.08%|19.01%|18.93%|19.39%|19.01%|19.47%|19.08%|18.93%|18.93%	1|1|1|1|1|1|1|1|1|1|1|1|1|1|1|1|1|1|1|1	-2|-2|-2|-2|-2|-2|-2|-2|-2|-2|-2|-2|-2|-2|-2|-2|-2|-2|-2|-2	|||||||||||||||||||	RHN68609.1|GAU34812.1|XP_027901780.1|QCE15886.1|XP_017421510.1/XP_017421510.1|RDX61377.1|NP_001241985.2/NP_001241985.2|XP_014499281.1|XP_003526585.1/XP_003526585.1|KEH34922.1|XP_024635482.1|XP_027366451.1|XP_020214403.1|XP_013460889.1|ACU22771.1|XP_003522798.1/XP_003522798.1|RHN68610.1|XP_007136245.1|XP_007136247.1|GAU34814.1	275.0|265.0|264.6|264.6|263.5|263.5|262.3|262.3|261.9|261.2|261.2|260.0|260.0|259.6|259.2|258.5|258.1|256.1|256.1|256.1	RHN68609.1putative major facilitator, sugar transporter, major facilitator superfamily [Medicago truncatula]|GAU34812.1hypothetical protein TSUD_394380 [Trifolium subterraneum]|XP_027901780.1sugar transport protein 5-like [Vigna unguiculata]|QCE15886.1MFS transporter [Vigna unguiculata]|XP_017421510.1PREDICTED: sugar transport protein 5-like [Vigna angularis]/BAT78524.1 hypothetical protein VIGAN…	Medicago truncatula|Trifolium subterraneum|Vigna unguiculata|Vigna unguiculata|Vigna angularis/Vigna angularis var. angularis|Mucuna pruriens|Glycine max/Glycine soja/Glycine soja/Glycine max/Glycine soja|Vigna radiata var. radiata|Glycine max/Glycine soja/Glycine soja/Glycine max/Glycine soja|Medicago truncatula|Medicago truncatula/Medicago truncatula|Abrus precatorius|Cajanus cajan/Cajanus caja…	1.5E-69|1.6E-66|2.1E-66|2.1E-66|4.7E-66|4.7E-66|1.0E-65|1.0E-65|1.4E-65|2.3E-65|2.3E-65|5.2E-65|5.2E-65|6.7E-65|8.8E-65|1.5E-64|2.0E-64|7.4E-64|7.4E-64|7.4E-64	507|407|508|939|507|507|509|511|509|370|510|508|506|512|509|508|487|507|508|460	244|244|245|245|246|244|245|246|245|243|243|246|245|244|250|245|251|246|244|244	177|171|175|175|175|171|174|176|174|170|170|174|170|171|172|168|165|174|170|167	72.54%|70.08%|71.43%|71.43%|71.14%|70.08%|71.02%|71.54%|71.02%|69.96%|69.96%|70.73%|69.39%|70.08%|68.80%|68.57%|65.74%|70.73%|69.67%|68.44%	48.13%|59.95%|48.23%|26.09%|48.52%|48.13%|48.13%|48.14%|48.13%|65.68%|47.65%|48.43%|48.42%|47.66%|49.12%|48.23%|51.54%|48.52%|48.03%|53.04%	18.93%|18.93%|19.01%|19.01%|19.08%|18.93%|19.01%|19.08%|19.01%|18.85%|18.85%|19.08%|19.01%|18.93%|19.39%|19.01%|19.47%|19.08%|18.93%|18.93%	1|1|1|1|1|1|1|1|1|1|1|1|1|1|1|1|1|1|1|1	-2|-2|-2|-2|-2|-2|-2|-2|-2|-2|-2|-2|-2|-2|-2|-2|-2|-2|-2|-2	|||||||||||||||||||	RHN68609.1|GAU34812.1|XP_027901780.1|QCE15886.1|XP_017421510.1/XP_017421510.1|RDX61377.1|NP_001241985.2/NP_001241985.2|XP_014499281.1|XP_003526585.1/XP_003526585.1|KEH34922.1|XP_024635482.1|XP_027366451.1|XP_020214403.1|XP_013460889.1|ACU22771.1|XP_003522798.1/XP_003522798.1|RHN68610.1|XP_007136245.1|XP_007136247.1|GAU34814.1	275.0|265.0|264.6|264.6|263.5|263.5|262.3|262.3|261.9|261.2|261.2|260.0|260.0|259.6|259.2|258.5|258.1|256.1|256.1|256.1	RHN68609.1putative major facilitator, sugar transporter, major facilitator superfamily [Medicago truncatula]	Medicago truncatula	1.5e-69	507	244	177	0.7254	0.4813	0.1893	1
Lcu.2RBY.Chr6_86940350-86943744	XP_013449877.1autophagy-related protein 9 isoform X1		3394	20	1.6e-54	0.4773	/cabinfs/opt/data/nr/nr118.dmnd	20	1.6e-54	0.4773	/cabinfs/opt/data/nr/nr118.dmnd	XP_013449877.1autophagy-related protein 9 isoform X1 [Medicago truncatula]/KEH23905.1 autophagy 9 (APG9) protein [Medicago truncatula]|XP_024625750.1autophagy-related protein 9 isoform X2 [Medicago truncatula]/RHN48188.1 hypothetical protein MtrunA17_Chr7g0261081 [Medicago truncatula]|XP_020211467.1autophagy-related protein 9-like isoform X1 [Cajanus cajan]|RXH98292.1hypothetical protein DVH24_01…	Medicago truncatula/Medicago truncatula|Medicago truncatula/Medicago truncatula|Cajanus cajan|Malus domestica|Trifolium subterraneum|Cajanus cajan|Cajanus cajan|Trifolium pratense|Medicago truncatula/Medicago truncatula/Medicago truncatula|Glycine soja|Glycine max/Glycine soja/Glycine max/Glycine max/Glycine max/Glycine max/Glycine max/Glycine soja/Glycine soja|Gossypium arboreum/Gossypium arbore…	1.6E-54|1.6E-54|8.0E-54|2.3E-53|6.8E-53|9.8E-52|9.8E-52|1.3E-51|3.7E-51|6.3E-51|6.3E-51|8.3E-51|1.4E-50|1.4E-50|1.4E-50|1.4E-50|2.4E-50|2.4E-50|2.4E-50|2.4E-50	893|866|862|917|834|784|856|865|866|919|872|866|866|869|809|866|874|873|873|873	286|286|307|335|286|307|307|303|335|307|307|329|307|286|286|307|335|335|335|335	142|142|151|168|140|148|148|145|156|147|147|154|145|138|138|145|153|153|153|153	49.65%|49.65%|49.19%|50.15%|48.95%|48.21%|48.21%|47.85%|46.57%|47.88%|47.88%|46.81%|47.23%|48.25%|48.25%|47.23%|45.67%|45.67%|45.67%|45.67%	32.03%|33.03%|35.61%|36.53%|34.29%|39.16%|35.86%|35.03%|38.68%|33.41%|35.21%|37.99%|35.45%|32.91%|35.35%|35.45%|38.33%|38.37%|38.37%|38.37%	25.28%|25.28%|27.14%|29.61%|25.28%|27.14%|27.14%|26.78%|29.61%|27.14%|27.14%|29.08%|27.14%|25.28%|25.28%|27.14%|29.61%|29.61%|29.61%|29.61%	1|1|1|1|1|1|1|1|1|1|1|1|1|1|1|1|1|1|1|1	3|3|3|3|3|3|3|3|3|3|3|3|3|3|3|3|3|3|3|3	|||||||||||||||||||	XP_013449877.1|XP_024625750.1|XP_020211467.1|RXH98292.1|GAU25185.1|KYP70724.1|XP_020211468.1|PNY07538.1|XP_013468523.1|KHN10731.1|XP_003520596.1/XP_003520596.1|XP_017613070.1|EOX94481.1|XP_006604488.1/XP_006604488.1|KRG95651.1|XP_017982596.1|XP_028964718.1|CCX35470.1|CCX35483.1|NP_001315923.1	224.9|224.9|222.6|221.1|219.5|215.7|215.7|215.3|213.8|213.0|213.0|212.6|211.8|211.8|211.8|211.8|211.1|211.1|211.1|211.1	XP_013449877.1autophagy-related protein 9 isoform X1 [Medicago truncatula]/KEH23905.1 autophagy 9 (APG9) protein [Medicago truncatula]|XP_024625750.1autophagy-related protein 9 isoform X2 [Medicago truncatula]/RHN48188.1 hypothetical protein MtrunA17_Chr7g0261081 [Medicago truncatula]|XP_020211467.1autophagy-related protein 9-like isoform X1 [Cajanus cajan]|RXH98292.1hypothetical protein DVH24_01…	Medicago truncatula/Medicago truncatula|Medicago truncatula/Medicago truncatula|Cajanus cajan|Malus domestica|Trifolium subterraneum|Cajanus cajan|Cajanus cajan|Trifolium pratense|Medicago truncatula/Medicago truncatula/Medicago truncatula|Glycine soja|Glycine max/Glycine soja/Glycine max/Glycine max/Glycine max/Glycine max/Glycine max/Glycine soja/Glycine soja|Gossypium arboreum/Gossypium arbore…	1.6E-54|1.6E-54|8.0E-54|2.3E-53|6.8E-53|9.8E-52|9.8E-52|1.3E-51|3.7E-51|6.3E-51|6.3E-51|8.3E-51|1.4E-50|1.4E-50|1.4E-50|1.4E-50|2.4E-50|2.4E-50|2.4E-50|2.4E-50	893|866|862|917|834|784|856|865|866|919|872|866|866|869|809|866|874|873|873|873	286|286|307|335|286|307|307|303|335|307|307|329|307|286|286|307|335|335|335|335	142|142|151|168|140|148|148|145|156|147|147|154|145|138|138|145|153|153|153|153	49.65%|49.65%|49.19%|50.15%|48.95%|48.21%|48.21%|47.85%|46.57%|47.88%|47.88%|46.81%|47.23%|48.25%|48.25%|47.23%|45.67%|45.67%|45.67%|45.67%	32.03%|33.03%|35.61%|36.53%|34.29%|39.16%|35.86%|35.03%|38.68%|33.41%|35.21%|37.99%|35.45%|32.91%|35.35%|35.45%|38.33%|38.37%|38.37%|38.37%	25.28%|25.28%|27.14%|29.61%|25.28%|27.14%|27.14%|26.78%|29.61%|27.14%|27.14%|29.08%|27.14%|25.28%|25.28%|27.14%|29.61%|29.61%|29.61%|29.61%	1|1|1|1|1|1|1|1|1|1|1|1|1|1|1|1|1|1|1|1	3|3|3|3|3|3|3|3|3|3|3|3|3|3|3|3|3|3|3|3	|||||||||||||||||||	XP_013449877.1|XP_024625750.1|XP_020211467.1|RXH98292.1|GAU25185.1|KYP70724.1|XP_020211468.1|PNY07538.1|XP_013468523.1|KHN10731.1|XP_003520596.1/XP_003520596.1|XP_017613070.1|EOX94481.1|XP_006604488.1/XP_006604488.1|KRG95651.1|XP_017982596.1|XP_028964718.1|CCX35470.1|CCX35483.1|NP_001315923.1	224.9|224.9|222.6|221.1|219.5|215.7|215.7|215.3|213.8|213.0|213.0|212.6|211.8|211.8|211.8|211.8|211.1|211.1|211.1|211.1	XP_013449877.1autophagy-related protein 9 isoform X1 [Medicago truncatula]/KEH23905.1 autophagy 9 (APG9) protein [Medicago truncatula]	Medicago truncatula	1.6e-54	893	286	142	0.4965	0.3203	0.2528	1
Lcu.2RBY.Chr6_182672372-182674028	---NA---		1656
[truncated: 34 more rows]
[truncated: 60 more columns]

## Sheet: Table
Blast2GO table
	Tags	SeqName	Description	Length	#Hits	e-Value	sim mean	#GO	GO IDs	GO Names	Enzyme Codes	Enzyme Names	InterPro IDs	InterPro GO IDs	InterPro GO Names
TRUE	[NO-BLAST]	Lcu.2RBY.Chr1_10041575-10043824	---NA---	2249
[truncated: 136 more rows]

## Sheet: Enzymes
Enzyme	Pathway	Pathway ID	#Enzs in Pathway	#Seqs in Pathway	Seqs
[truncated: 6 more rows]

## Sheet: Pathways
Pathway	Pathway ID	#Enzs in Pathway	Enzyme	#Seqs of Enzyme	Seqs
One carbon pool by folate	map00670	1	ec:2.1.2.1 - hydroxymethyltransferase	1	Lcu.2RBY.Chr5_145342408-145349273
[truncated: 15 more rows]

## Sheet: Per Seq
Seq	Pathway	Pathway ID	#Enzs in Pathway	Enzyme
[truncated: 7 more rows]

[truncated: 3 more sheets: Mapping, Mapping Stat, Mapping by seq]
